# Supplementary material for: Altering the spectroscopy, electronic structure, and bonding of organometallic curium(III) upon coordination of 4,4′−bipyridine
Source: Nat Commun. 2023 Jun 24;14:3774. doi: 10.1038/s41467-023-39481-7 (PMC10290646; doi:10.1038/s41467-023-39481-7)
Supplement: Supplementary file 4 — Supplementary Data 1 [file 41467_2023_39481_MOESM4_ESM.cif]

data_44bipy_sm1_0m
_audit_creation_date               2021-05-07
_audit_creation_method
;
Olex2 1.3
(compiled 2020.11.12 svn.r5f609507 for OlexSys, GUI svn.r6272)
;
_shelx_SHELXL_version_number       '2018/3'
_audit_contact_author_address      ?
_audit_contact_author_email        ?
_audit_contact_author_name         ''
_audit_contact_author_phone        ?
_publ_contact_author_id_orcid      ?
_publ_section_references
;
Dolomanov, O.V., Bourhis, L.J., Gildea, R.J, Howard, J.A.K. & Puschmann, H.
 (2009), J. Appl. Cryst. 42, 339-341.

Sheldrick, G.M. (2015). Acta Cryst. A71, 3-8.

Sheldrick, G.M. (2015). Acta Cryst. C71, 3-8.
;
_chemical_name_common              ?
_chemical_name_systematic          ?
_chemical_formula_moiety           'C58 H86 N2 Si6 Sm2'
_chemical_formula_sum              'C58 H86 N2 Si6 Sm2'
_chemical_formula_weight           1280.52
_chemical_melting_point            ?
loop_
  _atom_type_symbol
  _atom_type_description
  _atom_type_scat_dispersion_real
  _atom_type_scat_dispersion_imag
  _atom_type_scat_source
 'C' 'C' 0.0033 0.0016 'International Tables Vol C Tables 4.2.6.8 and 6.1.1.4'
 'H' 'H' 0.0000 0.0000 'International Tables Vol C Tables 4.2.6.8 and 6.1.1.4'
 'N' 'N' 0.0061 0.0033 'International Tables Vol C Tables 4.2.6.8 and 6.1.1.4'
 'Si' 'Si' 0.0817 0.0704 'International Tables Vol C Tables 4.2.6.8 and 6.1.1.4'
 'Sm' 'Sm' -0.1638 3.4418
 'International Tables Vol C Tables 4.2.6.8 and 6.1.1.4'

_shelx_space_group_comment
;
The symmetry employed for this shelxl refinement is uniquely defined
by the following loop, which should always be used as a source of
symmetry information in preference to the above space-group names.
They are only intended as comments.
;
_space_group_crystal_system        'triclinic'
_space_group_IT_number             2
_space_group_name_H-M_alt          'P -1'
_space_group_name_Hall             '-P 1'
loop_
  _space_group_symop_operation_xyz
 'x, y, z'
 '-x, -y, -z'

_cell_length_a                     9.4874(13)
_cell_length_b                     11.3744(16)
_cell_length_c                     14.808(2)
_cell_angle_alpha                  99.424(3)
_cell_angle_beta                   101.419(3)
_cell_angle_gamma                  95.638(3)
_cell_volume                       1531.1(4)
_cell_formula_units_Z              1
_cell_measurement_reflns_used      9154
_cell_measurement_temperature      120
_cell_measurement_theta_max        29.86
_cell_measurement_theta_min        1.811
_shelx_estimated_absorpt_T_max     0.737
_shelx_estimated_absorpt_T_min     0.338
_exptl_absorpt_coefficient_mu      2.052
_exptl_absorpt_correction_T_max    0.7456
_exptl_absorpt_correction_T_min    0.6289
_exptl_absorpt_correction_type     multi-scan
_exptl_absorpt_process_details
;
SADABS-2016/2 (Bruker,2016/2) was used for absorption correction.
wR2(int) was 0.0942 before and 0.0459 after correction.
The Ratio of minimum to maximum transmission is 0.8435.
The \l/2 correction factor is Not present.
;
_exptl_absorpt_special_details     ?
_exptl_crystal_colour              yellow
_exptl_crystal_colour_primary      yellow
_exptl_crystal_density_diffrn      1.389
_exptl_crystal_density_meas        ?
_exptl_crystal_density_method      ?
_exptl_crystal_description         block
_exptl_crystal_F_000               656
_exptl_crystal_size_max            0.675
_exptl_crystal_size_mid            0.453
_exptl_crystal_size_min            0.158
_exptl_transmission_factor_max     ?
_exptl_transmission_factor_min     ?
_diffrn_reflns_av_R_equivalents    0.0347
_diffrn_reflns_av_unetI/netI       0.0550
_diffrn_reflns_Laue_measured_fraction_full  0.995
_diffrn_reflns_Laue_measured_fraction_max  0.987
_diffrn_reflns_limit_h_max         12
_diffrn_reflns_limit_h_min         -12
_diffrn_reflns_limit_k_max         14
_diffrn_reflns_limit_k_min         -14
_diffrn_reflns_limit_l_max         19
_diffrn_reflns_limit_l_min         -14
_diffrn_reflns_number              13642
_diffrn_reflns_point_group_measured_fraction_full  0.995
_diffrn_reflns_point_group_measured_fraction_max  0.987
_diffrn_reflns_theta_full          25.242
_diffrn_reflns_theta_max           27.615
_diffrn_reflns_theta_min           2.356
_diffrn_ambient_temperature        120
_diffrn_detector_area_resol_mean   ?
_diffrn_measured_fraction_theta_full  0.995
_diffrn_measured_fraction_theta_max  0.987
_diffrn_measurement_device_type    'Bruker D8 Quest'
_diffrn_measurement_method         '\f and \w scans'
_diffrn_radiation_type             MoK\a
_diffrn_radiation_wavelength       0.71073
_diffrn_source                     ?
_diffrn_standards_number           0
_reflns_Friedel_coverage           0.000
_reflns_Friedel_fraction_full      .
_reflns_Friedel_fraction_max       .
_reflns_number_gt                  6255
_reflns_number_total               7025
_reflns_special_details
;
 Reflections were merged by SHELXL according to the crystal
 class for the calculation of statistics and refinement.
 
 _reflns_Friedel_fraction is defined as the number of unique
 Friedel pairs measured divided by the number that would be
 possible theoretically, ignoring centric projections and
 systematic absences.
;
_reflns_threshold_expression       'I > 2\s(I)'
_computing_cell_refinement         'SAINT V8.38A (?, 2016)'
_computing_data_collection         ?
_computing_data_reduction          'SAINT V8.38A (?, 2016)'
_computing_molecular_graphics      'Olex2 1.3 (Dolomanov et al., 2009)'
_computing_publication_material    'Olex2 1.3 (Dolomanov et al., 2009)'
_computing_structure_refinement    'ShelXL (Sheldrick, 2015)'
_computing_structure_solution      'ShelXT (Sheldrick, 2015)'
_refine_diff_density_max           1.187
_refine_diff_density_min           -1.908
_refine_diff_density_rms           0.134
_refine_ls_extinction_coef         .
_refine_ls_extinction_method       none
_refine_ls_goodness_of_fit_ref     1.042
_refine_ls_hydrogen_treatment      constr
_refine_ls_matrix_type             full
_refine_ls_number_parameters       316
_refine_ls_number_reflns           7025
_refine_ls_number_restraints       0
_refine_ls_R_factor_all            0.0412
_refine_ls_R_factor_gt             0.0333
_refine_ls_restrained_S_all        1.042
_refine_ls_shift/su_max            0.001
_refine_ls_shift/su_mean           0.000
_refine_ls_structure_factor_coef   Fsqd
_refine_ls_weighting_details      
 'w=1/[\s^2^(Fo^2^)+(0.0322P)^2^+1.5646P] where P=(Fo^2^+2Fc^2^)/3'
_refine_ls_weighting_scheme        calc
_refine_ls_wR_factor_gt            0.0757
_refine_ls_wR_factor_ref           0.0789
_refine_special_details            ?
_olex2_refinement_description
;
1.a Aromatic/amide H refined with riding coordinates:
 C5(H5), C4(H4), C21(H21), C18(H18), C29(H29), C2(H2), C3(H3), C28(H28),
 C19(H19), C12(H12), C20(H20), C13(H13), C10(H10), C25(H25), C11(H11), C26(H26)
1.b Idealised Me refined as rotating group:
 C14(H14A,H14B,H14C), C8(H8A,H8B,H8C), C7(H7A,H7B,H7C), C15(H15A,H15B,H15C),
 C16(H16A,H16B,H16C), C22(H22A,H22B,H22C), C23(H23A,H23B,H23C), C24(H24A,H24B,
 H24C), C6(H6A,H6B,H6C)
;
_atom_sites_solution_hydrogens     geom
_atom_sites_solution_primary       dual
_atom_sites_solution_secondary     ?
loop_
  _atom_site_label
  _atom_site_type_symbol
  _atom_site_fract_x
  _atom_site_fract_y
  _atom_site_fract_z
  _atom_site_U_iso_or_equiv
  _atom_site_adp_type
  _atom_site_occupancy
  _atom_site_site_symmetry_order
  _atom_site_calc_flag
  _atom_site_refinement_flags_posn
  _atom_site_refinement_flags_adp
  _atom_site_refinement_flags_occupancy
  _atom_site_disorder_assembly
  _atom_site_disorder_group
 Sm1 Sm 0.52742(2) 0.31961(2) 0.22771(2) 0.00941(6) Uani 1 1 d . . . . .
 Si1 Si 0.79413(11) 0.26835(8) 0.46958(7) 0.0162(2) Uani 1 1 d . . . . .
 Si2 Si 0.65282(10) 0.70740(8) 0.26288(7) 0.01509(19) Uani 1 1 d . . . . .
 Si3 Si 0.19067(11) 0.03181(9) 0.19019(7) 0.0197(2) Uani 1 1 d . . . . .
 N1 N 0.2880(3) 0.3844(2) 0.1388(2) 0.0141(6) Uani 1 1 d . . . . .
 C5 C 0.6210(4) 0.4499(3) 0.4070(2) 0.0140(7) Uani 1 1 d . . . . .
 H5 H 0.702766 0.509382 0.416318 0.017 Uiso 1 1 calc R . . . .
 C4 C 0.4758(4) 0.4679(3) 0.3797(2) 0.0166(7) Uani 1 1 d . . . . .
 H4 H 0.442045 0.540343 0.366142 0.020 Uiso 1 1 calc R . . . .
 C21 C 0.4085(4) 0.1121(3) 0.0907(2) 0.0184(7) Uani 1 1 d . . . . .
 H21 H 0.340250 0.122544 0.037272 0.022 Uiso 1 1 calc R . . . .
 C18 C 0.5092(4) 0.0773(3) 0.2346(3) 0.0168(7) Uani 1 1 d . . . . .
 H18 H 0.520981 0.058653 0.295698 0.020 Uiso 1 1 calc R . . . .
 C17 C 0.3742(4) 0.0859(3) 0.1755(2) 0.0156(7) Uani 1 1 d . . . . .
 C1 C 0.6267(4) 0.3281(3) 0.4186(2) 0.0143(7) Uani 1 1 d . . . . .
 C29 C 0.2010(4) 0.4536(3) 0.1780(2) 0.0153(7) Uani 1 1 d . . . . .
 H29 H 0.217559 0.471551 0.244535 0.018 Uiso 1 1 calc R . . . .
 C2 C 0.4792(4) 0.2744(3) 0.4007(2) 0.0166(7) Uani 1 1 d . . . . .
 H2 H 0.447909 0.193948 0.404974 0.020 Uiso 1 1 calc R . . . .
 C3 C 0.3885(4) 0.3579(3) 0.3761(2) 0.0174(7) Uani 1 1 d . . . . .
 H3 H 0.285486 0.343752 0.359655 0.021 Uiso 1 1 calc R . . . .
 C28 C 0.0886(4) 0.5001(3) 0.1267(2) 0.0158(7) Uani 1 1 d . . . . .
 H28 H 0.030673 0.548587 0.158279 0.019 Uiso 1 1 calc R . . . .
 C19 C 0.6233(4) 0.1007(3) 0.1886(3) 0.0225(8) Uani 1 1 d . . . . .
 H19 H 0.724064 0.102955 0.213596 0.027 Uiso 1 1 calc R . . . .
 C12 C 0.6491(4) 0.3909(3) 0.0875(2) 0.0173(7) Uani 1 1 d . . . . .
 H12 H 0.616407 0.338049 0.028584 0.021 Uiso 1 1 calc R . . . .
 C20 C 0.5596(4) 0.1200(3) 0.0989(3) 0.0246(9) Uani 1 1 d . . . . .
 H20 H 0.610091 0.135739 0.051894 0.030 Uiso 1 1 calc R . . . .
 C13 C 0.5894(4) 0.4939(3) 0.1187(2) 0.0147(7) Uani 1 1 d . . . . .
 H13 H 0.508723 0.522118 0.083828 0.018 Uiso 1 1 calc R . . . .
 C9 C 0.6670(4) 0.5497(3) 0.2100(2) 0.0129(6) Uani 1 1 d . . . . .
 C27 C 0.0599(3) 0.4762(3) 0.0288(2) 0.0116(6) Uani 1 1 d . . . . .
 C10 C 0.7776(4) 0.4770(3) 0.2340(3) 0.0158(7) Uani 1 1 d . . . . .
 H10 H 0.847899 0.491601 0.291394 0.019 Uiso 1 1 calc R . . . .
 C25 C 0.2605(4) 0.3624(3) 0.0443(2) 0.0172(7) Uani 1 1 d . . . . .
 H25 H 0.320844 0.314605 0.014438 0.021 Uiso 1 1 calc R . . . .
 C11 C 0.7661(4) 0.3801(3) 0.1590(3) 0.0194(8) Uani 1 1 d . . . . .
 H11 H 0.826744 0.318443 0.157208 0.023 Uiso 1 1 calc R . . . .
 C26 C 0.1508(4) 0.4047(3) -0.0118(2) 0.0158(7) Uani 1 1 d . . . . .
 H26 H 0.136863 0.385343 -0.078134 0.019 Uiso 1 1 calc R . . . .
 C14 C 0.7142(5) 0.7470(3) 0.3936(3) 0.0267(9) Uani 1 1 d . . . . .
 H14A H 0.644029 0.706207 0.422571 0.040 Uiso 1 1 calc GR . . . .
 H14B H 0.721132 0.834222 0.413890 0.040 Uiso 1 1 calc GR . . . .
 H14C H 0.809471 0.721343 0.412674 0.040 Uiso 1 1 calc GR . . . .
 C8 C 0.9471(4) 0.3149(4) 0.4146(3) 0.0298(9) Uani 1 1 d . . . . .
 H8A H 0.920249 0.284128 0.346888 0.045 Uiso 1 1 calc GR . . . .
 H8B H 1.033985 0.281965 0.441933 0.045 Uiso 1 1 calc GR . . . .
 H8C H 0.967260 0.402840 0.426379 0.045 Uiso 1 1 calc GR . . . .
 C7 C 0.8456(4) 0.3323(4) 0.5982(3) 0.0234(8) Uani 1 1 d . . . . .
 H7A H 0.861379 0.420328 0.607678 0.035 Uiso 1 1 calc GR . . . .
 H7B H 0.934944 0.303272 0.626162 0.035 Uiso 1 1 calc GR . . . .
 H7C H 0.767344 0.306859 0.628076 0.035 Uiso 1 1 calc GR . . . .
 C15 C 0.7761(4) 0.8099(3) 0.2158(3) 0.0259(9) Uani 1 1 d . . . . .
 H15A H 0.875359 0.790316 0.230835 0.039 Uiso 1 1 calc GR . . . .
 H15B H 0.774243 0.893605 0.244339 0.039 Uiso 1 1 calc GR . . . .
 H15C H 0.742962 0.799164 0.147549 0.039 Uiso 1 1 calc GR . . . .
 C16 C 0.4629(4) 0.7389(3) 0.2260(3) 0.0285(9) Uani 1 1 d . . . . .
 H16A H 0.431703 0.717049 0.157564 0.043 Uiso 1 1 calc GR . . . .
 H16B H 0.458496 0.824687 0.246016 0.043 Uiso 1 1 calc GR . . . .
 H16C H 0.398781 0.691486 0.254981 0.043 Uiso 1 1 calc GR . . . .
 C22 C 0.1949(5) 0.0049(4) 0.3116(3) 0.0363(11) Uani 1 1 d . . . . .
 H22A H 0.274630 -0.040759 0.330393 0.054 Uiso 1 1 calc GR . . . .
 H22B H 0.102701 -0.040799 0.313295 0.054 Uiso 1 1 calc GR . . . .
 H22C H 0.209728 0.082270 0.354961 0.054 Uiso 1 1 calc GR . . . .
 C23 C 0.1254(5) -0.1141(4) 0.1061(3) 0.0399(12) Uani 1 1 d . . . . .
 H23A H 0.138004 -0.104496 0.043498 0.060 Uiso 1 1 calc GR . . . .
 H23B H 0.022419 -0.137871 0.103803 0.060 Uiso 1 1 calc GR . . . .
 H23C H 0.181536 -0.176270 0.127011 0.060 Uiso 1 1 calc GR . . . .
 C24 C 0.0585(4) 0.1397(4) 0.1633(4) 0.0404(12) Uani 1 1 d . . . . .
 H24A H 0.082507 0.211937 0.212551 0.061 Uiso 1 1 calc GR . . . .
 H24B H -0.039944 0.101624 0.160435 0.061 Uiso 1 1 calc GR . . . .
 H24C H 0.063653 0.162075 0.102733 0.061 Uiso 1 1 calc GR . . . .
 C6 C 0.7658(5) 0.1007(3) 0.4541(3) 0.0323(10) Uani 1 1 d . . . . .
 H6A H 0.676711 0.074944 0.473654 0.049 Uiso 1 1 calc GR . . . .
 H6B H 0.848583 0.073986 0.492634 0.049 Uiso 1 1 calc GR . . . .
 H6C H 0.757377 0.065371 0.388019 0.049 Uiso 1 1 calc GR . . . .

loop_
  _atom_site_aniso_label
  _atom_site_aniso_U_11
  _atom_site_aniso_U_22
  _atom_site_aniso_U_33
  _atom_site_aniso_U_23
  _atom_site_aniso_U_13
  _atom_site_aniso_U_12
 Sm1 0.00974(9) 0.00838(8) 0.01009(9) 0.00071(6) 0.00229(6) 0.00252(6)
 Si1 0.0186(5) 0.0169(4) 0.0126(5) 0.0029(4) 0.0004(4) 0.0065(4)
 Si2 0.0177(5) 0.0099(4) 0.0181(5) 0.0009(4) 0.0059(4) 0.0024(3)
 Si3 0.0157(5) 0.0190(5) 0.0221(5) 0.0019(4) 0.0029(4) -0.0023(4)
 N1 0.0116(13) 0.0157(13) 0.0161(14) 0.0044(11) 0.0034(11) 0.0034(11)
 C5 0.0191(17) 0.0127(15) 0.0093(16) -0.0002(12) 0.0030(13) 0.0014(13)
 C4 0.0203(18) 0.0194(16) 0.0109(16) 0.0005(13) 0.0047(14) 0.0084(14)
 C21 0.0249(19) 0.0110(15) 0.0156(17) -0.0039(13) 0.0029(15) -0.0021(13)
 C18 0.0165(17) 0.0072(14) 0.0252(19) 0.0027(13) 0.0011(15) 0.0016(12)
 C17 0.0173(17) 0.0107(15) 0.0167(17) -0.0016(13) 0.0029(14) 0.0005(13)
 C1 0.0164(17) 0.0173(16) 0.0085(15) 0.0016(13) 0.0022(13) 0.0016(13)
 C29 0.0139(16) 0.0201(16) 0.0124(16) 0.0016(13) 0.0037(13) 0.0046(13)
 C2 0.0206(18) 0.0158(16) 0.0142(17) 0.0052(13) 0.0048(14) -0.0001(13)
 C3 0.0173(17) 0.0244(18) 0.0123(16) 0.0032(14) 0.0069(14) 0.0046(14)
 C28 0.0130(16) 0.0184(16) 0.0163(17) 0.0023(13) 0.0039(14) 0.0044(13)
 C19 0.0190(18) 0.0053(14) 0.043(2) 0.0006(15) 0.0084(17) 0.0054(13)
 C12 0.0277(19) 0.0138(15) 0.0113(16) -0.0002(13) 0.0100(15) -0.0006(14)
 C20 0.035(2) 0.0101(15) 0.032(2) -0.0061(15) 0.0241(18) 0.0011(15)
 C13 0.0195(17) 0.0153(15) 0.0101(16) 0.0060(13) 0.0033(13) 0.0012(13)
 C9 0.0126(16) 0.0101(14) 0.0154(17) 0.0013(12) 0.0036(13) -0.0008(12)
 C27 0.0081(15) 0.0120(14) 0.0146(16) 0.0028(13) 0.0024(13) 0.0009(12)
 C10 0.0146(16) 0.0145(15) 0.0188(18) 0.0046(13) 0.0048(14) 0.0001(13)
 C25 0.0156(17) 0.0177(16) 0.0179(18) -0.0017(14) 0.0037(14) 0.0083(13)
 C11 0.0181(17) 0.0126(15) 0.032(2) 0.0050(15) 0.0149(16) 0.0044(13)
 C26 0.0174(17) 0.0183(16) 0.0125(16) 0.0006(13) 0.0043(14) 0.0075(13)
 C14 0.044(2) 0.0134(16) 0.0198(19) -0.0022(14) 0.0058(18) 0.0015(16)
 C8 0.021(2) 0.046(2) 0.026(2) 0.0117(19) 0.0069(17) 0.0143(18)
 C7 0.0195(19) 0.031(2) 0.0187(19) 0.0028(16) 0.0013(15) 0.0056(15)
 C15 0.035(2) 0.0124(16) 0.031(2) 0.0004(15) 0.0146(18) 0.0003(15)
 C16 0.026(2) 0.0229(19) 0.037(2) 0.0030(17) 0.0052(18) 0.0087(16)
 C22 0.032(2) 0.046(3) 0.029(2) 0.007(2) 0.0109(19) -0.011(2)
 C23 0.028(2) 0.035(2) 0.046(3) -0.012(2) 0.007(2) -0.0126(19)
 C24 0.018(2) 0.042(3) 0.066(3) 0.019(2) 0.012(2) 0.0048(18)
 C6 0.043(3) 0.0214(19) 0.028(2) 0.0040(17) -0.0074(19) 0.0117(18)

_geom_special_details
;
 All esds (except the esd in the dihedral angle between two l.s. planes)
 are estimated using the full covariance matrix.  The cell esds are taken
 into account individually in the estimation of esds in distances, angles
 and torsion angles; correlations between esds in cell parameters are only
 used when they are defined by crystal symmetry.  An approximate (isotropic)
 treatment of cell esds is used for estimating esds involving l.s. planes.
;
loop_
  _geom_bond_atom_site_label_1
  _geom_bond_atom_site_label_2
  _geom_bond_distance
  _geom_bond_site_symmetry_2
  _geom_bond_publ_flag
 Sm1 N1 2.626(3) . ?
 Sm1 C5 2.748(3) . ?
 Sm1 C4 2.740(3) . ?
 Sm1 C21 2.822(3) . ?
 Sm1 C18 2.765(3) . ?
 Sm1 C17 2.811(3) . ?
 Sm1 C1 2.780(3) . ?
 Sm1 C2 2.808(3) . ?
 Sm1 C3 2.775(3) . ?
 Sm1 C19 2.747(3) . ?
 Sm1 C12 2.761(3) . ?
 Sm1 C20 2.799(3) . ?
 Sm1 C13 2.841(3) . ?
 Sm1 C9 2.890(3) . ?
 Sm1 C10 2.806(3) . ?
 Sm1 C11 2.734(3) . ?
 Si1 C1 1.860(4) . ?
 Si1 C8 1.873(4) . ?
 Si1 C7 1.872(4) . ?
 Si1 C6 1.868(4) . ?
 Si2 C9 1.865(3) . ?
 Si2 C14 1.872(4) . ?
 Si2 C15 1.880(4) . ?
 Si2 C16 1.864(4) . ?
 Si3 C17 1.854(4) . ?
 Si3 C22 1.866(4) . ?
 Si3 C23 1.872(4) . ?
 Si3 C24 1.872(4) . ?
 N1 C29 1.344(4) . ?
 N1 C25 1.348(4) . ?
 C5 C4 1.402(5) . ?
 C5 C1 1.428(5) . ?
 C4 C3 1.418(5) . ?
 C21 C17 1.428(5) . ?
 C21 C20 1.407(5) . ?
 C18 C17 1.423(5) . ?
 C18 C19 1.415(5) . ?
 C1 C2 1.427(5) . ?
 C29 C28 1.384(5) . ?
 C2 C3 1.387(5) . ?
 C28 C27 1.396(5) . ?
 C19 C20 1.408(6) . ?
 C12 C13 1.401(5) . ?
 C12 C11 1.405(5) . ?
 C13 C9 1.415(4) . ?
 C9 C10 1.425(5) . ?
 C27 C27 1.484(6) 2_565 ?
 C27 C26 1.396(4) . ?
 C10 C11 1.410(5) . ?
 C25 C26 1.375(5) . ?

loop_
  _geom_angle_atom_site_label_1
  _geom_angle_atom_site_label_2
  _geom_angle_atom_site_label_3
  _geom_angle
  _geom_angle_site_symmetry_1
  _geom_angle_site_symmetry_3
  _geom_angle_publ_flag
 N1 Sm1 C5 112.22(9) . . ?
 N1 Sm1 C4 83.78(10) . . ?
 N1 Sm1 C21 77.69(10) . . ?
 N1 Sm1 C18 114.24(9) . . ?
 N1 Sm1 C17 84.82(9) . . ?
 N1 Sm1 C1 129.47(9) . . ?
 N1 Sm1 C2 107.20(10) . . ?
 N1 Sm1 C3 81.43(10) . . ?
 N1 Sm1 C19 126.10(10) . . ?
 N1 Sm1 C12 85.26(10) . . ?
 N1 Sm1 C20 101.15(11) . . ?
 N1 Sm1 C13 68.81(9) . . ?
 N1 Sm1 C9 85.64(9) . . ?
 N1 Sm1 C10 113.45(9) . . ?
 N1 Sm1 C11 113.86(10) . . ?
 C5 Sm1 C21 155.34(10) . . ?
 C5 Sm1 C18 108.84(10) . . ?
 C5 Sm1 C17 126.49(10) . . ?
 C5 Sm1 C1 29.94(9) . . ?
 C5 Sm1 C2 48.27(10) . . ?
 C5 Sm1 C3 48.56(10) . . ?
 C5 Sm1 C12 118.47(10) . . ?
 C5 Sm1 C20 146.02(11) . . ?
 C5 Sm1 C13 101.66(10) . . ?
 C5 Sm1 C9 73.84(10) . . ?
 C5 Sm1 C10 71.54(10) . . ?
 C4 Sm1 C5 29.60(10) . . ?
 C4 Sm1 C21 143.13(10) . . ?
 C4 Sm1 C18 116.36(11) . . ?
 C4 Sm1 C17 118.13(10) . . ?
 C4 Sm1 C1 49.45(10) . . ?
 C4 Sm1 C2 48.39(10) . . ?
 C4 Sm1 C3 29.79(10) . . ?
 C4 Sm1 C19 138.11(11) . . ?
 C4 Sm1 C12 126.19(10) . . ?
 C4 Sm1 C20 164.48(11) . . ?
 C4 Sm1 C13 99.48(10) . . ?
 C4 Sm1 C9 78.55(10) . . ?
 C4 Sm1 C10 89.82(10) . . ?
 C21 Sm1 C13 102.99(10) . . ?
 C21 Sm1 C9 130.53(10) . . ?
 C18 Sm1 C21 47.96(11) . . ?
 C18 Sm1 C17 29.56(10) . . ?
 C18 Sm1 C1 78.99(10) . . ?
 C18 Sm1 C2 68.16(10) . . ?
 C18 Sm1 C3 90.08(11) . . ?
 C18 Sm1 C20 48.18(11) . . ?
 C18 Sm1 C13 144.14(10) . . ?
 C18 Sm1 C9 155.38(10) . . ?
 C18 Sm1 C10 127.25(10) . . ?
 C17 Sm1 C21 29.37(10) . . ?
 C17 Sm1 C13 131.27(10) . . ?
 C17 Sm1 C9 159.63(10) . . ?
 C1 Sm1 C21 126.48(10) . . ?
 C1 Sm1 C17 99.95(10) . . ?
 C1 Sm1 C2 29.58(10) . . ?
 C1 Sm1 C20 119.67(11) . . ?
 C1 Sm1 C13 128.57(10) . . ?
 C1 Sm1 C9 100.00(10) . . ?
 C1 Sm1 C10 87.73(10) . . ?
 C2 Sm1 C21 107.80(10) . . ?
 C2 Sm1 C17 78.47(10) . . ?
 C2 Sm1 C13 147.31(10) . . ?
 C2 Sm1 C9 121.62(10) . . ?
 C3 Sm1 C21 114.93(10) . . ?
 C3 Sm1 C17 88.37(10) . . ?
 C3 Sm1 C1 48.85(10) . . ?
 C3 Sm1 C2 28.76(10) . . ?
 C3 Sm1 C20 135.78(11) . . ?
 C3 Sm1 C13 124.81(10) . . ?
 C3 Sm1 C9 107.93(10) . . ?
 C3 Sm1 C10 118.15(10) . . ?
 C19 Sm1 C5 117.51(11) . . ?
 C19 Sm1 C21 48.41(11) . . ?
 C19 Sm1 C18 29.75(11) . . ?
 C19 Sm1 C17 49.33(10) . . ?
 C19 Sm1 C1 90.28(11) . . ?
 C19 Sm1 C2 91.50(11) . . ?
 C19 Sm1 C3 117.55(11) . . ?
 C19 Sm1 C12 88.65(11) . . ?
 C19 Sm1 C20 29.40(12) . . ?
 C19 Sm1 C13 117.57(11) . . ?
 C19 Sm1 C9 126.57(10) . . ?
 C19 Sm1 C10 100.99(10) . . ?
 C12 Sm1 C21 83.95(10) . . ?
 C12 Sm1 C18 116.18(10) . . ?
 C12 Sm1 C17 113.03(10) . . ?
 C12 Sm1 C1 134.64(10) . . ?
 C12 Sm1 C2 164.21(10) . . ?
 C12 Sm1 C3 153.64(10) . . ?
 C12 Sm1 C20 69.17(10) . . ?
 C12 Sm1 C13 28.92(10) . . ?
 C12 Sm1 C9 48.14(9) . . ?
 C12 Sm1 C10 48.24(10) . . ?
 C20 Sm1 C21 29.00(11) . . ?
 C20 Sm1 C17 48.62(10) . . ?
 C20 Sm1 C2 116.28(11) . . ?
 C20 Sm1 C13 96.01(10) . . ?
 C20 Sm1 C9 116.30(10) . . ?
 C20 Sm1 C10 101.44(10) . . ?
 C13 Sm1 C9 28.57(9) . . ?
 C10 Sm1 C21 126.77(10) . . ?
 C10 Sm1 C17 148.87(10) . . ?
 C10 Sm1 C2 116.43(10) . . ?
 C10 Sm1 C13 47.16(10) . . ?
 C10 Sm1 C9 28.92(9) . . ?
 C11 Sm1 C5 98.60(11) . . ?
 C11 Sm1 C4 119.27(11) . . ?
 C11 Sm1 C21 97.42(11) . . ?
 C11 Sm1 C18 107.86(10) . . ?
 C11 Sm1 C17 120.92(10) . . ?
 C11 Sm1 C1 106.36(11) . . ?
 C11 Sm1 C2 135.40(11) . . ?
 C11 Sm1 C3 146.88(11) . . ?
 C11 Sm1 C19 78.31(11) . . ?
 C11 Sm1 C12 29.63(11) . . ?
 C11 Sm1 C20 72.45(10) . . ?
 C11 Sm1 C13 47.87(10) . . ?
 C11 Sm1 C9 48.40(9) . . ?
 C11 Sm1 C10 29.45(10) . . ?
 C1 Si1 C8 110.66(17) . . ?
 C1 Si1 C7 108.19(16) . . ?
 C1 Si1 C6 111.96(17) . . ?
 C7 Si1 C8 108.66(18) . . ?
 C6 Si1 C8 109.0(2) . . ?
 C6 Si1 C7 108.30(18) . . ?
 C9 Si2 C14 115.17(16) . . ?
 C9 Si2 C15 107.45(16) . . ?
 C14 Si2 C15 105.63(18) . . ?
 C16 Si2 C9 109.46(16) . . ?
 C16 Si2 C14 110.21(19) . . ?
 C16 Si2 C15 108.65(19) . . ?
 C17 Si3 C22 111.48(18) . . ?
 C17 Si3 C23 107.41(18) . . ?
 C17 Si3 C24 112.17(18) . . ?
 C22 Si3 C23 108.6(2) . . ?
 C22 Si3 C24 108.6(2) . . ?
 C24 Si3 C23 108.5(2) . . ?
 C29 N1 Sm1 125.9(2) . . ?
 C29 N1 C25 115.8(3) . . ?
 C25 N1 Sm1 117.5(2) . . ?
 C4 C5 Sm1 74.86(19) . . ?
 C4 C5 C1 109.3(3) . . ?
 C1 C5 Sm1 76.25(18) . . ?
 C5 C4 Sm1 75.53(19) . . ?
 C5 C4 C3 107.3(3) . . ?
 C3 C4 Sm1 76.48(19) . . ?
 C17 C21 Sm1 74.91(18) . . ?
 C20 C21 Sm1 74.60(19) . . ?
 C20 C21 C17 109.1(3) . . ?
 C17 C18 Sm1 77.03(19) . . ?
 C19 C18 Sm1 74.43(18) . . ?
 C19 C18 C17 109.7(3) . . ?
 Si3 C17 Sm1 128.83(16) . . ?
 C21 C17 Sm1 75.72(18) . . ?
 C21 C17 Si3 125.5(3) . . ?
 C18 C17 Sm1 73.41(18) . . ?
 C18 C17 Si3 126.8(3) . . ?
 C18 C17 C21 105.6(3) . . ?
 Si1 C1 Sm1 123.91(15) . . ?
 C5 C1 Sm1 73.81(18) . . ?
 C5 C1 Si1 124.5(3) . . ?
 C2 C1 Sm1 76.32(19) . . ?
 C2 C1 Si1 128.9(3) . . ?
 C2 C1 C5 105.5(3) . . ?
 N1 C29 C28 123.5(3) . . ?
 C1 C2 Sm1 74.11(19) . . ?
 C3 C2 Sm1 74.3(2) . . ?
 C3 C2 C1 109.4(3) . . ?
 C4 C3 Sm1 73.73(19) . . ?
 C2 C3 Sm1 76.9(2) . . ?
 C2 C3 C4 108.4(3) . . ?
 C29 C28 C27 120.4(3) . . ?
 C18 C19 Sm1 75.83(18) . . ?
 C20 C19 Sm1 77.34(19) . . ?
 C20 C19 C18 107.1(3) . . ?
 C13 C12 Sm1 78.74(19) . . ?
 C13 C12 C11 107.5(3) . . ?
 C11 C12 Sm1 74.1(2) . . ?
 C21 C20 Sm1 76.41(19) . . ?
 C21 C20 C19 108.5(3) . . ?
 C19 C20 Sm1 73.26(19) . . ?
 C12 C13 Sm1 72.34(19) . . ?
 C12 C13 C9 110.0(3) . . ?
 C9 C13 Sm1 77.62(18) . . ?
 Si2 C9 Sm1 132.49(16) . . ?
 C13 C9 Sm1 73.81(18) . . ?
 C13 C9 Si2 122.6(3) . . ?
 C13 C9 C10 105.4(3) . . ?
 C10 C9 Sm1 72.25(18) . . ?
 C10 C9 Si2 129.5(3) . . ?
 C28 C27 C27 122.1(4) . 2_565 ?
 C26 C27 C28 116.0(3) . . ?
 C26 C27 C27 121.9(4) . 2_565 ?
 C9 C10 Sm1 78.83(19) . . ?
 C11 C10 Sm1 72.44(19) . . ?
 C11 C10 C9 109.1(3) . . ?
 N1 C25 C26 124.4(3) . . ?
 C12 C11 Sm1 76.3(2) . . ?
 C12 C11 C10 107.8(3) . . ?
 C10 C11 Sm1 78.11(19) . . ?
 C25 C26 C27 119.9(3) . . ?

_shelx_res_file
;
TITL 44bipy_sm1_0m_a.res in P-1
    44bipy_sm1_0m.res
    created by SHELXL-2018/3 at 01:13:15 on 19-Jun-2019
REM Old TITL 44bipy_sm1_0m in P1
REM SHELXT solution in P-1: R1 0.055, Rweak 0.011, Alpha 0.025
REM <I/s> 0.000 for 0 systematic absences, Orientation as input
REM Formula found by SHELXT: C28 N2 Si3 Sm
CELL 0.71073 9.4874 11.3744 14.8082 99.424 101.419 95.638
ZERR 1 0.0013 0.0016 0.0021 0.003 0.003 0.003
LATT 1
SFAC C H N Si Sm
UNIT 58 86 2 6 2

L.S. 10
PLAN  20
SIZE 0.158 0.453 0.675
TEMP -153.15
CONN 16 Sm1
BOND
list 4
fmap 2
ACTA
REM <olex2.extras>
REM <HklSrc "%.\\44bipy_sm1_0m.hkl">
REM </olex2.extras>

WGHT    0.032200    1.564600
FVAR       0.52487
SM1   5    0.527422    0.319607    0.227707    11.00000    0.00974    0.00838 =
         0.01009    0.00071    0.00229    0.00252
SI1   4    0.794130    0.268345    0.469582    11.00000    0.01860    0.01688 =
         0.01263    0.00285    0.00042    0.00649
SI2   4    0.652819    0.707404    0.262884    11.00000    0.01769    0.00986 =
         0.01807    0.00088    0.00587    0.00241
SI3   4    0.190667    0.031811    0.190185    11.00000    0.01567    0.01897 =
         0.02213    0.00188    0.00286   -0.00234
N1    3    0.288008    0.384354    0.138788    11.00000    0.01159    0.01565 =
         0.01605    0.00439    0.00344    0.00341
C5    1    0.621000    0.449902    0.407010    11.00000    0.01907    0.01269 =
         0.00928   -0.00017    0.00298    0.00139
AFIX  43
H5    2    0.702766    0.509382    0.416318    11.00000   -1.20000
AFIX   0
C4    1    0.475757    0.467885    0.379712    11.00000    0.02031    0.01935 =
         0.01095    0.00053    0.00466    0.00845
AFIX  43
H4    2    0.442045    0.540343    0.366142    11.00000   -1.20000
AFIX   0
C21   1    0.408501    0.112101    0.090706    11.00000    0.02488    0.01103 =
         0.01555   -0.00393    0.00285   -0.00208
AFIX  43
H21   2    0.340250    0.122544    0.037272    11.00000   -1.20000
AFIX   0
C18   1    0.509234    0.077279    0.234632    11.00000    0.01652    0.00716 =
         0.02525    0.00275    0.00114    0.00164
AFIX  43
H18   2    0.520981    0.058653    0.295698    11.00000   -1.20000
AFIX   0
C17   1    0.374181    0.085859    0.175550    11.00000    0.01733    0.01070 =
         0.01674   -0.00156    0.00288    0.00046
C1    1    0.626747    0.328144    0.418628    11.00000    0.01640    0.01727 =
         0.00854    0.00156    0.00221    0.00158
C29   1    0.201030    0.453582    0.178044    11.00000    0.01385    0.02009 =
         0.01239    0.00165    0.00366    0.00456
AFIX  43
H29   2    0.217559    0.471551    0.244535    11.00000   -1.20000
AFIX   0
C2    1    0.479194    0.274404    0.400715    11.00000    0.02058    0.01579 =
         0.01421    0.00517    0.00478   -0.00011
AFIX  43
H2    2    0.447909    0.193948    0.404974    11.00000   -1.20000
AFIX   0
C3    1    0.388506    0.357876    0.376113    11.00000    0.01731    0.02443 =
         0.01230    0.00324    0.00693    0.00457
AFIX  43
H3    2    0.285486    0.343752    0.359655    11.00000   -1.20000
AFIX   0
C28   1    0.088639    0.500080    0.126700    11.00000    0.01303    0.01835 =
         0.01631    0.00227    0.00386    0.00437
AFIX  43
H28   2    0.030673    0.548587    0.158279    11.00000   -1.20000
AFIX   0
C19   1    0.623349    0.100694    0.188637    11.00000    0.01903    0.00531 =
         0.04336    0.00065    0.00843    0.00542
AFIX  43
H19   2    0.724064    0.102955    0.213596    11.00000   -1.20000
AFIX   0
C12   1    0.649108    0.390921    0.087457    11.00000    0.02770    0.01382 =
         0.01130   -0.00023    0.00999   -0.00064
AFIX  43
H12   2    0.616407    0.338049    0.028584    11.00000   -1.20000
AFIX   0
C20   1    0.559611    0.120015    0.098928    11.00000    0.03514    0.01005 =
         0.03181   -0.00607    0.02414    0.00107
AFIX  43
H20   2    0.610091    0.135739    0.051894    11.00000   -1.20000
AFIX   0
C13   1    0.589424    0.493891    0.118740    11.00000    0.01950    0.01534 =
         0.01013    0.00596    0.00325    0.00119
AFIX  43
H13   2    0.508723    0.522118    0.083828    11.00000   -1.20000
AFIX   0
C9    1    0.666969    0.549671    0.209953    11.00000    0.01263    0.01008 =
         0.01542    0.00131    0.00360   -0.00081
C27   1    0.059903    0.476156    0.028793    11.00000    0.00806    0.01202 =
         0.01456    0.00276    0.00241    0.00091
C10   1    0.777600    0.477039    0.233992    11.00000    0.01458    0.01454 =
         0.01884    0.00464    0.00475    0.00011
AFIX  43
H10   2    0.847899    0.491601    0.291394    11.00000   -1.20000
AFIX   0
C25   1    0.260454    0.362449    0.044283    11.00000    0.01563    0.01769 =
         0.01786   -0.00171    0.00368    0.00825
AFIX  43
H25   2    0.320844    0.314605    0.014438    11.00000   -1.20000
AFIX   0
C11   1    0.766133    0.380105    0.159020    11.00000    0.01814    0.01259 =
         0.03216    0.00500    0.01494    0.00442
AFIX  43
H11   2    0.826744    0.318443    0.157208    11.00000   -1.20000
AFIX   0
C26   1    0.150766    0.404731   -0.011817    11.00000    0.01739    0.01834 =
         0.01249    0.00064    0.00433    0.00746
AFIX  43
H26   2    0.136863    0.385343   -0.078134    11.00000   -1.20000
AFIX   0
C14   1    0.714171    0.747012    0.393572    11.00000    0.04390    0.01341 =
         0.01984   -0.00220    0.00585    0.00153
AFIX 137
H14A  2    0.644029    0.706207    0.422571    11.00000   -1.50000
H14B  2    0.721132    0.834222    0.413890    11.00000   -1.50000
H14C  2    0.809471    0.721343    0.412674    11.00000   -1.50000
AFIX   0
C8    1    0.947140    0.314863    0.414649    11.00000    0.02095    0.04646 =
         0.02645    0.01166    0.00691    0.01431
AFIX 137
H8A   2    0.920249    0.284128    0.346888    11.00000   -1.50000
H8B   2    1.033985    0.281965    0.441933    11.00000   -1.50000
H8C   2    0.967260    0.402840    0.426379    11.00000   -1.50000
AFIX   0
C7    1    0.845576    0.332320    0.598192    11.00000    0.01954    0.03064 =
         0.01869    0.00285    0.00127    0.00558
AFIX 137
H7A   2    0.861379    0.420328    0.607678    11.00000   -1.50000
H7B   2    0.934944    0.303272    0.626162    11.00000   -1.50000
H7C   2    0.767344    0.306859    0.628076    11.00000   -1.50000
AFIX   0
C15   1    0.776103    0.809890    0.215761    11.00000    0.03517    0.01241 =
         0.03130    0.00038    0.01464    0.00030
AFIX 137
H15A  2    0.875359    0.790316    0.230835    11.00000   -1.50000
H15B  2    0.774243    0.893605    0.244339    11.00000   -1.50000
H15C  2    0.742962    0.799164    0.147549    11.00000   -1.50000
AFIX   0
C16   1    0.462942    0.738889    0.225988    11.00000    0.02562    0.02286 =
         0.03669    0.00299    0.00519    0.00875
AFIX 137
H16A  2    0.431703    0.717049    0.157564    11.00000   -1.50000
H16B  2    0.458496    0.824687    0.246016    11.00000   -1.50000
H16C  2    0.398781    0.691486    0.254981    11.00000   -1.50000
AFIX   0
C22   1    0.194939    0.004941    0.311625    11.00000    0.03239    0.04550 =
         0.02945    0.00736    0.01088   -0.01112
AFIX 137
H22A  2    0.274630   -0.040759    0.330393    11.00000   -1.50000
H22B  2    0.102701   -0.040799    0.313295    11.00000   -1.50000
H22C  2    0.209728    0.082270    0.354961    11.00000   -1.50000
AFIX   0
C23   1    0.125380   -0.114084    0.106110    11.00000    0.02820    0.03461 =
         0.04639   -0.01188    0.00740   -0.01255
AFIX 137
H23A  2    0.138004   -0.104496    0.043498    11.00000   -1.50000
H23B  2    0.022419   -0.137871    0.103803    11.00000   -1.50000
H23C  2    0.181536   -0.176270    0.127011    11.00000   -1.50000
AFIX   0
C24   1    0.058478    0.139712    0.163271    11.00000    0.01821    0.04153 =
         0.06597    0.01917    0.01207    0.00483
AFIX 137
H24A  2    0.082507    0.211937    0.212551    11.00000   -1.50000
H24B  2   -0.039944    0.101624    0.160435    11.00000   -1.50000
H24C  2    0.063653    0.162075    0.102733    11.00000   -1.50000
AFIX   0
C6    1    0.765837    0.100737    0.454136    11.00000    0.04288    0.02137 =
         0.02770    0.00395   -0.00737    0.01170
AFIX 137
H6A   2    0.676711    0.074944    0.473654    11.00000   -1.50000
H6B   2    0.848583    0.073986    0.492634    11.00000   -1.50000
H6C   2    0.757377    0.065371    0.388019    11.00000   -1.50000
AFIX   0
HKLF 4


REM  44bipy_sm1_0m_a.res in P-1
REM wR2 = 0.0789, GooF = S = 1.042, Restrained GooF = 1.042 for all data
REM R1 = 0.0333 for 6255 Fo > 4sig(Fo) and 0.0412 for all 7025 data
REM 316 parameters refined using 0 restraints

END

WGHT      0.0322      1.5636

REM Highest difference peak  1.187,  deepest hole -1.908,  1-sigma level  0.134
Q1    1   0.5444  0.2281  0.1542  11.00000  0.05    1.19
Q2    1   0.5038  0.4135  0.2995  11.00000  0.05    1.14
Q3    1   0.5314  0.4021  0.3133  11.00000  0.05    1.12
Q4    1   0.6075  0.2754  0.2851  11.00000  0.05    0.86
Q5    1   0.4999  0.2216  0.2500  11.00000  0.05    0.78
Q6    1   0.6172  0.4156  0.2847  11.00000  0.05    0.73
Q7    1   0.4266  0.3592  0.1698  11.00000  0.05    0.65
Q8    1   0.5937  0.2240  0.2099  11.00000  0.05    0.62
Q9    1   0.4405  0.2215  0.1688  11.00000  0.05    0.61
Q10   1   0.5663  0.4384  0.2202  11.00000  0.05    0.60
Q11   1   0.3791  0.2753  0.2173  11.00000  0.05    0.59
Q12   1   0.6234  0.3228  0.1672  11.00000  0.05    0.58
Q13   1   0.7016  0.3049  0.4108  11.00000  0.05    0.58
Q14   1   0.6432  0.4784  0.3230  11.00000  0.05    0.55
Q15   1   0.5217 -0.0003  0.0944  11.00000  0.05    0.55
Q16   1   0.4160  0.3788  0.2640  11.00000  0.05    0.55
Q17   1   0.2076 -0.1785  0.2207  11.00000  0.05    0.54
Q18   1   0.6991  0.4327  0.1237  11.00000  0.05    0.50
Q19   1   0.7462 -0.0003  0.1417  11.00000  0.05    0.49
Q20   1   0.4581  0.5417  0.3269  11.00000  0.05    0.49
;
_shelx_res_checksum                49290
_shelx_hkl_file
;
  -2   0   0  531.35   22.10
  -2   0   0  528.55   21.60
   2   0   0  461.25   22.40
   2   0   0  506.45   22.20
  -3   0   0 3450.05  145.99
  -3   0   0 3868.31  146.39
  -3   0   0 3770.62  146.89
   3   0   0 3654.63  147.19
  -4   0   0 1039.50   46.40
   4   0   0 1169.08   48.30
  -5   0   0   65.99    7.90
   5   0   0   74.19    9.50
  -6   0   0  651.13   39.00
  -6   0   0  651.13   31.30
   6   0   0  673.23   33.70
  -7   0   0 1673.03   70.29
  -7   0   0 1645.54   81.19
   7   0   0 1586.04   72.99
  -8   0   0    0.60   14.30
  -8   0   0   16.20    8.70
   8   0   0   11.70   10.00
  -9   0   0  -18.30   17.30
  -9   0   0   13.50    9.80
 -10   0   0    4.50   20.50
 -10   0   0   11.50   13.20
  10   0   0  -17.40   15.90
 -11   0   0  144.49   34.10
 -12   0   0  190.38   37.90
 -12   1   0  530.95   64.49
  11  -1   0  710.03   49.90
 -11   1   0  760.12   58.29
 -11   1   0  696.93   64.59
  10  -1   0  898.31   54.99
 -10   1   0  787.82   63.09
 -10   1   0  942.01   48.60
   9  -1   0  727.73   43.30
  -9   1   0  631.94   52.19
   8  -1   0  650.93   38.10
  -8   1   0  634.04   34.70
  -8   1   0  699.63   47.20
   7  -1   0  569.64   32.00
  -7   1   0  551.44   42.60
  -7   1   0  487.55   28.20
   6  -1   0  383.66   23.40
  -6   1   0  351.26   20.30
   5  -1   0  280.37   17.90
   4  -1   0 1475.75   62.29
   4  -1   0 1522.55   64.59
   3  -1   0  962.70   41.20
   3  -1   0  939.21   39.50
  -3   1   0  905.61   39.60
   2  -1   0  511.95   21.60
   2  -1   0  474.45   22.50
  -2   1   0  496.25   21.60
   1  -1   0  683.43   28.20
   1  -1   0  635.84   29.50
  -1   1   0  707.73   29.00
  -1   1   0  710.43   28.30
  -1  -1   0 1154.78   45.20
  -1  -1   0 1142.49   47.50
  -1  -1   0 1115.19   45.30
   1   1   0 1108.29   45.30
   1   1   0 1135.99   47.50
   1   1   0 1152.88   45.30
  -2  -1   0  386.26   16.80
  -2  -1   0  410.86   17.20
  -2  -1   0  382.46   20.50
   2   1   0  387.86   17.00
  -3  -1   0 1007.90   40.50
  -3  -1   0  947.01   40.00
  -3  -1   0  956.90   45.40
   3   1   0  986.00   40.80
   3   1   0  947.51   40.20
  -4  -1   0 3543.45  142.59
  -4  -1   0 3591.04  149.99
   4   1   0 3615.74  143.89
  -5  -1   0 3435.26  134.89
  -5  -1   0 3288.37  143.69
   5   1   0 3358.26  136.69
  -6  -1   0  949.01   42.60
  -6  -1   0  997.00   53.09
   6   1   0  982.20   45.00
  -7  -1   0 1407.36   72.19
  -7  -1   0 1338.97   58.99
   7   1   0 1361.66   61.99
  -8  -1   0 1510.35   78.99
  -8  -1   0 1447.16   62.89
   8   1   0 1368.36   65.99
  -9  -1   0  574.54   31.20
  -9  -1   0  543.65   48.00
   9   1   0  585.54   35.40
 -10  -1   0  263.47   42.00
 -10  -1   0  221.68   24.20
  10   1   0  188.08   28.10
 -11  -1   0  593.74   63.29
 -12   2   0  108.99   53.99
  11  -2   0  268.37   36.30
 -11   2   0  216.28   32.40
 -11   2   0  196.38   38.10
  10  -2   0   88.39   20.60
 -10   2   0  116.39   28.10
 -10   2   0  122.79   19.40
   9  -2   0  214.48   26.80
  -9   2   0  266.27   25.20
  -9   2   0  169.68   28.30
  -8   2   0 1209.58   63.79
  -8   2   0  991.40   51.19
   7  -2   0 1293.47   61.99
   7  -2   0 1276.57   58.09
   6  -2   0  683.93   37.30
   6  -2   0  724.43   34.40
   5  -2   0 2960.40  123.29
   5  -2   0 2928.01  119.99
   4  -2   0 3560.04  144.49
   4  -2   0 3486.55  141.79
   3  -2   0 1849.71   76.29
   3  -2   0 1875.41   78.49
   2  -2   0 1583.64   64.59
   2  -2   0 1615.84   66.09
  -2   2   0 1532.35   64.59
   1  -2   0 2298.47   92.89
   1  -2   0 2288.47   91.99
   0  -2   0  601.14   25.40
   0  -2   0  588.54   25.70
   0   2   0  606.54   25.70
   0   2   0  603.94   25.70
   0   2   0  627.14   26.10
  -1  -2   0 1673.13   68.09
  -1  -2   0 1745.83   67.99
  -1  -2   0 1739.93   70.29
   1   2   0 1818.42   68.19
   1   2   0 1688.93   70.39
   1   2   0 1502.95   68.19
  -2  -2   0  734.83   35.30
  -2  -2   0  749.92   31.30
  -2  -2   0  758.12   31.00
   2   2   0  755.32   31.20
   2   2   0  721.73   31.40
  -3  -2   0   65.19   10.30
  -4  -2   0    9.10    7.20
  -4  -2   0    9.80    3.30
   4   2   0    7.10    3.60
  -5  -2   0   12.70    4.10
  -5  -2   0    9.60    8.80
   5   2   0   13.70    4.60
  -6  -2   0   51.79    7.10
  -6  -2   0   63.19   14.10
   6   2   0   44.20    7.60
  -7  -2   0  276.77   31.60
  -7  -2   0  293.27   18.30
   7   2   0  300.07   20.40
  -8  -2   0  231.58   34.40
  -8  -2   0  268.77   19.70
   8   2   0  263.27   21.50
  -9  -2   0  535.35   48.00
  -9  -2   0  493.95   29.00
   9   2   0  470.35   31.60
 -10  -2   0  776.12   64.39
 -11  -2   0  376.66   51.99
  12  -3   0  315.47   41.80
 -12   3   0  258.97   45.50
  11  -3   0  640.84   46.70
 -11   3   0  593.94   57.69
 -11   3   0  521.25   44.90
  10  -3   0  221.28   27.90
 -10   3   0  234.68   29.60
 -10   3   0  264.87   45.00
   9  -3   0   41.90   16.00
  -9   3   0   97.99   21.40
   8  -3   0   23.80   13.00
   7  -3   0    4.20    7.60
   7  -3   0    5.00    9.60
   6  -3   0 1173.18   52.59
   6  -3   0 1148.79   56.39
   5  -3   0   74.39   11.20
   5  -3   0   85.69    9.90
   4  -3   0  104.59    9.40
   4  -3   0  106.49   11.40
   3  -3   0 1607.74   68.59
   3  -3   0 1556.74   66.29
   2  -3   0 1429.56   59.29
   2  -3   0 1394.26   60.79
   1  -3   0 2327.47   94.79
  -1   3   0 2348.47   95.79
   0  -3   0 3968.80  157.78
   0  -3   0 3963.90  157.08
   0  -3   0 3881.71  156.48
   0   3   0 3851.21  157.08
   0   3   0 4124.79  157.58
   0   3   0 3886.61  156.98
  -1  -3   0 3637.24  146.79
  -1  -3   0 3824.72  147.09
  -1  -3   0 3693.43  148.69
   1   3   0 3650.23  146.69
   1   3   0 3576.84  149.09
   1   3   0 3741.63  146.49
  -2  -3   0  151.58    9.50
  -2  -3   0  165.58   10.00
  -2  -3   0  142.79   12.70
   2   3   0  183.48    9.20
  -3  -3   0 1721.83   70.39
  -3  -3   0 1792.02   77.19
  -3  -3   0 1744.13   70.89
   3   3   0 1650.13   70.59
  -4  -3   0 2580.64  112.59
  -4  -3   0 2461.45  104.09
   4   3   0 2678.33  104.39
  -5  -3   0  983.60   52.19
  -5  -3   0  957.10   42.60
   5   3   0  988.60   43.10
  -6  -3   0 1251.77   55.19
  -6  -3   0 1368.86   68.19
   6   3   0 1248.18   55.99
  -7  -3   0  987.70   58.79
  -7  -3   0  967.20   44.40
   7   3   0  973.60   45.70
  -8  -3   0  131.89   16.60
  -8  -3   0   95.29   21.90
   8   3   0  116.49   16.40
  -9  -3   0    3.60   17.50
  -9  -3   0   12.40   10.20
   9   3   0    4.80   11.20
 -10  -3   0    4.80   23.90
 -11  -3   0  -43.30   26.20
  12  -4   0  738.63   59.09
 -12   4   0  742.43   73.69
  11  -4   0  506.35   43.10
 -11   4   0  494.15   55.49
 -11   4   0  452.75   40.70
  10  -4   0 1209.98   64.49
  10  -4   0 1263.17   70.09
 -10   4   0 1223.38   75.69
   9  -4   0  486.75   34.20
   9  -4   0  474.55   37.90
  -9   4   0  460.45   44.30
   8  -4   0  262.77   28.10
   8  -4   0  232.58   22.70
   7  -4   0 2728.63  115.89
   7  -4   0 2443.66  109.09
   6  -4   0 2041.50   86.99
   6  -4   0 2011.90   91.29
   5  -4   0 1151.88   52.09
   5  -4   0 1156.98   55.89
   4  -4   0 1227.18   53.49
   4  -4   0 1185.88   56.09
   3  -4   0 1370.46   57.99
   3  -4   0 1307.77   59.99
   2  -4   0  175.08   13.40
   2  -4   0  200.98   12.60
  -2   4   0  200.28   13.80
   1  -4   0   11.10    3.70
  -1   4   0    9.90    3.70
  -1   4   0    9.90    3.00
   0  -4   0   27.60    4.90
   0  -4   0   26.40    4.70
   0   4   0   20.60    5.40
   0   4   0   28.80    5.00
  -1  -4   0  894.81   39.50
  -1  -4   0  892.41   40.80
   1   4   0  916.21   38.90
  -2  -4   0   81.79   10.50
  -2  -4   0   73.69    7.80
   2   4   0   85.99    6.70
  -3  -4   0  153.68   10.90
  -3  -4   0  145.29   15.30
  -4  -4   0  500.95   32.30
  -4  -4   0  500.15   24.80
   4   4   0  515.55   24.60
  -5  -4   0 2486.15  105.49
   5   4   0 2661.63  105.59
  -6  -4   0  927.11   43.80
  -6  -4   0 1002.40   56.39
   6   4   0  954.90   43.50
  -7  -4   0  374.56   36.60
  -7  -4   0  359.96   23.20
   7   4   0  369.26   22.50
  -8  -4   0 1657.23   73.89
  -8  -4   0 1789.92   91.79
   8   4   0 1647.74   74.19
  -9  -4   0 1108.69   69.99
  -9  -4   0 1036.80   51.59
 -10  -4   0  150.48   44.30
 -11  -4   0  501.95   58.69
  11  -5   0   46.70   24.20
 -11   5   0   38.50   30.40
  10  -5   0  139.59   23.80
  10  -5   0  127.49   21.60
   9  -5   0  266.17   27.60
   9  -5   0  263.47   30.70
  -9   5   0  279.57   38.70
   8  -5   0  799.52   50.69
   8  -5   0  861.71   45.60
   7  -5   0 2935.01  131.59
   7  -5   0 3022.20  126.19
   6  -5   0 1304.07   63.99
   6  -5   0 1249.88   58.29
   5  -5   0  833.82   43.60
   5  -5   0  786.62   39.50
   4  -5   0 1074.39   52.79
   4  -5   0 1093.49   49.90
   3  -5   0 1775.52   77.19
   3  -5   0 1834.82   79.89
  -3   5   0 1812.22   79.69
   2  -5   0 3774.22  153.08
  -2   5   0 3748.12  154.68
   1  -5   0 4533.25  175.38
  -1   5   0 4027.90  172.68
  -1   5   0 4457.55  176.18
   0  -5   0 6234.18  247.88
   0  -5   0 6257.07  249.48
   0   5   0 6265.07  249.68
  -1  -5   0 1840.32   76.39
  -1  -5   0 1777.22   76.99
   1   5   0 1823.92   75.69
  -2  -5   0 2174.98   92.29
  -2  -5   0 2248.88   95.69
   2   5   0 2258.37   91.09
  -3  -5   0   88.39   13.40
  -3  -5   0   97.89   10.10
   3   5   0   85.19    8.30
  -4  -5   0   -0.90    7.50
  -4  -5   0    6.20    5.90
   4   5   0    7.20    4.80
  -5  -5   0  167.18   14.90
  -5  -5   0  161.08   22.90
   5   5   0  188.38   13.60
  -6  -5   0   23.90    8.30
  -6  -5   0   24.70   14.90
   6   5   0   20.90    7.40
  -7  -5   0   43.80   10.60
  -7  -5   0   61.49   19.50
   7   5   0   48.50    9.30
  -8  -5   0   84.79   14.10
  -8  -5   0   94.79   23.10
   8   5   0  122.39   16.50
  -9  -5   0  292.37   43.60
 -10  -5   0  424.26   55.99
  11  -6   0  648.24   49.10
  11  -6   0  750.02   57.19
 -11   6   0  660.43   65.89
  10  -6   0  458.25   42.90
  10  -6   0  486.55   38.00
 -10   6   0  378.86   51.49
   9  -6   0    3.80   17.80
   9  -6   0   13.80   14.10
   8  -6   0   41.00   12.40
   8  -6   0    7.00   16.40
   7  -6   0    5.20   13.30
   7  -6   0    8.30    9.80
   6  -6   0    8.90   11.50
   6  -6   0    6.20    8.50
   5  -6   0   16.60   10.90
   4  -6   0   88.29   12.10
  -4   6   0   98.79   14.10
   3  -6   0  835.42   40.00
  -3   6   0  785.72   41.70
   2  -6   0 2249.18   91.69
  -2   6   0 2208.98   93.09
  -2   6   0 1985.30   87.19
   1  -6   0   94.69   10.90
  -1   6   0   90.89   11.00
   0  -6   0 1271.87   53.59
   0  -6   0 1245.88   55.79
   0   6   0 1224.58   55.59
  -1  -6   0 1839.12   77.79
  -1  -6   0 1785.22   77.49
   1   6   0 1811.02   76.59
  -2  -6   0  942.91   44.00
  -2  -6   0  958.00   46.60
   2   6   0  953.90   42.40
  -3  -6   0  923.31   43.60
  -3  -6   0  925.01   48.20
   3   6   0  964.10   42.00
  -4  -6   0 2974.00  125.39
  -4  -6   0 2581.94  115.29
   4   6   0 2800.42  114.99
  -5  -6   0 1324.27   67.49
  -5  -6   0 1256.57   57.09
   5   6   0 1197.18   55.19
  -6  -6   0  383.26   36.70
  -6  -6   0  403.36   25.30
   6   6   0  440.96   24.40
  -7  -6   0  352.26   25.90
  -7  -6   0  385.06   38.90
   7   6   0  351.46   23.40
  -8  -6   0   71.19   16.30
  -8  -6   0   33.70   20.80
  -9  -6   0   11.30   23.80
 -10  -6   0   80.99   29.20
  11  -7   0  281.87   41.80
  10  -7   0  631.74   44.20
 -10   7   0  640.14   59.59
 -10   7   0  654.73   57.79
   9  -7   0  642.34   41.60
   9  -7   0  625.04   47.50
  -9   7   0  615.74   49.20
   8  -7   0   26.40   14.00
   8  -7   0   31.00   18.20
   7  -7   0  823.02   51.39
   7  -7   0  849.61   46.10
  -7   7   0  820.92   52.39
   6  -7   0 3223.18  136.89
  -6   7   0 3205.48  142.49
   5  -7   0  576.34   33.80
  -5   7   0  592.94   37.90
   4  -7   0  193.18   18.70
  -4   7   0  165.38   19.80
   3  -7   0  933.11   47.10
  -3   7   0  993.00   48.90
   2  -7   0  448.86   26.00
  -2   7   0  427.76   26.80
   1  -7   0   11.30    5.90
  -1   7   0   15.10    6.40
   0  -7   0   82.39   13.10
   0  -7   0  106.89    9.60
   0   7   0  106.09   12.10
  -1  -7   0   64.09   10.30
  -1  -7   0   73.59   10.80
   1   7   0   60.89    9.80
  -2  -7   0  417.96   25.60
  -2  -7   0  401.46   26.20
   2   7   0  457.95   23.40
  -3  -7   0  499.15   28.80
  -3  -7   0  519.95   32.40
   3   7   0  520.85   26.50
  -4  -7   0  174.98   16.70
  -4  -7   0  183.58   23.40
   4   7   0  191.88   15.90
  -5  -7   0  670.23   36.20
  -5  -7   0  693.93   45.70
   5   7   0  669.63   34.20
  -6  -7   0  547.45   43.40
   6   7   0  535.25   29.20
  -7  -7   0   93.79   22.20
  -7  -7   0  107.09   17.40
  -8  -7   0  362.66   45.70
  -8  -7   0  328.97   30.50
  -9  -7   0 1058.99   73.99
  10  -8   0   31.90   22.10
 -10   8   0   10.10   28.30
   9  -8   0  163.88   22.00
  -9   8   0  205.98   32.80
   8  -8   0  277.47   28.90
  -8   8   0  264.67   37.40
   7  -8   0  782.52   47.20
  -7   8   0  908.41   55.19
   6  -8   0 1529.95   69.99
  -6   8   0 1331.37   74.59
   5  -8   0  511.05   32.40
  -5   8   0  471.55   34.30
   4  -8   0  856.11   45.30
  -4   8   0  857.41   47.70
   3  -8   0 1191.48   57.59
  -3   8   0 1199.18   59.79
   2  -8   0 1960.00   88.09
  -2   8   0 2015.60   89.79
   1  -8   0 2572.74  107.09
  -1   8   0 2371.26  106.49
   0   8   0  632.84   33.80
  -1  -8   0  659.63   33.90
   1   8   0  665.23   34.10
  -2  -8   0  975.80   49.20
   2   8   0 1023.40   46.70
  -3  -8   0  282.57   24.80
  -3  -8   0  263.07   24.90
   3   8   0  263.07   18.10
  -4  -8   0  117.89   16.00
  -4  -8   0  106.49   18.50
   4   8   0   88.09   13.80
  -5  -8   0  409.76   29.10
  -5  -8   0  350.56   36.20
   5   8   0  400.86   25.30
  -6  -8   0  312.37   35.20
  -6  -8   0  276.47   26.60
   6   8   0  228.58   20.90
  -7  -8   0   11.40   19.10
  -7  -8   0   13.80   15.30
  -8  -8   0   16.20   24.30
  -9  -8   0  112.09   28.50
  10  -9   0  851.91   58.19
 -10   9   0  858.21   69.09
   9  -9   0  103.99   23.50
  -9   9   0  100.69   29.20
   8  -9   0   32.70   15.60
  -8   9   0   52.79   22.30
   7  -9   0  459.75   35.20
  -7   9   0  395.96   38.70
   6  -9   0  127.29   20.00
  -6   9   0  114.29   21.00
   5  -9   0  106.79   18.00
  -5   9   0  139.39   21.80
   4  -9   0   -2.30    9.40
  -4   9   0   -1.30   11.10
   3  -9   0   52.59   12.20
  -3   9   0   63.69   14.00
   2  -9   0  806.42   44.50
  -2   9   0  825.02   45.20
   1  -9   0  475.55   31.90
  -1   9   0  517.05   31.90
   0  -9   0  325.87   26.20
   0   9   0  356.46   24.60
  -1  -9   0  889.31   45.30
  -1  -9   0 1020.50   49.99
  -2  -9   0  963.30   49.90
   2   9   0  970.10   46.40
  -3  -9   0  887.81   48.70
  -3  -9   0  881.81   47.00
   3   9   0  854.11   42.30
  -4  -9   0  503.25   34.70
  -4  -9   0  490.75   37.30
   4   9   0  513.95   29.50
  -5  -9   0  945.31   56.69
  -5  -9   0  947.51   50.49
   5   9   0  853.01   45.20
  -6  -9   0  572.84   45.00
  -6  -9   0  539.75   38.90
  -7  -9   0  437.06   46.60
  -7  -9   0  383.86   36.60
  -8  -9   0  265.07   47.00
   9 -10   0  879.31   58.39
  -9  10   0  902.21   65.49
   8 -10   0  681.23   48.20
  -8  10   0  654.73   55.09
   7 -10   0  708.13   46.70
  -7  10   0  749.33   54.69
   6 -10   0 1142.49   61.79
  -6  10   0 1171.78   65.99
   5 -10   0  869.81   49.99
  -5  10   0  882.61   53.99
   4 -10   0   36.30   13.50
  -4  10   0   43.10   14.70
   3 -10   0  732.33   43.70
  -3  10   0  748.53   46.10
   2 -10   0  976.40   53.19
  -2  10   0 1001.70   53.19
   1 -10   0  265.57   26.30
  -1  10   0  254.67   24.50
   0 -10   0  307.67   27.40
   0  10   0  344.77   25.60
  -1 -10   0  156.28   22.40
  -1 -10   0  123.79   14.70
   1  10   0  115.29   17.30
  -2 -10   0   81.39   16.60
  -2 -10   0   91.19   16.50
   2  10   0   89.29   12.90
  -3 -10   0  423.66   33.10
  -3 -10   0  390.66   31.00
   3  10   0  434.76   27.40
  -4 -10   0   77.59   17.60
  -4 -10   0   25.50   14.70
   4  10   0   32.60   11.00
  -5 -10   0  146.79   23.40
  -5 -10   0   96.29   22.10
   5  10   0  132.29   17.30
  -6 -10   0  589.94   42.10
  -6 -10   0  533.75   48.50
  -7 -10   0  150.98   32.50
   9 -11   0  -13.30   20.30
  -9  11   0   23.50   27.10
  -8  11   0   27.40   21.80
   7 -11   0  114.09   23.60
  -7  11   0  128.99   27.40
   6 -11   0  150.08   23.40
  -6  11   0  128.89   26.00
   5 -11   0  401.26   35.20
  -5  11   0  413.86   36.30
   4 -11   0  370.06   33.10
  -4  11   0  377.76   34.30
   3 -11   0  893.71   52.09
  -3  11   0  876.11   52.19
   2 -11   0 1345.77   69.29
  -2  11   0 1408.86   70.09
   1 -11   0  780.32   46.80
  -1  11   0  757.02   45.20
   0 -11   0  365.46   32.60
   0  11   0  354.56   27.80
  -1 -11   0  167.78   26.50
   1  11   0  171.98   20.60
  -2 -11   0 1092.89   60.09
  -2 -11   0 1102.19   55.39
   2  11   0 1111.89   54.59
  -3 -11   0  362.06   32.00
  -3 -11   0  445.56   37.00
   3  11   0  452.45   34.80
  -4 -11   0  118.29   19.80
  -4 -11   0  124.89   21.40
   4  11   0  141.79   22.00
  -5 -11   0  422.86   39.50
  -5 -11   0  449.76   39.70
  -6 -11   0  135.89   25.50
  -6 -11   0  113.09   25.60
   8 -12   0  208.68   28.40
  -8  12   0  175.48   33.10
   7 -12   0  337.37   39.60
  -7  12   0  385.96   48.70
   6 -12   0  203.68   29.40
  -6  12   0  173.78   34.40
   5 -12   0   30.30   19.30
  -5  12   0    4.40   18.90
   4 -12   0   16.40   18.10
  -4  12   0   28.50   17.40
   3 -12   0   34.80   18.50
  -3  12   0   51.99   16.40
   2 -12   0   46.40   17.40
  -2  12   0   33.80   15.30
   1 -12   0   11.30   14.80
  -1  12   0   30.80   13.60
   0 -12   0   57.09   16.40
   0  12   0   47.50   13.90
  -1 -12   0  275.67   31.70
   1  12   0  267.87   25.80
  -2 -12   0  789.02   51.09
  -2 -12   0  891.21   46.40
   2  12   0  815.02   45.70
  -3 -12   0  601.14   38.30
  -3 -12   0  532.95   42.70
   3  12   0  506.95   35.30
  -4 -12   0  680.53   48.80
  -4 -12   0  662.43   44.20
  -5 -12   0  617.24   49.40
  -5 -12   0  469.65   43.70
   6 -13   0  493.45   45.50
  -6  13   0  471.75   49.30
   5 -13   0  785.22   55.09
  -5  13   0  843.42   56.39
  -4  13   0  508.35   44.70
   3 -13   0  218.68   29.60
  -3  13   0  250.07   34.50
   2 -13   0  874.31   57.89
  -2  13   0  925.21   55.39
   1 -13   0  713.93   51.49
  -1  13   0  714.83   45.60
   0 -13   0   84.99   22.00
   0  13   0   70.29   16.50
  -1 -13   0   48.50   20.70
   1  13   0   43.30   13.90
  -2 -13   0   15.20   20.20
   2  13   0   16.90   13.20
  -3 -13   0   40.20   22.60
  -3 -13   0   43.80   13.90
   3  13   0   45.20   14.60
  -4 -13   0    3.70   24.00
   5 -14   0   -2.20   23.10
  -5  14   0   32.50   21.70
   4 -14   0  373.06   42.10
  -4  14   0  338.07   42.60
   3 -14   0  349.17   41.90
  -3  14   0  405.46   38.30
   2 -14   0  313.07   43.90
  -2  14   0  316.47   47.40
   1 -14   0  730.73   54.69
  -1  14   0  741.13   50.09
   0 -14   0  943.71   57.89
   0  14   0  826.82   52.19
  -1 -14   0  214.58   26.70
   1  14   0  205.18   25.90
   2  14  -1   16.90   14.00
  -2 -14   1   11.10   21.00
   1  14  -1   25.40   15.60
  -1 -14   1   27.50   20.20
   0  14  -1  -15.20   15.90
   0 -14   1   11.30   18.20
  -1  14  -1    1.80   16.50
   1 -14   1  -18.60   18.20
  -2  14  -1  -31.30   16.60
   2 -14   1   45.00   24.10
  -3  14  -1  132.49   29.40
   3 -14   1  144.69   25.20
  -4  14  -1  319.57   42.50
   4 -14   1  290.97   39.90
  -5  14  -1  455.85   45.90
   5 -14   1  426.36   46.60
  -4 -13   1  456.15   38.80
  -4 -13   1  477.95   49.70
  -3 -13   1  429.06   46.30
  -3 -13   1  533.65   35.70
   2  13  -1  184.58   24.20
  -2 -13   1  196.88   28.80
   1  13  -1  930.01   51.09
  -1 -13   1  887.41   57.79
   0  13  -1 1005.30   55.99
   0 -13   1 1026.70   62.29
  -1  13  -1  329.87   31.20
   1 -13   1  354.76   37.40
  -2  13  -1  155.48   23.90
   2 -13   1  155.68   26.10
  -3  13  -1   53.09   19.20
   3 -13   1   79.99   22.50
  -4  13  -1   55.79   21.30
   4 -13   1   59.39   28.60
  -5  13  -1   30.80   20.80
   5 -13   1   43.10   17.50
  -6  13  -1   14.80   22.40
   6 -13   1   76.49   22.90
  -5 -12   1    2.50   17.50
  -5 -12   1    8.20   21.60
  -4 -12   1   32.90   19.20
  -4 -12   1  -21.20   14.00
   3  12  -1  369.46   27.10
  -3 -12   1  274.57   34.40
  -3 -12   1  304.67   29.10
   2  12  -1  228.68   24.30
  -2 -12   1  245.58   23.80
  -2 -12   1  226.78   30.60
   1  12  -1  116.99   18.10
  -1 -12   1  165.28   23.20
   0  12  -1  730.63   44.30
   0 -12   1  794.22   48.60
  -1  12  -1  706.33   44.00
   1 -12   1  687.53   45.60
  -2  12  -1  194.78   27.70
   2 -12   1  250.57   29.20
  -3  12  -1  308.17   33.00
   3 -12   1  327.37   34.30
  -4  12  -1 2264.97  109.69
   4 -12   1 2247.08  107.79
  -5  12  -1 1366.46   77.49
   5 -12   1 1335.77   73.39
  -6  12  -1  376.06   42.90
   6 -12   1  353.26   40.10
  -7  12  -1  499.95   53.89
   7 -12   1  349.87   39.80
  -8  12  -1  215.38   34.60
   8 -12   1  130.59   26.20
  -6 -11   1  740.73   55.49
  -6 -11   1  712.13   49.60
  -5 -11   1  460.85   39.90
  -5 -11   1  457.85   40.40
   4  11  -1  442.46   29.70
  -4 -11   1  482.45   38.30
  -4 -11   1  405.06   35.70
   3  11  -1  589.54   34.20
  -3 -11   1  545.35   37.40
  -3 -11   1  636.44   41.50
   2  11  -1  565.74   33.40
  -2 -11   1  574.24   34.70
  -2 -11   1  526.15   39.80
   1  11  -1  106.69   15.80
  -1 -11   1   92.79   18.50
  -1 -11   1  112.59   14.60
   0  11  -1  130.29   17.30
   0 -11   1  135.29   20.40
  -1  11  -1   52.09   14.50
   1 -11   1   64.09   16.50
  -2  11  -1   47.10   14.40
   2 -11   1   46.50   14.40
  -3  11  -1  245.98   27.50
   3 -11   1  200.68   26.80
  -4  11  -1  566.84   42.50
   4 -11   1  568.04   40.70
  -5  11  -1  314.37   33.80
   5 -11   1  325.37   31.50
  -6  11  -1  251.47   39.20
   6 -11   1  302.87   33.20
  -7  11  -1  201.58   32.10
   7 -11   1  175.58   25.90
  -8  11  -1  548.35   53.49
   8 -11   1  459.15   57.19
  -9  11  -1  864.81   68.79
   9 -11   1  918.31   61.79
  -7 -10   1  193.48   26.10
  -7 -10   1  221.18   35.00
  -6 -10   1  153.98   23.40
  -6 -10   1  173.48   27.90
  -5 -10   1  134.69   22.70
  -5 -10   1  116.59   20.10
   4  10  -1  408.36   25.40
  -4 -10   1  348.27   32.00
  -4 -10   1  320.77   32.70
   3  10  -1  961.50   51.39
  -3 -10   1  990.00   53.19
  -3 -10   1  985.40   53.19
   2  10  -1 1505.15   67.19
  -2 -10   1 1489.25   69.09
  -2 -10   1 1431.86   71.49
   1  10  -1 1808.62   77.89
  -1 -10   1 1696.23   80.49
  -1 -10   1 1634.44   75.09
   0  10  -1 1985.50   86.89
   0 -10   1 1851.91   88.29
  -1  10  -1  829.82   45.30
   1 -10   1  794.22   45.90
  -2  10  -1  409.26   31.00
   2 -10   1  422.76   31.30
  -3  10  -1  265.57   26.20
   3 -10   1  188.48   24.20
  -4  10  -1   33.10   14.70
   4 -10   1   40.10   14.50
  -5  10  -1  195.58   27.20
   5 -10   1  211.08   26.30
  -6  10  -1  285.27   33.10
   6 -10   1  299.07   31.40
  -7  10  -1   -5.80   19.10
   7 -10   1    2.40   15.20
  -8  10  -1   42.80   25.00
   8 -10   1   48.10   20.60
  -9  10  -1  149.19   29.90
   9 -10   1  160.18   26.40
  -8  -9   1   46.10   23.30
  -7  -9   1  395.66   37.80
  -7  -9   1  498.15   49.10
  -6  -9   1  141.39   25.20
  -6  -9   1  151.98   21.20
   5   9  -1   -5.70    9.10
  -5  -9   1   18.70   13.40
  -5  -9   1   11.30   14.90
   4   9  -1    8.50    7.80
  -4  -9   1    1.80   13.30
  -4  -9   1   -9.60   11.00
   3   9  -1   14.40    7.00
  -3  -9   1   14.00   11.10
  -3  -9   1    3.80   11.10
   2   9  -1  575.54   30.70
  -2  -9   1  615.74   35.70
  -2  -9   1  562.44   33.20
   1   9  -1  449.66   26.60
  -1  -9   1  423.26   25.70
  -1  -9   1  464.15   30.30
   0  -9   1   82.79   13.90
  -1   9  -1  699.43   38.70
   1  -9   1  652.93   38.40
  -2   9  -1 1499.25   70.59
   2  -9   1 1429.76   69.19
  -3   9  -1  548.85   36.40
   3  -9   1  536.75   34.50
  -4   9  -1  759.12   45.50
   4  -9   1  706.33   42.20
  -5   9  -1 2445.06  112.49
   5  -9   1 2370.56  107.29
  -6   9  -1  713.33   49.50
   6  -9   1  750.62   43.90
  -7   9  -1  510.15   44.00
   7  -9   1  496.65   37.70
  -8   9  -1 1183.58   73.39
   8  -9   1 1214.28   63.59
  -9   9  -1  614.84   57.39
   9  -9   1  576.94   45.20
 -10   9  -1  286.87   45.00
  10  -9   1  279.97   39.90
  -9  -8   1  426.26   52.69
  -8  -8   1  908.51   54.39
  -8  -8   1 1140.29   72.39
  -7  -8   1 1004.90   54.89
  -7  -8   1 1118.09   67.59
   6   8  -1  897.41   47.10
  -6  -8   1 1075.29   62.79
  -6  -8   1 1070.89   52.59
   5   8  -1  717.43   37.00
  -5  -8   1  765.42   41.70
  -5  -8   1  750.82   48.90
   4   8  -1  337.57   21.00
  -4  -8   1  364.66   26.30
  -4  -8   1  375.56   31.10
   3   8  -1 1123.69   51.49
  -3  -8   1 1193.98   55.99
   2   8  -1 1278.67   58.99
  -2  -8   1 1472.05   63.59
  -2  -8   1 1271.27   62.29
   1   8  -1 1298.97   62.39
  -1  -8   1 1376.36   62.59
  -1  -8   1 1565.84   71.79
   0   8  -1  290.87   20.90
   0  -8   1  301.17   17.40
   0  -8   1  328.47   25.50
  -1   8  -1  417.76   27.10
   1  -8   1  478.85   28.60
  -2   8  -1   52.79   10.60
   2  -8   1   43.00   10.40
  -3   8  -1  217.58   21.00
  -3   8  -1  162.38   14.70
   3  -8   1  203.88   19.60
  -4   8  -1   70.89   14.60
  -4   8  -1   54.09    7.90
   4  -8   1   72.79   13.20
  -5   8  -1  215.88   24.80
   5  -8   1  234.88   22.60
  -6   8  -1  129.79   22.70
   6  -8   1  150.98   22.90
   7  -8   1   91.19   16.70
   7  -8   1  104.99   21.00
  -8   8  -1  322.27   44.10
   8  -8   1  282.47   37.40
   8  -8   1  368.66   31.60
   9  -8   1 1268.57   78.39
   9  -8   1 1339.17   67.69
 -10   8  -1  676.13   72.49
  10  -8   1  671.23   49.80
  10  -8   1  691.33   61.29
  -9  -7   1   20.30   24.00
  -8  -7   1    8.80   15.00
  -8  -7   1    6.10   23.40
  -7  -7   1   19.10   19.10
  -7  -7   1   35.00   13.60
   6   7  -1  287.37   18.50
  -6  -7   1  255.47   24.10
  -6  -7   1  210.88   32.00
   5   7  -1   42.00    7.80
  -5  -7   1   17.60   14.60
   4   7  -1  117.79   12.40
  -4  -7   1  139.29   21.90
  -4  -7   1  127.49   15.20
   3   7  -1 3081.29  123.89
  -3  -7   1 2955.40  126.69
  -3  -7   1 3077.49  131.09
   2   7  -1 2901.51  117.19
  -2  -7   1 2781.42  119.19
  -2  -7   1 2869.31  121.19
   1   7  -1 1577.24   66.89
  -1  -7   1 1500.05   67.09
  -1  -7   1 1528.35   68.09
   0   7  -1  942.41   44.40
   0  -7   1  898.01   44.40
   0  -7   1  940.71   41.30
  -1   7  -1  833.22   41.80
   1  -7   1  825.82   40.90
  -2   7  -1  891.31   42.10
  -2   7  -1 1013.60   48.40
   2  -7   1 1007.60   46.70
  -3   7  -1 1287.47   60.59
  -3   7  -1 1160.88   51.29
   3  -7   1 1277.67   57.59
   4  -7   1 2492.05  107.99
   4  -7   1 2534.65  111.99
   5  -7   1 1411.26   72.29
   5  -7   1 1519.75   68.19
   6  -7   1  834.72   51.09
   6  -7   1  873.21   45.60
   7  -7   1   25.50   17.90
   7  -7   1   39.00   12.20
  -8   7  -1   28.30   16.70
   8  -7   1    0.30   16.60
   8  -7   1   -5.30   12.60
  -9   7  -1   29.90   21.00
   9  -7   1   23.60   14.60
   9  -7   1    1.60   18.10
  10  -7   1  -17.30   16.60
  10  -7   1   25.70   22.10
  11  -7   1   -7.60   26.60
  11  -7   1   40.80   22.80
 -10  -6   1  443.26   54.79
  -9  -6   1  540.05   37.90
  -9  -6   1  531.05   54.89
  -8  -6   1  213.48   25.70
  -8  -6   1  190.48   30.30
   7   6  -1  781.12   37.90
  -7  -6   1  841.52   55.89
  -7  -6   1  803.92   42.80
   6   6  -1 1653.23   71.09
  -6  -6   1 1745.23   86.39
  -6  -6   1 1654.43   74.19
   5   6  -1  338.17   19.10
  -5  -6   1  337.37   22.00
  -5  -6   1  346.47   31.70
   4   6  -1  311.77   18.00
  -4  -6   1  279.27   20.10
  -4  -6   1  309.77   25.90
   3   6  -1    8.20    3.80
  -3  -6   1    8.80    7.70
  -3  -6   1   11.20    6.70
   2   6  -1  164.38   11.60
  -2  -6   1  181.18   15.30
  -2  -6   1  169.88   14.00
   1   6  -1  393.96   21.00
  -1  -6   1  404.06   22.30
  -1  -6   1  369.36   21.70
   0   6  -1   17.90    5.00
   0  -6   1   18.10    5.30
   0  -6   1   12.80    4.00
  -1   6  -1  229.18   15.30
  -1   6  -1  234.18   16.60
   1  -6   1  234.98   16.40
  -2   6  -1 2843.42  117.09
  -2   6  -1 2603.74  109.99
   2  -6   1 2817.62  115.09
   3  -6   1 1496.65   68.09
   3  -6   1 1428.26   64.89
   4  -6   1 1080.79   50.99
   4  -6   1 1119.09   54.69
   5  -6   1 1567.44   73.49
   5  -6   1 1469.35   67.89
   6  -6   1 2450.35  105.19
   6  -6   1 2417.36  110.69
   7  -6   1  686.53   38.80
   7  -6   1  681.23   44.20
  -8   6  -1 1155.08   62.19
   8  -6   1 1234.68   57.79
   8  -6   1 1045.70   64.19
  -9   6  -1 1693.83   86.69
   9  -6   1 1638.34   78.79
   9  -6   1 1606.84   85.79
 -10   6  -1  377.46   48.40
  10  -6   1  381.86   35.80
  10  -6   1  437.66   42.50
 -11   6  -1  518.35   57.09
  11  -6   1  509.15   42.70
  11  -6   1  443.96   51.89
 -10  -5   1  102.49   26.80
  -9  -5   1  478.85   33.20
  -9  -5   1  454.75   52.49
  -8  -5   1  569.94   48.60
  -8  -5   1  531.75   33.30
   7   5  -1  576.24   29.30
  -7  -5   1  572.54   46.00
  -7  -5   1  597.54   32.20
   6   5  -1  645.24   31.30
  -6  -5   1  636.94   33.80
  -6  -5   1  724.13   46.20
   5   5  -1 2266.87   92.39
  -5  -5   1 2366.66  105.39
  -5  -5   1 2131.19   94.39
   4   5  -1  372.76   19.30
  -4  -5   1  355.16   26.70
  -4  -5   1  359.86   21.20
   3   5  -1  185.48   11.10
  -3  -5   1  180.18   13.40
  -3  -5   1  168.78   17.60
   2   5  -1 5881.11  233.98
  -2  -5   1 5952.60  235.98
  -2  -5   1 5883.61  238.88
   1   5  -1 3006.80  119.69
  -1  -5   1 2869.41  120.79
  -1  -5   1 2953.70  120.49
   0   5  -1  368.76   19.60
   0   5  -1  335.17   19.90
   0  -5   1  357.86   17.60
   0  -5   1  348.17   19.20
  -1   5  -1  999.20   43.50
  -1   5  -1 1055.79   47.20
   1  -5   1 1044.40   46.20
  -2   5  -1  880.51   36.20
   2  -5   1  887.81   42.50
   2  -5   1  870.91   40.50
   3  -5   1  238.78   16.40
   3  -5   1  258.17   18.50
   4  -5   1    8.80    5.70
   4  -5   1    4.40    7.70
   5  -5   1  167.88   14.60
   5  -5   1  118.29   16.90
   6  -5   1  843.12   42.20
   6  -5   1  888.11   48.80
   7  -5   1  971.90   55.29
   7  -5   1 1048.90   49.80
  -8   5  -1  176.08   32.00
   8  -5   1  213.68   29.70
   8  -5   1  228.28   23.30
  -9   5  -1  688.33   52.69
   9  -5   1  736.43   42.10
   9  -5   1  675.43   49.00
 -10   5  -1  870.11   65.59
  10  -5   1  899.01   53.39
  10  -5   1 1027.20   60.89
 -11   5  -1  289.57   51.49
  11  -5   1  286.67   37.10
 -11  -4   1  198.58   36.20
 -10  -4   1   94.49   30.30
  -9  -4   1   -9.10   12.80
  -9  -4   1   14.20   18.60
   8   4  -1  146.39   16.30
  -8  -4   1  106.59   22.90
  -8  -4   1  107.19   13.90
   7   4  -1   10.70    6.70
  -7  -4   1   13.80   15.10
  -7  -4   1   11.40    8.00
   6   4  -1    8.40    5.90
  -6  -4   1    7.40    7.20
  -6  -4   1   13.50   13.00
   5   4  -1   65.39    8.40
  -5  -4   1   62.89    9.70
  -5  -4   1   53.49   12.60
   4   4  -1  247.98   12.90
  -4  -4   1  224.98   20.60
  -4  -4   1  200.88   13.50
  -4  -4   1  224.78   14.40
   3   4  -1 1080.49   42.90
  -3  -4   1  975.20   43.10
  -3  -4   1  970.60   49.20
  -3  -4   1 1011.80   44.30
   2   4  -1 3397.16  137.09
  -2  -4   1 3511.45  142.49
  -2  -4   1 3429.76  138.19
  -2  -4   1 3451.85  138.89
   1   4  -1 2486.05   97.19
  -1  -4   1 2382.56   97.79
  -1  -4   1 2387.86   97.89
  -1  -4   1 2323.57   98.69
   0   4  -1  902.61   38.40
   0   4  -1  904.51   39.00
   0  -4   1  841.42   38.50
   0  -4   1  855.81   37.20
  -1   4  -1 1134.89   47.00
   1  -4   1 1199.78   51.29
   1  -4   1 1137.49   49.80
   2  -4   1 2961.20  121.19
   2  -4   1 2887.21  119.09
   3  -4   1 3337.27  135.79
   3  -4   1 3337.57  138.49
   4  -4   1 2755.42  114.39
   4  -4   1 2800.22  117.99
   5  -4   1 1312.57   57.39
   5  -4   1 1279.37   61.59
   6  -4   1  908.41   43.10
   6  -4   1  905.11   47.50
  -7   4  -1  741.33   46.00
   7  -4   1  862.31   40.80
   7  -4   1  855.21   47.80
  -8   4  -1  364.66   35.60
   8  -4   1  373.86   26.20
   8  -4   1  322.97   31.20
  -9   4  -1  322.17   39.50
   9  -4   1  261.97   27.30
   9  -4   1  335.57   34.40
 -10   4  -1  173.08   30.10
  10  -4   1  145.69   25.40
  10  -4   1  206.68   29.90
 -11   4  -1    2.20   18.50
 -11   4  -1  -10.50   26.40
  11  -4   1    2.40   21.30
 -11  -3   1  131.89   37.00
 -10  -3   1  903.11   67.79
 -10  -3   1  889.31   48.20
  -9  -3   1 1549.54   67.69
  -9  -3   1 1363.66   82.49
   8   3  -1 1003.20   48.20
  -8  -3   1 1061.59   63.49
  -8  -3   1 1012.50   47.70
   7   3  -1 1186.78   53.09
  -7  -3   1 1176.78   53.39
  -7  -3   1 1214.08   67.09
   6   3  -1 1839.62   79.89
  -6  -3   1 1891.11   80.49
  -6  -3   1 2042.40   93.19
   5   3  -1  562.04   26.20
  -5  -3   1  566.94   26.90
  -5  -3   1  542.45   35.00
   4   3  -1  120.19    8.20
  -4  -3   1  104.39    9.20
  -4  -3   1  120.59    8.80
  -4  -3   1  118.49   14.90
   3   3  -1 1088.99   44.70
  -3  -3   1 1098.89   44.60
  -3  -3   1 1085.99   51.69
  -3  -3   1 1064.09   46.10
  -2  -3   1   34.10    6.80
  -2  -3   1   30.30    4.10
   1   3  -1  944.51   39.50
  -1  -3   1  921.11   41.50
  -1  -3   1  930.31   40.20
  -1  -3   1  990.80   40.10
   0   3  -1  400.96   18.40
   0   3  -1  414.46   19.80
   0   3  -1  389.76   18.90
   0  -3   1  399.16   18.80
   0  -3   1  382.56   17.80
   1  -3   1  665.53   30.20
   1  -3   1  636.54   28.90
   2  -3   1 2932.71  119.09
   2  -3   1 2974.20  121.09
   3  -3   1 2276.67   95.59
   3  -3   1 2259.57   92.89
   4  -3   1   20.30    4.70
   4  -3   1   15.40    6.30
   5  -3   1 1516.95   69.79
   5  -3   1 1551.94   65.69
   6  -3   1 1460.35   68.39
   6  -3   1 1476.35   63.99
  -7   3  -1  965.20   52.19
   7  -3   1  950.50   45.60
  -8   3  -1  717.53   47.40
   8  -3   1  676.63   37.20
   8  -3   1  752.02   44.70
  -9   3  -1 1562.94   83.59
   9  -3   1 1518.45   77.39
 -10   3  -1  929.21   65.19
 -10   3  -1  951.00   52.09
  10  -3   1  956.20   58.49
 -11   3  -1  506.45   48.60
 -11   3  -1  502.65   55.49
  11  -3   1  500.45   45.60
 -11  -2   1   42.50   30.30
 -10  -2   1  153.58   32.80
 -10  -2   1  173.98   25.10
   9   2  -1  124.49   19.80
  -9  -2   1  101.89   24.80
   8   2  -1 1077.89   51.49
  -8  -2   1 1111.59   66.49
  -8  -2   1 1108.79   50.09
   7   2  -1  601.04   31.70
  -7  -2   1  609.04   31.00
  -7  -2   1  657.93   44.30
   6   2  -1  464.35   24.40
  -6  -2   1  470.25   23.90
   5   2  -1 1570.04   63.99
  -5  -2   1 1537.95   63.79
  -5  -2   1 1461.15   72.49
   4   2  -1 3478.75  133.89
  -4  -2   1 3385.96  134.39
  -4  -2   1 3478.85  142.19
  -4  -2   1 3086.19  133.59
  -3  -2   1 1896.31   73.69
  -3  -2   1 1788.12   74.69
   2   2  -1  226.18   11.70
   2   2  -1  220.88   10.60
  -2  -2   1  236.98   11.80
  -2  -2   1  248.48   10.40
   1   2  -1 7908.41  303.47
   1   2  -1 7613.84  302.57
  -1  -2   1 7404.46  303.47
  -1  -2   1 7994.10  302.87
   0   2  -1   12.40    2.40
   0   2  -1   12.50    2.50
   0  -2   1   13.60    2.10
   0  -2   1    8.40    1.70
   0  -2   1   15.80    3.00
  -1   2  -1   71.09    5.70
  -1   2  -1   72.19    6.60
   1  -2   1   82.39    6.50
   1  -2   1   71.59    5.40
  -2   2  -1 2826.72  114.29
   2  -2   1 2833.92  114.19
   2  -2   1 2902.11  116.09
   3  -2   1  840.42   39.70
   3  -2   1  899.61   37.50
   4  -2   1  749.53   36.70
   4  -2   1  773.42   34.00
   5  -2   1  711.43   36.70
   5  -2   1  719.03   33.00
  -6   2  -1    6.30    9.80
   6  -2   1    6.70    7.60
  -7   2  -1  770.72   45.30
   7  -2   1  799.82   41.80
   7  -2   1  729.43   37.10
  -8   2  -1    2.00    9.00
  -8   2  -1   -2.70   15.20
   8  -2   1    3.80   12.20
  -9   2  -1  152.88   27.20
  -9   2  -1  161.88   23.60
   9  -2   1  160.68   22.90
 -10   2  -1  589.34   53.09
 -10   2  -1  693.63   39.60
  10  -2   1  627.74   45.80
 -11   2  -1  347.97   52.79
  11  -2   1  378.06   40.90
 -12  -1   1  567.94   63.09
 -11  -1   1  262.37   41.40
  10   1  -1   53.89   13.90
 -10  -1   1   50.39   14.40
 -10  -1   1   63.29   24.30
   9   1  -1   35.00   12.60
  -9  -1   1   63.59   21.40
   8   1  -1  209.68   20.20
  -8  -1   1  255.07   31.80
  -8  -1   1  252.97   18.70
   7   1  -1   83.99   13.20
  -7  -1   1   78.69   16.60
  -7  -1   1   74.19   10.40
   6   1  -1   14.10    5.70
  -6  -1   1   13.00    5.20
   5   1  -1   22.70    5.10
  -5  -1   1   34.90    5.60
   4   1  -1   82.29    7.60
  -4  -1   1   85.99    7.90
  -4  -1   1   93.09    7.90
   3   1  -1  455.05   21.60
   3   1  -1  415.06   20.40
  -3  -1   1  406.76   19.50
  -3  -1   1  451.85   19.00
   2   1  -1 1982.40   77.69
   2   1  -1 1866.41   78.59
  -2  -1   1 2083.89   77.59
  -2  -1   1 1924.51   78.49
  -1   1  -1 5464.25  205.78
  -1   1  -1 5282.97  204.68
  -1   1  -1 5095.39  204.78
   1  -1   1 5193.48  205.68
   1  -1   1 5041.70  204.58
  -2   1  -1 9980.20  381.36
  -2   1  -1 9999.00  382.86
  -2   1  -1 9557.84  383.26
   2  -1   1 9476.85  381.26
   2  -1   1 9658.93  382.96
  -3   1  -1 4179.38  170.98
  -3   1  -1 4258.97  167.58
   3  -1   1 4224.68  167.38
   3  -1   1 4247.98  169.68
  -4   1  -1 2249.47   99.09
   4  -1   1 2372.16   94.39
   4  -1   1 2364.16   97.09
  -5   1  -1  248.88   20.30
   5  -1   1  277.97   17.90
  -6   1  -1  916.31   49.60
   6  -1   1  925.21   45.30
  -7   1  -1 1391.56   68.99
  -7   1  -1 1202.18   56.59
   7  -1   1 1289.37   61.19
  -8   1  -1  800.42   38.70
  -8   1  -1  705.53   49.99
  -9   1  -1  620.04   52.29
  -9   1  -1  801.22   38.90
   9  -1   1  793.02   46.30
 -10   1  -1  342.17   28.60
 -10   1  -1  317.37   45.30
  10  -1   1  298.77   34.00
 -11   1  -1   21.00   26.50
  11  -1   1   26.00   20.50
 -12   0   1  489.55   64.89
 -11   0   1  227.28   29.60
 -11   0   1  149.39   35.40
  10   0  -1  151.28   22.10
 -10   0   1  183.18   24.80
 -10   0   1  144.09   30.50
   9   0  -1 1733.03   82.89
  -9   0   1 1718.33   94.59
  -9   0   1 2037.00   81.79
   8   0  -1 1718.83   76.19
  -8   0   1 1639.44   73.09
  -8   0   1 1652.93   85.79
   7   0  -1  476.65   27.60
  -7   0   1  455.15   26.20
   6   0  -1  606.44   32.90
  -6   0   1  733.43   32.90
   5   0  -1 1273.87   52.69
  -5   0   1 1103.99   51.09
   4   0  -1   92.29    8.30
  -4   0   1   96.39    9.20
  -4   0   1   85.59    8.10
   3   0  -1  270.07   14.20
  -3   0   1  288.57   14.70
  -3   0   1  294.67   14.30
  -3   0   1  288.17   14.40
   2   0  -1 5001.80  194.48
  -2   0   1 4959.60  194.28
  -2   0   1 4865.21  194.48
  -2   0   1 4916.01  194.68
   1   0  -1  382.86   16.50
  -1   0   1  385.26   15.30
  -1   0   1  348.37   15.60
  -1   0   1  353.36   16.30
  -1   0  -1  244.08   10.40
  -1   0  -1  190.58   11.60
   1   0   1  226.38   11.20
   1   0   1  223.58   10.90
  -2   0  -1 1695.03   65.59
  -2   0  -1 1620.54   69.19
  -2   0  -1 1749.72   67.09
   2   0   1 1589.04   65.59
   2   0   1 1601.04   67.09
  -3   0  -1  294.97   19.90
   3   0   1  397.76   18.10
  -4   0  -1  418.76   19.50
  -4   0  -1  416.96   25.30
  -4   0  -1  414.96   19.80
   4   0   1  421.26   21.70
  -5   0  -1  223.88   13.40
  -5   0  -1  205.68   19.80
   5   0   1  228.98   15.20
  -6   0  -1 1025.60   54.49
  -6   0  -1 1082.19   45.60
   6   0   1 1008.60   48.80
  -7   0  -1 1153.08   50.29
  -7   0  -1 1235.68   63.39
   7   0   1 1060.79   54.49
  -8   0  -1 1643.44   85.69
  -8   0  -1 1715.63   71.59
   8   0   1 1643.14   76.69
  -9   0  -1 1404.76   63.29
  -9   0  -1 1485.15   81.59
   9   0   1 1424.46   70.19
 -10   0  -1  437.46   47.60
  10   0   1  516.15   39.40
  11   0   1  123.19   25.30
 -12   1   1   66.09   29.60
  11  -1  -1  -39.90   17.10
 -11   1   1   -2.00   30.40
 -11   1   1   16.90   16.70
  10  -1  -1   26.70   16.70
 -10   1   1   29.70   23.20
 -10   1   1    4.70   15.30
  -9   1   1   84.89   14.90
  -9   1   1   45.30   21.00
   8  -1  -1  263.27   24.70
  -8   1   1  404.16   24.70
   7  -1  -1  897.61   42.80
  -7   1   1  756.72   39.70
   6  -1  -1   79.89   12.40
  -6   1   1   83.69   11.10
   5  -1  -1  872.51   42.20
   5  -1  -1  949.01   41.30
   4  -1  -1 5112.59  203.28
   4  -1  -1 5088.29  204.48
   3  -1  -1 1950.90   78.49
   3  -1  -1 1924.71   77.39
  -3   1   1 1818.62   77.99
   2  -1  -1  877.01   37.90
   2  -1  -1  883.51   37.30
  -2   1   1  911.91   38.00
   1  -1  -1 7707.03  307.87
   1  -1  -1 8198.08  308.27
  -1   1   1 7647.33  307.67
   0  -1  -1 4925.31  185.68
   0  -1  -1 4703.43  185.58
   0  -1  -1 4576.34  185.28
   0   1   1 4678.73  185.78
   0   1   1 4740.73  185.38
  -1  -1  -1   47.70    4.70
  -1  -1  -1   44.30    2.90
  -1  -1  -1   47.30    3.80
   1   1   1   48.60    2.90
   1   1   1   46.20    4.00
   1   1   1   42.60    5.40
  -2  -1  -1 3108.19  125.29
  -2  -1  -1 3089.19  120.39
  -2  -1  -1 3058.19  121.99
   2   1   1 3185.48  122.09
   2   1   1 2870.61  120.39
  -3  -1  -1 2110.89   89.59
  -3  -1  -1 2004.90   82.99
   3   1   1 2157.38   85.29
  -4  -1  -1  941.61   40.80
  -4  -1  -1  971.90   48.00
  -4  -1  -1  980.40   40.20
   4   1   1  981.10   42.80
  -5  -1  -1  743.83   31.40
  -5  -1  -1  682.13   40.00
   5   1   1  718.13   34.10
  -6  -1  -1  514.95   35.60
  -6  -1  -1  476.85   23.40
   6   1   1  498.15   27.30
  -7  -1  -1  -13.60   11.70
  -7  -1  -1    5.20    5.60
   7   1   1   11.00    8.20
  -8  -1  -1   77.69   10.30
  -8  -1  -1   60.79   18.70
   8   1   1   74.19   12.00
  -9  -1  -1   13.00   18.50
  -9  -1  -1   28.30   10.00
   9   1   1   36.30   14.00
 -10  -1  -1   26.10   24.30
  10   1   1    8.50   15.30
  11  -2  -1  401.66   39.90
 -11   2   1  305.97   37.00
  10  -2  -1  299.57   33.60
 -10   2   1  301.77   31.80
 -10   2   1  341.77   42.90
   9  -2  -1  253.67   28.50
  -9   2   1  234.28   25.70
  -9   2   1  300.07   37.20
   8  -2  -1 1355.16   65.69
   7  -2  -1  306.17   23.90
   7  -2  -1  351.96   22.80
   6  -2  -1    0.20    7.40
   5  -2  -1   41.90    6.40
   5  -2  -1   39.20    7.70
   4  -2  -1  123.69    9.60
   4  -2  -1  112.19   11.10
   3  -2  -1 1132.79   50.99
   3  -2  -1 1205.08   49.70
   2  -2  -1    4.90    2.70
  -2   2   1   -2.20    3.90
  -2   2   1    5.60    2.80
   1  -2  -1   18.10    3.10
   1  -2  -1   17.20    3.50
  -1   2   1   21.20    3.50
  -1   2   1   19.90    3.40
   0  -2  -1 5246.17  206.38
   0  -2  -1 5238.08  206.38
   0  -2  -1 5361.46  206.88
   0   2   1 5205.58  206.68
   0   2   1 5231.58  206.28
   0   2   1 5140.49  206.68
  -1  -2  -1 1523.05   64.29
  -1  -2  -1 1519.65   61.99
  -1  -2  -1 1520.45   62.39
   1   2   1 1599.54   62.49
   1   2   1 1537.15   61.79
  -2  -2  -1  794.62   32.80
  -2  -2  -1  780.32   37.20
  -2  -2  -1  769.32   33.60
   2   2   1  839.52   32.80
   2   2   1  761.02   34.00
  -3  -2  -1 1934.61   83.59
  -3  -2  -1 1963.70   76.89
   3   2   1 1976.50   78.39
   3   2   1 1776.62   76.49
  -4  -2  -1 3244.48  135.09
  -4  -2  -1 3007.00  125.89
   4   2   1 3235.18  128.29
   4   2   1 3174.88  126.49
  -5  -2  -1  959.90   50.29
  -5  -2  -1  896.01   39.90
   5   2   1  959.30   42.50
  -6  -2  -1  236.68   25.70
  -6  -2  -1  169.48   12.20
   6   2   1  169.88   14.60
  -7  -2  -1 1685.63   72.09
  -7  -2  -1 1833.72   87.99
   7   2   1 1679.73   76.19
  -8  -2  -1 1074.59   48.00
  -8  -2  -1 1060.99   64.39
   8   2   1 1042.40   51.69
  -9  -2  -1  189.48   30.30
  -9  -2  -1  173.08   19.20
 -10  -2  -1  523.55   53.59
  10   2   1  485.35   36.30
 -11  -2  -1  219.78   39.80
  12  -3  -1  311.97   39.50
 -12   3   1  248.48   47.50
 -12   3   1  378.56   40.40
  11  -3  -1  275.37   38.10
 -11   3   1  351.06   49.10
 -11   3   1  322.77   37.50
  10  -3  -1  368.56   35.90
 -10   3   1  273.27   31.30
 -10   3   1  374.26   44.10
   9  -3  -1  825.72   49.30
   8  -3  -1 2765.12  120.99
   8  -3  -1 2707.23  116.89
   7  -3  -1  579.84   34.00
   7  -3  -1  551.74   30.60
   6  -3  -1 1445.96   66.59
   6  -3  -1 1410.16   63.09
   5  -3  -1 3297.47  132.89
   5  -3  -1 3187.98  135.59
   4  -3  -1 1477.65   66.19
   4  -3  -1 1530.55   64.29
   3  -3  -1 3695.13  150.08
   3  -3  -1 3656.23  148.19
   2  -3  -1  777.22   34.50
  -2   3   1  766.42   35.50
   1  -3  -1   75.69    6.80
  -1   3   1   80.19    7.10
   0  -3  -1 3666.43  140.39
   0  -3  -1 3571.84  139.99
   0   3   1 3392.56  140.09
   0   3   1 3573.14  140.59
   0   3   1 3345.27  140.49
  -1  -3  -1  413.46   20.90
  -1  -3  -1  414.76   19.10
   1   3   1  380.66   18.70
   1   3   1  405.46   18.90
  -2  -3  -1    6.50    3.00
  -2  -3  -1    6.20    4.20
  -3  -3  -1  248.88   18.90
  -3  -3  -1  251.87   13.40
   3   3   1  240.48   14.10
  -4  -3  -1   34.70    9.50
  -4  -3  -1   46.70    6.80
   4   3   1   48.10    7.30
  -5  -3  -1   20.30    5.40
  -5  -3  -1   23.70   10.10
  -6  -3  -1  273.37   27.30
  -6  -3  -1  268.87   16.40
   6   3   1  271.67   18.30
  -7  -3  -1 1427.86   72.69
  -7  -3  -1 1268.47   56.99
   7   3   1 1274.37   59.79
  -8  -3  -1 1146.49   67.89
  -8  -3  -1 1151.28   51.89
   8   3   1 1150.98   55.29
  -9  -3  -1 1102.19   69.39
   9   3   1 1078.89   64.79
 -10  -3  -1  383.96   49.99
 -11  -3  -1  330.47   49.20
 -12   4   1  392.16   66.59
 -12   4   1  341.07   54.59
 -12   4   1  236.08   32.40
  11  -4  -1    6.30   20.70
 -11   4   1   -6.40   26.70
 -11   4   1  -19.30   18.50
  10  -4  -1   49.70   19.10
  10  -4  -1   25.80   18.30
 -10   4   1   60.59   26.20
   9  -4  -1  -10.10   13.30
   9  -4  -1    9.10   15.30
   8  -4  -1  271.17   23.60
   8  -4  -1  274.57   27.90
   7  -4  -1  546.75   35.50
   7  -4  -1  551.74   35.50
   6  -4  -1  350.76   21.60
   6  -4  -1  347.87   24.50
   5  -4  -1 1075.19   49.00
   5  -4  -1 1064.29   52.09
   4  -4  -1 4695.93  191.18
   4  -4  -1 4631.34  188.38
   3  -4  -1 2477.35  101.69
  -3   4   1 2435.56  103.49
   2  -4  -1  639.24   29.70
  -2   4   1  609.44   30.70
   1  -4  -1 4458.35  174.98
  -1   4   1 4454.25  175.88
  -1   4   1 4166.38  173.18
   0  -4  -1 7802.72  311.17
   0  -4  -1 7790.32  310.37
   0   4   1 8002.10  311.37
  -1  -4  -1 3100.09  123.79
  -1  -4  -1 3020.30  125.39
   1   4   1 3069.79  123.49
  -2  -4  -1 2221.28   94.89
  -2  -4  -1 2184.88   90.89
   2   4   1 2264.17   90.79
  -3  -4  -1 3217.58  135.59
  -3  -4  -1 3118.99  128.99
   3   4   1 3269.27  130.19
  -4  -4  -1  577.34   34.50
  -4  -4  -1  584.84   27.30
   4   4   1  550.64   27.60
  -5  -4  -1  206.98   23.90
  -5  -4  -1  164.28   13.00
   5   4   1  179.18   13.90
  -6  -4  -1  581.44   30.40
  -6  -4  -1  651.53   43.70
   6   4   1  667.63   32.80
  -7  -4  -1   20.20    8.40
   7   4   1   10.20    8.20
  -8  -4  -1   15.00   16.40
  -8  -4  -1    2.30   10.30
   8   4   1    8.70    9.70
  -9  -4  -1   14.30   22.60
 -10  -4  -1   21.60   23.40
 -11   5   1  766.32   66.99
 -11   5   1  789.32   59.39
  10  -5  -1 1101.69   64.49
  10  -5  -1 1061.69   59.29
   9  -5  -1  418.96   31.80
   9  -5  -1  348.37   37.00
   8  -5  -1 1031.10   58.49
   8  -5  -1 1105.09   54.39
   7  -5  -1 1155.38   59.49
   7  -5  -1 1106.89   54.59
   6  -5  -1    5.00   10.50
   5  -5  -1   22.70    9.00
   5  -5  -1   26.30    6.90
  -5   5   1   27.00    9.00
   4  -5  -1  209.68   15.80
  -4   5   1  205.48   18.40
   3  -5  -1  220.88   15.20
  -3   5   1  202.08   16.20
   2  -5  -1  213.88   14.30
  -2   5   1  185.08   14.80
   1  -5  -1   24.00    5.40
  -1   5   1   19.70    5.40
   0  -5  -1  987.60   42.50
   0  -5  -1  970.00   43.60
   0   5   1  947.21   43.40
  -1  -5  -1 2826.62  114.09
  -1  -5  -1 2768.62  115.09
   1   5   1 2742.83  113.39
  -2  -5  -1  654.63   35.40
  -2  -5  -1  684.43   32.30
   2   5   1  717.23   31.60
  -3  -5  -1  313.97   18.20
  -3  -5  -1  314.67   23.60
   3   5   1  317.37   18.00
  -4  -5  -1 2463.55  104.09
  -4  -5  -1 2572.14  113.59
   4   5   1 2550.74  104.99
  -5  -5  -1 1127.49   52.19
  -5  -5  -1 1264.47   63.89
   5   5   1 1167.08   52.89
  -6  -5  -1  359.46   23.00
  -6  -5  -1  372.66   33.10
   6   5   1  380.16   23.10
  -7  -5  -1 1419.96   74.99
  -7  -5  -1 1274.77   58.99
   7   5   1 1265.67   59.79
  -8  -5  -1 1279.97   72.49
  -8  -5  -1 1141.29   54.49
   8   5   1 1124.59   55.19
  -9  -5  -1  233.58   36.30
 -10  -5  -1   55.49   27.50
  11  -6  -1  337.77   41.10
 -11   6   1  358.06   51.19
 -11   6   1  341.67   55.09
  10  -6  -1  480.65   39.80
 -10   6   1  498.15   46.70
   9  -6  -1  512.75   37.40
  -9   6   1  524.75   45.00
   8  -6  -1  780.72   43.10
  -8   6   1  696.53   49.70
   7  -6  -1 1105.99   55.59
  -7   6   1 1151.68   61.19
   6  -6  -1   68.29   12.00
  -6   6   1   57.39   13.20
   5  -6  -1 1462.95   67.39
  -5   6   1 1460.05   70.29
   4  -6  -1 3329.27  138.19
  -4   6   1 3307.07  140.79
   3  -6  -1 3243.98  135.99
  -3   6   1 3307.17  138.19
   2  -6  -1 2584.04  108.19
  -2   6   1 2557.94  109.39
   1  -6  -1  517.85   28.20
  -1   6   1  552.94   28.70
   0  -6  -1  506.55   24.90
   0  -6  -1  511.55   26.70
   0   6   1  482.85   26.30
  -1  -6  -1  225.88   15.50
  -1  -6  -1  225.28   16.30
   1   6   1  208.78   14.50
  -2  -6  -1  145.29   13.50
  -2  -6  -1  123.99   14.20
   2   6   1  138.79   11.10
  -3  -6  -1  154.18   17.30
  -3  -6  -1  153.48   14.50
   3   6   1  178.98   13.20
  -4  -6  -1  237.18   17.80
  -4  -6  -1  283.87   26.00
   4   6   1  253.67   18.40
  -5  -6  -1  165.48   16.30
  -5  -6  -1  160.18   24.60
   5   6   1  160.78   15.30
  -6  -6  -1  184.88   29.60
  -6  -6  -1  254.87   20.40
   6   6   1  277.67   20.60
  -7  -6  -1   65.19   19.20
  -7  -6  -1   61.19   12.20
   7   6   1   67.39   11.80
  -8  -6  -1  546.25   51.19
  -9  -6  -1  351.56   53.69
 -10  -6  -1   93.19   30.20
  11  -7  -1  234.98   31.20
 -11   7   1  198.68   39.80
 -11   7   1  198.78   58.79
  10  -7  -1   18.70   17.90
 -10   7   1   -8.40   25.40
   9  -7  -1   40.30   16.20
  -9   7   1    7.20   19.50
   8  -7  -1  125.19   18.60
  -8   7   1  111.89   23.30
   7  -7  -1  201.08   23.50
  -7   7   1  187.38   29.30
   6  -7  -1   65.79   13.30
  -6   7   1   76.99   16.90
   5  -7  -1  478.55   29.90
  -5   7   1  425.16   31.80
   4  -7  -1 1592.04   72.59
  -4   7   1 1598.14   75.09
  -3   7   1 2284.97  113.49
   2  -7  -1  490.15   28.30
  -2   7   1  499.65   29.30
   1  -7  -1  838.62   41.40
  -1   7   1  841.42   41.90
   0  -7  -1 2487.95  106.19
   0   7   1 2518.65  105.99
  -1  -7  -1 1231.08   56.09
  -1  -7  -1 1236.68   56.69
   1   7   1 1230.88   55.49
  -2  -7  -1 1900.91   83.29
  -2  -7  -1 1885.81   84.99
   2   7   1 1965.80   81.79
  -3  -7  -1 2098.19   93.29
  -3  -7  -1 2396.66  100.69
   3   7   1 2068.89   91.79
  -4  -7  -1 1166.68   59.09
  -4  -7  -1 1027.30   50.79
   4   7   1 1059.19   50.89
  -5  -7  -1  189.88   26.80
  -5  -7  -1  195.38   18.60
   5   7   1  201.88   17.50
  -6  -7  -1  396.06   27.40
  -6  -7  -1  428.66   38.80
   6   7   1  406.56   26.40
  -7  -7  -1  405.96   40.20
  -7  -7  -1  288.47   31.50
   7   7   1  339.67   25.20
  -8  -7  -1   21.10   22.80
  -9  -7  -1  -15.80   24.70
 -11   8   1  823.52   72.29
  10  -8  -1 1272.77   70.19
 -10   8   1 1279.27   80.29
   9  -8  -1  392.96   36.90
  -9   8   1  467.95   47.60
   8  -8  -1  435.96   34.40
  -8   8   1  380.96   40.80
   7  -8  -1  938.01   52.09
  -7   8   1  975.00   57.29
   6  -8  -1  959.00   49.99
  -6   8   1  861.81   53.59
   5  -8  -1  212.78   22.30
  -5   8   1  239.68   25.10
   4  -8  -1  909.71   47.10
  -4   8   1  893.21   49.50
   3  -8  -1  829.62   43.60
  -3   8   1  848.22   46.00
   2  -8  -1  142.49   17.30
  -2   8   1  105.99   15.60
   1  -8  -1  116.39   16.60
   0   8   1  731.33   37.60
  -1  -8  -1 1079.09   61.19
  -1  -8  -1 1279.17   56.49
   1   8   1 1281.07   56.19
  -2  -8  -1  621.34   35.80
  -2  -8  -1  649.64   36.20
   2   8   1  653.13   32.70
  -3  -8  -1   82.29   13.90
  -3  -8  -1   81.19   16.10
   3   8   1   98.49   12.10
  -4  -8  -1  237.08   34.30
  -4  -8  -1  243.68   26.80
   4   8   1  282.97   20.30
  -5  -8  -1  748.33   40.60
  -5  -8  -1  691.73   47.40
   5   8   1  688.93   37.60
  -6  -8  -1  455.85   40.40
  -6  -8  -1  434.46   33.00
   6   8   1  417.56   27.90
  -7  -8  -1  960.70   65.49
  -7  -8  -1  955.30   52.19
  -8  -8  -1 1330.97   80.79
 -10   9   1  433.16   50.39
   9  -9  -1  312.37   37.60
  -9   9   1  424.76   48.20
   8  -9  -1  233.88   30.50
  -8   9   1  317.97   39.80
   7  -9  -1  344.27   33.10
  -7   9   1  345.67   35.00
   6  -9  -1 1494.75   73.19
  -6   9   1 1482.75   77.99
   5  -9  -1 1564.14   75.29
  -5   9   1 1579.54   78.99
   4  -9  -1 1266.17   62.99
  -4   9   1 1290.37   65.69
   3  -9  -1 1901.41   87.19
  -3   9   1 1914.51   89.09
   2  -9  -1 2525.75  111.19
  -2   9   1 2545.05  112.19
   1  -9  -1  943.31   48.90
  -1   9   1  945.11   48.90
   0  -9  -1  221.08   22.40
   0   9   1  235.48   20.50
  -1  -9  -1 1212.78   59.39
  -1  -9  -1 1167.48   56.09
   1   9   1 1266.57   57.59
  -2  -9  -1  602.94   36.20
  -2  -9  -1  578.74   34.70
   2   9   1  575.94   32.20
  -3  -9  -1   89.79   15.90
  -3  -9  -1   78.99   15.00
   3   9   1  106.29   15.00
  -4  -9  -1  135.99   22.90
  -4  -9  -1  174.28   24.10
   4   9   1  180.48   20.30
  -5  -9  -1   31.40   15.20
  -5  -9  -1   42.30   15.70
   5   9   1   61.59   12.60
  -6  -9  -1  125.09   24.50
  -6  -9  -1  127.79   20.60
  -7  -9  -1  104.29   27.70
  -8  -9  -1   29.40   23.20
  -9  10   1  185.08   28.70
   8 -10  -1  401.96   39.80
  -8  10   1  419.36   46.10
   7 -10  -1   16.20   16.90
  -7  10   1    1.50   19.60
   6 -10  -1  178.38   25.30
  -6  10   1  104.19   20.00
   5 -10  -1   16.30   13.10
  -5  10   1   10.20   13.40
   4 -10  -1   76.59   16.60
  -4  10   1  125.99   20.20
   3 -10  -1  397.86   29.70
  -3  10   1  315.77   29.60
   2 -10  -1  440.76   32.80
  -2  10   1  431.16   32.00
   1 -10  -1  149.29   20.00
  -1  10   1  136.69   19.20
   0 -10  -1  454.95   32.90
   0  10   1  442.86   30.30
  -1 -10  -1 1156.18   59.69
   1  10   1 1183.28   56.99
  -2 -10  -1  838.82   45.00
  -2 -10  -1  811.12   47.00
   2  10   1  844.52   43.30
  -3 -10  -1  683.63   42.80
  -3 -10  -1  658.03   41.20
   3  10   1  687.33   37.50
  -4 -10  -1  982.90   55.09
  -4 -10  -1  993.40   57.29
   4  10   1 1056.39   52.29
  -5 -10  -1  559.24   40.50
  -5 -10  -1  502.05   40.80
   5  10   1  530.25   36.00
  -6 -10  -1  302.47   30.60
  -6 -10  -1  344.17   40.30
  -7 -10  -1  454.15   48.00
   9 -11  -1  380.56   44.20
  -9  11   1  515.85   53.29
   8 -11  -1   89.49   21.30
  -8  11   1   80.79   24.20
   7 -11  -1  661.13   48.60
  -7  11   1  568.14   51.79
   6 -11  -1  683.83   47.10
  -6  11   1  557.94   49.50
   5 -11  -1  376.26   34.50
  -5  11   1  415.46   37.50
   4 -11  -1  679.63   43.50
  -4  11   1  701.13   45.90
   3 -11  -1  980.30   55.99
  -3  11   1 1010.30   56.29
   2 -11  -1   57.29   15.50
  -2  11   1   78.79   16.30
   1 -11  -1    9.60   12.30
  -1  11   1   -5.90   10.70
   0  11   1  139.09   21.50
  -1 -11  -1   -5.90   13.90
   1  11   1   14.90    9.90
  -2 -11  -1  175.08   21.80
  -2 -11  -1  193.28   27.90
   2  11   1  177.48   20.80
  -3 -11  -1   16.80   12.00
  -3 -11  -1    6.10   15.40
   3  11   1  -12.50   10.20
  -4 -11  -1   93.49   21.20
  -4 -11  -1   70.89   16.60
   4  11   1  104.79   16.50
  -5 -11  -1  802.02   54.79
  -5 -11  -1  923.91   54.69
  -6 -11  -1  464.35   46.30
   8 -12  -1  -36.30   19.90
  -8  12   1   23.80   25.00
   7 -12  -1  306.47   43.60
  -7  12   1  387.86   47.10
   6 -12  -1  589.14   68.99
  -6  12   1  674.83   79.09
   5 -12  -1 1173.78   68.39
  -5  12   1 1286.97   72.09
   4 -12  -1  665.13   48.00
  -4  12   1  692.83   50.09
   3 -12  -1  832.62   51.99
  -3  12   1  831.32   50.99
   2 -12  -1  866.81   53.29
  -2  12   1  860.91   50.79
   1 -12  -1  414.66   36.50
  -1  12   1  442.86   34.50
   0 -12  -1  439.76   35.90
   0  12   1  372.66   31.40
  -1 -12  -1  991.30   56.49
   1  12   1  936.91   51.39
  -2 -12  -1  972.60   57.69
   2  12   1  972.10   51.99
  -3 -12  -1   98.69   17.10
  -3 -12  -1  133.19   22.80
   3  12   1  104.09   17.00
  -4 -12  -1  130.89   24.10
  -4 -12  -1  121.39   20.40
   4  12   1  147.29   20.00
  -5 -12  -1   74.79   26.20
  -5 -12  -1   72.19   23.10
   6 -13  -1    9.10   20.80
  -6  13   1   -1.10   21.10
   5 -13  -1   51.29   22.50
  -5  13   1   -9.90   17.30
   4 -13  -1   -5.00   22.40
  -4  13   1   -2.40   18.70
   3 -13  -1    2.50   19.80
  -3  13   1    2.10   17.20
   2 -13  -1  164.38   26.70
  -2  13   1  170.68   24.90
   1 -13  -1  362.86   40.90
  -1  13   1  378.86   33.90
   0 -13  -1  633.54   48.60
   0  13   1  537.35   39.20
  -1 -13  -1  667.23   50.09
   1  13   1  669.83   42.80
  -2 -13  -1  616.44   48.90
   2  13   1  625.24   39.80
  -3 -13  -1  256.77   34.40
   3  13   1  342.77   31.00
   4 -14  -1  189.28   29.80
  -4  14   1  179.48   28.60
   3 -14  -1  425.06   45.60
  -3  14   1  546.85   44.80
   2 -14  -1  235.58   35.40
  -2  14   1  245.68   34.80
   1 -14  -1   43.90   23.00
  -1  14   1   13.10   19.60
   0 -14  -1   85.09   21.50
   0  14   1   93.79   20.00
  -1 -14  -1   18.90   21.50
   1  14   1   39.00   16.90
   2  14  -2  124.09   19.70
  -2 -14   2  109.79   27.90
   1  14  -2  417.66   34.60
  -1 -14   2  461.25   43.80
   0  14  -2  546.35   41.00
   0 -14   2  588.74   46.70
  -1  14  -2  468.55   39.60
   1 -14   2  383.76   41.90
  -2  14  -2  391.96   40.40
   2 -14   2  373.46   44.90
   3 -14   2 1088.79   67.79
  -4  14  -2  435.76   45.00
   4 -14   2  351.16   43.00
  -5  14  -2   69.39   22.60
   5 -14   2   58.19   24.40
  -4 -13   2   10.10   23.20
  -4 -13   2   -0.60   14.60
  -3 -13   2    0.00   21.10
  -3 -13   2   15.90   13.20
   2  13  -2   -1.20   12.10
  -2 -13   2   -8.10   19.50
   1  13  -2   -6.40   12.10
  -1 -13   2   -0.10   18.10
   0  13  -2  145.39   20.70
   0 -13   2  119.69   23.70
  -1  13  -2  377.46   32.10
   1 -13   2  350.86   38.50
  -2  13  -2  214.58   30.30
   2 -13   2  177.98   27.00
  -3  13  -2  500.05   44.10
   3 -13   2  589.94   46.00
  -4  13  -2  655.53   51.49
   4 -13   2  631.44   56.89
  -5  13  -2  359.56   46.60
   5 -13   2  304.07   36.80
  -6  13  -2  407.46   46.80
   6 -13   2  377.56   46.30
  -5 -12   2  915.21   59.69
  -5 -12   2  895.11   57.09
  -4 -12   2  991.00   56.89
  -4 -12   2  993.10   60.29
   3  12  -2  526.65   33.70
  -3 -12   2  547.35   36.50
  -3 -12   2  501.75   41.60
   2  12  -2  751.62   40.70
  -2 -12   2  699.33   47.30
  -2 -12   2  697.73   40.30
   1  12  -2 1053.19   53.49
  -1 -12   2  964.90   56.99
   0  12  -2  218.78   25.60
   0 -12   2  271.87   29.70
  -1  12  -2  201.08   25.90
   1 -12   2  175.78   26.50
  -2  12  -2  607.84   42.60
   2 -12   2  591.04   42.60
  -3  12  -2  293.87   32.20
   3 -12   2  244.38   31.30
  -4  12  -2   -7.30   16.70
   4 -12   2   35.60   19.30
  -5  12  -2   -8.50   18.90
   5 -12   2   20.00   18.60
  -6  12  -2   19.60   23.60
   6 -12   2   78.49   22.10
  -7  12  -2  165.98   34.10
   7 -12   2  157.18   25.70
  -8  12  -2  285.97   39.60
   8 -12   2  263.17   39.60
  -7 -11   2    2.70   21.30
  -7 -11   2   -4.80   21.20
  -6 -11   2   -5.70   17.90
  -6 -11   2  -19.50   19.80
  -5 -11   2   37.10   17.90
  -5 -11   2   15.70   17.40
   4  11  -2  185.38   19.40
  -4 -11   2  186.88   28.60
  -4 -11   2  201.48   28.10
   3  11  -2  562.24   30.70
  -3 -11   2  472.75   35.20
  -3 -11   2  455.45   36.80
   2  11  -2   95.09   13.50
  -2 -11   2   93.09   14.50
  -2 -11   2  100.89   18.70
   1  11  -2  397.96   28.60
  -1 -11   2  424.96   33.60
  -1 -11   2  390.16   24.50
   0  11  -2 1308.27   64.09
   0 -11   2 1309.87   66.79
  -1  11  -2 1193.48   61.39
   1 -11   2 1180.38   62.29
  -2  11  -2  814.22   50.39
   2 -11   2  957.30   51.79
  -3  11  -2  800.52   49.10
   3 -11   2  756.12   47.10
  -4  11  -2 1118.19   64.09
   4 -11   2 1160.78   61.69
  -5  11  -2   99.39   20.30
   5 -11   2  102.39   19.00
  -6  11  -2  338.87   41.70
   6 -11   2  314.27   34.80
  -7  11  -2  591.84   52.49
   7 -11   2  528.65   45.10
  -8  11  -2  126.29   32.00
   8 -11   2   92.29   25.80
  -9  11  -2   62.69   30.60
  -8 -10   2  171.68   26.60
  -8 -10   2  134.89   30.20
  -7 -10   2  300.27   36.90
  -7 -10   2  274.47   44.00
  -6 -10   2  333.57   33.30
  -6 -10   2  270.97   36.40
  -5 -10   2  197.48   31.40
  -5 -10   2  199.28   29.00
   4  10  -2  664.93   32.50
  -4 -10   2  498.45   39.00
  -4 -10   2  627.44   42.30
   3  10  -2  560.94   30.40
  -3 -10   2  565.24   37.00
  -3 -10   2  566.54   38.40
  -2 -10   2  423.86   31.90
  -2 -10   2  413.76   27.10
   1  10  -2   42.90   10.20
  -1 -10   2   25.60    8.10
  -1 -10   2   34.30   13.00
   0  10  -2   29.30    9.90
   0 -10   2   29.80   12.20
  -1  10  -2  239.68   23.30
   1 -10   2  245.88   24.60
  -2  10  -2   87.89   16.50
   2 -10   2  140.99   20.80
  -3  10  -2   25.80   13.20
   3 -10   2  -10.80   10.40
  -4  10  -2  488.25   37.70
   4 -10   2  495.45   34.80
  -5  10  -2  488.85   39.50
   5 -10   2  443.46   34.40
  -6  10  -2  200.18   33.10
   6 -10   2  310.97   31.40
  -7  10  -2  926.71   63.39
   7 -10   2  963.10   54.89
  -8  10  -2 1384.96   82.99
   8 -10   2 1355.86   73.39
  -9  10  -2  526.95   58.59
   9 -10   2  488.75   46.00
  -8  -9   2  180.78   25.50
  -7  -9   2  396.76   35.50
  -7  -9   2  474.55   47.40
  -6  -9   2  520.35   38.60
  -6  -9   2  608.74   47.30
   5   9  -2  599.24   31.60
  -5  -9   2  605.64   37.70
  -5  -9   2  500.55   43.30
   4   9  -2 1539.85   66.79
  -4  -9   2 1552.74   77.09
  -4  -9   2 1507.25   72.39
   3   9  -2 1329.77   61.49
  -3  -9   2 1499.55   69.19
  -3  -9   2 1380.36   66.89
   2   9  -2 1082.09   50.49
  -2  -9   2 1184.38   55.29
  -2  -9   2 1009.90   52.59
   1   9  -2  993.30   49.10
  -1  -9   2 1029.90   48.50
  -1  -9   2 1091.99   52.69
   0   9  -2  712.03   37.80
   0  -9   2  704.13   32.80
   0  -9   2  663.73   38.90
  -1   9  -2 1307.27   62.29
   1  -9   2 1244.18   61.69
  -2   9  -2  912.21   49.80
   2  -9   2  941.71   48.80
  -3   9  -2  436.86   31.80
   3  -9   2  403.96   29.70
  -4   9  -2    5.50   11.60
   4  -9   2   12.80   11.40
  -5   9  -2   62.39   15.60
   5  -9   2   68.19   14.80
  -6   9  -2  115.49   22.60
   6  -9   2  106.59   18.10
   6  -9   2  133.19   22.90
   7  -9   2   -2.10   17.70
   7  -9   2   -8.40   13.00
   8  -9   2   21.80   15.30
   8  -9   2   -0.90   24.30
   9  -9   2  110.99   28.20
   9  -9   2   72.89   20.30
 -10   9  -2  -32.30   28.50
  10  -9   2   78.89   22.80
  10  -9   2   14.00   27.30
  -9  -8   2  116.39   32.80
  -8  -8   2  189.38   24.90
  -8  -8   2  282.07   44.80
  -7  -8   2   47.20   20.10
  -7  -8   2   39.00   15.60
  -6  -8   2   44.10   14.70
  -6  -8   2   31.90   18.50
   5   8  -2    1.20    7.00
  -5  -8   2    1.40   13.60
  -5  -8   2  -18.30   10.00
   4   8  -2  138.79   12.60
  -4  -8   2  148.89   22.70
  -4  -8   2  119.79   16.50
   3   8  -2  370.76   21.30
  -3  -8   2  381.26   26.20
  -3  -8   2  405.26   27.90
   2   8  -2  402.56   22.50
  -2  -8   2  389.56   25.90
  -2  -8   2  407.26   26.70
   1   8  -2  266.87   19.50
  -1  -8   2  326.97   23.10
  -1  -8   2  284.47   18.90
   0   8  -2 2228.68   98.99
   0  -8   2 2242.18   94.59
   0  -8   2 2437.56  100.39
  -1   8  -2 2691.83  119.89
   1  -8   2 2930.91  120.29
   2  -8   2  366.66   25.00
  -3   8  -2  682.03   40.20
   3  -8   2  686.03   38.00
   4  -8   2 1112.09   60.09
   4  -8   2 1162.18   56.19
   5  -8   2 1308.47   69.19
   5  -8   2 1356.36   64.49
  -6   8  -2 1050.79   50.49
   6  -8   2 1108.49   55.49
   6  -8   2 1055.69   59.99
  -7   8  -2 1633.34   77.29
   7  -8   2 1698.23   85.69
   7  -8   2 1623.64   78.69
   8  -8   2  725.13   51.59
   8  -8   2  694.43   44.50
   9  -8   2   54.89   18.40
   9  -8   2   40.60   23.10
  10  -8   2  298.67   37.10
 -10  -7   2  771.72   67.39
  -9  -7   2  258.77   33.50
  -8  -7   2  618.54   40.70
  -8  -7   2  643.44   53.69
  -7  -7   2  640.64   38.60
  -7  -7   2  640.84   50.09
   6   7  -2 1362.26   59.99
  -6  -7   2 1457.45   66.49
  -6  -7   2 1433.96   77.39
   5   7  -2  873.81   41.40
  -5  -7   2  973.40   47.50
  -5  -7   2  972.90   55.89
   4   7  -2  846.42   37.60
  -4  -7   2  693.03   44.10
  -4  -7   2  939.01   49.80
   3   7  -2 2565.54  101.19
  -3  -7   2 2458.75  104.79
  -3  -7   2 2373.56  108.29
   2   7  -2  179.78   12.90
  -2  -7   2  180.08   17.30
  -2  -7   2  184.28   15.40
   1   7  -2  185.08   14.20
  -1  -7   2  176.58   14.30
  -1  -7   2  178.98   15.10
   0   7  -2    3.20    5.30
   0  -7   2    2.30    5.90
   0  -7   2    4.80    4.10
  -1   7  -2    9.30    6.80
   1  -7   2    9.20    5.80
  -2   7  -2    7.20    6.60
   2  -7   2   18.10    6.80
   3  -7   2  486.55   28.60
   3  -7   2  519.25   31.80
   4  -7   2    0.00   10.60
   4  -7   2   13.10    8.00
   5  -7   2 1752.22   85.49
   5  -7   2 1818.82   80.39
  -6   7  -2  868.11   45.70
   6  -7   2 1003.40   48.90
   6  -7   2  955.80   54.29
  -7   7  -2  491.35   34.40
   7  -7   2  532.25   33.80
   7  -7   2  506.45   41.20
  -8   7  -2 1201.38   64.89
   8  -7   2 1389.06   72.79
   8  -7   2 1220.28   62.69
  -9   7  -2  860.51   54.59
   9  -7   2  710.23   53.29
   9  -7   2  728.43   46.50
  10  -7   2  172.58   24.00
  10  -7   2  163.48   31.10
  11  -7   2  342.67   40.40
  11  -7   2  329.17   49.00
 -10  -6   2   83.19   30.30
  -9  -6   2   21.90   16.30
  -9  -6   2    9.50   25.00
  -8  -6   2   35.60   14.20
  -8  -6   2   14.40   17.40
  -7  -6   2  409.26   28.50
  -7  -6   2  371.16   40.20
   6   6  -2  320.97   18.20
  -6  -6   2  333.47   35.70
  -6  -6   2  303.57   33.30
   5   6  -2  525.55   24.40
  -5  -6   2  475.35   28.40
  -5  -6   2  515.75   37.00
   4   6  -2  866.31   38.60
  -4  -6   2  884.41   42.10
  -4  -6   2  866.01   48.00
   3   6  -2 2488.45   98.89
  -3  -6   2 2392.76  106.59
  -3  -6   2 2415.66  102.29
   2   6  -2  552.94   25.60
  -2  -6   2  511.45   28.10
  -2  -6   2  528.65   29.50
   1   6  -2  416.56   21.80
  -1  -6   2  388.26   22.10
  -1  -6   2  403.86   22.90
   0   6  -2 1538.25   66.69
   0  -6   2 1524.95   66.59
   0  -6   2 1519.75   63.69
  -1   6  -2 2361.96   99.69
   1  -6   2 2318.57   98.49
   2  -6   2 1630.44   71.39
   2  -6   2 1643.84   73.59
   3  -6   2  988.20   46.80
   3  -6   2 1004.00   50.09
   4  -6   2  555.14   30.00
   4  -6   2  549.35   33.70
   5  -6   2   21.00    7.90
   5  -6   2   21.60   11.20
  -6   6  -2   27.70   10.70
   6  -6   2   40.60   13.50
   6  -6   2   40.20   10.20
  -7   6  -2   10.40   11.90
   7  -6   2    1.00   14.80
   7  -6   2    4.60    9.80
  -8   6  -2    7.00   15.70
   8  -6   2   32.70   13.00
   8  -6   2   13.90   16.20
  -9   6  -2   96.79   22.60
   9  -6   2   90.79   22.90
   9  -6   2   83.49   17.20
 -10   6  -2  161.48   30.30
  10  -6   2  147.89   29.40
  10  -6   2  200.48   30.90
  11  -6   2   89.59   23.10
  11  -6   2   85.89   30.50
 -11  -5   2  726.23   69.09
 -10  -5   2  582.14   60.49
 -10  -5   2  594.44   42.70
  -9  -5   2  174.98   26.90
  -9  -5   2  116.89   28.50
  -8  -5   2  133.79   26.40
  -8  -5   2  149.79   21.90
   7   5  -2  435.86   23.30
  -7  -5   2  503.75   42.60
   6   5  -2    7.60    5.30
  -6  -5   2   12.70   13.60
  -6  -5   2    1.40    7.30
  -6  -5   2    0.50   10.10
   5   5  -2    9.40    4.30
  -5  -5   2    9.30    7.00
  -5  -5   2    6.90    6.50
  -5  -5   2    7.30   11.20
   4   5  -2  920.41   38.90
  -4  -5   2  896.21   48.90
  -4  -5   2  904.81   40.30
  -4  -5   2  903.41   42.10
   3   5  -2   81.49    6.80
  -3  -5   2   79.19   12.80
  -3  -5   2   80.39   10.40
  -3  -5   2   75.79   11.60
   2   5  -2  103.99    8.10
  -2  -5   2  110.69   10.50
  -2  -5   2   88.99   12.00
   1   5  -2  645.24   29.50
  -1  -5   2  617.14   30.40
  -1  -5   2  628.94   30.30
   0   5  -2  503.25   25.20
   0  -5   2  503.85   24.90
   0  -5   2  476.65   22.60
   1  -5   2 2243.58   95.69
   1  -5   2 2366.36   97.29
   2  -5   2 1991.30   84.09
   2  -5   2 1868.61   81.29
   3  -5   2  116.59   14.80
   3  -5   2  124.39   11.80
   4  -5   2 1597.84   68.99
   4  -5   2 1569.24   72.89
  -5   5  -2 1293.87   61.29
   5  -5   2 1399.46   61.59
   5  -5   2 1441.66   67.09
  -6   5  -2 1806.72   85.29
   6  -5   2 2081.39   90.59
   6  -5   2 1922.41   83.59
  -7   5  -2 1583.24   76.69
   7  -5   2 1725.03   80.19
   7  -5   2 1548.84   81.59
  -8   5  -2 1070.49   63.29
   8  -5   2 1252.97   66.99
   8  -5   2 1282.77   58.29
  -9   5  -2  324.07   38.30
   9  -5   2  271.57   35.80
   9  -5   2  275.77   28.20
 -10   5  -2  247.48   35.60
  10  -5   2  262.27   31.20
  10  -5   2  236.58   36.50
 -11   5  -2  237.78   38.30
  11  -5   2  197.38   33.20
 -11  -4   2  365.86   53.69
 -10  -4   2  430.86   54.59
 -10  -4   2  569.74   37.80
  -9  -4   2 1072.49   68.79
  -9  -4   2 1080.59   53.79
  -8  -4   2  522.15   45.70
  -8  -4   2  582.14   33.30
   7   4  -2  758.22   35.60
  -7  -4   2  788.32   51.99
  -7  -4   2  781.42   38.60
   6   4  -2 2741.53  111.29
  -6  -4   2 2544.25  110.49
  -6  -4   2 2990.70  127.19
  -6  -4   2 2774.12  114.29
   5   4  -2 2471.15   98.09
  -5  -4   2 2486.05  110.79
  -5  -4   2 2392.06   97.89
  -5  -4   2 2414.66  101.19
   4   4  -2 1246.98   49.90
  -4  -4   2 1250.07   53.29
  -4  -4   2 1202.98   50.39
  -4  -4   2 1165.68   59.59
   3   4  -2 1713.23   67.59
  -3  -4   2 1734.53   68.49
  -3  -4   2 1600.54   75.09
  -3  -4   2 1645.04   70.39
   2   4  -2 2502.45  101.79
   2   4  -2 2757.02  103.19
  -2  -4   2 2469.85  104.09
  -2  -4   2 2465.05  106.99
   1   4  -2  130.89    8.70
   1   4  -2  129.49   10.30
  -1  -4   2  117.99   10.10
  -1  -4   2  120.69    9.30
   0  -4   2  124.49    9.30
   0  -4   2  156.38   11.00
   0  -4   2  156.18   10.20
   1  -4   2 1578.84   67.49
   1  -4   2 1646.64   69.09
   2  -4   2   -2.40    4.40
   2  -4   2    6.20    3.50
  -3   4  -2   26.90    4.90
   3  -4   2   40.20    7.80
  -4   4  -2    4.80    5.90
   4  -4   2    8.80    4.60
   4  -4   2   11.00    6.80
  -5   4  -2  974.00   46.50
   5  -4   2  974.70   44.60
   5  -4   2  947.61   48.60
  -6   4  -2 1266.67   63.39
   6  -4   2 1389.66   60.09
   6  -4   2 1387.56   71.49
  -7   4  -2  233.68   25.90
   7  -4   2  254.97   26.50
   7  -4   2  224.28   18.50
  -8   4  -2  315.57   33.60
   8  -4   2  270.97   24.80
   8  -4   2  289.17   31.10
  -9   4  -2  691.13   51.49
   9  -4   2  732.93   41.10
   9  -4   2  698.13   48.20
 -10   4  -2  353.76   45.80
  10  -4   2  427.56   42.00
 -11   4  -2  711.13   59.99
  11  -4   2  626.54   56.99
 -11  -3   2   66.29   29.70
 -10  -3   2   33.90   15.40
 -10  -3   2    9.40   23.90
  -9  -3   2    7.10   11.80
  -9  -3   2    3.20   19.70
  -8  -3   2    2.60   15.10
   7   3  -2  202.68   15.70
  -7  -3   2  239.28   28.50
  -7  -3   2  221.98   17.40
   6   3  -2 1155.18   49.30
  -6  -3   2 1056.69   48.20
  -6  -3   2 1248.68   63.09
  -6  -3   2 1155.58   51.29
   5   3  -2 1640.44   66.19
  -5  -3   2 1629.24   65.59
  -5  -3   2 1654.23   68.59
  -5  -3   2 1548.84   76.69
   4   3  -2  844.02   38.00
  -4  -3   2  875.81   38.50
  -4  -3   2  869.71   35.40
   3   3  -2 1216.78   47.60
  -3  -3   2 1128.09   50.19
  -3  -3   2 1205.08   47.90
   2   3  -2 5905.01  239.78
   2   3  -2 6509.85  240.58
  -2  -3   2 5939.91  242.18
   1   3  -2 1855.01   72.89
   1   3  -2 1749.32   72.59
  -1  -3   2 1786.32   73.69
   0   3  -2  785.02   33.80
   0  -3   2  738.03   32.10
   0  -3   2  776.02   33.80
   0  -3   2  776.12   33.50
   1  -3   2 3753.52  149.09
   1  -3   2 3640.54  147.59
  -2   3  -2 1302.77   51.99
   2  -3   2 1253.67   53.69
  -3   3  -2 1707.53   72.39
   3  -3   2 1758.22   72.39
   3  -3   2 1759.32   75.29
  -4   3  -2  399.56   23.30
   4  -3   2  434.26   25.10
   4  -3   2  420.96   21.20
  -5   3  -2 1029.20   50.89
   5  -3   2 1052.39   51.99
   5  -3   2 1127.79   47.50
  -6   3  -2  438.26   30.30
   6  -3   2  477.65   29.90
   6  -3   2  486.85   25.10
  -7   3  -2   20.00   12.70
   7  -3   2   16.40    8.10
   7  -3   2   13.80   11.60
  -8   3  -2  123.39   21.20
   8  -3   2  125.79   19.60
   8  -3   2  141.99   17.40
  -9   3  -2   38.10   20.50
   9  -3   2   -9.50   15.00
 -10   3  -2  106.49   18.00
 -10   3  -2   95.29   26.40
  10  -3   2   84.09   21.40
 -11   3  -2   99.19   30.60
  11  -3   2  139.89   24.50
 -11  -2   2  590.64   41.40
 -10  -2   2 1675.83   75.09
 -10  -2   2 1535.55   93.39
   9   2  -2  335.37   25.10
  -9  -2   2  358.46   26.20
  -9  -2   2  308.57   38.60
   8   2  -2  368.96   23.20
  -8  -2   2  367.26   23.90
  -8  -2   2  347.07   36.80
   7   2  -2  520.45   27.70
  -7  -2   2  544.45   40.60
  -7  -2   2  523.85   27.90
   6   2  -2  833.02   37.80
  -6  -2   2  838.72   38.50
   5   2  -2  401.36   19.30
  -5  -2   2  362.96   18.70
  -5  -2   2  399.46   20.30
   4   2  -2 2090.99   86.59
  -4  -2   2 1969.50   83.49
  -4  -2   2 2227.48   85.89
  -3  -2   2  702.63   30.80
  -2  -2   2 8583.84  337.37
   1   2  -2 1397.46   54.39
   1   2  -2 1310.97   55.29
  -1  -2   2 1373.86   54.49
  -1  -2   2 1341.97   55.49
   0   2  -2  304.57   14.80
   0  -2   2  354.26   15.30
   0  -2   2  299.47   14.80
  -1   2  -2 4394.86  167.68
  -1   2  -2 4223.78  166.28
   1  -2   2 3991.30  166.18
   1  -2   2 4225.18  164.98
   1  -2   2 4186.98  167.68
  -2   2  -2 2824.42  113.99
  -2   2  -2 2852.81  114.29
   2  -2   2 2870.61  114.09
   2  -2   2 2861.41  116.19
  -3   2  -2   10.60    4.20
  -3   2  -2    7.10    4.10
   3  -2   2   14.10    3.40
   3  -2   2   11.80    4.40
  -4   2  -2  894.11   43.30
   4  -2   2  935.01   39.70
   4  -2   2  915.91   43.10
  -5   2  -2 2951.30  125.99
   5  -2   2 2977.80  124.79
   5  -2   2 2973.90  120.29
  -6   2  -2 1299.97   62.89
   6  -2   2 1224.78   54.89
   6  -2   2 1291.57   60.39
  -7   2  -2  989.80   54.69
   7  -2   2  977.70   45.50
  -8   2  -2 1103.29   62.79
  -8   2  -2 1037.50   50.29
   8  -2   2 1133.99   57.69
  -9   2  -2  910.81   60.79
  -9   2  -2 1015.40   47.60
   9  -2   2  949.40   54.99
 -10   2  -2  320.17   32.40
 -10   2  -2  296.67   42.30
  10  -2   2  262.57   36.20
 -11   2  -2  311.67   55.09
  11  -2   2  261.17   39.20
 -12  -1   2  180.38   37.90
 -11  -1   2  139.89   35.80
 -11  -1   2  180.78   23.50
 -10  -1   2  441.06   31.30
 -10  -1   2  297.27   44.20
   9   1  -2  240.88   23.20
  -9  -1   2  270.77   24.20
  -9  -1   2  247.68   36.50
   8   1  -2  333.77   23.20
  -8  -1   2  296.77   35.10
  -8  -1   2  362.06   23.30
   7   1  -2  390.46   23.20
  -7  -1   2  411.36   23.80
   6   1  -2 3045.70  122.39
  -6  -1   2 2926.11  122.29
   5   1  -2 4722.13  187.18
  -5  -1   2 4698.03  187.98
  -5  -1   2 4648.53  186.28
   4   1  -2 1396.76   56.29
  -4  -1   2 1290.67   57.19
  -4  -1   2 1396.46   55.69
   3   1  -2 1008.50   40.00
  -3  -1   2 1032.50   39.80
  -3  -1   2  889.81   41.20
  -2  -1   2  562.64   24.50
   1   1  -2  251.07   11.80
   1   1  -2  264.47   10.70
  -1  -1   2  237.28   11.60
  -1  -1   2  267.97   10.70
   0   1  -2  666.13   25.90
   0   1  -2  638.04   25.60
   0  -1   2  570.24   26.00
   0  -1   2  601.44   25.90
  -1   1  -2 4619.64  195.88
  -1   1  -2 5159.98  195.68
  -1   1  -2 5413.26  197.18
   1  -1   2 4816.02  196.28
   1  -1   2 4906.11  195.58
   1  -1   2 4994.80  197.08
  -2   1  -2    6.30    3.10
  -2   1  -2    1.20    3.70
  -2   1  -2    5.80    2.20
   2  -1   2    4.60    3.70
   2  -1   2    4.30    3.00
  -3   1  -2  107.89    7.20
  -3   1  -2   97.09   10.10
   3  -1   2   92.99    8.60
   3  -1   2   96.69    6.50
  -4   1  -2  185.58   15.80
  -4   1  -2  210.68   12.20
   4  -1   2  189.28   11.00
   4  -1   2  185.78   13.80
  -5   1  -2  194.38   19.30
   5  -1   2  215.48   13.10
   5  -1   2  203.68   16.00
  -6   1  -2 1267.57   62.29
  -6   1  -2 1219.88   53.19
   6  -1   2 1238.08   58.09
  -7   1  -2  399.66   32.70
  -7   1  -2  353.36   20.40
   7  -1   2  308.47   24.70
  -8   1  -2  124.29   21.50
  -8   1  -2  145.39   15.60
   8  -1   2  127.89   18.00
  -9   1  -2 1046.70   64.69
  -9   1  -2  985.30   47.70
   9  -1   2 1004.30   56.09
 -10   1  -2 1054.09   68.79
  10  -1   2 1020.80   60.99
 -11   1  -2  397.36   54.99
  11  -1   2  468.85   43.40
 -12   0   2  283.87   49.90
 -11   0   2   80.39   21.50
  10   0  -2   31.80   13.40
 -10   0   2   30.10   22.40
 -10   0   2   48.50   15.70
   9   0  -2  438.46   32.20
  -9   0   2  560.64   33.70
  -9   0   2  531.85   45.00
   8   0  -2   40.10   10.80
  -8   0   2   42.40    9.90
   7   0  -2  252.37   18.90
   6   0  -2  142.99   13.10
  -6   0   2  128.69   12.80
   5   0  -2  369.96   19.40
  -5   0   2  322.37   19.10
   4   0  -2  127.19    9.50
  -4   0   2  115.09    9.80
  -4   0   2  118.59    9.40
   3   0  -2 1308.87   57.39
  -3   0   2 1580.74   58.59
  -3   0   2 1315.67   57.29
  -2   0   2  507.35   23.00
  -2   0   2  517.55   22.30
  -2   0   2  544.15   22.60
   1   0  -2 8400.36  332.17
  -1   0   2 8130.99  332.97
  -1   0   2 8789.02  332.87
  -1   0   2 8649.23  332.17
   0   0  -2 5270.57  205.28
   0   0  -2 5128.89  204.48
   0   0   2 5261.17  204.38
  -1   0  -2 2764.82  115.79
  -1   0  -2 3061.19  115.59
   1   0   2 2967.50  115.69
   1   0   2 2816.42  116.09
  -2   0  -2 4313.67  175.48
  -2   0  -2 4660.83  175.08
   2   0   2 4419.56  174.08
   2   0   2 4094.89  175.78
  -3   0  -2 2716.23  114.69
  -3   0  -2 2987.80  109.19
  -3   0  -2 2407.86  109.19
   3   0   2 2915.41  112.39
  -4   0  -2 3677.23  141.19
  -4   0  -2 3448.16  140.89
  -4   0  -2 3624.54  148.49
   4   0   2 3468.05  144.39
  -5   0  -2 1150.58   49.60
  -5   0  -2 1150.78   57.49
  -5   0  -2 1204.68   48.70
   5   0   2 1139.39   52.49
  -6   0  -2 2425.96  107.79
  -6   0  -2 2426.56   96.89
   6   0   2 2295.77  101.69
  -7   0  -2  965.20   55.09
  -7   0  -2  996.60   42.10
   7   0   2  882.11   46.70
  -8   0  -2  243.98   32.00
  -8   0  -2  218.28   16.60
   8   0   2  253.67   24.70
  -9   0  -2  111.39   24.10
  -9   0  -2  111.09   16.60
   9   0   2  146.29   19.80
 -10   0  -2   -7.80   20.50
  10   0   2   16.10   16.60
 -11   0  -2   50.59   29.00
  11   0   2   40.90   21.30
 -12   1   2  844.62   52.99
 -12   1   2  798.42   72.29
  11  -1  -2  408.46   46.20
 -11   1   2  357.46   57.99
 -11   1   2  338.07   35.50
  10  -1  -2  993.80   51.99
 -10   1   2  872.51   63.99
 -10   1   2  870.01   50.49
   9  -1  -2 2163.58   96.79
  -9   1   2 2180.88   96.19
   8  -1  -2  291.27   24.30
   7  -1  -2  887.41   42.10
  -7   1   2  735.73   39.30
   6  -1  -2 2612.14  110.79
  -6   1   2 2674.93  109.99
   5  -1  -2 1170.58   52.99
   5  -1  -2 1223.98   52.99
   4  -1  -2 1316.37   56.89
   4  -1  -2 1336.97   56.69
   3  -1  -2  823.12   35.80
  -3   1   2  827.72   36.00
  -3   1   2  796.42   36.10
   2  -1  -2   59.39    5.60
   2  -1  -2   65.09    5.40
  -2   1   2   55.99    5.50
  -2   1   2   60.49    6.10
   1  -1  -2  433.06   18.90
  -1   1   2  431.26   19.10
   0  -1  -2  442.46   19.30
   0  -1  -2  435.36   18.50
   0   1   2  435.96   19.50
   0   1   2  440.96   18.60
   0   1   2  442.46   19.20
  -1  -1  -2   43.10    5.20
  -1  -1  -2   41.90    4.80
   1   1   2   47.00    4.60
   1   1   2   33.60    6.10
  -2  -1  -2 1257.27   56.09
   2   1   2 1316.57   53.79
  -3  -1  -2 1644.64   73.59
   3   1   2 1720.63   70.29
  -4  -1  -2 2692.13  104.79
  -4  -1  -2 2692.03  113.49
  -4  -1  -2 2479.45  104.09
   4   1   2 2663.03  108.19
  -5  -1  -2 1820.62   74.19
  -5  -1  -2 1823.62   74.99
  -5  -1  -2 1840.92   84.89
   5   1   2 1879.11   78.89
  -6  -1  -2 2234.48   93.89
  -6  -1  -2 2480.75  110.49
   6   1   2 2291.97   99.29
  -7  -1  -2 1170.88   62.69
  -7  -1  -2 1102.89   47.30
   7   1   2 1057.79   52.99
  -8  -1  -2  591.94   48.10
  -8  -1  -2  673.83   31.80
   8   1   2  746.83   46.60
  -9  -1  -2  418.86   43.20
   9   1   2  416.26   32.70
 -10  -1  -2  603.54   56.59
  10   1   2  606.34   42.30
 -11  -1  -2  627.74   56.99
 -12   2   2  149.79   26.30
  11  -2  -2   37.90   18.90
 -11   2   2   32.80   19.70
 -11   2   2   34.90   28.60
  10  -2  -2   25.10   16.40
 -10   2   2   30.40   17.10
   9  -2  -2  184.68   24.10
  -9   2   2  227.38   25.20
   8  -2  -2  902.41   47.00
  -8   2   2  902.61   46.20
   7  -2  -2  285.47   20.40
   7  -2  -2  242.48   21.30
   6  -2  -2 1840.82   80.39
   6  -2  -2 1823.02   78.99
   5  -2  -2 7317.27  286.17
   5  -2  -2 7040.80  287.37
   4  -2  -2 3110.59  125.99
   4  -2  -2 3013.30  124.49
   3  -2  -2 1050.69   44.10
  -3   2   2  982.90   44.70
   2  -2  -2 1243.78   52.29
  -2   2   2 1256.77   53.09
   1  -2  -2 2352.96   92.69
   1  -2  -2 2184.68   93.19
  -1   2   2 2271.37   92.59
  -1   2   2 2391.46   93.29
   0  -2  -2  420.26   20.30
   0  -2  -2  463.15   19.70
   0   2   2  425.26   20.70
   0   2   2  470.15   20.30
   0   2   2  440.36   19.70
  -1  -2  -2  540.15   23.30
  -1  -2  -2  550.44   25.80
   1   2   2  570.14   24.50
   1   2   2  520.95   23.00
  -2  -2  -2  962.60   45.30
   2   2   2  960.50   42.80
   2   2   2 1050.29   40.40
  -3  -2  -2  394.56   24.60
  -3  -2  -2  388.06   18.60
   3   2   2  474.05   21.70
   3   2   2  449.06   18.50
  -4  -2  -2   56.89    6.10
  -4  -2  -2   52.49   10.50
   4   2   2   67.89    8.50
  -5  -2  -2  272.87   14.00
  -5  -2  -2  263.97   22.90
  -5  -2  -2  230.68   14.90
   5   2   2  281.17   17.10
  -6  -2  -2   56.79   14.90
  -6  -2  -2   47.90    6.60
   6   2   2   56.19    9.30
  -7  -2  -2  260.37   30.40
  -7  -2  -2  244.88   15.70
   7   2   2  248.88   20.40
  -8  -2  -2    6.70   16.00
  -8  -2  -2    5.60    7.30
  -9  -2  -2  497.25   44.50
   9   2   2  478.95   35.30
 -10  -2  -2  691.73   60.39
  10   2   2  700.53   46.30
 -11  -2  -2  128.99   34.60
 -12   3   2  505.55   47.00
 -12   3   2  515.15   55.89
 -12   3   2  512.75   69.79
 -11   3   2  594.34   58.79
 -11   3   2  633.14   52.09
 -11   3   2  572.84   44.70
 -10   3   2  241.58   26.80
   9  -3  -2  231.88   27.10
  -9   3   2  169.68   25.30
   8  -3  -2  361.06   26.90
   8  -3  -2  296.07   32.80
   7  -3  -2   12.60    8.60
   7  -3  -2   19.70    9.40
   6  -3  -2    9.50    6.90
   6  -3  -2   16.50    8.60
   5  -3  -2    1.50    5.10
   5  -3  -2    1.50    6.00
  -5   3   2   -0.20    6.10
   4  -3  -2  429.36   22.40
  -4   3   2  418.76   23.70
   3  -3  -2  305.07   16.90
  -3   3   2  307.67   18.10
   2  -3  -2 2586.84  106.19
  -2   3   2 2634.94  107.39
   1  -3  -2 3521.95  142.49
  -1   3   2 3588.64  143.39
   0  -3  -2 5059.39  193.68
   0  -3  -2 4789.42  193.28
   0   3   2 4759.62  193.68
  -1  -3  -2 3070.19  125.19
  -1  -3  -2 3164.08  122.99
   1   3   2 3167.88  123.49
   1   3   2 2881.31  122.29
  -2  -3  -2 1943.01   84.99
  -2  -3  -2 1939.71   80.39
   2   3   2 2071.89   82.29
   2   3   2 1999.50   80.19
  -3  -3  -2 3421.46  138.99
  -3  -3  -2 3271.37  131.39
   3   3   2 3349.96  133.89
   3   3   2 3148.78  130.89
  -4  -3  -2 1359.56   66.29
   4   3   2 1448.46   60.39
   4   3   2 1362.36   58.19
  -5  -3  -2  845.52   52.59
  -5  -3  -2  806.42   36.50
   5   3   2  868.81   40.00
  -6  -3  -2 1824.92   85.69
  -6  -3  -2 1693.63   71.19
   6   3   2 1642.14   74.99
  -7  -3  -2  887.01   54.09
  -7  -3  -2  794.82   37.40
   7   3   2  820.32   42.10
  -8  -3  -2   55.99    9.70
  -8  -3  -2   51.39   19.50
  -9  -3  -2  231.48   39.50
   9   3   2  288.07   27.60
 -10  -3  -2  185.88   46.70
 -11  -3  -2    4.80   26.70
 -12   4   2  618.54   59.69
 -12   4   2  447.76   52.49
 -12   4   2  619.24   71.99
 -11   4   2  422.86   47.70
 -11   4   2  322.17   38.20
 -11   4   2  438.16   50.89
 -10   4   2  357.46   41.70
   9  -4  -2  664.63   40.90
  -9   4   2  617.84   45.50
   8  -4  -2 1617.54   74.69
   8  -4  -2 1610.44   77.79
   7  -4  -2  862.71   44.10
   6  -4  -2 2557.34  105.99
  -6   4   2 2445.66  108.89
   5  -4  -2 1109.99   50.99
  -5   4   2 1124.49   53.79
   4  -4  -2  595.94   29.30
  -4   4   2  551.84   30.70
   3  -4  -2 1000.80   45.50
  -3   4   2 1019.00   47.10
   2  -4  -2  125.19   10.00
  -2   4   2  124.99   11.10
   1  -4  -2  402.06   20.30
  -1   4   2  375.96   20.50
   0  -4  -2  752.12   32.10
   0  -4  -2  668.13   31.90
   0   4   2  685.13   32.20
  -1  -4  -2  103.49    9.50
  -1  -4  -2  107.39    9.20
   1   4   2   94.59    8.00
  -2  -4  -2  529.65   28.60
  -2  -4  -2  511.35   24.80
   2   4   2  532.65   25.30
  -3  -4  -2   94.29    9.40
  -3  -4  -2   70.59   12.60
  -4  -4  -2 1086.19   46.00
   4   4   2 1038.90   47.80
  -5  -4  -2 1062.49   48.30
  -5  -4  -2 1206.58   60.39
   5   4   2 1107.69   50.99
  -6  -4  -2  402.26   33.50
  -6  -4  -2  347.07   21.40
   6   4   2  441.46   25.50
  -7  -4  -2  874.11   53.99
  -7  -4  -2  785.72   38.10
   7   4   2  814.82   41.90
  -8  -4  -2  810.82   56.39
  -9  -4  -2  678.13   55.19
   9   4   2  672.93   40.80
 -10  -4  -2  811.02   65.79
 -11   5   2   -6.00   25.00
  10  -5  -2  165.78   22.60
 -10   5   2  116.89   26.40
  -9   5   2   23.50   18.30
   8  -5  -2 1501.85   72.29
  -8   5   2 1585.14   78.49
   7  -5  -2  415.56   28.70
  -7   5   2  438.36   33.30
   6  -5  -2  384.76   26.10
  -6   5   2  429.36   30.10
   5  -5  -2 1535.85   68.29
  -5   5   2 1528.15   70.89
   4  -5  -2 1275.77   56.29
  -4   5   2 1194.18   57.89
   3  -5  -2  687.83   33.80
  -3   5   2  670.93   35.10
   2  -5  -2 2866.11  118.89
  -2   5   2 2882.01  120.19
   1  -5  -2 8221.88  330.27
  -1   5   2 8404.76  331.17
   0  -5  -2 2422.16  100.19
   0   5   2 2412.46  100.39
  -1  -5  -2 1302.97   55.79
  -1  -5  -2 1261.37   56.89
   1   5   2 1285.97   55.59
  -2  -5  -2 2606.84  106.79
  -2  -5  -2 2582.34  110.59
   2   5   2 2606.24  106.89
  -3  -5  -2  542.35   27.50
  -3  -5  -2  548.85   32.70
   3   5   2  586.14   28.80
  -4  -5  -2  217.68   21.90
  -4  -5  -2  189.98   14.20
   4   5   2  182.88   14.90
  -5  -5  -2 1273.67   64.79
  -5  -5  -2 1157.28   52.79
   5   5   2 1207.38   55.29
  -6  -5  -2  717.93   36.60
  -6  -5  -2  850.41   50.69
   6   5   2  772.82   39.40
  -7  -5  -2    0.40    8.50
  -7  -5  -2    9.30   14.70
   7   5   2    4.00    9.70
  -8  -5  -2   17.10   18.10
   8   5   2   18.10   12.90
  -9  -5  -2   13.30   21.50
 -10  -5  -2  267.87   38.40
  11  -6  -2  900.61   59.29
 -11   6   2  888.41   69.19
  10  -6  -2  365.16   35.20
 -10   6   2  305.97   44.10
   9  -6  -2  530.45   36.80
  -9   6   2  344.27   41.20
   8  -6  -2  125.49   18.80
  -8   6   2  141.19   22.90
   7  -6  -2   54.19   12.80
  -7   6   2   42.50   15.40
  -6   6   2   59.79   13.90
   5  -6  -2  231.18   20.80
  -5   6   2  247.88   22.90
   4  -6  -2   -1.40    5.90
  -4   6   2   -2.20    7.00
   3  -6  -2  906.81   43.20
  -3   6   2  876.11   44.40
   2  -6  -2    1.20    5.70
  -2   6   2    6.70    6.20
   1  -6  -2  248.68   17.60
  -1   6   2  255.67   17.90
   0  -6  -2 2132.29   90.29
   0   6   2 2123.79   90.29
  -1  -6  -2  518.15   27.50
  -1  -6  -2  525.35   27.40
   1   6   2  491.45   26.20
  -2  -6  -2  148.79   15.40
  -2  -6  -2  158.28   13.80
   2   6   2  162.08   13.10
  -3  -6  -2 2114.49  114.49
  -3  -6  -2 2329.97   96.59
   3   6   2 2426.46   97.39
  -4  -6  -2 3459.05  142.59
  -4  -6  -2 3129.29  132.89
   4   6   2 3140.79  134.59
  -5  -6  -2 1186.38   61.69
  -5  -6  -2 1117.69   50.39
   5   6   2  996.50   50.79
  -6  -6  -2 1366.16   63.29
  -6  -6  -2 1532.85   77.49
   6   6   2 1415.36   65.09
  -7  -6  -2  741.33   39.00
  -7  -6  -2  782.62   52.89
  -8  -6  -2  102.09   27.40
   8   6   2   98.79   17.50
  -9  -6  -2   31.20   23.70
  11  -7  -2  337.17   43.10
 -11   7   2  259.47   40.40
  10  -7  -2  176.88   24.20
 -10   7   2  149.39   29.60
   9  -7  -2  323.57   33.30
  -9   7   2  304.97   38.90
   8  -7  -2  514.65   37.10
  -8   7   2  513.65   42.40
   7  -7  -2  956.50   51.29
  -7   7   2  950.20   55.39
   6  -7  -2 1307.47   61.59
  -6   7   2 1195.18   64.29
   5  -7  -2 1742.03   79.49
  -5   7   2 1752.32   82.79
   4  -7  -2 1011.50   49.20
  -4   7   2  969.20   51.29
   3  -7  -2 1243.08   60.49
  -3   7   2 1224.58   60.09
   2  -7  -2  386.66   24.60
  -2   7   2  399.36   25.40
   1  -7  -2   48.50    8.60
  -1   7   2   42.90    7.60
   0  -7  -2   66.99   11.30
   0   7   2   96.19   11.40
  -1  -7  -2   13.10    6.10
  -1  -7  -2    1.80    7.20
   1   7   2   13.20    5.90
  -2  -7  -2    2.90    6.50
  -2  -7  -2   19.40    8.20
   2   7   2   11.00    5.80
  -3  -7  -2    3.90    8.70
  -3  -7  -2   -2.40    7.80
   3   7   2   -5.90    5.60
  -4  -7  -2  257.97   26.30
  -4  -7  -2  273.97   21.20
   4   7   2  268.07   20.40
  -5  -7  -2  372.46   34.90
  -5  -7  -2  387.16   26.20
   5   7   2  416.76   25.80
  -6  -7  -2   38.40   11.70
  -6  -7  -2   35.70   16.40
  -7  -7  -2  210.68   37.00
   7   7   2  251.97   25.30
  -8  -7  -2  714.33   61.69
  -9  -7  -2  453.85   50.99
  11  -8  -2   15.10   21.90
 -11   8   2   32.50   31.70
  10  -8  -2   32.10   21.00
 -10   8   2   -8.50   24.90
   9  -8  -2   13.70   16.70
  -9   8   2   26.00   21.30
   8  -8  -2  226.78   29.90
  -8   8   2  270.27   35.80
   7  -8  -2  423.86   33.00
  -7   8   2  407.96   37.10
   5  -8  -2  308.27   25.70
  -5   8   2  326.87   28.30
   4  -8  -2 1447.96   69.69
  -4   8   2 1527.25   72.39
   3  -8  -2 1587.34   72.49
  -3   8   2 1538.95   73.79
   2  -8  -2 2133.69   94.59
  -2   8   2 2145.29   95.29
   1  -8  -2 2938.41  125.19
  -1   8   2 2937.41  125.29
   0   8   2 2342.37  101.69
  -1  -8  -2  827.82   45.00
  -1  -8  -2  921.11   43.60
  -2  -8  -2  635.44   35.40
  -2  -8  -2  566.34   33.60
  -3  -8  -2  879.11   46.70
  -3  -8  -2  762.92   42.20
  -4  -8  -2  343.87   30.40
  -4  -8  -2  307.47   24.80
   4   8   2  338.27   24.80
  -5  -8  -2  320.47   32.50
  -5  -8  -2  395.36   34.50
   5   8   2  363.76   27.90
  -6  -8  -2  808.32   53.39
   6   8   2  781.02   43.30
  -7  -8  -2   28.80   20.60
  -8  -8  -2   46.10   27.40
  10  -9  -2  466.55   45.10
 -10   9   2  535.35   50.09
   9  -9  -2   96.89   22.90
  -9   9   2  129.09   29.80
   8  -9  -2  851.81   51.79
  -8   9   2  834.42   59.39
   7  -9  -2  821.92   49.70
  -7   9   2  843.92   54.89
   6  -9  -2  485.05   36.10
  -6   9   2  527.05   39.10
   5  -9  -2  178.38   23.80
  -5   9   2  207.98   26.30
   4  -9  -2   20.10   11.30
  -4   9   2   38.10   13.40
   3  -9  -2  190.48   21.40
  -3   9   2  158.18   21.70
   2  -9  -2   72.19   14.50
  -2   9   2   47.70   12.50
   1  -9  -2   16.50    9.90
  -1   9   2    7.30    9.00
   0  -9  -2  450.55   30.80
   0   9   2  466.95   29.50
  -1  -9  -2  103.49   16.00
   1   9   2  111.29   15.70
  -2  -9  -2   35.10   10.90
  -2  -9  -2   36.90   12.00
   2   9   2   34.70    9.20
  -3  -9  -2  818.42   45.30
  -3  -9  -2  790.52   45.60
   3   9   2  791.22   41.80
  -4  -9  -2 1718.83   85.59
  -4  -9  -2 1715.23   80.99
   4   9   2 1827.52   80.49
  -5  -9  -2  467.95   38.20
  -5  -9  -2  488.05   35.90
   5   9   2  458.85   32.60
  -6  -9  -2  715.23   47.70
  -6  -9  -2  730.93   53.39
   6   9   2  656.53   41.50
  -7  -9  -2  885.01   64.19
   9 -10  -2  265.07   37.00
  -9  10   2  313.27   44.60
   8 -10  -2  730.73   49.40
  -8  10   2  631.44   53.99
   7 -10  -2  914.01   56.39
  -7  10   2  943.01   60.99
   6 -10  -2 1257.87   64.79
  -6  10   2 1182.08   66.99
   5 -10  -2  286.67   29.60
  -5  10   2  299.47   32.30
   4 -10  -2  569.94   38.70
  -4  10   2  570.84   39.80
   3 -10  -2 1241.88   63.19
  -3  10   2 1245.38   64.49
   2 -10  -2  816.82   46.80
  -2  10   2  827.52   47.10
   1 -10  -2  662.13   41.30
  -1  10   2  668.73   40.20
   0 -10  -2  701.23   42.60
   0  10   2  718.63   40.30
  -1 -10  -2  502.45   35.10
   1  10   2  508.55   32.00
  -2 -10  -2    9.10    9.40
  -2 -10  -2    4.20   13.00
   2  10   2   14.30    9.20
  -3 -10  -2   20.40   14.70
  -3 -10  -2   33.20   12.50
   3  10   2   13.10   10.40
  -4 -10  -2   21.00   15.90
  -4 -10  -2   18.30   13.40
   4  10   2   19.60   12.30
  -5 -10  -2   28.90   17.10
  -5 -10  -2   13.50   15.50
   5  10   2   18.90   14.10
  -6 -10  -2   81.39   23.60
  -7 -10  -2   27.10   20.70
   9 -11  -2  -15.60   19.90
  -9  11   2  -19.20   25.60
   8 -11  -2   25.50   17.50
  -8  11   2   12.70   24.00
   7 -11  -2   96.59   23.10
  -7  11   2  106.59   26.00
   6 -11  -2   75.29   20.50
  -6  11   2   81.19   20.80
   5 -11  -2  197.48   29.30
  -5  11   2  178.38   29.00
   4 -11  -2  489.15   38.20
  -4  11   2  505.85   38.30
   3 -11  -2 1103.29   59.79
  -3  11   2 1049.79   59.39
   2 -11  -2  643.04   43.50
  -2  11   2  702.93   43.50
   1 -11  -2  491.75   37.70
  -1  11   2  509.25   35.50
   0 -11  -2  438.46   36.10
   0  11   2  420.86   31.40
  -1 -11  -2  289.97   30.90
   1  11   2  286.87   26.20
  -2 -11  -2  585.74   40.90
   2  11   2  547.55   35.40
  -3 -11  -2 1015.80   56.79
  -3 -11  -2  954.60   53.29
   3  11   2  970.40   51.89
  -4 -11  -2  930.41   55.29
  -4 -11  -2  970.40   56.79
   4  11   2  977.80   52.99
  -5 -11  -2  548.55   45.40
  -5 -11  -2  593.54   44.20
  -6 -11  -2  227.78   37.70
   8 -12  -2  339.17   44.40
  -8  12   2  311.57   48.70
   7 -12  -2  897.61   60.89
  -7  12   2  969.10   64.09
   6 -12  -2  157.88   30.30
  -6  12   2  185.88   40.40
   5 -12  -2  143.29   25.50
  -5  12   2  143.49   25.80
   4 -12  -2  232.88   34.80
  -4  12   2  291.77   36.00
   3 -12  -2   21.70   18.00
  -3  12   2    3.10   14.90
   2 -12  -2  266.27   32.40
  -2  12   2  278.57   29.30
   1 -12  -2   17.40   16.30
  -1  12   2   41.70   13.70
   0 -12  -2    7.50   15.40
   0  12   2   25.40   13.10
  -1 -12  -2  438.56   38.70
   1  12   2  413.16   31.70
  -2 -12  -2  182.88   25.40
   2  12   2  203.78   25.30
  -3 -12  -2  197.28   27.10
  -3 -12  -2  197.78   24.70
   3  12   2  225.88   27.30
  -4 -12  -2  837.02   53.39
  -4 -12  -2  851.11   55.29
   4  12   2  877.51   51.09
   6 -13  -2  630.74   49.70
  -6  13   2  588.34   49.20
   5 -13  -2  268.17   42.20
  -5  13   2  311.47   42.10
   4 -13  -2  260.97   36.80
  -4  13   2  258.47   46.30
   3 -13  -2  946.81   66.79
  -3  13   2 1008.40   60.09
   2 -13  -2  961.90   60.59
  -2  13   2  913.31   55.99
   1 -13  -2  672.93   51.29
  -1  13   2  674.53   46.20
   0 -13  -2  763.82   54.39
   0  13   2  769.82   48.20
  -1 -13  -2  318.77   41.50
   1  13   2  356.46   33.30
  -2 -13  -2   -9.40   21.80
   2  13   2   -7.00   14.30
  -3 -13  -2   24.30   22.60
   3  13   2   -2.40   15.70
   4 -14  -2   96.39   26.20
  -4  14   2   90.89   22.00
   3 -14  -2  364.26   43.50
  -3  14   2  230.68   34.70
   2 -14  -2  292.17   36.60
   1 -14  -2  424.66   49.99
  -1  14   2  453.65   39.40
   0 -14  -2  272.27   42.60
  -2 -14   3   -1.80   25.30
   1  14  -3  -17.50   13.50
  -1 -14   3  -29.00   19.40
   0  14  -3   88.79   18.30
   0 -14   3  122.79   24.20
  -1  14  -3  168.28   24.70
   1 -14   3  107.69   25.40
  -2  14  -3   92.89   23.10
   2 -14   3  113.89   28.10
  -3  14  -3  158.88   33.60
   3 -14   3  100.39   23.70
  -4  14  -3  172.18   29.10
   4 -14   3  143.89   26.70
  -5  14  -3  336.27   43.60
   5 -14   3  373.76   44.90
  -4 -13   3  384.36   58.09
  -4 -13   3  439.86   36.20
  -3 -13   3  103.09   24.90
   2  13  -3  386.96   32.30
  -2 -13   3  506.55   44.50
   1  13  -3 1072.89   56.39
  -1 -13   3 1038.70   63.49
   0  13  -3  749.82   45.90
   0 -13   3  779.52   52.29
  -1  13  -3  776.22   48.50
   1 -13   3  786.32   52.29
  -2  13  -3  273.47   32.00
   2 -13   3  301.37   36.70
  -3  13  -3  247.58   36.40
   3 -13   3  231.38   36.20
  -4  13  -3  116.39   24.80
   4 -13   3   74.29   28.40
  -5  13  -3  334.57   45.50
   5 -13   3  306.57   37.50
  -6  13  -3   53.99   26.30
   6 -13   3   94.69   24.40
  -6 -12   3   62.69   25.20
  -6 -12   3   56.29   24.40
  -5 -12   3  144.69   25.20
  -5 -12   3  192.88   31.60
  -4 -12   3  -13.60   17.90
  -4 -12   3   14.40   15.60
   3  12  -3  119.59   18.90
  -3 -12   3  106.79   22.00
  -3 -12   3   99.39   17.20
   2  12  -3   76.19   13.90
  -2 -12   3   58.99   18.60
  -2 -12   3  104.79   17.90
   1  12  -3  327.37   27.50
  -1 -12   3  349.07   33.50
   0  12  -3  483.05   35.50
   0 -12   3  497.85   38.30
  -1  12  -3  123.69   19.40
   1 -12   3  124.99   20.80
  -2  12  -3   41.70   15.80
   2 -12   3   30.60   14.50
  -3  12  -3 1296.87   70.39
   3 -12   3 1310.57   69.89
  -4  12  -3 1523.15   81.89
   4 -12   3 1518.55   79.69
  -5  12  -3  477.15   45.40
   5 -12   3  495.05   42.30
  -6  12  -3  782.22   74.69
   6 -12   3  794.72   54.79
  -7  12  -3  511.45   56.59
   7 -12   3  618.04   49.50
  -7 -11   3  280.57   40.40
  -6 -11   3  512.95   48.60
  -6 -11   3  522.35   43.50
  -5 -11   3 1004.60   59.99
  -5 -11   3  936.31   56.59
  -4 -11   3  372.36   35.30
  -4 -11   3  415.76   35.30
   3  11  -3  331.27   28.10
  -3 -11   3  354.66   30.50
  -3 -11   3  414.16   33.10
   2  11  -3  734.73   39.30
  -2 -11   3  713.43   44.70
  -2 -11   3  688.03   50.49
   1  11  -3  564.64   33.20
  -1 -11   3  550.44   37.70
  -1 -11   3  476.15   28.80
   0  11  -3  441.06   30.70
   0 -11   3  396.86   32.60
  -1  11  -3  425.46   32.40
   1 -11   3  414.16   32.90
  -2  11  -3  185.98   26.60
  -3  11  -3   90.79   18.80
   3 -11   3   93.69   17.90
  -4  11  -3   48.30   18.10
   4 -11   3   27.60   15.80
  -5  11  -3   -7.60   15.20
   5 -11   3   -2.70   14.00
  -6  11  -3  139.89   27.90
   6 -11   3  116.69   22.50
  -7  11  -3  191.38   33.70
   7 -11   3  201.68   26.90
  -8  11  -3  537.35   54.39
   8 -11   3  503.25   47.40
  -8 -10   3  241.38   39.60
  -8 -10   3  205.88   29.50
  -7 -10   3  100.49   21.10
  -7 -10   3  119.09   28.20
  -6 -10   3   -5.80   15.80
  -6 -10   3   28.30   19.20
  -5 -10   3  370.76   32.40
  -5 -10   3  360.46   36.00
   4  10  -3  643.14   32.40
  -4 -10   3  607.04   40.30
  -4 -10   3  634.24   43.10
   3  10  -3  409.76   24.10
  -3 -10   3  421.06   30.90
  -3 -10   3  319.77   30.20
   2  10  -3  550.24   29.90
  -2 -10   3  502.45   35.60
  -2 -10   3  508.85   31.10
   1  10  -3 2612.14  116.89
  -1 -10   3 2513.15  108.49
  -1 -10   3 2631.34  114.49
   0  10  -3 1925.21   85.99
   0 -10   3 1843.12   86.99
  -1  10  -3  453.25   31.90
   1 -10   3  458.45   32.50
  -2  10  -3 1072.69   56.29
   2 -10   3  997.80   54.39
  -3  10  -3  932.51   52.29
   3 -10   3  856.11   49.50
  -4  10  -3  412.06   35.50
   4 -10   3  435.06   33.80
  -5  10  -3  533.85   40.70
   5 -10   3  505.35   36.80
  -6  10  -3  577.84   46.20
   6 -10   3  638.64   42.20
   6 -10   3  605.44   47.00
   7 -10   3   31.70   24.40
   7 -10   3   42.40   16.70
   8 -10   3   13.70   26.60
   8 -10   3   22.70   17.20
   9 -10   3  -24.50   26.50
   9 -10   3   52.89   22.00
  -8  -9   3  227.28   34.50
  -8  -9   3  279.87   47.20
  -7  -9   3  653.33   53.59
  -7  -9   3  618.34   42.70
  -6  -9   3  504.25   37.00
  -6  -9   3  557.24   46.00
  -5  -9   3   61.79   14.80
  -5  -9   3   75.49   19.00
   4   9  -3  100.89   12.00
  -4  -9   3   88.19   14.90
  -4  -9   3   76.19   17.70
   3   9  -3   38.30    7.40
  -3  -9   3   23.50   12.60
  -3  -9   3   50.89   12.90
   2   9  -3  152.18   14.60
  -2  -9   3  147.99   19.20
  -2  -9   3  149.09   17.40
   1   9  -3   57.29   10.20
  -1  -9   3   66.49   13.40
  -1  -9   3   53.59    8.90
   0   9  -3  229.28   19.60
   0  -9   3  235.28   14.80
   0  -9   3  233.38   22.50
  -1   9  -3  577.94   34.40
   1  -9   3  520.95   33.60
  -2   9  -3  421.36   30.90
   2  -9   3  428.36   29.50
  -3   9  -3 1461.05   70.29
   3  -9   3 1305.87   66.59
   4  -9   3 2039.70   93.39
   4  -9   3 2084.29   98.39
   5  -9   3  536.25   35.70
   5  -9   3  511.25   39.90
   6  -9   3  717.63   48.60
   6  -9   3  682.83   42.80
   7  -9   3 1116.59   58.89
   7  -9   3 1055.49   64.89
   8  -9   3  443.26   36.60
   8  -9   3  430.06   45.30
   9  -9   3  425.86   38.90
  10  -9   3  500.55   46.30
  10  -9   3  533.05   51.69
  -9  -8   3  252.47   36.50
  -8  -8   3 1008.60   69.49
  -8  -8   3  968.40   55.69
  -7  -8   3 1184.48   63.19
  -7  -8   3 1290.17   74.39
  -6  -8   3 1646.34   75.99
  -6  -8   3 1590.94   85.49
   5   8  -3  819.62   38.50
  -5  -8   3  845.82   45.30
  -5  -8   3  877.91   53.39
   4   8  -3 1481.35   62.49
  -4  -8   3 1467.75   73.39
  -4  -8   3 1463.95   68.49
   3   8  -3  797.72   36.30
  -3  -8   3  779.42   41.80
  -3  -8   3  783.52   43.20
   2   8  -3 1468.85   63.59
  -2  -8   3 1388.86   66.39
  -2  -8   3 1516.65   67.59
   1   8  -3 1550.74   67.89
  -1  -8   3 1611.44   70.29
  -1  -8   3 1431.66   66.49
   0   8  -3  699.13   37.80
   0  -8   3  685.73   32.90
   0  -8   3  814.52   39.90
  -1   8  -3  429.06   27.10
   1  -8   3  460.05   28.50
   2  -8   3   81.09   13.20
   3  -8   3  214.88   23.80
   3  -8   3  231.78   20.60
   4  -8   3   33.60   10.80
   4  -8   3   20.40   13.30
   5  -8   3   55.49   16.50
   5  -8   3   91.19   14.10
   6  -8   3   36.00   12.80
   6  -8   3   -2.40   15.40
   7  -8   3  297.17   33.60
   7  -8   3  259.97   28.00
   8  -8   3  536.75   38.00
   8  -8   3  541.15   45.60
   9  -8   3  562.54   52.99
   9  -8   3  556.94   41.00
  10  -8   3  184.38   28.20
  10  -8   3  163.48   24.80
 -10  -7   3  131.89   31.40
  -9  -7   3  101.69   20.70
  -9  -7   3   79.79   31.20
  -8  -7   3   39.80   17.20
  -8  -7   3   41.90   23.40
  -7  -7   3   38.00   14.40
  -7  -7   3   20.30   18.00
  -6  -7   3    2.70   10.60
  -6  -7   3   -6.70   14.90
   5   7  -3   91.49   10.10
  -5  -7   3   81.09   17.10
  -5  -7   3   85.79   13.30
   4   7  -3 1336.57   55.79
  -4  -7   3 1391.36   61.59
  -4  -7   3 1220.28   73.49
   3   7  -3 1208.88   50.39
  -3  -7   3 1160.58   58.29
  -3  -7   3 1148.99   55.39
   2   7  -3  725.93   33.30
  -2  -7   3  712.43   36.20
  -2  -7   3  672.43   36.80
   1   7  -3 2017.30   85.39
  -1  -7   3 1954.30   84.89
  -1  -7   3 2044.70   86.89
   0   7  -3 1800.92   78.19
   0  -7   3 1798.02   78.19
   0  -7   3 1761.52   73.89
  -1   7  -3  497.15   28.80
   1  -7   3  483.45   29.40
   1  -7   3  484.85   27.40
   2  -7   3  899.81   45.60
   2  -7   3  874.31   43.40
   3  -7   3 3637.24  143.99
   3  -7   3 3231.38  152.78
   4  -7   3 1907.11   88.59
   4  -7   3 1887.81   90.49
   5  -7   3 1027.10   57.59
   5  -7   3 1124.39   53.29
  -6   7  -3 1062.99   52.49
   6  -7   3 1221.48   56.69
   6  -7   3 1149.19   62.59
  -7   7  -3  244.38   25.20
   7  -7   3  294.37   26.00
   7  -7   3  330.47   32.70
  -8   7  -3   -8.20   16.10
   8  -7   3   -2.20   12.90
   8  -7   3    3.60   18.20
   9  -7   3   29.40   15.20
   9  -7   3   18.90   21.80
  10  -7   3  175.58   23.70
  10  -7   3  188.48   32.40
 -10  -6   3  434.46   38.70
  -9  -6   3  368.06   49.50
  -9  -6   3  314.97   33.60
  -8  -6   3  665.13   40.30
  -8  -6   3  631.34   52.49
  -7  -6   3 1368.26   64.69
  -7  -6   3 1370.56   76.99
  -6  -6   3  903.01   56.79
  -6  -6   3  971.50   47.10
   5   6  -3  784.62   33.40
   5   6  -3  788.42   35.20
  -5  -6   3  852.91   49.10
  -5  -6   3  695.33   42.60
   4   6  -3  502.05   23.10
   4   6  -3  496.05   25.40
  -4  -6   3  471.25   32.40
  -4  -6   3  494.05   27.60
   3   6  -3   79.49    7.50
  -3  -6   3   71.99   12.90
  -3  -6   3   96.09   12.10
   2   6  -3  177.28   11.90
  -2  -6   3  164.08   15.30
  -2  -6   3  162.38   14.50
   1   6  -3  754.62   35.10
  -1  -6   3  745.03   36.30
  -1  -6   3  732.93   35.70
   0   6  -3   15.80    5.20
   0  -6   3   18.10    6.10
   0  -6   3    9.00    3.80
   1  -6   3  653.93   32.60
   1  -6   3  633.84   34.00
   2  -6   3   18.20    8.60
   2  -6   3   10.70    5.80
   3  -6   3  191.08   18.00
   3  -6   3  182.98   15.70
   4  -6   3 1900.81   82.49
  -5   6  -3 1001.70   47.30
   5  -6   3 1113.79   55.99
   5  -6   3 1039.50   49.70
  -6   6  -3  420.06   27.90
   6  -6   3  501.05   35.30
  -7   6  -3 1180.78   60.29
   7  -6   3 1273.47   58.99
   7  -6   3 1216.18   66.19
  -8   6  -3 1959.70   91.69
   8  -6   3 1970.80   97.09
   8  -6   3 1979.80   88.49
  -9   6  -3  749.13   50.79
   9  -6   3  634.34   49.90
   9  -6   3  698.53   42.30
 -10   6  -3  855.71   59.29
  10  -6   3  661.13   46.80
  10  -6   3  810.42   59.49
  11  -6   3  587.74   54.69
 -11  -5   3   12.00   28.00
 -10  -5   3   98.39   20.30
  -9  -5   3  301.97   29.50
  -9  -5   3  277.17   44.50
  -8  -5   3 1017.00   51.39
  -8  -5   3  994.40   65.69
  -7  -5   3 1183.58   54.19
  -7  -5   3 1038.10   65.49
  -6  -5   3 1267.87   67.49
  -6  -5   3 1171.78   56.29
  -5  -5   3  837.32   40.30
   4   5  -3  420.46   19.80
   4   5  -3  394.66   18.70
  -4  -5   3  414.46   23.70
  -4  -5   3  429.06   29.60
   3   5  -3 3849.11  149.39
   3   5  -3 3740.23  148.09
  -3  -5   3 3736.43  156.88
  -3  -5   3 3631.94  152.08
   2   5  -3 2731.53  112.29
   2   5  -3 2774.62  113.19
  -2  -5   3 2883.81  115.19
  -2  -5   3 2766.12  117.09
   1   5  -3 2291.97   94.09
  -1  -5   3 2260.27   95.09
  -1  -5   3 2304.87   95.19
   0  -5   3 2055.69   87.09
   0  -5   3 2223.48   90.39
   0  -5   3 2181.68   89.89
   1  -5   3 1165.48   52.39
   1  -5   3 1223.18   54.29
   2  -5   3 1820.12   77.09
   2  -5   3 1809.72   79.69
   3  -5   3  342.47   22.90
   3  -5   3  326.27   19.60
  -4   5  -3  123.29   11.40
   4  -5   3  141.09   16.40
   4  -5   3  127.29   12.40
  -5   5  -3   71.59   10.90
   5  -5   3   69.09   12.80
  -6   5  -3    0.70    9.00
   6  -5   3    3.10   11.00
   6  -5   3    8.20    7.40
  -7   5  -3   90.49   16.90
   7  -5   3  108.79   15.20
   7  -5   3   83.29   17.60
  -8   5  -3  228.08   29.20
   8  -5   3  231.88   23.20
   8  -5   3  257.67   31.00
  -9   5  -3  579.24   46.80
   9  -5   3  539.55   35.80
   9  -5   3  504.55   43.60
 -10   5  -3  295.77   38.90
  10  -5   3  313.97   32.00
  10  -5   3  284.77   39.60
 -11   5  -3  182.18   35.60
  11  -5   3  195.48   34.60
 -11  -4   3  729.23   53.49
 -11  -4   3  479.15   60.39
 -10  -4   3   24.80   26.70
 -10  -4   3   37.80   18.10
  -9  -4   3  109.69   25.80
  -9  -4   3  102.09   17.40
  -8  -4   3  160.58   27.70
  -8  -4   3  196.08   21.50
  -7  -4   3   24.50   15.50
  -6  -4   3   11.50   12.20
  -6  -4   3   13.70    6.40
  -5  -4   3   52.79    8.80
  -4  -4   3   28.10    6.10
   3   4  -3 3278.07  128.39
   3   4  -3 3282.57  127.79
  -3  -4   3 3164.48  131.79
   2   4  -3  425.76   19.40
  -2  -4   3  435.06   21.80
   1   4  -3  201.48   12.70
  -1  -4   3  209.58   12.80
  -1  -4   3  203.08   12.40
   0  -4   3 1512.75   63.29
   0  -4   3 1462.15   62.79
   1  -4   3 3698.03  152.18
   1  -4   3 3864.81  153.98
   2  -4   3 2278.07   94.99
   2  -4   3 2338.37   97.49
  -3   4  -3 3425.96  140.99
   3  -4   3 3573.54  143.49
   3  -4   3 3619.04  146.99
  -4   4  -3 2518.75  104.59
   4  -4   3 2545.05  104.59
   4  -4   3 2527.85  108.99
  -5   4  -3 1105.29   52.79
   5  -4   3 1167.58   56.39
   5  -4   3 1154.18   50.99
  -6   4  -3 1407.26   67.89
   6  -4   3 1532.25   70.79
   6  -4   3 1443.86   63.99
  -7   4  -3  431.76   33.60
   7  -4   3  514.65   27.80
   7  -4   3  497.05   35.20
  -8   4  -3  162.98   24.50
   8  -4   3  146.19   18.30
   8  -4   3  148.89   22.70
  -9   4  -3  104.89   24.80
   9  -4   3   98.69   21.30
   9  -4   3  141.69   17.30
 -10   4  -3  435.66   49.10
  10  -4   3  319.97   38.60
 -11   4  -3  139.29   33.50
  11  -4   3  114.69   27.80
 -11  -3   3  374.46   52.39
 -11  -3   3  388.86   37.00
 -10  -3   3  919.31   71.49
 -10  -3   3  965.90   51.69
  -9  -3   3  532.85   48.00
  -9  -3   3  535.25   34.30
   8   3  -3  786.92   36.90
  -8  -3   3  739.73   53.09
  -8  -3   3  854.81   42.00
   7   3  -3 2603.84  103.19
  -7  -3   3 2411.76  102.09
  -7  -3   3 2622.74  106.99
  -6  -3   3 2730.33  113.09
  -5  -3   3  716.93   33.90
  -4  -3   3 2136.49   88.39
  -3  -3   3 2552.04  103.99
   2   3  -3 2959.20  112.19
   2   3  -3 2815.62  112.09
  -2  -3   3 2736.23  114.59
   1   3  -3  290.57   14.10
  -1  -3   3  279.57   15.00
  -1  -3   3  286.97   14.30
   0   3  -3    8.10    3.80
   0  -3   3   10.80    3.10
   0  -3   3   10.40    3.50
   1  -3   3   73.79    7.90
   1  -3   3   71.49    6.50
  -2   3  -3  614.74   27.60
   2  -3   3  670.93   29.60
   2  -3   3  693.03   32.10
  -3   3  -3  270.87   15.50
   3  -3   3  291.87   15.70
   3  -3   3  282.97   18.00
  -4   3  -3  268.87   18.10
   4  -3   3  275.27   19.00
   4  -3   3  269.77   15.60
  -5   3  -3  435.56   27.10
   5  -3   3  471.95   23.20
   5  -3   3  443.06   27.40
  -6   3  -3  188.08   21.10
   6  -3   3  193.88   14.30
  -7   3  -3  701.53   42.60
   7  -3   3  751.42   42.80
   7  -3   3  638.34   34.10
  -8   3  -3 1398.06   70.79
   8  -3   3 1230.28   59.69
   8  -3   3 1356.36   68.49
  -9   3  -3  808.22   56.19
  -9   3  -3  842.42   43.30
   9  -3   3  847.32   52.89
 -10   3  -3  616.04   53.79
  10  -3   3  617.44   48.60
 -11   3  -3  740.93   62.29
  11  -3   3  696.83   56.79
 -11  -2   3    1.30   55.69
 -11  -2   3   -8.20   16.60
 -10  -2   3    1.50   14.00
 -10  -2   3  -10.60   21.40
  -9  -2   3   40.40   13.10
  -9  -2   3   14.50   18.60
   8   2  -3   38.40    9.10
  -8  -2   3   70.19   12.90
   7   2  -3  165.08   14.40
  -7  -2   3  194.88   16.30
   6   2  -3  458.85   22.00
  -6  -2   3  486.55   25.00
  -6  -2   3  404.76   21.40
  -5  -2   3  233.98   15.20
  -5  -2   3  213.68   11.30
  -4  -2   3 3477.75  140.19
  -3  -2   3 5652.33  224.18
  -2  -2   3 5269.87  208.68
   1   2  -3 1000.70   38.40
  -1  -2   3  907.81   39.50
  -1  -2   3  907.91   38.70
   0   2  -3  425.26   18.90
   0   2  -3  401.26   18.70
   0  -2   3  410.26   18.80
   0  -2   3  407.76   19.10
  -1   2  -3 1564.74   63.19
   1  -2   3 1529.15   62.49
   1  -2   3 1540.75   63.29
   1  -2   3 1588.84   64.89
  -2   2  -3  995.60   41.50
  -2   2  -3  962.90   41.70
   2  -2   3 1019.40   44.10
   2  -2   3 1015.90   41.60
   2  -2   3  968.10   42.50
  -3   2  -3 3921.01  162.38
  -3   2  -3 4113.09  164.88
   3  -2   3 4185.58  162.58
   3  -2   3 4132.09  166.08
  -4   2  -3 1663.33   74.49
   4  -2   3 1784.32   70.59
   4  -2   3 1687.53   74.49
  -5   2  -3  803.82   41.30
   5  -2   3  773.32   40.10
   5  -2   3  789.62   35.20
  -6   2  -3    9.70   10.10
   6  -2   3    7.30    8.40
   6  -2   3   20.50    5.50
   7  -2   3   33.50   11.70
   7  -2   3   48.10    8.60
  -8   2  -3   32.40   16.60
  -8   2  -3   25.40    8.90
   8  -2   3   32.10   13.40
  -9   2  -3  183.58   20.70
  -9   2  -3  144.19   28.50
   9  -2   3  142.09   22.80
 -10   2  -3   99.99   27.50
  10  -2   3  144.09   23.60
 -11   2  -3   49.99   28.50
  11  -2   3   26.50   22.50
 -12  -1   3  337.37   60.99
 -12  -1   3  404.96   42.70
 -11  -1   3  491.15   61.29
 -11  -1   3  638.74   42.30
 -10  -1   3  456.65   49.60
 -10  -1   3  469.95   34.80
   9   1  -3   81.19   12.10
  -9  -1   3   75.89   15.10
   8   1  -3  915.81   45.80
  -8  -1   3 1061.29   48.80
   7   1  -3 1293.97   55.09
  -7  -1   3 1188.98   55.79
   6   1  -3   64.19   10.20
  -6  -1   3   75.59   11.80
   5   1  -3   92.39    8.70
  -5  -1   3   93.89   10.20
  -5  -1   3   85.09    9.10
  -4  -1   3  284.87   13.50
  -4  -1   3  267.87   14.00
  -4  -1   3  262.37   15.40
  -3  -1   3 1914.21   86.59
  -3  -1   3 2236.48   84.69
  -3  -1   3 2237.78   84.49
   2   1  -3 1151.48   46.50
  -2  -1   3 1228.48   46.40
  -2  -1   3 1113.59   48.30
   1   1  -3  536.35   23.00
   1   1  -3  536.35   22.40
  -1  -1   3  534.85   22.20
  -1  -1   3  509.35   22.80
   0   1  -3   96.69    5.80
   0   1  -3  106.39    6.50
   0  -1   3  101.89    5.90
   0  -1   3  104.39    6.30
  -1   1  -3 1966.20   76.59
  -1   1  -3 2024.80   75.89
   1  -1   3 1801.82   76.99
   1  -1   3 1953.70   77.89
   1  -1   3 1786.22   76.29
  -2   1  -3 1973.10   82.89
  -2   1  -3 2133.29   80.39
   2  -1   3 1834.82   83.09
   2  -1   3 2092.09   83.49
   2  -1   3 2056.29   80.49
  -3   1  -3 2414.66   93.39
  -3   1  -3 2283.47   97.69
   3  -1   3 2309.07   96.99
   3  -1   3 2350.06   93.29
  -4   1  -3 2513.25  105.49
  -4   1  -3 2523.85   99.49
   4  -1   3 2451.85  103.69
   4  -1   3 2408.26   99.09
  -5   1  -3 2627.24  105.69
  -5   1  -3 2570.94  111.89
   5  -1   3 2587.74  104.09
   5  -1   3 2525.55  109.29
  -6   1  -3 1610.84   65.69
  -6   1  -3 1611.94   75.39
   6  -1   3 1504.25   71.09
  -7   1  -3  846.22   39.40
  -7   1  -3  878.61   50.99
   7  -1   3  905.01   46.90
  -8   1  -3 1527.15   65.29
  -8   1  -3 1494.65   79.79
   8  -1   3 1576.54   74.69
  -9   1  -3 1094.49   58.09
  -9   1  -3 1079.99   66.79
   9  -1   3 1111.99   60.69
 -10   1  -3  286.87   42.40
  10  -1   3  274.77   35.50
 -11   1  -3  146.69   34.20
  11  -1   3  136.29   25.10
 -12   0   3  162.48   24.70
 -12   0   3  176.58   42.40
 -11   0   3  144.69   22.40
 -11   0   3  142.19   34.70
 -10   0   3 1017.10   53.69
   9   0  -3  976.80   49.80
  -9   0   3 1036.20   52.29
   8   0  -3  903.11   44.50
  -8   0   3  911.91   46.20
   7   0  -3 2303.97   90.69
  -7   0   3 1939.71   90.39
   6   0  -3 2300.87   92.09
  -6   0   3 2089.49   92.79
  -5   0   3  406.36   22.10
  -4   0   3 1379.06   57.49
  -4   0   3 1336.27   57.59
  -4   0   3 1422.16   58.99
  -3   0   3 3144.89  124.79
  -3   0   3 3082.69  125.69
  -3   0   3 3134.29  124.39
   2   0  -3  179.38    9.40
  -2   0   3  190.78   10.50
  -2   0   3  181.68    9.10
  -1   0   3  971.80   39.10
  -1   0   3  900.01   39.80
  -1   0   3  987.50   39.70
   0   0  -3 4160.98  162.28
   0   0  -3 4090.89  163.38
   0   0   3 4120.59  163.48
  -1   0  -3   47.60    6.60
  -1   0  -3   40.20    4.60
   1   0   3   41.40    5.00
   1   0   3   38.10    5.80
  -2   0  -3  181.38   12.30
   2   0   3  201.78   11.90
  -3   0  -3    5.60    4.50
  -4   0  -3   39.90    8.80
   4   0   3   47.70    7.50
  -5   0  -3  961.40   49.70
  -5   0  -3  972.10   39.80
  -5   0  -3  952.20   40.50
   5   0   3  935.81   45.10
  -6   0  -3 1171.98   47.60
  -6   0  -3 1120.19   61.59
   6   0   3 1113.69   53.89
  -7   0  -3  173.98   12.60
  -7   0  -3  173.18   25.20
  -8   0  -3 1400.16   74.29
  -8   0  -3 1271.37   56.99
   8   0   3 1410.16   67.19
  -9   0  -3 1423.56   79.09
   9   0   3 1384.56   70.49
 -10   0  -3  193.98   33.40
  10   0   3  215.58   32.40
  11   0   3  419.96   42.80
 -12   1   3   60.39   22.40
 -12   1   3   57.79   29.40
 -11   1   3   32.80   31.60
 -11   1   3   94.69   20.80
 -10   1   3   27.80   16.50
 -10   1   3   46.50   17.70
  -9   1   3   24.90   13.60
   8  -1  -3   49.80   11.20
  -8   1   3   62.09   12.60
   7  -1  -3   25.00    8.00
  -7   1   3   20.10    8.50
  -6   1   3  525.05   28.10
   5  -1  -3 2493.05  101.69
  -5   1   3 2354.56  100.39
   4  -1  -3 1318.27   55.09
  -4   1   3 1217.48   54.29
   3  -1  -3 2366.66   97.09
  -3   1   3 2409.06   96.79
  -3   1   3 2352.96   97.49
   2  -1  -3  545.85   25.80
   2  -1  -3  585.94   25.90
  -2   1   3  595.74   25.70
   1  -1  -3  573.34   24.20
  -1   1   3  530.45   24.00
   0  -1  -3   57.79    5.70
   0  -1  -3   61.39    4.40
   0   1   3   60.59    5.70
   0   1   3   64.69    5.20
   0   1   3   59.49    4.70
  -1  -1  -3 1191.58   50.39
   1   1   3 1183.08   50.19
  -2  -1  -3 2529.15  104.49
   2   1   3 2510.55  102.69
  -3  -1  -3 3184.88  134.09
   3   1   3 3259.97  131.09
  -4  -1  -3 2611.84  112.69
   4   1   3 2612.64  108.59
  -5  -1  -3 1126.79   57.99
   5   1   3 1210.08   53.89
  -6  -1  -3  150.18   21.30
   6   1   3   95.49   14.20
  -7  -1  -3   91.49   18.70
   7   1   3   81.89   13.70
  -8  -1  -3   37.50   16.60
   8   1   3   40.40   13.30
  -9  -1  -3   -6.90   18.10
   9   1   3    1.00   14.00
 -10  -1  -3   -4.30   23.70
 -11  -1  -3   -6.90   30.30
 -12   2   3  209.48   31.30
 -12   2   3  133.39   53.09
 -11   2   3  434.66   45.00
 -11   2   3  346.87   37.60
 -10   2   3  380.86   35.90
  -9   2   3 1142.39   60.29
  -9   2   3 1304.67   69.39
  -8   2   3 1207.18   56.59
  -8   2   3 1132.29   57.49
   7  -2  -3 1354.66   62.89
  -7   2   3 1332.67   62.89
   6  -2  -3  291.87   19.90
  -6   2   3  274.27   20.10
   5  -2  -3  176.98   13.40
  -5   2   3  155.18   13.90
   4  -2  -3  480.65   24.30
  -4   2   3  479.75   24.80
   3  -2  -3   20.30    4.50
  -3   2   3   27.00    5.20
   2  -2  -3   16.10    4.00
  -2   2   3   18.10    4.00
   1  -2  -3    4.20    2.50
  -1   2   3    6.40    2.60
   0  -2  -3   59.19    5.10
   0   2   3   68.09    5.80
   0   2   3   47.80    5.40
  -1  -2  -3 1489.75   59.39
  -1  -2  -3 1481.65   62.39
   1   2   3 1513.45   61.69
   1   2   3 1405.96   59.19
  -2  -2  -3 1113.79   51.09
   2   2   3 1155.18   49.30
  -3  -2  -3 2405.66  101.69
   3   2   3 2318.37   97.59
  -4  -2  -3 2171.38   96.99
   4   2   3 2200.98   91.99
  -5  -2  -3  544.35   39.10
   5   2   3  626.04   31.60
  -6  -2  -3  512.25   36.70
   6   2   3  478.25   28.80
  -7  -2  -3  608.44   42.00
   7   2   3  541.25   34.20
  -8  -2  -3  541.95   44.50
   8   2   3  587.74   36.50
  -9  -2  -3  615.14   51.39
   9   2   3  701.43   46.80
  10   2   3  347.07   39.10
 -11  -2  -3  145.39   31.70
 -12   3   3  128.89   29.20
 -12   3   3   95.69   43.60
 -11   3   3   -9.70   19.10
 -10   3   3  342.97   33.70
 -10   3   3  367.56   39.90
  -9   3   3 2003.30   93.39
  -9   3   3 1923.01   89.19
  -8   3   3  314.77   45.80
   7  -3  -3  210.48   20.30
  -7   3   3  196.28   19.90
   6  -3  -3 2444.76  102.79
  -6   3   3 2404.96  104.49
   5  -3  -3 1715.53   72.69
  -5   3   3 1637.84   73.79
   4  -3  -3 1981.40   83.59
  -4   3   3 1989.70   84.89
   3  -3  -3 1627.94   69.09
  -3   3   3 1645.84   70.39
   2  -3  -3 2697.63  109.69
  -2   3   3 2683.93  110.59
   1  -3  -3  763.12   34.30
  -1   3   3  786.32   35.10
   0  -3  -3  191.08   11.20
   0   3   3  188.98   11.40
  -1  -3  -3 1990.90   78.69
  -1  -3  -3 1972.40   81.29
   1   3   3 1802.42   78.19
   1   3   3 1974.60   79.99
  -2  -3  -3   10.90    3.50
  -2  -3  -3    5.20    4.20
   2   3   3   16.00    3.70
  -3  -3  -3   60.49    6.90
  -3  -3  -3   50.59    9.50
   3   3   3   55.09    8.60
   3   3   3   55.19    6.30
  -4  -3  -3  111.59   15.00
   4   3   3  121.39   12.60
  -5  -3  -3   20.20   10.60
   5   3   3   25.40    7.60
  -6  -3  -3  918.61   52.69
   6   3   3  822.22   43.10
  -7  -3  -3  161.58   24.00
  -8  -3  -3  223.88   32.40
   8   3   3  230.88   25.10
  -9  -3  -3  705.63   58.29
   9   3   3  642.74   42.60
 -10  -3  -3  274.27   43.60
 -12   4   3  169.28   42.70
 -12   4   3  184.28   32.60
 -12   4   3  166.48   31.00
 -11   4   3    4.90   23.20
 -11   4   3   29.00   18.60
 -10   4   3   73.69   23.60
 -10   4   3   78.79   18.50
   9  -4  -3   26.40   15.50
  -9   4   3   18.00   17.30
   8  -4  -3  125.69   17.50
  -8   4   3  117.19   19.40
   7  -4  -3   -2.60    9.10
  -6   4   3  137.69   16.40
   5  -4  -3 1218.08   54.69
  -5   4   3 1186.58   56.79
   4  -4  -3 1927.91   80.89
  -4   4   3 1854.41   82.19
  -3   4   3  901.31   42.80
   2  -4  -3 1656.83   71.89
  -2   4   3 1746.73   73.39
   1  -4  -3 2710.23  110.59
  -1   4   3 2688.73  111.19
   0  -4  -3 2096.29   86.29
   0   4   3 2080.79   86.69
  -1  -4  -3 2364.66   96.89
  -1  -4  -3 2374.66   98.99
   1   4   3 2375.46   97.59
  -2  -4  -3 4331.97  175.18
  -2  -4  -3 4351.86  179.98
   2   4   3 4485.05  177.18
  -3  -4  -3 1446.26   60.99
  -3  -4  -3 1471.75   68.09
   3   4   3 1462.25   64.19
  -4  -4  -3  733.43   34.10
  -4  -4  -3  821.92   50.69
   4   4   3  764.02   37.50
  -5  -4  -3 1835.52   83.59
  -5  -4  -3 1636.04   70.19
   5   4   3 1630.44   74.49
  -6  -4  -3  402.36   34.80
   6   4   3  494.25   28.30
  -7  -4  -3  165.28   29.60
   7   4   3  191.38   20.90
  -8  -4  -3  826.92   57.29
   8   4   3  803.72   46.50
  -9  -4  -3  334.67   46.40
   9   4   3  311.67   32.40
 -10  -4  -3  -14.80   22.50
 -12   5   3  186.28   32.70
 -12   5   3  204.48   38.70
 -11   5   3  437.56   45.70
 -11   5   3  471.75   46.60
  10  -5  -3 1156.18   62.89
 -10   5   3 1106.19   66.89
   9  -5  -3 1485.15   74.29
  -9   5   3 1559.44   79.19
   8  -5  -3 1764.32   81.79
  -8   5   3 1756.62   85.39
   7  -5  -3  928.61   47.80
  -7   5   3  896.91   50.09
   6  -5  -3  251.87   21.10
  -6   5   3  253.07   22.20
   5  -5  -3   35.60    8.90
  -5   5   3   35.50    9.70
   4  -5  -3  210.98   16.20
  -4   5   3  217.58   17.70
   3  -5  -3  348.67   21.50
  -3   5   3  368.16   22.80
   2  -5  -3   55.89    8.70
  -2   5   3   60.39    9.70
   1  -5  -3  177.88   13.20
  -1   5   3  158.78   13.00
   0  -5  -3   -3.50    4.20
   0   5   3   -0.10    4.10
  -1  -5  -3  670.63   31.90
  -1  -5  -3  675.73   33.30
   1   5   3  661.23   32.00
  -2  -5  -3  812.62   41.40
  -2  -5  -3  797.62   37.40
   2   5   3  852.81   38.60
  -3  -5  -3  878.71   40.50
  -3  -5  -3  914.01   46.80
   3   5   3  911.41   43.30
  -4  -5  -3 1133.09   57.09
  -4  -5  -3 1014.80   47.00
   4   5   3 1073.09   50.09
  -5  -5  -3  487.05   34.90
  -5  -5  -3  431.36   23.60
   5   5   3  409.56   25.80
  -6  -5  -3 1080.89   49.50
  -6  -5  -3 1139.89   63.89
   6   5   3 1156.88   56.19
  -7  -5  -3 1133.59   66.99
   7   5   3 1146.99   57.39
  -8  -5  -3  864.21   60.79
   8   5   3  844.02   48.60
  -9  -5  -3  435.26   53.89
 -10  -5  -3  277.97   40.00
  11  -6  -3    2.10   23.60
 -11   6   3   28.80   27.20
  10  -6  -3  157.38   23.00
 -10   6   3  139.29   27.70
   9  -6  -3  662.83   43.30
  -9   6   3  670.63   48.80
   8  -6  -3  721.83   43.80
  -8   6   3  790.72   48.90
   7  -6  -3   40.20   12.10
  -7   6   3   51.79   15.70
   6  -6  -3  792.62   42.30
  -6   6   3  779.02   44.90
   5  -6  -3 2499.55  107.99
  -5   6   3 2514.15  110.39
  -4   6   3 1389.86   73.09
   3  -6  -3 1658.23   73.69
  -3   6   3 1688.53   75.49
   2  -6  -3 1134.09   53.29
  -2   6   3 1179.88   54.19
   1  -6  -3  449.95   25.70
  -1   6   3  455.75   25.80
   0  -6  -3   94.89   11.40
   0   6   3   91.79   10.70
  -1  -6  -3  254.57   17.40
  -1  -6  -3  240.48   17.10
   1   6   3  220.88   16.30
  -2  -6  -3  492.25   26.40
  -2  -6  -3  492.65   28.80
   2   6   3  476.45   26.10
  -3  -6  -3  451.35   25.60
  -3  -6  -3  506.75   31.30
   3   6   3  462.05   26.60
  -4  -6  -3  285.77   25.80
  -4  -6  -3  277.67   19.30
   4   6   3  286.67   20.50
  -5  -6  -3   53.09    9.90
  -5  -6  -3   50.29   14.40
   5   6   3   65.19   11.20
  -6  -6  -3  162.08   28.00
  -6  -6  -3  137.39   17.00
   6   6   3  188.88   21.40
  -7  -6  -3  212.38   32.90
   7   6   3  249.18   27.30
  -8  -6  -3   73.29   24.10
  -9  -6  -3  187.68   31.10
  11  -7  -3  124.39   36.80
 -11   7   3  106.59   30.20
  10  -7  -3  150.78   25.40
 -10   7   3  112.79   28.80
   9  -7  -3  606.64   41.20
  -9   7   3  544.45   47.90
   8  -7  -3   48.30   15.60
  -8   7   3   56.89   19.30
   7  -7  -3    1.50   11.90
  -7   7   3   41.60   15.90
   6  -7  -3   65.79   13.80
  -6   7   3   72.89   16.40
   5  -7  -3  180.48   20.40
  -5   7   3  131.49   19.90
   4  -7  -3 1621.34   74.79
  -4   7   3 1675.83   77.39
   3  -7  -3  297.27   22.40
  -3   7   3  322.87   23.60
   2  -7  -3   15.90    8.00
  -2   7   3   35.70   10.70
   1  -7  -3 3111.09  129.79
  -1   7   3 3070.39  130.59
   0  -7  -3 1510.65   68.99
   0   7   3 1577.44   68.89
  -1  -7  -3  503.35   28.70
  -1  -7  -3  510.05   28.40
   1   7   3  504.95   27.70
  -2  -7  -3 2493.45  110.29
  -2  -7  -3 2813.52  113.99
   2   7   3 2562.54  110.19
  -3  -7  -3 3138.59  130.39
  -3  -7  -3 2824.62  123.99
   3   7   3 2972.40  127.79
  -4  -7  -3  263.47   21.90
  -4  -7  -3  290.57   27.50
   4   7   3  328.57   23.90
  -5  -7  -3  393.56   34.70
  -5  -7  -3  363.66   26.60
   5   7   3  471.35   28.60
  -6  -7  -3  894.61   46.10
  -6  -7  -3  930.11   57.49
   6   7   3  950.80   48.90
  -7  -7  -3  261.07   38.70
   7   7   3  321.57   29.80
  -8  -7  -3  160.78   29.30
  10  -8  -3  643.74   51.89
 -10   8   3  730.43   60.59
   9  -8  -3 1164.68   66.59
  -9   8   3 1227.58   72.69
   8  -8  -3 1055.89   58.29
  -8   8   3 1133.29   64.79
   7  -8  -3  883.61   50.19
  -7   8   3  910.01   54.09
   6  -8  -3  663.83   41.00
  -6   8   3  685.13   44.10
   5  -8  -3  821.02   44.60
  -5   8   3  771.22   46.90
   4  -8  -3  748.83   41.70
  -4   8   3  744.73   43.10
   3  -8  -3  296.77   24.80
  -3   8   3  335.87   26.00
   2  -8  -3  377.56   25.90
  -2   8   3  338.97   26.00
   1  -8  -3  117.69   16.70
  -1   8   3  107.59   15.50
   0   8   3   67.19   11.00
  -1  -8  -3  116.59   16.50
   1   8   3  149.39   16.00
  -2  -8  -3   87.99   13.60
  -2  -8  -3  115.49   17.00
   2   8   3  143.49   15.70
  -3  -8  -3  157.68   18.60
  -3  -8  -3  120.19   20.20
   3   8   3  175.18   18.50
  -4  -8  -3  371.66   32.80
  -4  -8  -3  416.06   28.00
   4   8   3  435.06   29.70
  -5  -8  -3  708.43   38.90
  -5  -8  -3  707.13   46.70
   5   8   3  662.73   40.30
  -6  -8  -3  618.04   48.00
   6   8   3  568.24   38.20
  -7  -8  -3 1076.99   67.49
   7   8   3  853.01   52.89
  -8  -8  -3  694.43   56.19
  10  -9  -3   36.20   21.80
 -10   9   3   -8.70   22.20
   9  -9  -3  195.48   27.60
  -9   9   3  216.28   34.50
   8  -9  -3  350.76   37.50
  -8   9   3  285.37   40.50
   7  -9  -3   89.39   17.20
  -7   9   3   81.09   19.10
   6  -9  -3  694.23   43.20
  -6   9   3  672.23   45.40
   5  -9  -3 1614.64   78.79
  -5   9   3 1665.03   80.99
   4  -9  -3 1184.98   59.29
  -4   9   3 1126.09   59.99
   3  -9  -3 1051.59   55.79
  -3   9   3 1124.39   56.89
   2  -9  -3 2339.37  101.99
  -2   9   3 2212.78  101.39
   1  -9  -3 1685.93   78.49
  -1   9   3 1684.43   78.09
   0  -9  -3  729.33   40.70
   0   9   3  674.13   38.30
  -1  -9  -3 1238.08   61.09
   1   9   3 1256.57   59.49
  -2  -9  -3 1536.35   72.99
  -2  -9  -3 1567.44   73.09
   2   9   3 1573.54   71.69
  -3  -9  -3  276.17   27.90
  -3  -9  -3  410.76   30.10
   3   9   3  343.37   26.00
  -4  -9  -3  102.79   16.90
  -4  -9  -3   73.09   16.00
   4   9   3   73.69   15.40
  -5  -9  -3  116.49   18.40
  -5  -9  -3  115.79   20.70
   5   9   3  110.89   17.70
  -6  -9  -3    0.10   18.60
   6   9   3    1.60   14.40
  -7  -9  -3   61.39   24.10
   9 -10  -3  548.45   47.80
  -9  10   3  507.55   51.39
   8 -10  -3  514.15   45.70
  -8  10   3  484.65   46.70
   7 -10  -3   -2.90   17.00
  -7  10   3   12.00   20.40
   6 -10  -3    5.60   14.00
  -6  10   3   10.00   14.70
   5 -10  -3   -7.30   13.10
  -5  10   3   12.40   14.30
   4 -10  -3  178.98   25.50
  -4  10   3  169.68   26.00
   3 -10  -3  137.39   20.30
  -3  10   3  167.78   22.80
   2 -10  -3  -27.20   11.20
  -2  10   3  -11.00   10.80
   1 -10  -3  233.98   25.80
  -1  10   3  170.98   23.30
   0 -10  -3  923.51   51.69
   0  10   3  939.31   49.00
  -1 -10  -3  303.37   28.80
   1  10   3  292.17   24.60
  -2 -10  -3  822.32   44.70
  -2 -10  -3  807.32   46.60
   2  10   3  762.32   43.30
  -3 -10  -3 1546.75   73.49
  -3 -10  -3 1451.65   72.59
   3  10   3 1472.85   71.09
  -4 -10  -3  416.76   33.50
  -4 -10  -3  413.86   35.70
   4  10   3  343.47   32.90
  -5 -10  -3  381.66   35.60
  -5 -10  -3  343.97   43.20
   5  10   3  252.97   30.70
  -6 -10  -3 1226.98   70.89
   8 -11  -3  546.65   50.89
  -8  11   3  509.45   51.39
   7 -11  -3  559.14   51.99
  -7  11   3  440.86   55.09
   6 -11  -3  501.75   42.00
  -6  11   3  432.96   42.50
   5 -11  -3  665.43   46.70
  -5  11   3  665.23   48.40
   4 -11  -3  888.41   52.19
  -4  11   3  884.31   52.69
   3 -11  -3  321.87   33.00
  -3  11   3  334.77   30.50
   2 -11  -3  202.38   28.00
  -2  11   3  174.08   25.20
   1 -11  -3   35.90   15.50
  -1  11   3   44.70   14.00
   0 -11  -3   22.60   15.40
   0  11   3   15.80   11.60
  -1 -11  -3   15.40   16.00
   1  11   3    1.00   10.80
  -2 -11  -3   95.69   20.30
   2  11   3  121.59   17.40
  -3 -11  -3   79.29   19.20
  -3 -11  -3   39.90   13.30
   3  11   3   69.69   15.20
  -4 -11  -3  154.88   24.10
  -4 -11  -3  182.78   28.10
   4  11   3  140.29   21.40
   5  11   3  164.98   21.90
   7 -12  -3   86.69   23.10
  -7  12   3  101.19   25.70
   6 -12  -3  140.09   22.80
  -6  12   3  142.49   26.10
   5 -12  -3  461.55   43.90
  -5  12   3  438.96   41.20
   4 -12  -3  842.32   55.19
  -4  12   3  816.72   54.39
   3 -12  -3  565.84   46.90
  -3  12   3  575.94   44.60
   2 -12  -3  644.74   46.50
  -2  12   3  638.04   44.00
   1 -12  -3  794.62   52.19
  -1  12   3  828.02   48.40
   0 -12  -3  866.51   54.19
   0  12   3  894.61   50.29
  -1 -12  -3 1299.77   70.59
   1  12   3 1312.97   66.09
  -2 -12  -3  940.01   57.39
   2  12   3  923.31   51.39
  -3 -12  -3  370.86   40.70
   3  12   3  411.36   34.10
  -4 -12  -3  169.28   28.30
  -4 -12  -3  147.19   29.10
   4  12   3  257.77   32.80
   6 -13  -3   49.99   23.50
  -6  13   3   75.99   23.60
   5 -13  -3  128.79   23.60
  -5  13   3  132.89   24.70
   4 -13  -3   23.30   19.00
  -4  13   3   94.79   18.90
   2 -13  -3  -34.10   20.20
  -2  13   3  -12.80   15.50
   1 -13  -3   44.20   23.30
  -1  13   3   64.49   17.90
   0 -13  -3  585.04   49.40
   0  13   3  567.74   41.80
  -1 -13  -3  333.37   42.60
   1  13   3  361.26   34.30
  -2 -13  -3  159.08   28.70
   2  13   3  127.59   22.00
   3 -14  -3  667.23   54.89
  -3  14   3  733.83   50.59
   2 -14  -3  121.19   27.30
  -2  14   3   76.99   20.80
   1 -14  -3  272.87   38.00
  -1  14   3  262.17   36.60
  -2 -14   4   74.19   26.20
   1  14  -4  152.98   21.20
  -1 -14   4  158.88   31.70
   0  14  -4  429.86   35.70
   0 -14   4  498.45   46.90
  -1  14  -4  551.54   44.70
   1 -14   4  662.03   52.49
  -2  14  -4 1100.19   66.89
   2 -14   4 1157.88   70.39
  -3  14  -4  756.62   68.09
   3 -14   4  647.94   52.09
  -4  14  -4  489.85   46.80
   4 -14   4  322.97   42.90
  -4 -13   4  336.87   46.40
  -3 -13   4  119.79   26.10
   2  13  -4    7.00   12.30
  -2 -13   4  -24.10   18.40
   1  13  -4   10.80   13.30
  -1 -13   4   15.20   19.80
   0  13  -4    0.40   13.50
   0 -13   4   11.90   18.20
  -1  13  -4   98.69   19.10
   1 -13   4   97.69   23.40
  -2  13  -4  581.84   42.70
   2 -13   4  533.95   45.50
  -3  13  -4  103.59   23.90
   3 -13   4   85.19   23.20
  -4  13  -4  136.59   26.80
  -5  13  -4  623.64   49.50
   5 -13   4  661.93   48.50
  -6  13  -4  520.35   49.70
   6 -13   4  466.35   47.30
  -6 -12   4  424.66   47.40
  -6 -12   4  355.76   51.89
  -5 -12   4  713.83   50.39
  -5 -12   4  760.62   52.69
  -4 -12   4  670.23   46.80
  -4 -12   4  778.42   51.89
  -3 -12   4  867.71   49.30
  -3 -12   4  879.81   54.79
   2  12  -4 1253.27   60.19
  -2 -12   4 1209.08   66.59
   1  12  -4  482.05   33.00
  -1 -12   4  478.05   38.30
   0  12  -4  385.16   30.80
   0 -12   4  356.66   33.40
  -1  12  -4 1016.80   57.29
   1 -12   4 1043.70   58.39
  -2  12  -4  618.34   42.60
   2 -12   4  587.94   43.30
  -3  12  -4  354.76   35.40
   3 -12   4  417.06   36.80
  -4  12  -4  509.65   44.40
   4 -12   4  597.94   45.20
  -5  12  -4  117.99   25.20
   5 -12   4   84.09   21.80
   6 -12   4   87.29   23.80
   7 -12   4    3.50   20.10
  -7 -11   4   49.60   26.80
  -7 -11   4   92.69   25.40
  -6 -11   4   15.60   19.50
  -6 -11   4   22.80   20.70
  -5 -11   4   36.50   18.20
  -5 -11   4   51.09   17.80
  -4 -11   4  220.88   29.00
  -4 -11   4  210.48   29.00
   3  11  -4    7.90    8.10
  -3 -11   4   17.00   15.10
  -3 -11   4   20.90   13.00
   2  11  -4   31.70   10.80
  -2 -11   4    9.60    9.60
  -2 -11   4   42.40   15.00
   1  11  -4  631.04   35.90
  -1 -11   4  567.24   30.60
  -1 -11   4  559.24   39.30
   0  11  -4  439.86   31.80
   0 -11   4  440.26   33.80
  -1  11  -4  535.35   36.00
   1 -11   4  527.25   37.40
  -2  11  -4  990.10   58.49
   2 -11   4 1144.19   58.49
  -3  11  -4 1624.34   84.09
   3 -11   4 1751.72   83.09
  -4  11  -4  526.55   42.60
   4 -11   4  559.44   40.40
  -5  11  -4  660.13   48.90
   5 -11   4  637.94   43.90
  -6  11  -4  988.30   65.29
   6 -11   4 1038.10   59.99
   7 -11   4  458.55   42.80
  -8  11  -4  516.75   53.49
   8 -11   4  626.24   49.30
   8 -11   4  444.56   53.29
  -8 -10   4  185.98   30.10
  -8 -10   4  174.38   27.80
  -7 -10   4  416.26   47.30
  -7 -10   4  293.57   35.40
  -6 -10   4  160.58   23.50
  -6 -10   4  243.58   37.80
  -5 -10   4  648.64   41.30
  -5 -10   4  588.34   46.40
   4  10  -4  546.05   27.70
  -4 -10   4  487.35   36.80
  -4 -10   4  526.05   39.20
   3  10  -4  509.55   28.60
  -3 -10   4  551.04   36.50
  -3 -10   4  546.55   35.80
   2  10  -4  225.18   17.40
  -2 -10   4  197.78   20.10
  -2 -10   4  176.58   21.20
   1  10  -4    2.90    8.50
  -1 -10   4   -4.00    6.90
  -1 -10   4    6.50   11.20
   0  10  -4   26.70   10.20
   0 -10   4   30.20   12.70
  -1  10  -4   -5.50    9.60
   1 -10   4   -5.80   10.70
  -2  10  -4   11.40   11.30
  -3  10  -4   70.19   16.90
   3 -10   4   99.09   17.20
   4 -10   4   76.09   16.20
   4 -10   4  110.39   22.30
   5 -10   4  355.76   33.20
   5 -10   4  406.06   38.90
   6 -10   4  500.95   38.60
   6 -10   4  495.65   43.00
   7 -10   4  579.34   51.39
   7 -10   4  566.44   41.10
   8 -10   4  717.03   49.90
   8 -10   4  622.94   80.39
   9 -10   4  343.37   41.10
   9 -10   4  264.37   38.00
  -8  -9   4   84.99   27.70
  -8  -9   4   84.49   20.00
  -7  -9   4   35.50   16.90
  -7  -9   4   29.70   21.70
  -6  -9   4  259.67   29.30
  -6  -9   4  294.57   36.30
  -5  -9   4 2027.60   92.99
  -5  -9   4 2033.90   98.89
   4   9  -4 1048.90   45.20
  -4  -9   4  986.50   56.39
  -4  -9   4  996.70   53.09
   3   9  -4  145.89   13.30
  -3  -9   4  116.79   19.00
  -3  -9   4  170.98   20.40
   2   9  -4  928.81   44.50
  -2  -9   4  893.61   46.60
  -2  -9   4  987.90   49.50
   1   9  -4  694.23   37.40
  -1  -9   4  689.03   35.20
  -1  -9   4  781.92   41.40
   0   9  -4  711.33   38.80
   0  -9   4  683.93   32.70
   0  -9   4  793.22   41.10
  -1   9  -4 2971.40  126.49
   1  -9   4 2854.41  125.69
  -2   9  -4 2740.53  120.79
   2  -9   4 2808.72  121.29
   2  -9   4 2625.44  118.39
   3  -9   4  328.47   27.10
   3  -9   4  304.27   30.50
   4  -9   4  292.97   25.60
   4  -9   4  222.18   29.00
   5  -9   4  560.74   42.90
   5  -9   4  530.65   36.70
   6  -9   4   26.40   18.20
   6  -9   4   -8.30   12.70
   7  -9   4   12.30   20.30
   7  -9   4   -0.40   13.70
   8  -9   4   46.60   25.80
   8  -9   4   61.99   18.80
   9  -9   4    9.50   23.10
   9  -9   4   55.89   19.30
  -9  -8   4  626.34   57.09
  -9  -8   4  588.54   45.50
  -8  -8   4  789.32   63.19
  -8  -8   4  764.92   48.30
  -7  -8   4  220.28   28.30
  -7  -8   4  257.67   38.50
  -6  -8   4   40.90   20.20
   5   8  -4    6.90    6.10
  -5  -8   4    9.10   14.80
  -5  -8   4    9.50   11.30
   4   8  -4   32.10    6.00
  -4  -8   4   41.90   15.10
  -4  -8   4   31.90   11.40
   3   8  -4    9.60    5.20
  -3  -8   4    0.60    9.60
  -3  -8   4    7.30   10.30
   2   8  -4   45.50    7.50
  -2  -8   4   48.60   10.70
  -2  -8   4   34.20    9.20
   1   8  -4  445.86   25.10
  -1  -8   4  399.96   23.70
  -1  -8   4  443.56   27.50
   0   8  -4 1803.02   81.39
   0  -8   4 1953.50   82.79
   0  -8   4 1775.62   75.99
   1  -8   4  598.34   35.00
   1  -8   4  649.14   36.60
   2  -8   4 1755.92   81.79
   2  -8   4 1718.73   78.59
   3  -8   4 2087.09   94.89
   3  -8   4 2008.10   90.79
   4  -8   4  820.92   49.60
   4  -8   4  824.52   44.30
   5  -8   4  982.80   56.19
   5  -8   4  922.31   49.80
   6  -8   4 1491.45   78.29
   6  -8   4 1456.05   70.39
   7  -8   4  872.41   56.99
   7  -8   4  874.01   48.90
   8  -8   4  281.27   39.70
   8  -8   4  354.16   31.80
   9  -8   4  718.83   46.10
   9  -8   4  757.82   57.89
  10  -8   4  363.46   53.99
  10  -8   4  358.56   37.40
 -10  -7   4  259.27   39.90
 -10  -7   4  336.57   38.70
  -9  -7   4  762.82   48.20
  -9  -7   4  683.63   62.99
  -8  -7   4  453.95   35.80
  -8  -7   4  468.25   48.00
  -7  -7   4  570.64   37.80
  -7  -7   4  621.34   49.00
  -6  -7   4 1243.58   59.79
  -6  -7   4 1192.58   69.49
  -5  -7   4  800.52   42.40
  -5  -7   4  787.22   49.99
   4   7  -4 2276.87   91.99
  -4  -7   4 2337.67   98.79
  -4  -7   4 2203.98  103.29
   3   7  -4 1793.92   75.49
  -3  -7   4 1730.23   83.09
  -3  -7   4 1965.50   81.49
   2   7  -4 1133.79   49.99
  -2  -7   4 1134.69   53.79
  -2  -7   4 1115.69   53.39
   1   7  -4  175.68   13.90
  -1  -7   4  181.78   15.70
  -1  -7   4  160.78   14.20
   0  -7   4  110.49   13.10
   0  -7   4  125.09   14.80
   0  -7   4  116.19    9.40
   1  -7   4  610.44   34.30
   1  -7   4  585.94   31.80
   2  -7   4  452.85   28.80
   2  -7   4  443.06   26.20
   3  -7   4   42.80    8.90
   3  -7   4   51.29   12.70
   4  -7   4   38.50   13.20
   4  -7   4   33.00   11.10
   5  -7   4   56.89   15.30
   5  -7   4   60.69   12.30
  -6   7  -4  396.36   24.60
   6  -7   4  464.95   30.00
   6  -7   4  443.06   37.50
  -7   7  -4  475.35   30.40
   7  -7   4  504.15   33.60
   7  -7   4  491.85   40.60
   8  -7   4  552.64   46.50
   8  -7   4  656.63   39.60
   9  -7   4  209.98   23.60
   9  -7   4  283.97   39.80
  10  -7   4  331.47   34.80
 -10  -6   4  135.79   32.70
 -10  -6   4  105.79   23.00
  -9  -6   4   92.09   27.20
  -9  -6   4   74.79   18.40
  -8  -6   4  195.78   22.20
  -8  -6   4  163.68   30.00
  -7  -6   4  194.48   23.30
  -7  -6   4  204.08   33.40
  -6  -6   4  101.19   21.70
  -6  -6   4  121.09   18.40
  -5  -6   4 1183.68   55.89
  -5  -6   4 1195.88   64.39
   4   6  -4 2343.37   95.69
   4   6  -4 2407.56   95.19
  -4  -6   4 2407.46  101.29
  -4  -6   4 2360.16  106.99
   3   6  -4   58.59    6.60
   3   6  -4   51.59    7.60
  -3  -6   4   67.39    9.30
  -3  -6   4   59.59   11.20
   2   6  -4  249.78   14.80
  -2  -6   4  249.08   18.80
  -2  -6   4  244.98   17.50
   1   6  -4 1982.30   83.39
  -1  -6   4 1979.10   84.69
  -1  -6   4 1970.20   83.69
   0  -6   4 1388.46   61.79
   0  -6   4 1587.44   66.59
   0  -6   4 1525.35   65.89
   1  -6   4 1920.71   83.89
   1  -6   4 1999.80   85.79
   2  -6   4 2722.33  114.39
   2  -6   4 2741.43  117.09
   3  -6   4 1560.14   69.59
   3  -6   4 1595.24   73.39
   4  -6   4  251.47   18.80
   4  -6   4  242.08   23.30
  -5   6  -4  295.67   19.30
   5  -6   4  377.06   22.70
   5  -6   4  330.27   29.60
  -6   6  -4  317.07   23.30
   6  -6   4  369.66   31.50
   6  -6   4  387.66   29.20
  -7   6  -4  257.07   26.00
   7  -6   4  226.18   28.20
   7  -6   4  303.67   24.10
  -8   6  -4  105.99   18.40
   8  -6   4  129.59   23.50
   8  -6   4   92.79   15.60
  -9   6  -4   10.70   21.10
   9  -6   4   28.30   15.40
   9  -6   4    8.80   20.60
  10  -6   4  -25.30   20.20
  10  -6   4    9.60   23.90
 -11  -5   4  580.04   65.19
 -11  -5   4  701.03   47.70
 -10  -5   4  429.96   37.90
 -10  -5   4  493.95   71.09
  -9  -5   4  565.44   55.49
  -9  -5   4  514.35   38.50
  -8  -5   4  351.36   39.90
  -8  -5   4  376.26   29.80
  -7  -5   4   48.30   12.30
  -7  -5   4   26.30   17.00
  -6  -5   4    0.80    8.90
  -6  -5   4   16.90   14.20
  -5  -5   4  509.35   28.30
  -4  -5   4   47.40    8.10
   3   5  -4  157.78   10.10
   3   5  -4  157.38    8.60
  -3  -5   4  158.68   13.60
   2   5  -4  958.30   41.20
   2   5  -4  923.81   41.50
  -2  -5   4  990.30   44.10
  -1  -5   4  267.57   16.50
  -1  -5   4  271.97   16.90
   0  -5   4 1342.37   57.79
   0  -5   4 1273.57   57.09
   1  -5   4 1262.97   56.59
   1  -5   4 1327.67   58.49
   2  -5   4   53.49    9.30
   2  -5   4   63.79    8.60
   3  -5   4 2235.78   99.59
   3  -5   4 2343.17   96.29
  -4   5  -4 1098.59   47.80
   4  -5   4 1126.89   55.29
   4  -5   4 1139.09   50.99
  -5   5  -4  263.77   19.20
   5  -5   4  309.57   26.40
   5  -5   4  306.67   20.00
  -6   5  -4 1401.26   63.79
   6  -5   4 1421.06   70.29
   6  -5   4 1328.17   61.99
  -7   5  -4 1935.21   89.39
   7  -5   4 2046.10   94.59
   7  -5   4 1922.11   85.09
  -8   5  -4  378.66   51.39
   8  -5   4  477.65   40.60
   8  -5   4  512.25   35.60
  -9   5  -4  230.78   38.70
   9  -5   4  218.98   34.70
   9  -5   4  252.97   26.70
 -10   5  -4  529.05   53.39
 -11   5  -4  175.58   39.20
  11  -5   4  118.29   34.00
 -11  -4   4   32.70   29.80
 -10  -4   4  294.47   51.19
 -10  -4   4  358.06   34.10
  -9  -4   4  406.26   32.30
  -9  -4   4  482.65   46.60
  -8  -4   4  734.43   39.90
  -8  -4   4  679.73   52.59
  -7  -4   4 1326.97   61.39
  -6  -4   4 1574.44   69.39
  -5  -4   4 2296.87   96.69
  -4  -4   4 2049.29   86.49
  -3  -4   4 2087.99   87.29
   2   4  -4 1925.01   76.29
  -2  -4   4 1890.51   76.59
  -2  -4   4 1842.92   78.89
   1   4  -4 1788.42   72.99
  -1  -4   4 1733.73   74.09
  -1  -4   4 1783.12   73.39
   0  -4   4 1365.26   58.19
   0  -4   4 1329.97   57.59
   1  -4   4  942.81   42.10
   1  -4   4  955.20   43.70
   2  -4   4  710.93   35.50
   2  -4   4  720.23   33.10
  -3   4  -4   75.59    7.20
   3  -4   4  104.19   13.00
   3  -4   4   78.19    9.10
  -4   4  -4    4.30    5.40
   4  -4   4    5.60    7.20
   4  -4   4   -0.20    4.70
  -5   4  -4    9.80    7.50
   5  -4   4    4.10    5.70
  -6   4  -4   26.00   10.80
   6  -4   4   59.59   13.80
  -7   4  -4  144.49   20.90
   7  -4   4  116.79   19.60
   7  -4   4  125.59   14.90
  -8   4  -4  251.47   32.20
   8  -4   4  164.48   24.30
   8  -4   4  184.68   19.70
  -9   4  -4  157.18   26.50
   9  -4   4  127.09   23.30
   9  -4   4  127.59   20.10
 -10   4  -4  281.57   44.50
  10  -4   4  317.97   41.30
 -11   4  -4  590.64   59.99
  11  -4   4  643.84   57.19
 -11  -3   4  170.78   24.50
 -11  -3   4  165.88   32.40
 -10  -3   4  230.58   38.30
 -10  -3   4  233.98   25.10
  -9  -3   4  331.27   29.00
  -9  -3   4  340.77   42.10
  -8  -3   4   61.59   12.60
  -7  -3   4  105.79   13.70
  -6  -3   4  187.98   15.60
  -5  -3   4  278.57   18.00
  -4  -3   4  833.92   38.20
  -3  -3   4  614.64   28.90
   2   3  -4 2892.71  111.09
  -2  -3   4 2774.02  114.19
  -2  -3   4 2770.42  111.69
   1   3  -4 5404.16  208.58
  -1  -3   4 5272.77  210.08
  -1  -3   4 5162.08  208.98
   0  -3   4 1797.72   75.49
   0  -3   4 1853.31   75.39
   1  -3   4 2430.86   98.49
   1  -3   4 2486.15  100.69
   1  -3   4 2522.95  102.19
   2  -3   4 5605.84  220.68
   2  -3   4 5315.57  217.18
   2  -3   4 5540.25  217.88
  -3   3  -4 1700.53   72.79
   3  -3   4 1781.22   72.89
   3  -3   4 1793.72   76.69
  -4   3  -4  474.15   25.60
   4  -3   4  463.05   27.80
   4  -3   4  501.85   23.80
  -5   3  -4 1996.80   88.09
   5  -3   4 1987.10   89.69
   5  -3   4 2080.89   84.09
  -6   3  -4  894.51   47.70
   6  -3   4  955.60   49.00
   6  -3   4  891.91   41.30
  -7   3  -4  329.87   28.80
   7  -3   4  299.17   20.10
   7  -3   4  328.37   28.80
  -8   3  -4   94.19   20.00
   8  -3   4  106.99   15.70
   8  -3   4   72.99   17.70
  -9   3  -4   26.20   20.50
  -9   3  -4   16.40   11.00
   9  -3   4   10.80   17.10
 -10   3  -4    3.40   22.70
  10  -3   4   16.70   19.00
 -11   3  -4   43.10   32.20
  11  -3   4   26.20   25.60
 -12  -2   4  194.78   26.30
 -12  -2   4  175.88   42.20
 -11  -2   4 1845.82   85.69
 -11  -2   4 1705.33  141.79
 -10  -2   4  695.83   58.89
 -10  -2   4  628.54   42.00
  -9  -2   4  406.36   30.40
  -8  -2   4  781.42   37.70
  -8  -2   4  844.22   42.40
  -7  -2   4  625.24   27.60
  -7  -2   4  534.05   27.00
  -6  -2   4  616.54   30.70
  -6  -2   4  576.24   25.80
  -5  -2   4 1352.86   58.99
  -4  -2   4 3094.69  125.89
   2   2  -4    0.30    1.70
  -2  -2   4    1.80    1.90
  -2  -2   4    3.60    2.60
   1   2  -4   29.20    3.90
  -1  -2   4   24.60    3.90
  -1  -2   4   26.30    4.10
   0   2  -4  770.52   32.50
   0   2  -4  706.03   31.30
   0  -2   4  709.63   31.20
   0  -2   4  702.23   31.70
  -1   2  -4  634.14   27.70
   1  -2   4  645.74   29.60
   1  -2   4  660.23   27.90
   1  -2   4  610.14   27.50
  -2   2  -4   40.10    6.20
  -2   2  -4   43.40    5.40
   2  -2   4   48.90    7.70
   2  -2   4   52.49    5.60
   2  -2   4   40.10    6.20
  -3   2  -4   28.00    5.30
  -3   2  -4   35.10    6.40
   3  -2   4   54.19    7.90
   3  -2   4   37.10    5.70
  -4   2  -4 1649.44   69.59
  -4   2  -4 1604.04   72.19
   4  -2   4 1694.53   67.99
   4  -2   4 1658.63   73.09
  -5   2  -4 1408.36   63.19
   5  -2   4 1302.97   56.19
   5  -2   4 1314.67   61.99
  -6   2  -4 1127.29   58.79
   6  -2   4 1284.87   59.59
   6  -2   4 1163.78   50.89
  -7   2  -4 1965.50   89.69
   7  -2   4 1795.72   78.19
   7  -2   4 1839.32   86.59
  -8   2  -4  970.20   45.80
  -8   2  -4 1022.90   59.59
   8  -2   4 1029.10   56.19
  -9   2  -4  131.09   26.10
   9  -2   4   96.69   19.90
 -10   2  -4  549.35   52.89
  10  -2   4  665.83   47.90
 -11   2  -4  690.63   61.59
  11  -2   4  654.53   57.19
 -12  -1   4  -21.70   20.20
 -12  -1   4   17.70   31.00
 -11  -1   4  416.16   56.49
 -11  -1   4  426.06   37.30
 -10  -1   4   27.10   17.90
  -9  -1   4   68.19   12.90
  -9  -1   4   78.39   15.20
  -8  -1   4  271.97   23.20
  -8  -1   4  238.68   19.60
  -7  -1   4 1329.67   55.39
  -7  -1   4 1192.18   57.99
  -6  -1   4 2395.06   99.09
  -6  -1   4 2357.66  102.39
  -6  -1   4 2566.24   99.69
  -5  -1   4 1862.41   79.59
  -5  -1   4 1910.51   76.39
  -5  -1   4 1862.31   76.29
  -4  -1   4 3100.69  117.69
  -4  -1   4 2746.13  120.19
  -4  -1   4 3009.50  117.59
   3   1  -4 1535.05   60.59
  -3  -1   4 1529.45   60.59
  -3  -1   4 1441.26   62.79
   2   1  -4 2105.99   82.39
  -2  -1   4 1896.11   83.89
  -2  -1   4 2205.88   82.89
   1   1  -4  450.25   19.70
   1   1  -4  495.95   21.70
  -1  -1   4  399.36   19.60
  -1  -1   4  407.46   19.30
   0   1  -4 2820.32  109.79
   0   1  -4 2731.43  108.59
   0  -1   4 2648.33  108.79
   0  -1   4 2738.93  109.89
  -1   1  -4  582.64   23.90
   1  -1   4  591.24   26.70
   1  -1   4  515.25   25.70
   1  -1   4  592.24   24.30
  -2   1  -4  474.75   23.40
  -2   1  -4  518.25   20.90
   2  -1   4  432.86   23.00
   2  -1   4  542.35   24.80
  -3   1  -4  831.52   34.40
  -3   1  -4  809.42   38.90
   3  -1   4  863.21   39.30
  -4   1  -4    1.20    6.00
   4  -1   4    7.60    5.40
   4  -1   4    4.50    3.00
  -5   1  -4  227.88   20.90
  -5   1  -4  245.28   14.70
   5  -1   4  261.67   18.70
  -6   1  -4   46.60   12.50
  -6   1  -4   43.40    6.50
   6  -1   4   36.80   10.90
  -7   1  -4   45.20    7.70
  -7   1  -4   63.49   16.60
   7  -1   4   47.50   12.20
  -8   1  -4  200.68   30.60
  -8   1  -4  223.58   15.70
   8  -1   4  205.48   25.90
  -9   1  -4  150.18   26.00
   9  -1   4  157.78   23.50
 -10   1  -4  418.56   47.70
  10  -1   4  376.16   40.20
 -11   1  -4  665.53   70.29
  11  -1   4  628.14   52.99
 -12   0   4  471.25   66.39
 -12   0   4  516.95   46.80
 -11   0   4  341.27   35.40
 -10   0   4  205.38   24.60
  -9   0   4  814.92   43.00
  -9   0   4  798.62   45.60
  -8   0   4  227.58   19.80
  -8   0   4  196.78   21.70
  -7   0   4  414.16   23.60
  -7   0   4  372.76   26.70
  -6   0   4  425.86   25.00
  -6   0   4  422.76   23.00
  -5   0   4   79.59   10.50
  -5   0   4   86.29    9.10
  -4   0   4 1009.00   41.90
  -4   0   4  942.31   42.60
   3   0  -4 1896.81   83.79
  -3   0   4 2076.69   83.49
  -3   0   4 2249.87   85.89
   2   0  -4   99.99    6.80
  -2   0   4  112.79    8.20
  -2   0   4  106.19    6.60
   1   0  -4  175.98   10.10
  -1   0   4  196.48   11.00
  -1   0   4  197.18   10.30
  -1   0   4  186.18   10.30
   0   0  -4  747.63   30.80
   0   0   4  745.43   30.70
   0   0   4  715.93   32.20
  -1   0  -4 3782.92  146.29
  -1   0  -4 3721.63  143.79
   1   0   4 3651.33  143.69
   1   0   4 3465.55  146.59
  -2   0  -4 1146.09   51.09
   2   0   4 1205.58   51.09
  -3   0  -4 1754.72   76.99
   3   0   4 1804.72   75.99
  -4   0  -4 1974.80   86.29
   4   0   4 1930.91   83.59
  -5   0  -4 1909.61   86.59
   5   0   4 1893.11   83.29
  -6   0  -4 1611.54   75.49
   6   0   4 1465.45   70.09
  -7   0  -4  764.22   49.00
   7   0   4  838.92   45.00
  -8   0  -4  222.18   34.30
   8   0   4  343.77   28.60
  -9   0  -4   21.90   20.70
   9   0   4   36.50   18.00
 -10   0  -4   16.20   25.40
  10   0   4  -14.60   17.80
 -11   0  -4   40.60   25.70
  11   0   4   39.80   22.50
 -12   1   4  161.88   37.20
 -12   1   4  221.48   29.50
 -11   1   4  873.01   54.29
 -10   1   4 1626.94   80.89
 -10   1   4 1788.52   83.39
  -9   1   4  601.04   39.10
  -9   1   4  673.33   38.70
  -8   1   4 1293.07   60.99
  -8   1   4 1238.08   59.39
  -7   1   4 2968.90  123.89
  -6   1   4 1262.87   55.79
  -6   1   4 1201.98   54.99
  -5   1   4 2869.11  112.99
  -5   1   4 2572.64  111.59
   4  -1  -4 2025.50   85.69
  -4   1   4 2047.50   84.49
   3  -1  -4  777.32   35.90
  -3   1   4  810.32   35.10
   2  -1  -4 1196.98   50.09
  -2   1   4 1161.48   49.30
   1  -1  -4  453.65   20.70
  -1   1   4  441.66   20.60
   0  -1  -4 1489.05   59.49
   0   1   4 1471.75   61.19
   0   1   4 1443.16   59.49
  -1  -1  -4   33.70    5.40
   1   1   4   39.30    5.90
  -2  -1  -4  110.69    9.80
  -3  -1  -4   46.70    8.30
   3   1   4   51.89    8.30
  -4  -1  -4  883.11   46.10
   4   1   4  928.21   43.40
  -5  -1  -4 2267.77  101.59
   5   1   4 2249.77   96.99
  -6  -1  -4  499.65   35.10
   6   1   4  513.65   30.30
  -7  -1  -4  514.65   38.50
   7   1   4  480.95   32.30
  -8  -1  -4  713.23   49.80
   8   1   4  623.74   41.50
  -9  -1  -4  159.58   26.70
   9   1   4  182.08   27.90
 -10  -1  -4  519.65   53.79
  10   1   4  460.65   41.70
 -11  -1  -4  855.01   71.69
  11   1   4  969.90   59.19
 -12   2   4    3.70   25.60
 -11   2   4   -2.10   18.40
 -11   2   4    7.10   21.00
 -10   2   4   40.10   18.60
 -10   2   4   25.80   17.30
  -9   2   4   17.90   13.10
  -9   2   4   -2.60   13.30
  -8   2   4  165.28   20.20
  -8   2   4  175.58   20.70
  -7   2   4  603.34   35.20
  -7   2   4  681.33   35.90
   6  -2  -4 2075.59   88.39
  -6   2   4 2017.00   88.09
   5  -2  -4 1285.97   56.79
  -5   2   4 1245.38   56.39
   4  -2  -4 1041.10   47.60
  -4   2   4 1092.29   48.00
   3  -2  -4 3603.14  143.99
  -3   2   4 3516.55  144.09
   2  -2  -4 4330.27  175.48
  -2   2   4 4453.75  175.88
   1  -2  -4 2266.37   93.79
  -1   2   4 2369.26   94.59
   0  -2  -4 3223.58  126.89
   0   2   4 3264.27  128.39
   0   2   4 3061.59  126.89
  -1  -2  -4 6049.39  244.08
  -1  -2  -4 6464.65  247.68
   1   2   4 6327.97  247.48
   1   2   4 6011.60  244.18
  -2  -2  -4  956.30   45.50
   2   2   4 1016.90   44.40
  -3  -2  -4  606.94   33.80
   3   2   4  672.73   31.60
  -4  -2  -4  667.43   37.20
   4   2   4  664.33   33.80
  -5  -2  -4   -5.20    9.60
   5   2   4   -4.60    6.80
  -6  -2  -4   62.69   16.30
   6   2   4   89.99   14.10
   7   2   4  177.98   22.20
  -8  -2  -4   10.20   17.20
   8   2   4    8.40   12.60
  -9  -2  -4  332.67   43.20
   9   2   4  318.77   33.80
  10   2   4   55.29   20.00
 -12   3   4  506.25   49.30
 -11   3   4  878.51   59.89
 -11   3   4  841.42   54.49
 -10   3   4  345.07   37.70
 -10   3   4  371.86   34.10
  -9   3   4  494.55   34.90
  -9   3   4  449.86   36.80
   8  -3  -4  250.57   25.90
   7  -3  -4  196.68   20.50
  -7   3   4  190.58   19.50
   6  -3  -4  151.68   15.10
  -6   3   4  154.58   16.70
   5  -3  -4  393.66   22.90
  -5   3   4  375.06   23.20
   4  -3  -4  142.99   12.50
  -4   3   4  133.79   12.90
   3  -3  -4  363.86   20.10
  -3   3   4  384.56   21.10
   2  -3  -4 1175.28   51.69
  -2   3   4 1226.88   52.59
   1  -3  -4 1098.29   47.20
  -1   3   4 1095.29   47.70
   0  -3  -4 2645.34  106.79
   0   3   4 2635.14  107.69
  -1  -3  -4 2040.60   81.09
  -1  -3  -4 1927.71   77.79
   1   3   4 1978.90   80.09
   1   3   4 1706.73   77.39
  -2  -3  -4 1156.28   53.19
  -2  -3  -4 1176.48   48.00
   2   3   4 1210.78   52.09
   2   3   4 1088.09   47.50
  -3  -3  -4 2040.30   90.19
   3   3   4 2048.59   86.69
  -4  -3  -4 1332.77   76.99
   4   3   4 1527.75   64.69
  -5  -3  -4 2070.49   95.79
   5   3   4 2031.90   88.99
  -6  -3  -4 1296.97   68.69
  -7  -3  -4  834.32   54.09
   7   3   4  838.82   45.80
  -8  -3  -4  567.14   47.00
   8   3   4  631.34   40.10
  -9  -3  -4  345.07   43.30
   9   3   4  308.77   33.90
 -10  -3  -4  291.77   50.99
  10   3   4  216.38   32.80
 -12   4   4  113.39   29.20
 -12   4   4   94.39   28.40
 -11   4   4  563.74   49.40
 -11   4   4  494.75   45.40
 -10   4   4  635.14   48.80
 -10   4   4  638.94   44.00
   9  -4  -4  548.35   39.00
  -9   4   4  530.05   40.70
   8  -4  -4  628.14   38.70
  -8   4   4  640.24   41.00
   7  -4  -4 2375.56  101.89
  -7   4   4 2284.77  108.69
   6  -4  -4 2221.48   91.49
  -6   4   4 1970.50   91.99
   5  -4  -4  883.71   41.80
  -5   4   4  833.82   43.00
   4  -4  -4 2139.39   92.39
  -4   4   4 2221.78   93.99
   3  -4  -4  625.34   31.00
  -3   4   4  633.74   32.30
   2  -4  -4  256.07   15.90
  -2   4   4  245.98   16.50
   1  -4  -4  722.83   33.40
  -1   4   4  711.63   34.00
   0  -4  -4 3134.79  125.69
   0   4   4 3052.59  126.39
  -1  -4  -4   75.39    8.70
  -1  -4  -4   74.99    8.80
   1   4   4   79.39    9.00
  -2  -4  -4  118.09   13.40
  -2  -4  -4  152.48   10.70
   2   4   4  122.09   12.10
  -3  -4  -4  135.89   10.80
  -3  -4  -4  127.99   15.20
   3   4   4  161.68   14.20
  -4  -4  -4  820.52   44.30
   4   4   4  721.43   38.00
  -5  -4  -4 1142.99   59.89
   5   4   4 1092.09   52.99
  -6  -4  -4  138.29   24.30
  -7  -4  -4   21.60   15.40
   7   4   4   47.20   13.10
  -8  -4  -4  569.14   49.40
   8   4   4  656.53   41.30
   9   4   4  455.05   40.30
 -10  -4  -4  561.04   57.99
 -11   5   4  164.48   26.60
 -11   5   4  124.49   28.10
  10  -5  -4  165.68   22.70
 -10   5   4  156.48   27.10
   9  -5  -4    7.30   14.50
  -9   5   4    3.70   16.60
   8  -5  -4   23.90   13.00
  -8   5   4   26.20   14.80
   7  -5  -4  203.98   22.30
  -7   5   4  226.38   24.00
   6  -5  -4  844.32   43.90
  -6   5   4  873.51   46.30
   5  -5  -4 1385.96   61.59
  -5   5   4 1269.87   62.29
   4  -5  -4  526.25   28.80
  -4   5   4  536.45   30.00
   3  -5  -4  432.46   24.60
  -3   5   4  425.76   25.60
   2  -5  -4 2812.52  115.39
  -2   5   4 2725.43  116.09
   1  -5  -4 1190.98   53.29
  -1   5   4 1199.28   53.99
   0  -5  -4 1093.99   48.60
   0   5   4 1076.59   49.20
  -1  -5  -4 3603.34  146.09
  -1  -5  -4 3706.53  148.39
   1   5   4 3487.35  146.99
  -2  -5  -4  731.43   34.40
  -2  -5  -4  742.53   38.20
   2   5   4  739.13   36.20
  -3  -5  -4    9.20    9.30
  -3  -5  -4   21.10    6.10
   3   5   4    9.30    7.20
  -4  -5  -4 1642.64   76.49
  -4  -5  -4 1478.25   65.69
   4   5   4 1575.94   70.29
  -5  -5  -4 1356.86   70.59
   5   5   4 1367.06   64.49
  -6  -5  -4  229.88   29.90
   6   5   4  246.98   23.30
  -7  -5  -4  318.97   33.20
   7   5   4  225.78   28.30
  -8  -5  -4   74.39   23.20
   8   5   4  119.39   18.40
  -9  -5  -4   52.49   28.20
   9   5   4   11.00   23.60
  11  -6  -4  735.43   55.79
 -11   6   4  691.73   58.79
  10  -6  -4  737.73   49.90
 -10   6   4  675.83   52.79
   9  -6  -4  964.10   53.99
  -9   6   4  906.51   57.29
   8  -6  -4 1054.59   55.49
  -8   6   4 1016.30   59.19
   7  -6  -4  953.00   51.59
  -7   6   4 1036.20   55.19
   6  -6  -4  467.55   30.00
  -6   6   4  389.36   30.20
   5  -6  -4  472.85   29.80
  -5   6   4  524.95   32.90
   4  -6  -4  199.68   18.80
  -4   6   4  200.18   19.10
   3  -6  -4   10.00    6.50
  -3   6   4   11.80    7.50
   2  -6  -4  150.18   14.20
  -2   6   4  149.49   14.30
   1  -6  -4  311.77   21.10
  -1   6   4  339.77   20.90
   0  -6  -4   35.00    8.10
   0   6   4   40.50    7.60
  -1  -6  -4  366.76   22.60
  -1  -6  -4  381.66   22.70
   1   6   4  364.76   21.80
  -2  -6  -4  377.26   23.30
  -2  -6  -4  454.25   27.10
   2   6   4  402.96   23.90
  -3  -6  -4  523.35   32.30
  -3  -6  -4  457.55   25.80
   3   6   4  465.95   30.30
  -4  -6  -4 1814.52   84.89
  -4  -6  -4 1625.94   74.99
   4   6   4 1883.61   80.09
  -5  -6  -4 1700.13   75.89
  -5  -6  -4 1828.92   88.69
   5   6   4 1873.51   81.49
  -6  -6  -4  826.32   53.69
   6   6   4  818.52   45.60
  -7  -6  -4  339.07   40.60
   7   6   4  389.76   32.20
   8   6   4  284.37   33.50
  -9  -6  -4  446.96   48.10
  11  -7  -4    2.00   22.30
 -11   7   4    8.80   28.50
  10  -7  -4  380.26   40.10
 -10   7   4  336.57   45.60
   9  -7  -4  666.13   46.50
  -9   7   4  793.72   52.99
   8  -7  -4  609.04   40.30
  -8   7   4  537.35   43.00
   7  -7  -4 1108.09   55.29
  -7   7   4  965.30   57.59
   6  -7  -4 2302.27  103.49
  -6   7   4 2378.06  106.99
   5  -7  -4 1048.10   52.39
  -5   7   4 1002.70   53.79
   4  -7  -4  574.54   34.80
  -4   7   4  620.84   36.30
   3  -7  -4 1036.30   50.39
  -3   7   4  995.50   50.69
  -2   7   4  599.04   34.20
   1  -7  -4  745.83   38.90
  -1   7   4  776.82   39.90
   0  -7  -4 1223.88   59.09
   0   7   4 1370.16   60.19
  -1  -7  -4  984.80   49.30
   1   7   4 1089.19   49.60
  -2  -7  -4   81.19   14.30
  -2  -7  -4   75.09   12.00
   2   7   4   79.79   12.00
  -3  -7  -4   -1.30    8.10
  -3  -7  -4   -3.90    9.00
   3   7   4   10.80    8.30
  -4  -7  -4  136.09   17.10
  -4  -7  -4  134.19   20.40
   4   7   4  144.89   19.60
  -5  -7  -4  283.17   22.90
  -5  -7  -4  314.77   31.40
   5   7   4  337.67   26.90
  -6  -7  -4  137.49   22.80
   6   7   4  114.29   17.20
  -7  -7  -4   88.09   24.50
   7   7   4   79.19   17.60
  -8  -7  -4  546.25   53.29
  10  -8  -4  116.39   38.10
 -10   8   4  119.69   29.90
   9  -8  -4    8.10   17.30
  -9   8   4   -9.90   21.50
   8  -8  -4  173.38   22.90
  -8   8   4  156.78   25.40
   7  -8  -4  -19.60   12.40
  -7   8   4    8.50   15.20
   6  -8  -4   19.60   11.80
  -6   8   4    2.00   13.10
   5  -8  -4  329.27   27.30
  -5   8   4  320.07   28.30
   4  -8  -4  330.97   26.20
  -4   8   4  291.57   26.50
   3  -8  -4   70.79   13.50
  -3   8   4   80.09   14.10
   2  -8  -4 1723.33   78.69
  -2   8   4 1712.53   78.89
   1  -8  -4 3216.88  135.79
  -1   8   4 3182.18  135.89
   0  -8  -4 1589.04   71.49
   0   8   4 1507.65   70.69
  -1  -8  -4 1517.15   78.49
   1   8   4 1700.93   73.29
  -2  -8  -4 1435.26   68.39
  -2  -8  -4 1601.64   71.39
   2   8   4 1474.65   68.89
  -3  -8  -4  560.74   35.50
  -3  -8  -4  492.95   31.50
   3   8   4  559.44   33.60
  -4  -8  -4  295.97   23.80
  -4  -8  -4  309.97   29.40
   4   8   4  308.87   28.00
  -5  -8  -4 1163.48   64.49
  -5  -8  -4 1115.69   55.69
   5   8   4 1223.78   59.29
  -6  -8  -4  320.67   37.40
   6   8   4  318.67   30.90
  -7  -8  -4  145.29   24.50
   7   8   4  156.28   21.80
  10  -9  -4  228.58   31.30
 -10   9   4  327.37   47.00
   9  -9  -4  791.52   61.29
  -9   9   4  880.71   61.99
   8  -9  -4  680.13   48.10
  -8   9   4  632.44   52.29
   7  -9  -4  481.35   36.00
  -7   9   4  386.36   36.90
   6  -9  -4  721.33   45.50
  -6   9   4  747.63   48.60
   5  -9  -4  293.07   28.30
  -5   9   4  270.77   28.70
   4  -9  -4  -16.60   10.20
  -4   9   4    6.80   11.70
   3  -9  -4  124.99   17.80
  -3   9   4   77.39   16.80
   2  -9  -4  286.17   25.30
  -2   9   4  245.18   24.40
   1  -9  -4   15.10   11.90
  -1   9   4   -0.40    8.90
   0  -9  -4   -1.80   10.20
   0   9   4    4.60    8.90
  -1  -9  -4   -9.50   11.60
   1   9   4   -3.10    8.50
  -2  -9  -4  334.97   28.30
  -2  -9  -4  379.66   27.60
   2   9   4  330.97   26.00
  -3  -9  -4 1237.98   62.89
  -3  -9  -4 1191.38   59.89
   3   9   4 1203.48   60.09
  -4  -9  -4  731.33   45.30
  -4  -9  -4  742.83   42.80
   4   9   4  678.43   43.60
  -5  -9  -4  395.56   36.90
   5   9   4  304.27   31.30
  -6  -9  -4  465.85   61.49
   6   9   4  514.25   38.40
  -7  -9  -4  334.47   39.90
   9 -10  -4  429.76   48.90
  -9  10   4  600.54   54.99
   8 -10  -4  337.77   45.60
  -8  10   4  360.16   45.20
   7 -10  -4  469.35   41.80
  -7  10   4  515.55   43.80
   6 -10  -4 1058.79   59.79
  -6  10   4 1008.10   59.99
   5 -10  -4  475.65   37.00
  -5  10   4  463.05   36.70
   4 -10  -4  126.19   19.30
  -4  10   4  127.39   20.10
   3 -10  -4  750.22   45.90
  -3  10   4  771.92   45.60
   2 -10  -4 1346.97   69.19
  -2  10   4 1420.76   69.49
   1 -10  -4  302.17   31.80
  -1  10   4  415.86   30.20
   0 -10  -4  710.23   43.90
   0  10   4  728.83   42.40
  -1 -10  -4  530.75   37.90
   1  10   4  507.65   33.30
  -2 -10  -4    7.90   15.40
   2  10   4   25.80   11.20
  -3 -10  -4   25.10   15.70
  -3 -10  -4   -0.40   11.80
   3  10   4   23.20   12.90
  -4 -10  -4  209.18   30.40
  -4 -10  -4  228.38   28.70
   4  10   4  210.78   28.40
  -5 -10  -4   40.30   17.40
   5  10   4   21.60   15.30
   8 -11  -4  -42.90   19.90
  -8  11   4   -0.90   22.60
   7 -11  -4   35.10   19.70
  -7  11   4   40.70   30.40
   6 -11  -4   31.10   20.70
  -6  11   4   26.30   19.50
   5 -11  -4   14.20   18.10
  -5  11   4   19.00   17.40
   4 -11  -4   86.19   19.90
  -4  11   4   75.79   19.80
   3 -11  -4  120.99   19.50
  -3  11   4  110.59   19.50
   2 -11  -4  828.42   51.29
  -2  11   4  815.52   48.20
   1 -11  -4 1739.63   84.79
  -1  11   4 1729.93   82.39
   0 -11  -4  268.57   31.00
   0  11   4  293.37   27.90
  -1 -11  -4  260.47   31.00
   1  11   4  243.98   25.10
  -2 -11  -4 1254.17   64.99
   2  11   4 1148.59   60.89
  -3 -11  -4  555.94   43.40
   3  11   4  603.34   40.60
  -4 -11  -4  348.67   34.80
   4  11   4  326.67   34.00
  -5 -11  -4  683.23   49.30
   5  11   4  555.84   42.80
   7 -12  -4  485.05   46.90
  -7  12   4  574.44   48.90
   6 -12  -4  468.65   48.90
  -6  12   4  504.45   46.00
   4 -12  -4  162.48   27.10
  -4  12   4  157.78   25.60
   3 -12  -4   17.60   18.90
  -3  12   4   21.60   16.10
   2 -12  -4   79.09   22.00
  -2  12   4   31.90   16.70
   1 -12  -4   32.40   18.80
  -1  12   4   35.30   15.10
   0 -12  -4   16.30   17.60
   0  12   4    5.90   13.80
  -1 -12  -4   33.70   18.30
   1  12   4   15.30   14.40
  -2 -12  -4   33.50   19.50
   2  12   4   24.10   15.50
  -3 -12  -4  267.27   37.70
   3  12   4  231.78   34.80
   5 -13  -4  452.45   46.50
  -5  13   4  418.86   43.00
   4 -13  -4  179.28   34.20
  -4  13   4  203.48   28.80
   3 -13  -4  341.37   40.90
  -3  13   4  345.37   35.00
   2 -13  -4 1233.58   76.19
  -2  13   4 1008.30   79.29
   1 -13  -4 1127.29   69.99
  -1  13   4 1177.08   83.59
   0 -13  -4  592.24   51.29
   0  13   4  598.54   45.70
  -1 -13  -4  205.78   32.00
   1  13   4  259.27   32.90
  -2 -14   5  -23.50   21.20
   1  14  -5  203.68   29.00
  -1 -14   5  206.38   31.80
   0  14  -5  660.13   45.30
   0 -14   5  667.73   54.99
  -1  14  -5  -12.00   15.90
   1 -14   5    7.00   22.50
  -2  14  -5   12.00   19.30
   2 -14   5   -4.00   21.70
   3 -14   5  -29.30   20.70
   4 -14   5   92.69   24.30
  -4 -13   5  121.09   23.40
   2  13  -5  803.72   45.90
  -2 -13   5  844.92   56.29
   1  13  -5  670.83   42.20
  -1 -13   5  719.53   51.09
   0  13  -5 1120.79   59.59
   0 -13   5 1049.40   63.99
  -1  13  -5  672.83   46.20
   1 -13   5  688.83   49.50
  -2  13  -5  417.76   37.00
   2 -13   5  413.66   41.60
  -3  13  -5  252.27   35.80
   3 -13   5  220.88   30.90
  -4  13  -5  568.64   49.00
  -5  13  -5  311.47   38.40
   5 -13   5  250.77   38.50
  -6  13  -5   42.70   23.30
   6 -13   5  -22.70   20.50
  -6 -12   5  115.89   30.00
  -6 -12   5  155.58   28.40
  -5 -12   5  398.16   41.60
  -5 -12   5  472.35   43.40
  -4 -12   5  150.38   23.50
  -4 -12   5  195.08   27.80
  -3 -12   5   72.89   21.10
  -3 -12   5   38.00   14.80
   2  12  -5  119.69   16.20
  -2 -12   5  103.69   22.10
   1  12  -5  -11.30   11.00
  -1 -12   5    7.10   15.20
   0  12  -5   68.99   15.40
   0 -12   5   58.49   17.90
  -1  12  -5  177.38   25.40
   1 -12   5  185.48   28.20
  -2  12  -5  119.79   21.20
   2 -12   5  122.49   21.90
  -3  12  -5  187.38   29.50
   3 -12   5  259.27   34.50
  -4  12  -5  836.02   55.59
   4 -12   5  795.12   54.49
  -5  12  -5  763.42   57.49
   5 -12   5  796.82   54.29
  -6  12  -5  402.46   44.70
   6 -12   5  436.16   43.80
  -7  12  -5  680.53   56.39
   7 -12   5  727.93   52.29
  -7 -11   5  258.97   36.70
  -7 -11   5  305.97   42.10
  -6 -11   5 1120.59   67.49
  -6 -11   5 1022.80   62.49
  -5 -11   5  543.75   43.30
  -5 -11   5  582.64   46.60
  -4 -11   5  264.07   30.70
  -4 -11   5  271.27   31.30
   3  11  -5  871.21   42.80
  -3 -11   5  931.31   49.90
  -3 -11   5  843.82   50.99
   2  11  -5  368.16   29.00
  -2 -11   5  329.07   24.90
  -2 -11   5  366.06   32.10
   1  11  -5  201.88   22.20
  -1 -11   5  215.58   17.00
  -1 -11   5  216.48   27.50
   0  11  -5  613.44   39.40
   0 -11   5  715.13   42.90
  -1  11  -5  337.97   28.20
   1 -11   5  281.77   29.90
  -2  11  -5  -28.40   13.30
   2 -11   5   16.90   13.50
  -3  11  -5  118.39   21.30
   3 -11   5   94.29   19.10
  -4  11  -5  178.08   26.10
   4 -11   5  273.47   30.10
   5 -11   5   50.99   17.00
   5 -11   5   37.30   23.00
   6 -11   5  -15.20   23.70
   6 -11   5  -10.00   16.80
   7 -11   5   61.89   20.10
   7 -11   5   31.60   25.00
   8 -11   5  159.68   32.00
   8 -11   5  151.08   28.00
  -8 -10   5   17.50   22.60
  -8 -10   5   18.80   26.20
  -7 -10   5    4.00   24.50
  -7 -10   5    7.00   18.50
  -6 -10   5   50.09   20.60
  -6 -10   5   72.29   18.40
  -5 -10   5   64.79   17.80
  -5 -10   5   20.50   19.00
  -4 -10   5   83.59   17.40
  -4 -10   5   88.19   16.70
   3  10  -5  110.59   14.00
  -3 -10   5   92.89   17.20
   2  10  -5  707.23   37.10
  -2 -10   5  765.92   43.20
  -2 -10   5  680.53   38.50
   1  10  -5 1011.90   49.30
  -1 -10   5  969.90   45.50
  -1 -10   5  938.41   52.19
   0  10  -5  306.37   25.00
   0 -10   5  283.77   15.60
   0 -10   5  198.38   25.80
  -1  10  -5 1001.10   51.79
   1 -10   5  872.21   50.79
  -2  10  -5 1345.87   66.79
   2 -10   5 1214.18   64.49
   3 -10   5  828.82   55.39
   3 -10   5  983.50   51.49
   4 -10   5 1078.19   63.39
   4 -10   5 1087.79   58.59
   5 -10   5 1122.99   59.49
   5 -10   5 1052.29   64.59
   6 -10   5  227.98   31.60
   6 -10   5  250.87   30.90
   7 -10   5  134.79   29.50
   7 -10   5  120.39   20.50
   8 -10   5  239.68   32.30
   8 -10   5  321.97   38.00
   9 -10   5    9.30   27.50
   9 -10   5   57.49   22.90
  -9  -9   5  174.38   32.60
  -9  -9   5  280.27   42.00
  -8  -9   5  549.05   58.09
  -8  -9   5  449.95   41.50
  -7  -9   5 1159.58   62.99
  -7  -9   5 1161.08   72.09
  -6  -9   5  516.65   45.50
  -6  -9   5  523.65   37.70
  -5  -9   5  390.56   31.90
  -5  -9   5  383.86   37.40
   4   9  -5   99.39   10.70
  -4  -9   5   98.49   19.40
  -4  -9   5   74.29   17.10
   3   9  -5    4.30    6.00
  -3  -9   5   13.00   10.40
  -3  -9   5   25.00   11.70
   2   9  -5   11.90    7.00
  -2  -9   5   10.40    8.80
  -2  -9   5    6.60    9.50
   1   9  -5   40.40    9.40
  -1  -9   5   46.40    8.50
  -1  -9   5   70.59   13.30
   0   9  -5   99.99   14.80
   0  -9   5   82.59   14.70
   0  -9   5   79.09    9.20
  -1   9  -5  137.49   19.80
   1  -9   5  138.39   20.20
   1  -9   5  149.69   20.00
   2  -9   5  688.43   40.50
   2  -9   5  694.43   43.50
   3  -9   5 1311.17   63.79
   3  -9   5 1271.07   67.79
   4  -9   5 1489.15   77.79
   4  -9   5 1566.54   73.89
   5  -9   5 1399.06   69.29
   5  -9   5 1406.96   75.79
   6  -9   5  398.46   39.30
   6  -9   5  410.76   33.80
   7  -9   5  393.56   43.30
   7  -9   5  441.96   35.60
   8  -9   5  521.75   51.39
   8  -9   5  549.45   40.80
   9  -9   5  564.74   60.79
   9  -9   5  632.34   45.20
  -9  -8   5  275.27   38.30
  -9  -8   5  292.97   47.70
  -8  -8   5  269.17   33.70
  -8  -8   5  323.67   47.90
  -7  -8   5  496.65   48.70
  -7  -8   5  530.35   37.70
  -6  -8   5  820.82   47.70
  -6  -8   5  859.51   57.49
  -5  -8   5  837.72   52.19
  -5  -8   5  783.32   44.80
   4   8  -5  310.37   16.80
  -4  -8   5  381.26   30.30
  -4  -8   5  289.47   25.20
   3   8  -5 1587.44   66.49
  -3  -8   5 1678.03   72.99
  -3  -8   5 1446.36   73.49
   2   8  -5 2214.68   92.59
  -2  -8   5 2273.27   96.49
  -2  -8   5 2083.99   94.89
   1   8  -5  945.51   44.10
  -1  -8   5  959.40   46.30
  -1  -8   5  825.52   42.00
   0  -8   5 3458.75  137.59
   0  -8   5 3005.90  129.99
   0  -8   5 3274.37  137.09
   1  -8   5 1360.96   65.69
   1  -8   5 1394.76   64.69
   2  -8   5   83.99   15.60
   2  -8   5   64.09   11.80
   3  -8   5  130.39   18.50
   3  -8   5  170.88   22.50
   4  -8   5  447.26   34.50
   4  -8   5  453.35   30.70
   5  -8   5    1.70   11.20
   6  -8   5   40.80   13.20
   6  -8   5   30.10   16.30
   7  -8   5   18.70   17.90
   7  -8   5   11.60   13.80
   8  -8   5  134.79   28.20
   8  -8   5  123.99   19.90
   9  -8   5  412.36   36.00
  10  -8   5  179.68   32.40
 -10  -7   5  311.87   41.70
 -10  -7   5  318.27   45.30
  -9  -7   5  304.67   49.70
  -9  -7   5  235.48   32.70
  -8  -7   5   37.90   16.30
  -8  -7   5   25.00   22.00
  -7  -7   5  -24.40   13.80
  -7  -7   5   33.70   20.20
  -6  -7   5  320.77   27.10
  -6  -7   5  349.37   36.60
  -5  -7   5  210.18   27.80
  -5  -7   5  211.28   21.90
   4   7  -5  159.98   13.00
   4   7  -5  168.98   10.40
  -4  -7   5  177.88   19.40
  -4  -7   5  184.58   22.70
   3   7  -5   22.10    4.90
  -3  -7   5   25.20    9.30
  -3  -7   5   14.60    9.80
   2   7  -5 1012.90   46.90
  -2  -7   5 1016.80   50.29
  -2  -7   5 1130.19   51.59
   1   7  -5 1162.48   51.89
  -1  -7   5 1154.58   51.39
  -1  -7   5 1068.59   56.29
   0  -7   5  665.23   33.70
   0  -7   5  661.43   34.50
   0  -7   5  570.24   28.40
   1  -7   5  574.34   31.30
   1  -7   5  569.94   33.50
   2  -7   5 2476.05  107.19
   2  -7   5 2553.04  110.29
   3  -7   5 1734.43   78.49
   3  -7   5 1555.64   74.69
   4  -7   5 1039.90   56.19
   4  -7   5 1074.59   56.89
   5  -7   5 2012.90   87.69
   5  -7   5 1909.71   93.49
  -6   7  -5  956.50   45.00
   6  -7   5 1117.99   52.79
   6  -7   5 1033.90   58.99
   7  -7   5   79.29   15.50
   7  -7   5   89.79   20.30
   8  -7   5  216.28   26.70
   8  -7   5  209.28   29.70
   9  -7   5  671.73   56.39
   9  -7   5  698.43   44.30
  10  -7   5  121.29   28.30
 -10  -6   5  425.56   38.70
 -10  -6   5  429.16   56.59
  -9  -6   5  494.95   37.50
  -9  -6   5  434.86   54.09
  -8  -6   5  663.23   41.40
  -8  -6   5  663.23   54.89
  -7  -6   5 1077.29   65.89
  -7  -6   5 1093.09   54.99
  -6  -6   5  876.91   45.90
  -6  -6   5  871.51   54.49
  -5  -6   5  669.73   36.60
  -5  -6   5  665.43   44.00
  -4  -6   5  545.05   31.10
   3   6  -5  587.84   27.90
   3   6  -5  601.74   26.90
  -3  -6   5  616.94   32.10
   2   6  -5  782.22   36.30
  -2  -6   5  820.72   39.40
  -1  -6   5  370.16   22.40
  -1  -6   5  371.46   21.80
   0  -6   5   28.20    5.30
   0  -6   5   39.00    8.20
   0  -6   5   39.50    7.80
   1  -6   5    5.60    6.10
   1  -6   5   -6.90    6.60
   2  -6   5  103.49   16.00
   2  -6   5  114.09   13.10
   3  -6   5  880.91   46.40
   3  -6   5  859.71   42.40
   4  -6   5  561.94   35.60
   4  -6   5  490.35   29.00
  -5   6  -5  173.68   13.50
   5  -6   5  182.98   23.10
   5  -6   5  191.58   17.30
  -6   6  -5  118.79   15.90
   6  -6   5  169.08   17.40
   6  -6   5  114.89   19.70
  -7   6  -5  329.47   27.30
   7  -6   5  390.26   35.90
   7  -6   5  404.46   27.30
  -8   6  -5  631.14   40.10
   8  -6   5  601.54   47.60
   8  -6   5  645.94   37.80
  -9   6  -5 1086.29   81.19
   9  -6   5  932.41   50.89
   9  -6   5  845.22   63.59
  10  -6   5 1067.09   96.89
 -11  -5   5  127.09   35.70
 -11  -5   5   99.09   25.70
 -10  -5   5   62.69   19.60
 -10  -5   5   55.09   36.60
  -9  -5   5  556.44   54.29
  -9  -5   5  561.54   38.90
  -8  -5   5  775.32   56.79
  -8  -5   5  766.62   43.70
  -7  -5   5  108.99   15.60
  -6  -5   5 1005.90   49.30
  -5  -5   5 1831.92   88.59
  -4  -5   5  770.82   38.00
   3   5  -5 1120.49   47.90
   3   5  -5 1181.68   47.60
  -3  -5   5 1193.08   52.99
   2   5  -5 4199.58  165.38
  -2  -5   5 4102.29  168.38
  -2  -5   5 4131.19  165.88
  -1  -5   5 2857.31  115.79
  -1  -5   5 2728.73  114.59
   0  -5   5 1406.96   60.59
   0  -5   5 1359.66   60.89
   1  -5   5 3321.77  137.69
   1  -5   5 3405.06  139.49
   2  -5   5 1112.19   53.89
   2  -5   5 1165.78   51.29
   3  -5   5  281.87   18.70
   3  -5   5  273.37   20.80
  -4   5  -5  863.71   37.60
   4  -5   5  870.31   41.10
  -5   5  -5  561.24   29.80
   5  -5   5  635.84   38.20
   5  -5   5  603.24   31.60
  -6   5  -5  289.97   22.70
   6  -5   5  353.86   30.60
   6  -5   5  286.47   21.30
  -7   5  -5  126.89   21.00
   7  -5   5   69.79   19.10
   7  -5   5  109.69   16.00
  -8   5  -5   13.80   17.50
   8  -5   5   29.60   10.80
   8  -5   5   27.10   18.10
  -9   5  -5  104.99   23.70
   9  -5   5  120.39   23.00
   9  -5   5   86.99   17.40
 -10   5  -5  128.39   28.60
  10  -5   5  151.68   30.00
 -11  -4   5  118.49   32.60
 -11  -4   5  164.28   24.90
 -10  -4   5  424.36   35.90
 -10  -4   5  327.37   54.79
  -9  -4   5  884.91   61.39
  -9  -4   5  743.43   46.50
  -8  -4   5  284.37   26.20
  -7  -4   5  605.54   34.70
  -6  -4   5  529.45   30.20
  -5  -4   5    8.60    6.30
  -4  -4   5 1382.16   60.79
   2   4  -5  107.79    7.90
  -2  -4   5  100.19    8.80
  -2  -4   5  100.49   10.30
  -1  -4   5 1016.10   44.60
  -1  -4   5 1024.80   45.40
   0  -4   5 1613.14   67.79
   0  -4   5 1580.94   68.09
   1  -4   5 1271.47   55.09
   1  -4   5 1427.56   58.69
   1  -4   5 1403.46   60.39
   2  -4   5 2856.11  115.39
   2  -4   5 2869.01  118.39
   2  -4   5 2736.03  112.99
  -3   4  -5 5406.96  208.48
   3  -4   5 5105.39  214.88
   3  -4   5 5298.37  211.08
  -4   4  -5 1831.02   78.19
   4  -4   5 1896.11   78.89
   4  -4   5 1887.81   83.89
  -5   4  -5 2058.19   91.59
   5  -4   5 2242.78   97.39
   5  -4   5 2177.58   90.39
  -6   4  -5 1776.52   80.89
   6  -4   5 1875.11   85.59
   6  -4   5 1771.32   77.09
  -7   4  -5  711.03   41.80
   7  -4   5  716.73   46.00
   7  -4   5  724.53   35.70
  -8   4  -5  199.88   29.50
   8  -4   5  179.58   25.40
   8  -4   5  145.19   19.10
  -9   4  -5  919.01   59.09
   9  -4   5  948.91   58.39
 -10   4  -5  433.96   51.29
  10  -4   5  485.05   47.40
 -11   4  -5   67.59   31.40
  11  -4   5   29.90   26.80
 -11  -3   5  123.29   22.30
 -10  -3   5  420.86   35.40
 -10  -3   5  382.16   49.40
  -9  -3   5  925.11   49.90
  -8  -3   5 1244.58   59.79
  -7  -3   5 1632.44   72.79
  -6  -3   5 1063.29   49.90
  -5  -3   5  601.14   30.50
  -4  -3   5  696.33   33.50
  -3  -3   5 3276.47  133.19
   2   3  -5 4420.56  164.48
  -2  -3   5 4020.70  167.18
  -2  -3   5 4052.19  164.88
   1   3  -5 2167.08   87.79
  -1  -3   5 2172.08   89.19
  -1  -3   5 2168.88   88.49
   0  -3   5  632.94   29.30
   0  -3   5  648.34   30.10
   1  -3   5   96.79    8.70
   1  -3   5  122.79   10.00
   1  -3   5   86.59    7.20
   2  -3   5  138.59   11.40
   2  -3   5  171.18   11.20
   2  -3   5  159.98   13.10
  -3   3  -5  220.18   13.80
   3  -3   5  233.78   14.30
   3  -3   5  261.67   18.00
  -4   3  -5  241.08   16.40
   4  -3   5  232.28   14.70
   4  -3   5  232.88   18.10
  -5   3  -5   31.60    9.30
   5  -3   5   37.80    6.20
   5  -3   5   25.40   10.40
  -6   3  -5  218.58   22.70
   6  -3   5  230.68   15.40
   6  -3   5  219.88   23.40
  -7   3  -5 1576.74   93.99
   7  -3   5 1460.25   64.69
   7  -3   5 1518.35   74.89
  -8   3  -5  467.35   39.20
   8  -3   5  450.05   26.10
   8  -3   5  417.76   36.90
  -9   3  -5  327.07   41.70
 -10   3  -5  851.21   62.29
  10  -3   5  838.22   60.89
 -11   3  -5  332.27   54.99
  11  -3   5  305.27   43.60
 -12  -2   5   81.89   26.20
 -12  -2   5   32.10   34.40
 -11  -2   5  108.09   21.40
 -10  -2   5  116.89   20.20
  -9  -2   5   26.90   13.50
  -8  -2   5   99.99   15.00
  -7  -2   5   12.20    8.90
  -6  -2   5   17.30    7.30
  -5  -2   5  625.64   31.30
  -4  -2   5  748.63   34.90
   3   2  -5 1505.95   60.29
  -3  -2   5 1578.54   60.39
  -3  -2   5 1441.76   63.49
   2   2  -5 6899.91  268.17
  -2  -2   5 7157.18  268.37
  -2  -2   5 6411.06  269.87
   1   2  -5 1284.47   52.89
  -1  -2   5 1320.87   53.39
  -1  -2   5 1230.18   53.49
   0  -2   5 1879.21   78.09
   0  -2   5 1908.71   77.39
  -1   2  -5 2467.05   91.09
   1  -2   5 2301.67   90.09
   1  -2   5 1904.91   89.79
   1  -2   5 2222.38   91.99
  -2   2  -5 2434.76   99.19
  -2   2  -5 2462.05   98.39
   2  -2   5 2472.55  102.29
   2  -2   5 2437.26   98.59
  -3   2  -5 1098.39   49.00
  -3   2  -5 1059.19   46.60
   3  -2   5 1199.58   51.69
   3  -2   5 1116.89   46.70
  -4   2  -5 1252.27   54.59
  -4   2  -5 1343.27   59.39
   4  -2   5 1339.87   54.69
   4  -2   5 1324.17   60.59
  -5   2  -5 1471.85   66.69
   5  -2   5 1373.46   59.39
   5  -2   5 1455.25   67.29
  -6   2  -5  208.88   21.60
   6  -2   5  269.57   15.50
   6  -2   5  290.67   23.40
  -7   2  -5   32.20   14.50
   7  -2   5   17.90   12.30
  -8   2  -5   54.09   18.80
   8  -2   5    9.50   16.70
  -9   2  -5   43.00   22.60
   9  -2   5   27.60   18.00
 -10   2  -5   50.29   22.60
  10  -2   5   34.90   21.10
 -11   2  -5   36.80   31.90
  11  -2   5   50.09   26.50
 -12  -1   5  391.86   61.09
 -12  -1   5  460.55   46.00
 -11  -1   5  762.72   49.40
 -10  -1   5  273.97   31.00
  -9  -1   5  839.32   40.70
  -9  -1   5  846.02   46.50
  -8  -1   5  918.11   40.80
  -8  -1   5  816.72   45.10
  -7  -1   5  422.46   22.40
  -7  -1   5  426.96   27.20
  -6  -1   5  741.03   37.90
  -6  -1   5  716.83   34.70
  -6  -1   5  835.62   34.10
  -5  -1   5  197.58   13.00
  -5  -1   5  185.08   11.00
  -5  -1   5  209.78   15.50
  -4  -1   5  124.09   11.40
  -4  -1   5  132.09    7.80
  -4  -1   5  134.89    9.90
   3   1  -5  135.39    8.30
  -3  -1   5  150.88    8.00
  -3  -1   5  139.89   10.30
   2   1  -5  319.07   15.70
  -2  -1   5  345.87   16.20
  -2  -1   5  343.57   17.10
   1   1  -5  283.97   15.60
  -1  -1   5  257.57   13.50
  -1  -1   5  240.18   13.20
   0   1  -5    9.10    3.20
   0  -1   5   10.80    2.60
   0  -1   5    7.00    3.40
  -1   1  -5  118.79    7.30
   1  -1   5  130.89    7.80
  -2   1  -5 1523.05   67.89
  -2   1  -5 1611.14   65.09
   2  -1   5 1666.73   65.59
   2  -1   5 1724.63   70.19
  -3   1  -5 3236.38  136.49
   3  -1   5 3426.16  137.49
  -4   1  -5 1490.55   66.89
   4  -1   5 1461.05   66.49
  -5   1  -5  439.96   29.70
   5  -1   5  527.65   29.30
   6  -1   5 1278.97   61.99
  -7   1  -5 1350.86   69.39
   7  -1   5 1296.57   65.99
  -8   1  -5  600.34   45.80
   8  -1   5  572.94   40.50
  -9   1  -5  858.81   58.29
   9  -1   5  829.72   53.29
 -10   1  -5  896.41   65.89
  10  -1   5  900.01   58.79
 -11   1  -5  147.09   32.80
 -12   0   5   -0.50   24.00
 -11   0   5  228.08   33.40
 -10   0   5  290.77   31.10
  -9   0   5 1072.39   56.39
  -9   0   5 1106.49   52.49
  -8   0   5 1858.81   78.59
  -8   0   5 1770.42   81.79
  -7   0   5 2669.63  110.69
  -7   0   5 2503.25  106.79
  -6   0   5 1071.69   47.70
  -6   0   5 1088.19   50.29
  -5   0   5  861.41   41.00
  -5   0   5  860.11   38.00
  -4   0   5 2959.40  120.69
  -4   0   5 3058.29  123.59
   3   0  -5 2203.38   97.49
  -3   0   5 2555.44   99.39
  -3   0   5 2470.85   96.99
  -2   0   5 1842.22   75.79
  -2   0   5 1825.72   74.59
  -1   0   5 7343.47  287.67
  -1   0   5 7213.18  286.87
   0   0   5 5301.67  205.68
   0   0   5 5118.39  204.98
   0   0   5 5181.18  207.18
   1   0   5   67.89    7.20
   1   0   5   64.99    4.90
  -2   0  -5  157.38   11.10
   2   0   5  135.29   11.00
  -3   0  -5  235.88   16.70
  -4   0  -5    6.30    6.70
   4   0   5    5.20    6.10
  -5   0  -5   -4.30    7.40
   5   0   5   18.20    8.00
  -6   0  -5   77.39   15.70
   6   0   5   82.89   13.80
  -7   0  -5  246.08   29.50
   7   0   5  271.47   26.00
  -8   0  -5  791.12   52.59
   8   0   5  802.82   47.80
  -9   0  -5   64.19   22.10
   9   0   5   82.69   18.50
 -10   0  -5  538.65   54.59
  10   0   5  605.64   45.50
 -12   1   5  386.76   44.30
 -11   1   5   12.80   18.40
 -10   1   5  118.69   21.30
 -10   1   5  181.98   25.10
  -9   1   5  132.89   16.80
  -9   1   5  116.59   19.00
  -8   1   5   48.40   12.80
  -8   1   5   32.50   10.60
  -7   1   5   -1.70    7.50
  -7   1   5    0.50    8.90
  -6   1   5   59.29    8.70
  -6   1   5   60.49    9.60
  -5   1   5  149.29   12.30
  -5   1   5  168.18   14.10
  -4   1   5 1837.62   74.79
  -4   1   5 1678.73   73.19
   3  -1  -5 1894.21   79.69
  -3   1   5 1893.81   78.09
   2  -1  -5 2170.18   88.99
  -2   1   5 2147.69   87.99
   1  -1  -5 3047.00  119.99
  -1   1   5 2900.81  119.89
   0   1   5 3053.29  134.09
   0   1   5 3587.94  134.09
   0   1   5 3474.55  136.69
   1   1   5  842.92   35.60
   1   1   5  886.91   39.30
   1   1   5  859.31   35.60
  -2  -1  -5 2484.75  100.69
   2   1   5 2328.07   99.99
  -3  -1  -5 3486.25  141.39
   3   1   5 3299.17  139.39
  -4  -1  -5 1858.91   83.29
   4   1   5 1836.52   80.79
  -5  -1  -5 1104.39   56.39
   5   1   5 1080.69   52.39
  -6  -1  -5  291.97   28.70
   6   1   5  348.87   26.20
  -7  -1  -5  151.38   27.00
   7   1   5  155.18   22.40
  -8  -1  -5   73.79   19.70
   8   1   5   98.09   18.50
  -9  -1  -5   90.09   25.30
   9   1   5   83.09   20.70
 -10  -1  -5   14.00   26.70
  10   1   5   31.00   19.40
 -12   2   5  367.06   47.00
 -11   2   5  661.33   60.79
 -11   2   5  469.35   42.90
 -10   2   5  481.45   39.60
 -10   2   5  603.14   40.60
  -9   2   5  981.40   51.19
  -9   2   5  962.50   53.29
  -8   2   5 1649.54   77.79
  -8   2   5 1822.82   79.69
  -7   2   5  452.65   27.70
  -7   2   5  385.46   26.50
  -6   2   5  239.48   18.60
   5  -2  -5 1845.92   80.39
  -5   2   5 1872.21   79.69
   4  -2  -5  440.46   24.20
  -4   2   5  464.95   23.90
   3  -2  -5  373.06   20.60
  -3   2   5  403.16   20.70
   2  -2  -5  154.98   11.00
  -2   2   5  151.98   10.40
   1  -2  -5  530.25   24.60
  -1   2   5  522.35   25.00
   0  -2  -5   52.89    6.00
   0   2   5   44.20    6.60
  -1  -2  -5  163.38    9.40
   1   2   5  179.38   12.90
   1   2   5  166.98   10.00
  -2  -2  -5  151.58   12.50
   2   2   5  155.28   13.00
  -3  -2  -5  972.20   47.60
   3   2   5  968.50   45.40
  -4  -2  -5  716.83   38.60
   4   2   5  633.84   34.50
  -5  -2  -5  188.78   22.10
   5   2   5  181.68   17.70
  -6  -2  -5  757.82   48.10
   6   2   5  818.12   43.40
  -7  -2  -5 1856.51   93.29
   7   2   5 1904.91   87.79
  -8  -2  -5  511.65   43.70
   8   2   5  564.74   38.40
  -9  -2  -5  650.83   55.69
   9   2   5  712.53   47.30
 -10  -2  -5  439.96   50.09
  10   2   5  356.66   39.70
 -12   3   5   16.00   26.70
 -11   3   5  127.49   26.10
 -11   3   5  172.48   27.60
 -10   3   5  614.14   44.20
 -10   3   5  611.14   43.60
  -9   3   5  512.45   35.40
  -9   3   5  515.05   37.70
   8  -3  -5  240.88   26.40
  -8   3   5  177.08   33.00
   7  -3  -5  363.86   27.30
  -7   3   5  364.76   25.10
   6  -3  -5  625.44   33.40
  -6   3   5  531.05   32.10
   5  -3  -5  648.44   32.70
  -5   3   5  616.94   33.10
   4  -3  -5 1391.96   62.89
  -4   3   5 1476.15   63.59
   3  -3  -5 3595.54  149.59
  -3   3   5 3764.82  150.38
   2  -3  -5 3430.46  141.39
  -2   3   5 3550.14  142.19
   1  -3  -5 1150.88   49.00
  -1   3   5 1117.19   49.70
   0  -3  -5 2609.94  105.39
   0   3   5 2588.14  106.89
  -1  -3  -5  530.85   24.50
   1   3   5  528.15   27.20
   1   3   5  552.04   27.30
  -2  -3  -5   91.69    7.50
  -2  -3  -5   77.49   10.60
   2   3   5  111.99   11.90
  -3  -3  -5 1023.70   49.99
   3   3   5  997.30   47.30
  -4  -3  -5   41.70   10.70
   4   3   5   57.09    9.30
  -5  -3  -5   28.70   12.20
   5   3   5   51.19   11.00
  -6  -3  -5    4.50   12.00
   6   3   5    6.20   10.20
  -7  -3  -5  162.68   27.10
   7   3   5  120.39   18.80
  -8  -3  -5  162.98   27.30
   8   3   5  181.98   28.40
  -9  -3  -5   22.10   23.60
   9   3   5   38.60   17.90
 -10  -3  -5   65.49   26.20
  10   3   5   86.39   21.40
 -12   4   5  296.57   49.90
 -11   4   5   87.99   25.70
 -11   4   5   91.19   24.90
 -10   4   5   31.50   20.10
   9  -4  -5  220.08   30.30
  -9   4   5  239.28   31.00
   8  -4  -5  330.47   29.30
  -8   4   5  352.56   29.90
   7  -4  -5   53.79   12.30
  -7   4   5   45.30   12.60
   6  -4  -5   13.20    9.00
  -6   4   5   -7.20    7.80
  -5   4   5   34.90    9.00
   4  -4  -5  307.57   19.60
  -4   4   5  298.77   20.40
   3  -4  -5 1433.56   61.79
  -3   4   5 1361.66   62.49
   2  -4  -5  836.12   39.20
  -2   4   5  844.82   39.90
   1  -4  -5  178.98   13.00
  -1   4   5  191.98   13.90
   0  -4  -5 1167.68   50.49
   0   4   5 1161.38   51.79
  -1  -4  -5 2151.78   87.49
   1   4   5 2097.69   89.69
  -2  -4  -5 1352.76   57.59
  -2  -4  -5 1394.26   62.79
   2   4   5 1374.66   61.99
  -3  -4  -5 2023.50   82.79
   3   4   5 1567.44   72.49
   3   4   5 1797.42   78.29
  -4  -4  -5 1696.03   78.69
   4   4   5 1604.74   76.19
  -5  -4  -5  685.03   43.10
   5   4   5  688.33   38.40
  -6  -4  -5  318.47   32.20
   6   4   5  364.76   28.60
  -7  -4  -5  664.73   48.30
   7   4   5  674.03   42.30
  -8  -4  -5  802.82   56.49
   8   4   5  658.83   46.40
  -9  -4  -5  242.28   38.80
   9   4   5  244.48   33.90
 -11   5   5  841.02   59.09
 -11   5   5  822.62   56.69
  10  -5  -5  765.42   50.89
 -10   5   5  777.12   54.09
   9  -5  -5 1320.37   68.59
  -9   5   5 1350.66   71.39
   8  -5  -5 2463.05  108.89
  -8   5   5 2416.36  110.69
   7  -5  -5 2386.56  107.79
  -7   5   5 2544.85  110.19
   6  -5  -5  403.16   27.80
  -6   5   5  400.16   28.40
   5  -5  -5 1180.78   55.99
   4  -5  -5 1682.43   76.49
  -4   5   5 1749.12   76.89
   3  -5  -5   45.90    8.10
  -3   5   5   47.40    8.30
   2  -5  -5  256.37   17.80
  -2   5   5  235.28   17.20
   1  -5  -5 1160.28   52.09
  -1   5   5 1150.18   52.59
   0  -5  -5    5.70    5.20
   0   5   5   11.90    5.10
  -1  -5  -5  774.82   36.30
   1   5   5  779.72   37.60
  -2  -5  -5   13.60    5.60
  -2  -5  -5    9.50    6.90
   2   5   5   27.80    7.10
  -3  -5  -5  149.39   13.20
  -3  -5  -5  145.49   17.30
  -4  -5  -5  299.17   27.20
   4   5   5  313.97   23.70
  -5  -5  -5  260.67   27.50
   5   5   5  274.27   24.10
  -6  -5  -5  187.58   28.60
   6   5   5  282.17   26.10
  -7  -5  -5  668.73   49.00
   7   5   5  593.44   41.90
  -8  -5  -5 1093.19   70.79
   8   5   5 1082.69   60.09
  -9  -5  -5  241.48   36.40
   9   5   5  285.57   35.30
  11  -6  -5   45.00   40.90
 -11   6   5   24.00   25.70
  10  -6  -5  147.39   25.30
 -10   6   5   74.49   24.20
   9  -6  -5  117.89   20.20
  -9   6   5  105.29   22.80
  -8   6   5   80.19   21.20
   7  -6  -5  640.64   39.20
  -7   6   5  645.54   41.50
   6  -6  -5 1034.70   51.99
  -6   6   5 1017.50   53.89
   5  -6  -5  722.43   40.20
  -5   6   5  759.22   42.10
   4  -6  -5 1720.43   77.89
  -4   6   5 1753.42   79.09
  -3   6   5 3306.57  139.59
   2  -6  -5  584.64   31.60
   1  -6  -5  291.37   20.00
   0  -6  -5 1862.71   80.39
  -1  -6  -5  987.70   46.30
   1   6   5  997.40   50.49
  -2  -6  -5  508.35   29.80
  -2  -6  -5  436.56   26.10
   2   6   5  519.95   29.20
  -3  -6  -5  974.60   50.29
  -3  -6  -5  905.61   43.30
   3   6   5  969.70   48.40
  -4  -6  -5  779.22   38.60
  -4  -6  -5  818.32   48.00
   4   6   5  884.61   44.40
  -5  -6  -5   68.99   16.20
   5   6   5   52.99   12.80
  -6  -6  -5  109.29   19.30
   6   6   5   89.89   16.00
  -7  -6  -5   -1.60   17.80
  -8  -6  -5   79.79   24.20
   8   6   5  105.79   20.30
 -11   7   5  168.98   34.00
  10  -7  -5  436.96   44.10
 -10   7   5  414.86   47.00
   9  -7  -5  507.25   42.50
  -9   7   5  552.34   44.40
   8  -7  -5  183.68   26.20
  -8   7   5  150.28   23.40
   7  -7  -5  184.38   24.60
  -7   7   5  161.08   22.00
   6  -7  -5    6.30   13.00
  -6   7   5   36.50   13.40
   5  -7  -5   18.00    9.90
  -5   7   5   15.30   11.00
   4  -7  -5   59.09   12.70
  -4   7   5   32.50   10.90
   3  -7  -5   11.50    9.00
  -3   7   5    9.00    8.60
   2  -7  -5  219.68   20.30
  -2   7   5  230.88   20.20
   1  -7  -5  138.29   16.30
  -1   7   5  173.58   17.30
   0  -7  -5  750.92   39.60
   0   7   5  823.92   41.00
  -1  -7  -5 1503.35   70.39
   1   7   5 1667.83   72.19
  -2  -7  -5 1152.58   57.19
  -2  -7  -5 1329.37   61.19
   2   7   5 1286.97   59.39
  -3  -7  -5  744.83   39.10
  -3  -7  -5  795.92   44.80
   3   7   5  815.52   43.50
  -4  -7  -5  618.74   40.30
  -4  -7  -5  540.25   32.00
   4   7   5  611.84   36.20
  -5  -7  -5  488.25   38.90
   5   7   5  502.05   33.70
   6   7   5  226.68   29.10
   7   7   5  420.86   37.30
  10  -8  -5 1059.49   61.79
 -10   8   5 1024.10   69.89
   9  -8  -5  739.13   51.39
  -9   8   5  757.52   57.29
   8  -8  -5  637.54   44.40
  -8   8   5  601.44   45.50
   7  -8  -5 1063.39   57.69
  -7   8   5 1043.80   60.09
   6  -8  -5  468.75   34.20
  -6   8   5  448.76   35.90
   5  -8  -5  223.88   24.40
  -5   8   5  223.88   24.90
   4  -8  -5 1150.88   58.39
  -4   8   5 1157.08   59.09
   3  -8  -5 1147.79   57.59
  -3   8   5 1151.88   57.79
   2  -8  -5  584.74   35.30
  -2   8   5  575.54   34.80
   1  -8  -5  780.82   42.10
  -1   8   5  763.92   41.40
   0  -8  -5  356.26   27.00
   0   8   5  328.07   24.30
   1   8   5   26.30    9.60
  -2  -8  -5    1.60   10.10
   2   8   5   -5.20    8.40
  -3  -8  -5    0.90    9.60
  -3  -8  -5    6.90    9.90
   3   8   5    8.30   10.90
  -4  -8  -5  432.96   30.30
  -4  -8  -5  523.75   36.40
   4   8   5  493.55   34.80
  -5  -8  -5  344.47   33.60
   5   8   5  331.77   30.60
  -6  -8  -5  147.39   27.00
   6   8   5  187.08   28.00
  -7  -8  -5  227.88   39.20
  10  -9  -5  -13.80   21.80
 -10   9   5   -1.60   29.10
   9  -9  -5  163.58   25.90
  -9   9   5  106.59   29.50
   8  -9  -5   18.50   19.20
  -8   9   5    8.00   20.20
   7  -9  -5   57.59   18.90
  -7   9   5   59.39   18.20
   6  -9  -5  698.83   43.30
  -6   9   5  679.13   44.80
   5  -9  -5  696.13   43.10
  -5   9   5  649.64   42.60
   4  -9  -5  584.94   39.40
  -4   9   5  619.04   40.00
   3  -9  -5  672.03   42.40
  -3   9   5  715.23   41.80
   2  -9  -5 1112.09   56.69
  -2   9   5 1068.19   55.79
   1  -9  -5  476.25   33.00
  -1   9   5  434.16   30.50
   0  -9  -5 1291.57   61.49
   0   9   5 1153.68   60.09
  -1  -9  -5 2173.28   95.09
   1   9   5 2048.00   94.39
  -2  -9  -5  854.01   45.80
   2   9   5  779.92   44.80
  -3  -9  -5  439.86   33.10
  -3  -9  -5  431.76   32.30
   3   9   5  386.46   31.90
  -4  -9  -5  286.37   29.90
  -4  -9  -5  327.17   29.80
   4   9   5  222.58   28.80
  -5  -9  -5  125.59   22.60
   5   9   5  122.49   18.30
  -6  -9  -5   83.69   21.20
   6   9   5   55.39   17.60
   9 -10  -5  784.32   55.79
  -9  10   5  731.23   59.09
   8 -10  -5  456.65   42.70
   7 -10  -5  345.17   38.80
  -7  10   5  247.98   37.40
   6 -10  -5   83.09   19.90
  -6  10   5  102.49   22.80
   5 -10  -5   35.50   15.40
  -5  10   5   34.30   14.90
   4 -10  -5   45.90   15.60
  -4  10   5   53.19   14.90
   3 -10  -5  146.39   20.90
  -3  10   5  137.69   21.10
   2 -10  -5   -0.20   13.50
  -2  10   5   -3.60   10.80
   1 -10  -5  204.78   25.10
  -1  10   5  261.17   24.70
   0 -10  -5  693.83   43.80
   0  10   5  686.03   41.50
  -1 -10  -5 1158.18   60.89
   1  10   5 1181.38   59.79
  -2 -10  -5  769.02   46.70
   2  10   5  795.92   45.10
  -3 -10  -5  267.97   31.90
   3  10   5  275.07   29.90
  -4 -10  -5  101.69   20.70
   4  10   5   95.99   18.50
  -5 -10  -5  552.14   42.70
   5  10   5  552.94   40.70
   8 -11  -5  158.48   27.00
  -8  11   5  148.19   26.70
   7 -11  -5  532.45   44.10
  -7  11   5  540.15   44.20
   6 -11  -5  928.61   58.99
  -6  11   5  839.62   57.49
   5 -11  -5  676.73   48.70
  -5  11   5  623.54   45.80
   4 -11  -5  822.82   53.39
  -4  11   5  814.52   52.19
   3 -11  -5 1341.57   71.69
  -3  11   5 1369.96   70.89
   2 -11  -5  174.08   25.30
  -2  11   5  200.48   25.10
   1 -11  -5   14.10   15.80
  -1  11   5   13.80   12.50
   0 -11  -5   31.80   17.50
   0  11   5   25.90   12.80
  -1 -11  -5   16.30   17.70
   1  11   5    5.60   12.20
  -2 -11  -5  155.28   23.80
   2  11   5  127.69   19.90
  -3 -11  -5   26.70   18.10
   3  11   5   16.80   16.20
   4  11   5   10.60   19.00
   7 -12  -5    2.90   22.70
  -7  12   5   34.30   22.40
   6 -12  -5  125.89   25.10
  -6  12   5  116.59   24.30
   5 -12  -5  347.77   41.60
  -5  12   5  391.56   37.10
   4 -12  -5   78.29   24.80
   3 -12  -5  363.06   41.00
  -3  12   5  336.17   36.50
   2 -12  -5  771.22   54.69
  -2  12   5  741.63   48.20
   1 -12  -5  389.56   42.30
  -1  12   5  454.85   36.90
   0 -12  -5  597.24   46.90
   0  12   5  646.84   42.90
  -1 -12  -5 1304.47   70.79
   1  12   5 1299.97   69.49
  -2 -12  -5  772.62   52.29
   2  12   5  776.32   49.99
   3  12   5  111.69   23.20
   5 -13  -5  112.39   27.90
  -5  13   5  146.19   26.10
   4 -13  -5   50.99   23.00
  -4  13   5   39.70   19.80
   3 -13  -5  204.98   29.00
  -3  13   5  151.18   25.90
  -2  13   5  315.17   36.20
   1 -13  -5   17.30   24.50
  -1  13   5   45.50   17.00
   0 -13  -5   82.19   27.20
   0  13   5   70.49   16.00
  -2 -14   6   18.10   20.60
   1  14  -6  159.38   25.00
  -1 -14   6  140.99   26.70
   0  14  -6  422.76   35.80
   0 -14   6  324.77   41.50
  -1  14  -6  554.64   44.40
   1 -14   6  478.95   45.00
  -2  14  -6  777.62   54.49
   2 -14   6  691.13   55.49
   3 -14   6  762.52   57.09
  -4  14  -6  169.08   30.20
   4 -14   6  282.87   42.80
  -4 -13   6  556.94   49.30
  -3 -13   6  205.58   29.50
  -2 -13   6  332.07   53.79
   1  13  -6  278.37   30.40
  -1 -13   6  384.46   40.70
   0  13  -6   -7.90   13.70
   0 -13   6   17.70   19.10
  -1  13  -6  110.39   20.60
   1 -13   6  138.59   25.10
  -2  13  -6  -29.80   15.80
   2 -13   6    2.40   19.50
  -3  13  -6    6.50   17.50
   3 -13   6   45.70   28.00
  -4  13  -6  283.47   40.00
   4 -13   6  204.88   33.30
  -5  13  -6  122.19   28.10
   5 -13   6  119.19   26.00
  -6 -12   6  114.09   22.70
  -6 -12   6  170.78   29.10
  -5 -12   6  423.76   40.60
  -5 -12   6  337.57   44.20
  -4 -12   6  925.21   57.79
  -4 -12   6  894.21   54.49
  -3 -12   6 1321.47   72.09
   2  12  -6  746.33   40.30
  -2 -12   6  647.04   48.60
   1  12  -6  464.05   36.10
  -1 -12   6  450.35   39.40
   0  12  -6  778.92   46.30
   0 -12   6  782.02   50.49
  -1  12  -6  344.67   32.00
   1 -12   6  334.67   34.90
  -2  12  -6  309.27   32.80
   2 -12   6  363.56   35.10
  -3  12  -6  845.92   54.79
   3 -12   6  880.01   55.69
  -4  12  -6  925.81   62.09
   4 -12   6  979.90   60.49
  -5  12  -6   79.59   24.30
   5 -12   6  121.29   29.90
   5 -12   6  123.09   24.30
   6 -12   6   46.70   23.90
   6 -12   6   69.29   28.80
   7 -12   6   83.29   24.20
   7 -12   6   92.49   30.30
  -7 -11   6   -7.80   25.90
  -6 -11   6    2.10   19.60
  -6 -11   6   -0.30   20.40
  -5 -11   6  110.89   23.00
  -5 -11   6  102.99   22.30
  -4 -11   6    3.10   15.70
  -4 -11   6  -13.70   14.50
   3  11  -6    0.80    8.00
  -3 -11   6   -9.00   12.80
  -3 -11   6    8.70   14.00
  -2 -11   6   -3.00   10.30
  -2 -11   6   -9.50   13.60
   1  11  -6   59.59   13.70
  -1 -11   6   61.29   17.00
   0  11  -6  646.14   39.90
   0 -11   6  612.74   41.80
  -1  11  -6  456.45   34.90
   1 -11   6  519.05   37.90
  -2  11  -6  507.55   39.50
   2 -11   6  610.14   41.60
   3 -11   6  806.92   50.09
   3 -11   6  788.22   53.09
   4 -11   6  659.13   44.60
   4 -11   6  650.33   48.30
   5 -11   6  507.15   39.90
   5 -11   6  481.95   49.90
   6 -11   6  738.13   49.30
   6 -11   6  608.74   53.99
   7 -11   6  742.73   61.79
   7 -11   6  750.32   53.89
   8 -11   6  556.94   50.59
   8 -11   6  576.94   57.49
  -8 -10   6  571.34   49.20
  -8 -10   6  434.36   65.39
  -7 -10   6  496.25   43.60
  -7 -10   6  446.46   51.39
  -6 -10   6  381.46   36.80
  -6 -10   6  380.26   43.20
  -5 -10   6  545.05   39.70
  -5 -10   6  530.25   44.50
  -4 -10   6 1462.55   72.99
  -4 -10   6 1490.05   75.29
   3  10  -6  826.62   38.30
  -3 -10   6  745.03   43.90
  -3 -10   6  767.42   45.40
   2  10  -6   21.10    8.60
  -2 -10   6   10.80    9.90
  -2 -10   6   32.10   12.70
   1  10  -6  634.24   35.70
  -1 -10   6  668.33   40.00
  -1 -10   6  595.84   31.90
   0  10  -6  182.78   21.20
   0 -10   6  147.89   22.60
  -1  10  -6   30.90   11.70
   1 -10   6   19.30   12.60
   2 -10   6   36.30   17.50
   2 -10   6   70.09   15.40
   3 -10   6   61.39   15.30
   3 -10   6   36.80   17.90
   4 -10   6  187.28   27.60
   4 -10   6  183.48   27.50
   5 -10   6  297.87   31.60
   5 -10   6  303.07   36.60
   6 -10   6  107.89   28.30
   6 -10   6  147.29   22.10
   7 -10   6  656.33   45.10
   7 -10   6  676.33   57.19
   8 -10   6  449.86   42.00
   8 -10   6  438.86   55.39
  -9  -9   6   -0.80   24.20
  -8  -9   6   16.70   21.20
  -8  -9   6   14.10   26.40
  -7  -9   6   40.90   21.50
  -7  -9   6   36.30   17.30
  -6  -9   6  346.47   33.10
  -6  -9   6  376.66   41.60
  -5  -9   6  527.15   41.90
  -5  -9   6  498.75   36.20
   4   9  -6  166.48   13.70
  -4  -9   6  190.68   23.10
  -4  -9   6  193.58   27.40
   3   9  -6  562.74   27.70
  -3  -9   6  512.25   35.80
  -3  -9   6  531.45   34.40
   2   9  -6  738.43   36.80
  -2  -9   6  757.42   42.00
  -2  -9   6  695.03   38.90
   1   9  -6  506.55   29.80
  -1  -9   6  522.65   33.00
  -1  -9   6  485.05   27.20
   0   9  -6 1129.49   55.49
   0  -9   6 1137.69   57.19
   1  -9   6 2260.97  100.69
   1  -9   6 2247.78  101.89
   2  -9   6 1498.55   71.99
   2  -9   6 1524.75   75.19
   3  -9   6  997.50   52.49
   3  -9   6  957.60   55.39
   4  -9   6  797.52   51.09
   4  -9   6  865.11   47.80
   5  -9   6  242.28   28.50
   5  -9   6  275.37   34.20
   6  -9   6   29.10   17.70
   6  -9   6   14.70   14.40
   7  -9   6  171.48   30.20
   7  -9   6  214.58   30.10
   8  -9   6  147.29   22.70
   9  -9   6   -3.70   25.80
   9  -9   6    8.90   18.70
  -9  -8   6  735.83   52.89
  -9  -8   6  669.53   67.19
  -8  -8   6  967.30   70.09
  -8  -8   6  963.60   56.79
  -7  -8   6  173.18   29.30
  -7  -8   6  204.88   28.10
  -6  -8   6   14.60   13.80
  -6  -8   6  -30.20   19.00
  -5  -8   6  298.57   29.00
  -5  -8   6  379.76   36.30
   4   8  -6  340.87   17.40
  -4  -8   6  335.07   31.00
  -4  -8   6  357.76   27.20
   3   8  -6   91.09   10.40
  -3  -8   6   88.19   14.50
  -3  -8   6   91.89   15.00
   2   8  -6  128.89   13.10
  -2  -8   6  163.38   18.80
  -2  -8   6  132.39   16.50
   1   8  -6    0.60    6.30
  -1  -8   6   10.40    7.10
  -1  -8   6   19.60    9.30
   0  -8   6  169.78   12.30
   0  -8   6  179.38   20.10
   1  -8   6  589.04   36.60
   1  -8   6  653.03   36.00
   2  -8   6  835.62   45.20
   2  -8   6  883.41   48.40
   3  -8   6  485.95   35.10
   3  -8   6  490.25   31.90
   4  -8   6  946.01   49.70
   4  -8   6  948.71   54.89
   5  -8   6 1049.49   60.69
   5  -8   6 1109.99   55.49
   6  -8   6  752.82   44.20
   6  -8   6  759.02   50.19
   7  -8   6  962.20   62.49
   7  -8   6 1053.19   54.99
   8  -8   6 1104.49   70.29
   8  -8   6 1017.40   56.39
   9  -8   6  710.53   45.00
   9  -8   6  623.54   53.39
 -10  -7   6  539.85   47.80
 -10  -7   6  496.95   58.69
  -9  -7   6  295.77   51.99
  -9  -7   6  282.07   34.40
  -8  -7   6  -11.90   20.00
  -8  -7   6    6.10   15.10
  -7  -7   6  632.34   40.90
  -7  -7   6  618.64   51.19
  -6  -7   6  426.16   30.90
  -6  -7   6  386.66   39.50
  -5  -7   6  776.22   42.70
  -5  -7   6  812.72   50.09
  -4  -7   6 3286.87  133.49
  -4  -7   6 2983.00  136.69
   3   7  -6 2901.41  122.69
  -3  -7   6 3180.48  128.99
   2   7  -6  526.35   27.90
  -2  -7   6  596.84   32.30
  -1  -7   6  845.12   40.00
  -1  -7   6  675.63   36.40
  -1  -7   6  753.22   38.10
   0  -7   6 1482.55   64.19
   0  -7   6 1601.94   70.39
   1  -7   6   44.50   10.00
   1  -7   6   48.00   11.30
   2  -7   6   47.30   10.40
   2  -7   6   51.69   14.80
   3  -7   6  764.52   44.30
   4  -7   6  175.88   19.00
   4  -7   6  170.28   23.40
   5  -7   6  276.77   23.90
   5  -7   6  205.38   26.60
   6  -7   6   -3.50   10.90
   6  -7   6    3.70   15.20
   7  -7   6   25.80   17.70
   7  -7   6   37.70   13.80
   8  -7   6  236.18   33.90
   8  -7   6  295.57   28.40
   9  -7   6  146.69   23.50
   9  -7   6  200.08   34.90
  10  -7   6  117.59   31.20
 -10  -6   6  210.38   36.00
 -10  -6   6  279.27   37.00
  -9  -6   6   13.30   17.30
  -9  -6   6   29.30   25.20
  -8  -6   6   54.79   16.60
  -8  -6   6   68.19   22.40
  -7  -6   6   44.30   18.50
  -7  -6   6   34.80   13.40
  -6  -6   6  215.28   22.60
  -5  -6   6  649.54   36.50
  -4  -6   6  107.79   15.70
   3   6  -6  559.94   25.30
   3   6  -6  535.65   25.50
  -2  -6   6 1029.50   48.40
  -2  -6   6 1012.50   45.90
  -1  -6   6  850.81   40.20
  -1  -6   6  820.22   40.40
   0  -6   6 1716.83   77.09
   0  -6   6 1825.82   78.09
   1  -6   6 2250.97   96.19
   1  -6   6 2258.77   98.09
   2  -6   6 1727.03   75.29
   2  -6   6 1706.83   77.79
   3  -6   6  560.84   32.10
   3  -6   6  658.73   37.00
   4  -6   6 1017.20   53.79
   4  -6   6  999.80   48.20
   5  -6   6  734.73   38.20
   5  -6   6  751.22   44.80
  -6   6  -6  373.56   22.20
   6  -6   6  325.67   32.50
   6  -6   6  400.66   25.40
  -7   6  -6  618.64   35.90
   7  -6   6  645.14   37.00
   7  -6   6  589.94   43.80
  -8   6  -6 1033.10   55.29
   8  -6   6 1049.59   64.19
   8  -6   6 1074.09   52.99
   9  -6   6   68.59   25.50
  10  -6   6   29.90   24.70
 -11  -5   6  310.27   44.80
 -11  -5   6  316.77   41.60
 -10  -5   6  733.43   87.09
 -10  -5   6  715.13   47.20
  -9  -5   6  730.93   62.29
  -9  -5   6  780.12   47.00
  -8  -5   6  667.83   42.00
  -7  -5   6  510.65   33.20
  -6  -5   6  770.22   41.00
  -5  -5   6  623.34   34.30
  -4  -5   6   37.90    9.10
   3   5  -6  129.59    8.50
   3   5  -6  119.69    8.50
  -3  -5   6  136.59   13.20
  -2  -5   6   36.90    7.40
  -1  -5   6  156.88   12.80
  -1  -5   6  150.68   13.50
   0  -5   6  734.73   35.90
   0  -5   6  714.93   35.00
   1  -5   6   13.90    3.30
   1  -5   6   17.10    5.80
   1  -5   6   18.40    6.70
   2  -5   6  358.76   17.70
   2  -5   6  364.56   24.60
   2  -5   6  373.76   21.70
   3  -5   6 1682.33   77.19
   3  -5   6 1696.23   73.09
   4  -5   6  356.76   26.50
   4  -5   6  315.27   20.60
  -5   5  -6  870.91   40.80
   5  -5   6  887.81   42.90
   5  -5   6  923.81   50.39
  -6   5  -6 1857.41   79.19
   6  -5   6 1747.83   86.79
   6  -5   6 1774.42   77.99
  -7   5  -6  899.21   47.30
   7  -5   6  965.90   55.99
   7  -5   6  807.72   43.30
  -8   5  -6  650.33   43.10
   8  -5   6  573.94   45.40
   8  -5   6  535.65   32.30
  -9   5  -6  873.61   56.59
   9  -5   6  843.42   62.09
 -11  -4   6  -27.30   28.40
 -11  -4   6   38.00   21.90
 -10  -4   6  221.28   32.40
 -10  -4   6  224.78   39.70
  -9  -4   6  252.47   29.50
  -8  -4   6   67.79   15.10
  -7  -4   6  355.96   26.30
  -6  -4   6 2133.79   92.59
  -4  -4   6  721.53   35.40
  -3  -4   6 1712.53   72.49
  -3  -4   6 1811.32   75.79
   2   4  -6 1161.68   48.90
  -2  -4   6 1205.58   52.29
  -2  -4   6 1158.58   49.99
  -1  -4   6 1049.00   47.20
  -1  -4   6 1056.29   46.60
   0  -4   6 2228.58   95.69
   0  -4   6 2361.76   95.59
   1  -4   6 1890.41   82.99
   1  -4   6 2155.98   86.19
   1  -4   6 2135.29   87.89
   2  -4   6  720.83   33.00
   2  -4   6  654.43   31.80
   2  -4   6  721.33   36.00
   3  -4   6  662.83   35.80
   3  -4   6  677.33   32.20
  -4   4  -6  143.29   11.70
   4  -4   6  141.49   12.80
   4  -4   6  171.78   19.60
  -5   4  -6   38.70    8.70
   5  -4   6   47.60   12.80
   5  -4   6   37.90    7.70
  -6   4  -6   -4.10    9.40
   6  -4   6   20.30   12.80
   6  -4   6   19.80    7.10
  -7   4  -6   27.30   12.90
   7  -4   6   29.50    8.90
   7  -4   6   28.40   14.30
  -8   4  -6   73.09   18.90
   8  -4   6   15.90   12.50
   8  -4   6   43.20   18.70
  -9   4  -6  274.97   38.10
   9  -4   6  266.77   38.10
 -10   4  -6  167.88   30.20
  10  -4   6  185.78   32.50
 -11  -3   6  300.57   38.20
 -10  -3   6 1177.88   62.69
  -9  -3   6  250.87   27.70
  -8  -3   6   66.39   13.60
  -7  -3   6  278.87   23.40
  -6  -3   6   14.90    8.70
  -5  -3   6  556.94   29.30
  -4  -3   6    4.70    5.30
   3   3  -6  191.78    9.20
  -3  -3   6  171.18   10.10
  -3  -3   6  170.18   12.80
   2   3  -6 1662.03   65.89
  -2  -3   6 1631.34   66.29
  -2  -3   6 1526.55   67.89
  -1  -3   6  952.70   42.20
  -1  -3   6  956.10   41.90
   0  -3   6  613.84   29.00
   0  -3   6  624.64   29.70
   1  -3   6 2543.65  105.99
   1  -3   6 2546.05  103.89
   2  -3   6 3990.80  162.78
   2  -3   6 3941.01  159.08
  -3   3  -6  545.15   24.60
   3  -3   6  490.85   24.50
   3  -3   6  464.55   28.40
  -4   3  -6  706.83   34.70
   4  -3   6  732.03   33.10
   4  -3   6  711.43   38.50
  -5   3  -6 2575.24  108.59
   5  -3   6 2454.65  103.79
   5  -3   6 2616.64  112.29
  -6   3  -6 1326.27   63.99
   6  -3   6 1283.17   57.39
   6  -3   6 1450.75   67.89
  -7   3  -6  937.51   51.19
   7  -3   6  839.12   39.40
   7  -3   6  830.02   50.79
  -8   3  -6  626.74   45.50
   8  -3   6  628.14   45.10
  -9   3  -6  294.07   39.90
   9  -3   6  301.07   36.40
 -10   3  -6   18.20   22.70
  10  -3   6   -9.20   23.00
 -12  -2   6  482.45   67.29
 -11  -2   6  713.03   48.50
 -10  -2   6  923.01   52.09
  -9  -2   6  416.26   33.00
  -8  -2   6  407.76   29.70
  -7  -2   6  855.21   43.70
  -6  -2   6  392.26   28.10
  -5  -2   6  921.61   43.20
   4   2  -6 1870.51   71.29
  -4  -2   6 1667.03   75.09
   3   2  -6  945.61   38.20
  -3  -2   6  917.21   41.40
  -3  -2   6  891.71   38.20
   2   2  -6  828.62   35.90
  -2  -2   6  803.32   37.20
  -2  -2   6  879.51   36.20
  -1  -2   6  312.97   16.70
  -1  -2   6  334.67   17.20
   0  -2   6  317.27   17.50
   0  -2   6  305.67   16.30
   1  -2   6   71.69    8.70
   1  -2   6   84.99    7.50
  -2   2  -6   21.80    5.20
   2  -2   6   28.60    4.70
   2  -2   6   19.90    6.10
  -3   2  -6  516.75   25.50
  -3   2  -6  477.05   23.20
   3  -2   6  517.55   23.50
   3  -2   6  523.25   28.60
  -4   2  -6  178.38   15.50
  -4   2  -6  166.78   12.00
   4  -2   6  175.48   11.10
   4  -2   6  182.78   17.10
  -5   2  -6  734.13   39.90
   5  -2   6  757.62   41.70
  -6   2  -6 1670.53   89.49
   6  -2   6 1993.20   86.49
  -7   2  -6  754.72   46.90
   7  -2   6  739.93   45.10
  -8   2  -6   55.29   19.90
   8  -2   6   36.00   17.20
  -9   2  -6  757.92   53.49
   9  -2   6  738.13   50.39
 -10   2  -6  720.23   59.49
  10  -2   6  707.63   55.89
 -12  -1   6   25.50   24.10
 -11  -1   6   67.09   20.00
 -10  -1   6   42.60   16.70
  -9  -1   6  286.27   29.80
  -8  -1   6  132.59   14.50
  -8  -1   6  174.28   21.30
  -7  -1   6  841.82   36.30
  -7  -1   6  778.62   41.80
  -6  -1   6 1281.37   58.39
  -6  -1   6 1481.75   57.39
  -5  -1   6 1384.86   60.09
  -5  -1   6 1281.07   56.69
  -5  -1   6 1372.46   55.19
   4   1  -6  494.85   24.20
  -4  -1   6  527.95   27.20
  -4  -1   6  546.65   23.30
   3   1  -6 1938.61   83.79
  -3  -1   6 2172.38   84.19
  -3  -1   6 2109.19   86.19
  -2  -1   6 2802.12  110.19
  -2  -1   6 2652.53  110.69
  -1  -1   6 2951.10  118.69
  -1  -1   6 2919.51  118.09
   0  -1   6 2468.95  100.89
   0  -1   6 2554.04  103.09
  -1   1  -6 3273.07  130.99
   1  -1   6 3354.86  131.39
   1  -1   6 3261.97  134.49
  -2   1  -6 2002.40   83.69
   2  -1   6 2118.09   84.29
   2  -1   6 2196.18   89.79
  -3   1  -6    9.40    5.30
   3  -1   6   13.50    6.20
  -4   1  -6   19.40    7.40
  -5   1  -6   46.10   10.60
   5  -1   6   46.80   11.20
  -6   1  -6  200.18   24.20
   6  -1   6  178.78   22.30
  -7   1  -6  163.68   26.80
   7  -1   6  184.98   25.20
  -8   1  -6  129.39   22.60
   8  -1   6  132.39   21.20
  -9   1  -6   64.89   22.20
   9  -1   6   33.50   18.40
 -10   1  -6  302.97   47.50
  10  -1   6  291.07   36.70
 -12   0   6  378.76   46.00
 -11   0   6  307.27   36.30
 -10   0   6  663.23   43.30
  -9   0   6  702.53   34.80
  -9   0   6  517.85   39.70
  -8   0   6    9.80    8.60
  -8   0   6    8.70   11.40
  -7   0   6   85.89   13.20
  -7   0   6   54.69    8.80
  -6   0   6  388.46   21.00
  -5   0   6  113.99   12.80
  -5   0   6  108.09   10.10
  -4   0   6  266.37   16.80
  -4   0   6  241.28   14.00
  -2   0   6 1548.05   63.69
  -2   0   6 1473.75   62.89
  -1   0   6 4940.31  196.78
  -1   0   6 4896.41  195.38
   0   0   6 2536.85  103.69
   0   0   6 2511.55  101.19
   1   0   6 2143.89   90.99
   1   0   6 2281.57   95.09
   1   0   6 2426.86   91.69
  -2   0  -6 3369.16  127.39
   2   0   6 2823.82  127.29
  -3   0  -6  942.21   44.00
   3   0   6  900.81   44.20
  -4   0  -6  249.18   20.10
   4   0   6  277.67   20.00
  -5   0  -6 2128.39  109.09
   5   0   6 1913.21   89.49
  -6   0  -6 2291.57  106.69
   6   0   6 2403.46  105.19
  -7   0  -6  571.84   41.50
   7   0   6  546.95   38.10
  -8   0  -6  808.02   53.39
   8   0   6  758.82   48.70
  -9   0  -6  353.16   41.80
   9   0   6  363.86   37.30
 -10   0  -6   19.10   26.30
  10   0   6   18.40   22.20
 -12   1   6  287.37   43.20
 -11   1   6  371.26   39.50
 -10   1   6  520.85   40.20
 -10   1   6  571.04   35.80
  -9   1   6  663.03   36.50
  -9   1   6  524.55   38.60
  -8   1   6 1214.68   57.79
  -8   1   6 1307.17   62.09
  -7   1   6 1106.69   52.59
  -7   1   6 1208.98   56.29
  -6   1   6 1713.53   78.09
  -6   1   6 1580.94   70.29
  -5   1   6 2605.24  109.19
  -5   1   6 2707.23  111.19
  -4   1   6 1333.17   57.49
  -4   1   6 1277.07   55.69
  -3   1   6 1411.66   59.89
  -3   1   6 1429.66   60.89
  -2   1   6 1545.35   65.99
  -2   1   6 1615.44   66.29
  -1   1   6  946.11   43.40
  -1   1   6 1033.00   42.70
   0   1   6    2.80    4.20
   0   1   6    2.20    3.30
   1   1   6  239.38   11.60
   1   1   6  240.78   15.30
   1   1   6  235.38   12.30
  -2  -1  -6  902.21   40.50
   2   1   6  805.12   40.10
  -3  -1  -6   40.40    8.40
   3   1   6   44.10    9.00
  -4  -1  -6  133.39   15.90
   4   1   6   98.89   13.80
  -5  -1  -6   -2.40    9.40
   5   1   6   32.80   10.30
  -6  -1  -6  568.44   39.10
   6   1   6  551.14   36.00
  -7  -1  -6  928.11   56.99
   7   1   6 1009.70   54.09
  -8  -1  -6  173.38   27.00
   8   1   6  178.98   24.40
  -9  -1  -6  323.17   45.00
   9   1   6  260.27   35.10
 -10  -1  -6  714.83   57.29
  10   1   6  699.93   54.29
 -12   2   6   37.50   25.60
 -11   2   6   90.29   23.50
 -10   2   6  121.89   20.50
 -10   2   6   87.69   20.50
  -9   2   6    8.60   14.50
  -9   2   6   20.20   13.60
  -8   2   6   83.79   14.80
  -8   2   6   38.40   12.30
  -7   2   6  348.27   25.00
  -7   2   6  308.37   23.20
  -6   2   6  434.86   27.00
  -6   2   6  403.26   24.40
   5  -2  -6  221.28   17.50
  -5   2   6  223.48   16.50
   4  -2  -6  943.91   44.60
  -4   2   6  960.70   43.60
   3  -2  -6 1568.44   66.79
  -3   2   6 1521.45   65.69
   2  -2  -6 2660.03  109.79
  -2   2   6 2695.23  109.89
   1  -2  -6 3768.12  153.98
  -1   2   6 3903.11  155.08
   0  -2  -6 4285.47  170.78
   0   2   6 4289.07  173.38
  -1  -2  -6 1554.04   63.39
   1   2   6 1621.94   68.09
   1   2   6 1489.45   63.59
  -2  -2  -6 1466.15   62.99
   2   2   6 1346.17   62.19
  -3  -2  -6  842.52   42.30
   3   2   6  835.72   40.90
  -4  -2  -6  988.80   49.00
   4   2   6  840.42   47.40
  -5  -2  -6  790.72   45.40
   5   2   6  757.32   42.20
  -6  -2  -6  361.76   32.30
   6   2   6  380.26   29.90
  -7  -2  -6  304.57   33.50
   7   2   6  294.57   29.30
  -8  -2  -6   -9.10   16.20
   8   2   6   -2.80   15.20
  -9  -2  -6  -11.40   21.40
   9   2   6   -9.40   17.50
  10   2   6  134.39   26.60
 -12   3   6  834.22   73.29
 -11   3   6  723.43   51.19
 -11   3   6  678.63   53.39
 -10   3   6  618.54   43.00
 -10   3   6  598.54   43.90
  -9   3   6  461.65   34.80
  -9   3   6  453.65   36.10
  -8   3   6  165.18   20.30
   7  -3  -6   50.89   12.90
  -7   3   6   43.30   10.40
   6  -3  -6  983.40   48.40
  -6   3   6  950.50   47.30
   5  -3  -6 1196.58   56.79
  -5   3   6 1220.08   55.89
   4  -3  -6   87.19   11.60
  -4   3   6   85.99   11.80
   3  -3  -6   78.09   10.50
  -3   3   6   86.49    9.60
   2  -3  -6   86.09    9.60
  -2   3   6   86.59    9.10
   1  -3  -6 2249.27   93.09
  -1   3   6 2267.97   94.39
   0  -3  -6 1050.49   45.30
   0   3   6 1045.90   47.40
  -1  -3  -6  125.59    9.70
   1   3   6  137.59   12.70
  -2  -3  -6 1321.87   59.29
   2   3   6 1278.27   58.79
  -3  -3  -6 1480.35   66.39
   3   3   6 1336.97   63.39
  -4  -3  -6  776.12   43.90
   4   3   6  797.22   41.00
  -5  -3  -6 1915.21   88.79
   5   3   6 1805.82   84.09
  -6  -3  -6 2121.59  102.69
   6   3   6 2213.98   99.19
  -7  -3  -6 1135.59   65.09
   7   3   6 1088.09   59.59
  -8  -3  -6  300.77   39.70
   8   3   6  320.47   34.70
  -9  -3  -6  567.94   54.49
   9   3   6  591.54   46.00
 -12   4   6  148.19   31.60
 -11   4   6  500.35   46.90
 -11   4   6  538.85   47.70
 -10   4   6  284.67   32.10
 -10   4   6  282.27   37.40
   9  -4  -6  470.75   38.00
  -9   4   6  432.46   36.80
   8  -4  -6 1083.09   58.89
  -8   4   6 1212.68   60.19
   7  -4  -6 2172.18   98.29
  -7   4   6 2251.57   98.69
   6  -4  -6 1794.92   74.59
  -6   4   6 1424.16   76.99
   5  -4  -6 3067.19  123.59
  -5   4   6 2765.62  122.89
   4  -4  -6 2543.35  108.59
  -4   4   6 2604.34  109.49
   3  -4  -6  728.33   35.90
  -3   4   6  718.23   36.40
   2  -4  -6  496.75   26.50
  -2   4   6  521.85   27.40
   1  -4  -6 1941.31   80.09
  -1   4   6 1853.41   81.19
   0  -4  -6 1276.37   54.69
   0   4   6 1255.07   56.49
  -1  -4  -6  792.42   35.80
   1   4   6  798.12   38.80
  -2  -4  -6  362.56   25.60
  -2  -4  -6  332.17   17.90
   2   4   6  336.67   22.60
  -3  -4  -6   94.09   14.10
   3   4   6   69.89   11.10
  -4  -4  -6  239.88   23.70
   4   4   6  261.57   21.30
   5   4   6   -6.80    9.30
  -6  -4  -6   31.20   13.70
   6   4   6   17.60   12.10
  -7  -4  -6  407.76   39.70
   7   4   6  411.46   35.20
  -8  -4  -6  114.99   26.40
   8   4   6  117.59   21.50
  -9  -4  -6  138.09   29.20
   9   4   6  177.88   25.70
 -11   5   6  180.58   30.40
 -11   5   6  183.58   30.00
  10  -5  -6  208.18   28.40
 -10   5   6  242.88   36.70
   9  -5  -6   53.59   18.40
  -9   5   6   12.60   19.80
   8  -5  -6   -0.80   12.60
  -8   5   6   -5.50   13.50
   7  -5  -6  110.39   16.60
  -7   5   6  103.09   17.10
   6  -5  -6  239.68   22.50
  -6   5   6  238.98   23.50
   5  -5  -6  372.76   26.20
  -5   5   6  401.96   27.20
   4  -5  -6  407.06   26.00
   3  -5  -6  910.41   44.00
  -3   5   6  902.51   45.00
   2  -5  -6 1135.49   51.69
  -2   5   6 1108.99   52.09
   1  -5  -6 2857.81  120.09
  -1   5   6 2934.91  121.29
   0  -5  -6 3477.95  142.69
   0   5   6 3512.45  144.59
  -1  -5  -6 1483.95   63.79
  -2  -5  -6  725.83   38.00
  -2  -5  -6  648.04   32.60
   2   5   6  730.53   37.90
  -3  -5  -6 1216.88   58.39
  -3  -5  -6 1109.19   49.99
   3   5   6 1148.19   56.09
  -4  -5  -6 1166.68   60.69
   4   5   6 1164.28   57.09
  -5  -5  -6  591.94   42.00
   5   5   6  688.13   39.30
  -6  -5  -6  327.47   32.50
   6   5   6  327.07   29.60
  -7  -5  -6   93.29   23.30
   7   5   6   78.29   20.40
  -8  -5  -6   97.99   23.30
   8   5   6  105.29   21.40
  11  -6  -6  775.02   55.19
 -11   6   6  749.42   60.79
  10  -6  -6  316.07   40.00
 -10   6   6  301.27   38.10
   9  -6  -6  735.63   47.00
  -9   6   6  655.33   47.30
   8  -6  -6 1453.05   71.29
  -8   6   6 1377.66   72.09
   7  -6  -6  485.25   35.00
  -7   6   6  534.35   37.00
   6  -6  -6  636.34   38.40
  -6   6   6  615.44   38.50
   5  -6  -6 2925.01  126.19
  -5   6   6 2973.90  127.59
   4  -6  -6  689.83   37.80
  -4   6   6  672.43   38.30
   3  -6  -6   11.80    8.90
  -3   6   6   11.60    9.00
   2  -6  -6    4.40    7.30
  -2   6   6   19.20    7.80
   1  -6  -6   19.00    7.90
  -1   6   6   13.30    7.50
   0  -6  -6  157.38   16.40
   0   6   6  182.28   17.10
  -1  -6  -6   24.00    7.80
   1   6   6    6.10    7.90
  -2  -6  -6   23.60    9.30
  -2  -6  -6    7.80    7.00
   2   6   6   16.90    9.20
  -3  -6  -6  551.24   34.90
  -3  -6  -6  534.05   28.30
   3   6   6  562.44   34.50
  -4  -6  -6  717.83   42.70
   4   6   6  667.33   39.70
  -5  -6  -6  665.43   44.40
   5   6   6  676.63   40.20
  -6  -6  -6  479.25   42.20
   6   6   6  501.25   36.70
  -7  -6  -6  416.06   43.30
   7   6   6  450.45   37.20
  -8  -6  -6  586.34   52.79
   8   6   6  642.94   46.10
  11  -7  -6   46.30   25.70
 -11   7   6   54.99   30.30
  10  -7  -6   99.09   33.70
 -10   7   6  113.69   29.50
   9  -7  -6   21.70   20.80
  -9   7   6   56.89   20.40
   8  -7  -6  737.53   45.60
  -8   7   6  682.23   47.00
   7  -7  -6 1322.87   67.29
  -7   7   6 1360.66   69.99
   6  -7  -6  376.86   28.90
  -6   7   6  294.17   29.30
   5  -7  -6 1148.19   57.39
  -5   7   6 1098.29   57.49
   4  -7  -6 2179.68   97.29
  -4   7   6 2208.58   98.59
   3  -7  -6  708.83   39.50
  -3   7   6  688.43   39.60
   2  -7  -6  583.54   33.50
  -2   7   6  536.05   33.30
  -1   7   6 2648.24  114.19
   0  -7  -6 2215.38   97.49
   0   7   6 2321.57   99.19
  -1  -7  -6  353.26   24.60
   1   7   6  404.46   26.50
  -2  -7  -6  389.66   26.30
   2   7   6  440.86   28.30
  -3  -7  -6  262.77   24.90
  -3  -7  -6  220.58   20.10
   3   7   6  238.68   24.30
  -4  -7  -6   -9.70   10.50
  -4  -7  -6   -0.70    9.80
   4   7   6   -8.70   10.90
  -5  -7  -6   -4.60   11.90
   5   7   6   15.60   12.50
  -6  -7  -6   66.49   20.90
   6   7   6   69.29   17.20
  -7  -7  -6   71.69   23.10
   7   7   6   36.70   17.70
  10  -8  -6  180.98   31.90
 -10   8   6  142.49   31.40
   9  -8  -6   -9.20   20.80
  -9   8   6    6.10   21.60
   8  -8  -6    7.70   19.20
  -8   8   6   17.80   16.80
   7  -8  -6    7.60   13.80
  -7   8   6   10.60   14.80
   6  -8  -6   13.80   12.90
  -6   8   6   12.70   13.30
   5  -8  -6   -3.50   11.70
  -5   8   6    2.00   11.40
   4  -8  -6   50.29   13.50
  -4   8   6   19.10   11.60
   3  -8  -6  371.36   28.80
  -3   8   6  359.66   27.90
   2  -8  -6  694.73   39.80
  -2   8   6  648.04   38.50
   1  -8  -6  806.32   44.20
  -1   8   6  815.72   44.00
   0  -8  -6 1544.65   69.69
   0   8   6 1430.36   69.59
  -1  -8  -6  792.42   54.09
   1   8   6  741.43   41.40
  -2  -8  -6  768.82   40.70
   2   8   6  738.13   43.00
  -3  -8  -6  782.52   43.50
  -3  -8  -6  664.73   37.60
   3   8   6  645.44   41.90
  -4  -8  -6 1407.36   70.69
   4   8   6 1330.27   68.09
  -5  -8  -6  914.31   55.49
   5   8   6  811.12   48.90
  -6  -8  -6  338.97   35.70
   6   8   6  358.76   34.20
  -7  -8  -6  604.24   49.60
   7   8   6  503.75   45.20
   9  -9  -6  472.95   46.50
  -9   9   6  365.56   60.69
   8  -9  -6  733.73   52.59
  -8   9   6  678.33   50.39
   7  -9  -6  822.72   53.39
  -7   9   6  856.91   53.59
   6  -9  -6  899.71   54.09
  -6   9   6  950.70   54.59
   5  -9  -6  842.32   50.69
  -5   9   6  896.31   52.19
   4  -9  -6  433.26   35.10
  -4   9   6  509.05   34.90
   3  -9  -6   42.70   14.60
  -3   9   6   37.90   13.10
   2  -9  -6  353.26   30.50
  -2   9   6  325.97   27.00
   1  -9  -6  293.07   28.10
  -1   9   6  319.47   26.70
   0  -9  -6   34.70   13.90
   0   9   6   14.10   10.90
  -1  -9  -6    6.70   13.10
   1   9   6   12.20   11.70
  -2  -9  -6   78.99   16.50
   2   9   6   66.19   15.10
  -3  -9  -6  486.25   35.50
   3   9   6  516.65   37.10
  -4  -9  -6  368.06   33.90
   4   9   6  368.86   33.00
   5   9   6  107.69   18.80
  -6  -9  -6  118.49   22.50
   6   9   6  137.29   23.00
   9 -10  -6   48.70   23.80
  -9  10   6  -52.79   22.70
   8 -10  -6   30.10   23.40
  -8  10   6   56.79   23.10
   7 -10  -6  802.22   55.59
  -7  10   6  774.22   53.99
   6 -10  -6  590.74   44.50
  -6  10   6  526.05   42.60
   5 -10  -6  178.38   25.30
  -5  10   6  157.98   23.60
   4 -10  -6  727.03   45.90
  -4  10   6  657.43   44.70
   3 -10  -6  971.30   55.59
  -3  10   6  985.40   53.99
   2 -10  -6  578.94   41.30
  -2  10   6  555.04   37.20
   1 -10  -6  845.62   49.99
  -1  10   6  847.92   48.00
   0 -10  -6 1005.60   57.69
   0  10   6 1083.99   56.09
  -1 -10  -6  261.77   31.00
   1  10   6  290.97   27.50
  -2 -10  -6   65.49   18.20
   2  10   6   25.70   13.20
   3  10   6  323.97   32.60
   4  10   6  146.89   24.00
  -5 -10  -6   18.00   16.70
   5  10   6    6.70   18.20
   8 -11  -6  111.19   27.40
  -8  11   6  110.99   25.40
   7 -11  -6  163.68   30.30
  -7  11   6  146.59   30.70
  -6  11   6  151.98   29.10
   5 -11  -6  142.99   25.60
  -5  11   6  167.88   25.90
   4 -11  -6   21.00   20.80
  -4  11   6  -18.50   15.90
   3 -11  -6  122.99   22.50
  -3  11   6  114.79   20.20
   2 -11  -6  423.26   38.60
  -2  11   6  452.65   36.40
   1 -11  -6  248.78   34.40
  -1  11   6  226.28   27.10
   0 -11  -6  197.68   25.50
   0  11   6  189.58   27.60
  -1 -11  -6  593.04   44.30
   1  11   6  604.64   42.20
  -2 -11  -6  180.18   25.60
   2  11   6  165.88   24.10
   3  11   6  216.68   34.60
   6 -12  -6  438.26   45.70
  -6  12   6  410.56   40.00
   5 -12  -6  373.66   47.60
  -5  12   6  426.96   42.90
  -4  12   6  285.57   34.30
   3 -12  -6  203.48   29.80
  -3  12   6  233.48   35.20
   2 -12  -6  234.08   30.30
   1 -12  -6  287.27   43.30
  -1  12   6  379.76   37.50
   0 -12  -6  148.79   26.00
   0  12   6  156.58   25.00
  -1 -12  -6   23.40   21.80
   1  12   6   -3.10   19.90
  -2 -12  -6   17.60   21.60
   3 -13  -6  594.94   56.19
  -3  13   6  648.34   47.80
   2 -13  -6  558.04   49.20
  -2  13   6  543.35   43.30
  -1  13   6  397.26   37.40
  -2 -14   7  274.27   41.10
  -1 -14   7  419.36   43.00
   0  14  -7  515.55   39.90
   0 -14   7  527.85   47.50
  -1  14  -7  492.35   44.40
   1 -14   7  445.56   45.40
  -2  14  -7  165.38   27.60
   2 -14   7  138.29   27.20
  -3  14  -7   43.10   22.40
   3 -14   7   15.90   22.60
  -4 -13   7   34.90   21.70
  -3 -13   7  196.18   27.40
  -2 -13   7  512.45   45.10
   1  13  -7  629.04   42.00
   0  13  -7  321.67   32.40
   0 -13   7  329.07   44.30
  -1  13  -7  449.06   38.30
   1 -13   7  418.96   44.10
  -2  13  -7  800.72   52.99
   2 -13   7  788.82   70.29
  -3  13  -7  390.96   41.90
   4 -13   7  387.46   41.50
  -5  13  -7  692.43   60.49
   5 -13   7  950.50   60.69
  -6 -12   7  253.87   45.90
  -6 -12   7  215.68   31.50
  -5 -12   7  743.23   51.89
  -5 -12   7  704.13   52.69
  -4 -12   7  187.58   29.30
  -3 -12   7   23.00   17.90
   2  12  -7  372.56   28.70
  -2 -12   7  391.66   37.40
   1  12  -7   47.40   13.70
  -1 -12   7   42.00   19.50
   0  12  -7  196.98   25.70
   0 -12   7  127.69   24.20
  -1  12  -7    0.50   14.30
   1 -12   7   14.30   16.50
  -2  12  -7   33.30   16.20
   2 -12   7   13.20   18.20
  -3  12  -7  519.95   42.20
   3 -12   7  508.55   43.80
   4 -12   7  360.46   39.50
   4 -12   7  257.27   36.70
   5 -12   7  115.89   42.00
   5 -12   7  165.38   27.60
   6 -12   7  543.05   55.09
   6 -12   7  437.66   52.19
  -7 -11   7  505.35   56.39
  -7 -11   7  601.84   46.30
  -6 -11   7  449.06   43.80
  -6 -11   7  431.36   45.00
  -5 -11   7  374.86   38.70
  -5 -11   7  396.46   41.30
  -4 -11   7  479.25   39.90
  -4 -11   7  503.85   40.00
  -3 -11   7  590.14   46.30
  -3 -11   7  705.23   45.00
  -2 -11   7  827.52   49.40
   1  11  -7 1073.59   55.19
  -1 -11   7 1085.39   59.19
   0  11  -7  534.65   35.90
   0 -11   7  526.75   38.40
  -1  11  -7  239.28   27.30
   1 -11   7  222.18   28.70
   2 -11   7  133.49   22.30
   2 -11   7  148.49   25.40
   3 -11   7  125.39   21.00
   3 -11   7  152.58   26.40
   4 -11   7   61.79   17.40
   4 -11   7   76.19   22.10
   5 -11   7   46.50   23.20
   5 -11   7   39.00   18.20
   6 -11   7   88.19   38.30
   6 -11   7   93.99   23.50
   7 -11   7   -0.10   24.50
   7 -11   7  -13.40   21.40
  -8 -10   7  -10.30   23.50
  -7 -10   7   49.30   26.10
  -7 -10   7    5.40   20.80
  -6 -10   7  205.08   27.00
  -6 -10   7  190.18   28.80
  -5 -10   7   71.79   20.90
  -5 -10   7   74.29   18.10
  -4 -10   7   24.10   14.80
  -4 -10   7   38.50   17.30
   3  10  -7   84.69   13.10
  -3 -10   7   80.89   17.00
  -3 -10   7   83.29   15.40
   2  10  -7  552.24   32.00
  -2 -10   7  609.74   38.30
  -2 -10   7  529.65   32.50
   1  10  -7  661.13   40.60
  -1 -10   7  693.23   42.10
  -1 -10   7  656.83   33.40
   0  10  -7  379.66   29.80
   0 -10   7  421.86   32.60
   1 -10   7  468.55   38.20
   1 -10   7  492.75   35.70
   2 -10   7  460.45   39.30
   2 -10   7  456.55   34.80
   3 -10   7  462.35   36.70
   3 -10   7  448.86   40.80
   4 -10   7  835.92   56.39
   4 -10   7  898.51   51.79
   5 -10   7  814.32   49.40
   5 -10   7  769.12   54.69
   6 -10   7  475.85   39.40
   6 -10   7  488.65   48.70
   7 -10   7  262.77   49.99
   7 -10   7  255.17   28.30
   8 -10   7  151.18   25.40
   8 -10   7  122.79   29.90
  -8  -9   7 1053.19   75.89
  -8  -9   7 1085.79   64.79
  -7  -9   7  529.35   51.49
  -7  -9   7  623.74   45.40
  -6  -9   7  467.15   37.90
  -6  -9   7  515.75   46.40
  -5  -9   7  887.01   50.39
  -5  -9   7  911.21   56.79
  -4  -9   7  450.45   35.90
  -4  -9   7  415.96   32.60
   3   9  -7   23.00    7.20
  -3  -9   7    1.60   11.20
  -3  -9   7   27.70   11.50
   2   9  -7  306.57   21.20
  -2  -9   7  301.27   24.10
  -2  -9   7  321.97   27.10
   1   9  -7  759.02   40.90
  -1  -9   7  886.21   45.00
  -1  -9   7  733.63   37.90
   0  -9   7   44.40   12.50
   1  -9   7  120.89   18.90
   1  -9   7  103.09   15.70
   2  -9   7    7.30   10.90
   2  -9   7    7.00   14.20
   3  -9   7  391.76   35.00
   3  -9   7  415.66   32.10
   4  -9   7  932.11   58.39
   4  -9   7 1016.40   53.99
   5  -9   7  140.69   20.60
   5  -9   7   90.89   21.40
   6  -9   7  292.37   31.60
   6  -9   7  322.37   39.60
   7  -9   7  776.92   48.40
   7  -9   7  742.93   58.49
   8  -9   7  357.96   47.70
   8  -9   7  402.96   38.20
   9  -9   7  497.15   56.09
  -9  -8   7   42.40   30.00
  -9  -8   7   58.79   23.50
  -8  -8   7  103.09   23.20
  -8  -8   7   93.99   32.10
  -7  -8   7  437.86   36.00
  -7  -8   7  373.56   45.80
  -6  -8   7  305.07   29.50
  -6  -8   7  197.98   31.30
  -5  -8   7  168.18   23.20
  -5  -8   7  161.38   24.20
   4   8  -7 1173.38   49.50
  -4  -8   7 1175.08   63.79
  -4  -8   7 1229.48   59.89
   3   8  -7 1951.00   80.39
  -3  -8   7 1793.72   87.19
  -3  -8   7 1995.00   87.09
   2   8  -7 1127.99   51.69
  -2  -8   7 1148.59   55.89
  -2  -8   7 1090.89   54.09
  -1  -8   7 1998.10   93.29
  -1  -8   7 2427.16   98.99
  -1  -8   7 2248.38   96.79
   0  -8   7 2206.98   95.59
   0  -8   7 2084.49   94.89
   1  -8   7  382.26   27.40
   1  -8   7  374.46   32.50
   2  -8   7  174.58   23.20
   2  -8   7  200.58   22.10
   3  -8   7  710.93   46.90
   3  -8   7  821.72   43.50
   4  -8   7  722.53   47.60
   4  -8   7  770.32   43.20
   5  -8   7  311.87   27.40
   5  -8   7  257.57   32.00
   6  -8   7  363.66   30.10
   6  -8   7  275.87   33.60
   7  -8   7   85.69   17.70
   7  -8   7   87.89   26.20
   8  -8   7  223.88   36.40
   8  -8   7  158.08   22.80
   9  -8   7  103.99   28.20
 -10  -7   7  101.59   33.10
 -10  -7   7  168.78   29.80
  -9  -7   7  453.95   42.40
  -9  -7   7  373.16   55.69
  -8  -7   7  105.09   26.20
  -8  -7   7   87.29   19.40
  -7  -7   7   57.39   21.70
  -7  -7   7   96.89   17.80
  -6  -7   7  561.54   37.40
  -5  -7   7  244.58   24.20
  -4  -7   7    4.30    9.60
   3   7  -7   64.99    8.20
  -3  -7   7   76.79   12.90
  -2  -7   7  216.68   19.60
  -2  -7   7  208.48   17.40
  -1  -7   7  992.10   48.50
  -1  -7   7  947.11   47.30
   0  -7   7  600.54   32.60
   0  -7   7  492.45   32.30
   1  -7   7  340.37   23.90
   1  -7   7  312.47   24.50
   2  -7   7  595.44   38.80
   2  -7   7  570.54   36.30
   3  -7   7  695.43   38.60
   3  -7   7  674.23   41.80
   4  -7   7 1942.01   95.29
   4  -7   7 2125.79   90.69
   5  -7   7 1599.04   83.39
   5  -7   7 1776.72   77.69
   6  -7   7  510.15   41.80
   6  -7   7  543.55   34.40
   7  -7   7  493.95   33.60
   7  -7   7  483.35   41.70
   8  -7   7  684.23   41.10
   8  -7   7  580.74   51.49
   9  -7   7  140.89   27.10
 -10  -6   7  132.69   24.90
  -9  -6   7  322.37   48.60
  -9  -6   7  235.98   31.60
  -8  -6   7 1474.35   72.89
  -7  -6   7 1392.36   67.89
  -6  -6   7  423.46   30.40
  -5  -6   7 1790.12   81.09
  -4  -6   7 2066.39   90.69
   3   6  -7  384.36   22.70
  -3  -6   7  312.27   23.70
  -2  -6   7   73.79   11.50
  -1  -6   7 1144.69   53.29
  -1  -6   7 1180.38   54.09
   0  -6   7  247.48   19.60
   0  -6   7  286.27   19.20
   1  -6   7  100.09   12.40
   1  -6   7   90.29   13.40
   1  -6   7   73.19    7.30
   2  -6   7   23.20   10.00
   2  -6   7   19.30    7.80
   3  -6   7   10.30    7.70
   3  -6   7   -8.30    9.80
   4  -6   7  597.14   32.20
   4  -6   7  572.24   38.10
   5  -6   7  352.76   24.80
   5  -6   7  413.76   33.10
   6  -6   7   26.50    9.80
   6  -6   7   24.90   16.20
  -7   6  -7  347.27   26.30
   7  -6   7  357.96   36.60
   8  -6   7  710.53   53.99
   8  -6   7  752.92   42.20
   9  -6   7  486.05   53.39
  10  -6   7  396.66   50.59
 -11  -5   7  194.08   41.20
 -11  -5   7  223.08   32.50
 -10  -5   7  -22.20   19.50
  -9  -5   7   76.79   18.30
  -8  -5   7   16.40   13.70
  -7  -5   7   14.70   11.90
  -6  -5   7  231.08   21.90
  -5  -5   7  224.28   20.20
  -4  -5   7  851.91   42.80
   3   5  -7 2706.43  108.99
  -3  -5   7 2679.93  110.19
  -3  -5   7 2799.42  114.89
  -2  -5   7 1597.74   69.19
  -2  -5   7 1660.73   71.39
  -1  -5   7 1600.84   69.99
  -1  -5   7 1593.24   69.19
   0  -5   7 2312.87   98.69
   0  -5   7 2331.47   98.09
   1  -5   7 1543.95   68.69
   1  -5   7 1741.53   75.19
   1  -5   7 1775.92   73.39
   2  -5   7  296.37   18.80
   2  -5   7  239.28   16.20
   2  -5   7  268.67   20.70
   3  -5   7 1330.47   60.69
   3  -5   7 1417.46   66.59
   4  -5   7 1758.62   77.99
   4  -5   7 1877.51   84.79
  -5   5  -7  174.28   14.10
   5  -5   7  161.28   22.00
   5  -5   7  141.69   16.70
  -6   5  -7  364.96   24.10
   6  -5   7  324.37   32.40
   6  -5   7  324.87   23.10
  -7   5  -7  193.58   22.60
   7  -5   7  165.38   19.50
   7  -5   7  200.78   30.30
  -8   5  -7   12.10   16.70
   8  -5   7   32.00   18.70
  -9   5  -7   23.40   21.80
   9  -5   7   23.80   23.60
  10  -5   7  108.69   32.80
 -11  -4   7  289.17   42.20
 -11  -4   7  273.47   43.00
 -10  -4   7  500.25   40.80
  -9  -4   7  715.23   44.80
  -8  -4   7 1617.74   76.29
  -7  -4   7  937.91   48.40
  -6  -4   7 1078.89   52.59
  -5  -4   7  167.08   17.00
  -4  -4   7  154.98   14.40
   3   4  -7   30.90    5.00
  -3  -4   7   21.80    5.40
  -3  -4   7   36.80    7.10
  -2  -4   7    6.40    5.00
  -2  -4   7    4.40    5.40
  -1  -4   7  147.59   12.10
  -1  -4   7  144.39   12.30
   0  -4   7    7.60    5.40
   0  -4   7    3.30    4.80
   1  -4   7   15.10    5.80
   1  -4   7   26.50    7.30
   2  -4   7 1712.43   77.29
   2  -4   7 1750.22   73.69
   3  -4   7 1536.65   71.19
   3  -4   7 1544.75   66.19
   4  -4   7 2156.98   90.59
   4  -4   7 2178.08   97.19
  -5   4  -7 1968.30   86.19
   5  -4   7 2012.50   84.99
   5  -4   7 2092.69   93.69
  -6   4  -7 1036.60   50.99
   6  -4   7 1103.19   57.99
   6  -4   7 1000.40   47.10
  -7   4  -7  994.50   50.39
   7  -4   7  828.82   40.90
   7  -4   7  822.62   52.29
  -8   4  -7 1348.47   68.19
   8  -4   7 1225.48   71.09
  -9   4  -7  721.13   54.19
   9  -4   7  834.12   57.89
 -10   4  -7  402.16   45.60
  10  -4   7  327.57   45.60
 -11  -3   7  126.99   23.70
 -10  -3   7  465.35   38.40
  -9  -3   7  441.36   35.20
  -8  -3   7 1003.00   52.29
  -7  -3   7 1283.17   61.19
  -6  -3   7  868.01   43.80
  -5  -3   7  891.11   50.49
  -4  -3   7 1358.56   60.09
   3   3  -7 1341.67   55.79
  -3  -3   7 1264.47   59.09
  -3  -3   7 1467.65   56.69
  -2  -3   7 2199.58   95.79
  -2  -3   7 2422.26   94.69
  -1  -3   7 2405.36  101.29
  -1  -3   7 2507.15  101.29
   0  -3   7  934.01   43.20
   0  -3   7  945.61   42.00
   1  -3   7  373.06   20.60
   1  -3   7  420.46   23.50
   2  -3   7  128.59   13.50
   2  -3   7  139.79   11.10
   3  -3   7  126.19   11.30
   3  -3   7  123.59   15.10
  -4   3  -7    3.40    5.90
   4  -3   7   -0.50    8.30
   4  -3   7    4.40    5.40
  -5   3  -7    6.40    8.10
   5  -3   7   -0.70    5.80
   5  -3   7   21.50   10.50
  -6   3  -7   39.30   12.00
   6  -3   7   38.00   13.40
   6  -3   7   41.90    7.60
  -7   3  -7  352.16   31.20
   7  -3   7  345.37   32.30
  -8   3  -7  956.60   56.39
   8  -3   7  883.21   57.29
  -9   3  -7  452.05   45.30
   9  -3   7  533.85   48.50
 -10   3  -7  211.68   34.40
 -11  -2   7  443.16   44.70
 -10  -2   7   18.40   15.80
  -9  -2   7  111.99   18.60
  -8  -2   7    2.60   11.30
  -7  -2   7   84.89   13.70
  -6  -2   7  162.48   17.60
  -5  -2   7  107.79   12.60
  -5  -2   7   92.19    7.50
  -5  -2   7   96.49    9.70
   4   2  -7  100.49    8.30
  -4  -2   7   98.49   11.20
  -4  -2   7   87.19    7.80
   3   2  -7 1914.21   72.49
  -3  -2   7 1593.04   70.39
  -3  -2   7 1658.83   72.79
  -2  -2   7 3076.39  122.69
  -2  -2   7 2997.90  123.59
  -1  -2   7  203.88   12.90
  -1  -2   7  224.98   13.90
   0  -2   7 1976.10   84.29
   0  -2   7 2131.29   86.59
   1  -2   7 3205.08  129.89
   1  -2   7 3072.29  126.39
   2  -2   7 1012.40   43.00
   2  -2   7  985.20   47.40
  -3   2  -7  680.53   31.40
   3  -2   7  730.83   32.20
   3  -2   7  791.52   38.70
  -4   2  -7 2902.91  126.39
   4  -2   7 3193.48  130.69
  -5   2  -7  878.41   45.10
   5  -2   7  906.31   48.50
  -6   2  -7   49.10   14.40
   6  -2   7   44.00   13.20
  -7   2  -7  651.93   43.10
   7  -2   7  589.04   41.60
  -8   2  -7  243.78   36.20
   8  -2   7  328.17   35.40
  -9   2  -7  -13.50   20.70
   9  -2   7    1.40   19.50
 -10   2  -7   16.40   26.60
  10  -2   7   41.10   26.70
 -12  -1   7  336.47   47.00
 -11  -1   7  297.97   40.00
 -10  -1   7  282.57   32.50
  -9  -1   7  490.65   35.50
  -8  -1   7  907.21   39.70
  -8  -1   7  885.41   47.60
  -7  -1   7 1462.15   67.59
  -7  -1   7 1468.65   60.89
  -6  -1   7 1374.86   61.99
  -6  -1   7 1326.77   55.89
  -5  -1   7  473.65   25.90
  -5  -1   7  427.96   21.10
  -4  -1   7  138.79    9.90
  -4  -1   7  131.39   12.80
  -3  -1   7  317.97   17.10
  -3  -1   7  304.67   17.80
  -2  -1   7   -0.40    3.70
  -1  -1   7   29.00    4.90
  -1  -1   7   35.10    5.70
   0  -1   7    7.40    3.70
   0  -1   7    7.40    4.50
   1  -1   7  378.46   18.00
   1  -1   7  353.76   21.30
  -2   1  -7 2927.01  118.89
   2  -1   7 3026.40  119.39
   2  -1   7 3022.00  125.19
  -3   1  -7 1018.00   46.60
   3  -1   7  992.30   48.40
  -4   1  -7  178.38   16.90
   4  -1   7  205.58   19.10
   5  -1   7 1337.47   64.99
  -6   1  -7  861.01   47.60
   6  -1   7  780.82   46.80
  -7   1  -7  375.16   33.70
   7  -1   7  338.27   32.40
  -8   1  -7  982.30   59.59
   8  -1   7  966.50   58.39
  -9   1  -7 1397.16   78.29
   9  -1   7 1308.07   75.09
 -10   1  -7  431.76   53.49
  10  -1   7  348.37   46.50
 -12   0   7   45.00   31.40
 -11   0   7   17.50   21.40
 -10   0   7  401.26   35.50
  -9   0   7   78.49   17.80
  -9   0   7   91.29   12.90
  -8   0   7  482.15   26.10
  -8   0   7  441.16   32.30
  -7   0   7 1581.64   70.49
  -7   0   7 1464.25   64.69
  -6   0   7  725.03   36.10
  -6   0   7  591.64   30.10
  -5   0   7  901.61   40.00
  -5   0   7  924.11   43.90
  -4   0   7 1752.72   75.49
  -4   0   7 1754.02   72.59
  -3   0   7 3442.96  140.69
  -3   0   7 3551.54  142.49
  -2   0   7 3281.97  130.09
  -2   0   7 3128.49  129.99
  -1   0   7 4484.65  184.08
  -1   0   7 4666.93  182.68
   0   0   7 1355.26   56.79
   0   0   7 1392.66   59.79
   1   0   7  913.91   38.90
   1   0   7  891.11   38.10
   1   0   7  931.61   42.60
   2   0   7  188.58   15.20
  -3   0  -7  840.22   40.30
   3   0   7  791.42   40.80
  -4   0  -7  744.43   39.70
   4   0   7  777.12   41.50
  -5   0  -7   11.70    9.50
   5   0   7   13.60   10.70
  -6   0  -7   88.19   16.60
   6   0   7   80.39   16.40
  -7   0  -7   43.50   18.30
   7   0   7   55.29   15.80
  -8   0  -7  170.58   26.60
   8   0   7  123.89   22.20
  -9   0  -7  266.97   44.10
   9   0   7  229.78   35.40
 -10   0  -7  214.78   35.30
  10   0   7  177.68   31.10
 -12   1   7   85.39   39.30
 -11   1   7  215.58   31.20
 -10   1   7  577.14   41.40
  -9   1   7  140.59   20.80
  -9   1   7  139.69   20.80
  -8   1   7  192.38   18.80
  -8   1   7  193.78   23.60
  -7   1   7  904.61   45.90
  -7   1   7  836.02   41.70
  -6   1   7  132.89   13.50
  -6   1   7  121.29   16.40
  -5   1   7  438.76   23.10
  -5   1   7  434.66   25.30
  -4   1   7  156.68   13.80
  -4   1   7  136.99   11.00
  -3   1   7  466.75   23.60
  -3   1   7  481.65   24.60
  -2   1   7 3743.43  153.48
  -2   1   7 3859.91  153.58
  -1   1   7 1895.61   82.59
  -1   1   7 2032.40   81.19
   0   1   7   13.20    4.10
   0   1   7   23.40    6.10
   1   1   7 2831.82  111.19
   1   1   7 2963.00  116.59
   1   1   7 2586.64  111.69
   2   1   7 3088.09  128.69
  -3  -1  -7 1197.78   54.39
   3   1   7 1110.59   53.99
  -4  -1  -7 2438.66  101.79
   4   1   7 2144.29   99.89
  -5  -1  -7 1482.15   70.89
   5   1   7 1419.56   69.49
  -6  -1  -7  996.40   55.19
   6   1   7  936.31   52.79
  -7  -1  -7  819.92   52.89
   7   1   7  882.51   51.09
  -8  -1  -7  658.23   48.70
   8   1   7  633.14   45.60
  -9  -1  -7  129.99   28.90
   9   1   7  122.79   25.10
 -12   2   7  323.27   42.00
 -11   2   7  272.97   39.20
 -10   2   7  534.55   41.60
 -10   2   7  578.94   39.20
  -9   2   7 1144.29   57.99
  -9   2   7  993.00   53.89
  -8   2   7  833.12   46.20
  -8   2   7  815.52   42.20
  -7   2   7  626.94   34.50
  -7   2   7  616.04   36.10
  -6   2   7 1719.53   79.29
  -6   2   7 1951.70   81.49
  -5   2   7  765.62   37.20
   4  -2  -7  262.87   19.20
  -4   2   7  293.77   18.00
   3  -2  -7 1237.58   55.09
  -3   2   7 1214.58   53.99
   2  -2  -7  924.61   42.30
  -2   2   7  930.61   42.30
   1  -2  -7   13.10    5.00
  -1   2   7   21.60    5.70
   0   2   7   19.40    6.00
   1   2   7   15.30    5.70
   1   2   7   18.60    6.70
   1   2   7   11.30    3.80
   2   2   7  343.27   21.30
  -3  -2  -7  101.19   14.10
  -4  -2  -7   44.10   11.40
   4   2   7   38.70   11.30
  -5  -2  -7  256.17   25.80
   5   2   7  231.18   23.00
  -6  -2  -7 2221.88  103.39
   6   2   7 2152.38  100.19
  -7  -2  -7  781.12   51.69
   7   2   7  792.92   49.50
  -8  -2  -7  653.23   51.49
   8   2   7  638.04   45.90
   9   2   7  939.41   60.99
 -12   3   7  112.29   30.20
 -11   3   7   50.09   24.30
 -11   3   7   44.90   33.00
 -10   3   7  205.28   32.20
 -10   3   7  182.58   24.30
  -9   3   7  428.46   35.10
  -9   3   7  475.65   34.90
  -8   3   7  173.58   23.10
   7  -3  -7  466.35   31.90
  -7   3   7  392.46   28.10
   6  -3  -7  653.23   37.00
  -6   3   7  606.24   34.00
   5  -3  -7  714.03   37.60
  -5   3   7  674.23   35.80
   4  -3  -7  867.91   42.50
  -4   3   7  892.01   42.50
   3  -3  -7 2150.18   92.09
  -3   3   7 2197.88   92.29
   2  -3  -7 2111.49   87.59
  -2   3   7 2048.99   87.99
   1  -3  -7  814.22   37.30
  -1   3   7  809.72   38.80
   0  -3  -7  668.23   31.00
   0   3   7  671.83   33.70
  -1  -3  -7  481.85   22.90
   1   3   7  455.45   26.60
   2   3   7 1347.37   64.69
  -3  -3  -7 1169.48   56.59
   3   3   7 1145.09   55.29
  -4  -3  -7  670.33   39.70
   4   3   7  668.63   38.30
  -5  -3  -7  241.18   27.00
   5   3   7  265.87   24.20
  -6  -3  -7    7.20   13.20
   6   3   7   21.20   13.40
  -7  -3  -7   -5.50   14.10
   7   3   7    6.10   14.90
  -8  -3  -7    4.90   20.70
   8   3   7    7.60   17.00
  -9  -3  -7   -8.80   24.30
   9   3   7   39.80   23.00
 -11   4   7  293.57   40.30
 -11   4   7  325.97   42.80
 -10   4   7  228.98   35.70
 -10   4   7  240.98   34.80
  -9   4   7  312.77   32.80
  -9   4   7  243.48   29.60
   8  -4  -7  262.67   28.70
  -8   4   7  288.77   29.20
   7  -4  -7  334.07   28.00
  -7   4   7  329.77   27.00
  -6   4   7  246.28   22.50
   5  -4  -7  216.98   20.50
  -5   4   7  221.28   22.30
  -4   4   7   10.00    7.30
  -3   4   7   18.00    6.20
   2  -4  -7  872.41   42.40
  -2   4   7  923.31   43.20
   1  -4  -7  224.98   16.30
  -1   4   7  226.68   16.40
   0  -4  -7   93.49   10.80
   0   4   7   95.69   11.30
  -1  -4  -7 1913.51   79.79
   1   4   7 1938.81   94.89
  -2  -4  -7 3481.45  145.19
   2   4   7 3788.52  152.38
  -3  -4  -7  974.10   49.90
   3   4   7  969.00   48.70
  -4  -4  -7 1006.40   53.29
   4   4   7  991.60   51.09
  -5  -4  -7 1007.80   56.89
   5   4   7 1058.19   54.59
  -6  -4  -7  297.37   31.30
   6   4   7  282.87   28.80
  -7  -4  -7  405.86   41.00
   7   4   7  368.66   36.60
  -8  -4  -7  398.76   51.19
   8   4   7  458.25   41.30
  -9  -4  -7  399.06   48.60
 -11   5   7  345.07   39.00
 -11   5   7  312.07   41.10
 -10   5   7  309.57   38.50
 -10   5   7  335.77   38.60
   9  -5  -7 1022.40   56.39
  -9   5   7  856.51   54.69
   8  -5  -7 1614.44   77.99
  -8   5   7 1589.24   78.09
   7  -5  -7  561.34   36.50
  -7   5   7  574.34   37.40
   6  -5  -7 1102.29   55.59
  -6   5   7 1127.59   56.29
   5  -5  -7 1975.50   89.99
  -5   5   7 2103.89   91.29
   4  -5  -7  887.81   45.80
  -4   5   7  937.31   46.80
   3  -5  -7 1473.85   77.39
  -3   5   7 1883.31   76.39
   2  -5  -7 2209.68  100.89
  -2   5   7 2582.24  103.39
   1  -5  -7  406.56   25.30
  -1   5   7  467.15   26.50
   0  -5  -7    1.50    6.70
   0   5   7   -1.70    6.70
  -1  -5  -7  239.38   16.80
   1   5   7  261.47   19.80
  -2  -5  -7   -1.70    5.90
   2   5   7   17.70    8.80
  -3  -5  -7   45.60   11.50
   3   5   7   44.90   11.60
  -4  -5  -7   36.40   12.90
   4   5   7   47.20   12.60
  -5  -5  -7    3.70   11.90
   5   5   7  -14.40   12.00
  -6  -5  -7  476.05   38.90
   6   5   7  409.56   34.90
  -7  -5  -7 1006.80   63.39
   7   5   7  896.01   57.89
  -8  -5  -7   23.60   21.40
   8   5   7   97.49   23.50
 -11   6   7    0.00   27.30
 -11   6   7   -7.10   24.30
  10  -6  -7   39.40   22.10
 -10   6   7  -11.20   19.50
   9  -6  -7   17.70   19.80
  -9   6   7  -11.70   17.00
   8  -6  -7   39.00   15.30
  -8   6   7   -2.40   15.20
   7  -6  -7   22.90   13.70
  -7   6   7   21.10   13.90
   6  -6  -7  119.19   18.10
  -6   6   7  177.48   22.70
   5  -6  -7  651.63   38.60
  -5   6   7  667.13   39.30
   4  -6  -7 2027.70   92.09
  -4   6   7 2131.49   93.39
   3  -6  -7 2020.80   89.39
  -3   6   7 2033.20   90.19
  -2   6   7 1124.39   54.49
   1  -6  -7 1705.83   75.59
  -1   6   7 1733.83   77.29
   0  -6  -7  797.52   40.20
   0   6   7  812.32   41.60
  -1  -6  -7 1078.99   50.19
   1   6   7 1097.09   53.49
  -2  -6  -7  977.00   45.70
   2   6   7  994.30   51.39
  -3  -6  -7 1308.87   60.69
  -3  -6  -7 1512.45   69.69
   3   6   7 1420.76   68.29
  -4  -6  -7  855.81   47.40
   4   6   7  713.23   44.50
  -5  -6  -7  128.09   23.10
   5   6   7  129.19   19.00
  -6  -6  -7   82.49   20.40
   6   6   7  116.99   19.80
  -7  -6  -7    6.80   16.30
   7   6   7   10.60   16.90
  10  -7  -7  433.16   41.70
 -10   7   7  288.07   42.30
   9  -7  -7  539.75   45.60
  -9   7   7  474.05   42.20
   8  -7  -7  200.58   30.90
  -8   7   7  116.39   22.20
   7  -7  -7   82.49   16.40
  -7   7   7   68.69   17.10
   6  -7  -7  308.17   29.80
  -6   7   7  309.87   29.10
   5  -7  -7   17.70   13.80
  -5   7   7   41.70   14.50
   4  -7  -7   44.50   12.70
  -4   7   7   33.90   12.50
   3  -7  -7   56.49   13.10
  -3   7   7   49.50   12.50
   2  -7  -7    0.30   10.00
  -2   7   7   11.60    8.40
   1  -7  -7  618.34   35.50
  -1   7   7  577.94   35.10
   0  -7  -7  424.76   28.00
   0   7   7  440.66   28.50
  -1  -7  -7  304.57   22.90
   1   7   7  334.77   25.00
  -2  -7  -7  549.25   31.60
   2   7   7  547.35   35.70
  -3  -7  -7  489.55   29.40
   3   7   7  498.05   34.80
  -4  -7  -7  540.35   37.70
   4   7   7  521.55   36.60
  -5  -7  -7  602.14   45.50
   5   7   7  651.63   41.70
  -6  -7  -7  379.46   61.59
   6   7   7  490.25   37.40
  -7  -7  -7  556.64   47.70
   7   7   7  512.65   47.40
  10  -8  -7  225.58   32.30
   9  -8  -7  299.47   46.70
  -9   8   7  445.46   43.50
   8  -8  -7 1213.08   67.29
  -8   8   7 1111.09   65.69
  -7   8   7  247.78   28.70
   6  -8  -7  220.58   29.40
  -6   8   7  276.87   29.60
   5  -8  -7 1862.61   87.39
  -5   8   7 1858.01   88.09
   4  -8  -7 1540.55   75.29
  -4   8   7 1624.14   77.09
   3  -8  -7  779.92   44.20
  -3   8   7  719.83   42.50
   2  -8  -7  535.55   35.70
  -2   8   7  548.35   34.40
   1  -8  -7  292.27   25.90
  -1   8   7  228.48   22.90
   0  -8  -7   76.39   15.10
   0   8   7   74.09   13.60
  -1  -8  -7   56.09   13.80
   1   8   7   41.10   12.60
  -2  -8  -7  248.88   24.10
   2   8   7  284.67   27.20
  -3  -8  -7   21.90   12.00
   3   8   7   15.20   13.60
  -4  -8  -7    3.10   13.70
   4   8   7   15.00   13.80
  -5  -8  -7    7.90   16.40
   5   8   7   17.00   14.80
  -6  -8  -7   16.80   18.40
   6   8   7   75.69   20.80
   9  -9  -7  -34.50   21.50
  -9   9   7   16.30   23.00
  -8   9   7    3.80   19.90
   7  -9  -7   13.80   19.50
  -7   9   7   -0.80   19.10
   6  -9  -7   43.30   17.80
  -6   9   7   54.89   18.10
   5  -9  -7  976.50   55.09
  -5   9   7  939.11   54.69
   4  -9  -7  904.41   52.29
  -4   9   7  950.90   51.89
   3  -9  -7  566.84   39.50
  -3   9   7  544.75   37.40
   2  -9  -7  133.59   21.30
  -2   9   7  147.29   21.30
   1  -9  -7  352.66   31.80
  -1   9   7  397.76   29.60
   0  -9  -7 1462.15   69.99
   0   9   7 1399.66   69.89
  -1  -9  -7  677.63   41.70
   1   9   7  655.13   41.00
  -2  -9  -7  980.80   52.29
   2   9   7  959.00   53.49
   3   9   7 1125.69   60.99
   4   9   7  519.95   40.30
  -5  -9  -7  142.79   25.50
   5   9   7  114.29   21.60
   8 -10  -7  785.92   56.39
  -8  10   7  810.22   59.09
   7 -10  -7  294.97   40.00
  -7  10   7  420.46   66.39
   6 -10  -7  512.75   46.20
  -6  10   7  495.25   41.10
   5 -10  -7  273.07   36.80
  -5  10   7  230.18   30.50
   4 -10  -7  178.98   25.10
  -4  10   7  150.28   22.80
   3 -10  -7  270.67   33.20
  -3  10   7  227.28   27.50
   2 -10  -7  156.78   22.90
  -2  10   7  148.99   22.90
   1 -10  -7   78.69   19.90
  -1  10   7   65.39   15.60
   0 -10  -7  208.18   25.60
   0  10   7  250.97   26.90
  -1 -10  -7   20.40   17.20
   1  10   7   47.80   15.60
  -2 -10  -7  229.88   31.10
   2  10   7  169.38   23.50
   3  10   7  141.59   23.70
   4  10   7  298.37   36.10
   7 -11  -7  226.28   30.90
  -7  11   7  245.28   37.80
   6 -11  -7  317.77   40.20
  -6  11   7  297.47   39.10
   5 -11  -7 1184.68   68.89
  -5  11   7 1013.10   77.19
   4 -11  -7 1852.61   93.59
  -4  11   7 1881.81   93.99
   3 -11  -7  630.84   50.19
  -3  11   7  678.63   45.60
   2 -11  -7  436.76   40.30
  -2  11   7  422.16   36.00
   1 -11  -7  545.55   43.10
  -1  11   7  549.74   40.80
   0 -11  -7  145.19   24.00
   0  11   7  142.49   22.50
  -1 -11  -7  286.37   37.30
   1  11   7  289.17   32.80
   2  11   7  271.37   35.90
   5 -12  -7   29.40   23.80
  -5  12   7   31.20   19.20
   4 -12  -7  190.88   28.00
  -4  12   7  172.88   23.70
   3 -12  -7  354.86   47.10
  -3  12   7  336.57   40.50
   2 -12  -7  139.79   28.60
  -2  12   7  120.39   21.40
   1 -12  -7  120.39   26.30
  -1  12   7  100.89   18.40
   0 -12  -7  727.63   55.59
   0  12   7  749.33   48.80
  -1 -12  -7  840.02   57.99
   1  12   7  907.51   56.59
  -1 -14   8   59.89   23.50
   0  14  -8   -8.90   16.40
   0 -14   8   19.80   21.30
  -1  14  -8  237.28   37.50
   1 -14   8  245.18   38.50
  -2  14  -8  813.02   58.99
   2 -14   8  864.91   59.99
  -4 -13   8  265.67   40.10
  -3 -13   8  525.15   50.39
  -2 -13   8  492.75   44.00
   1  13  -8   61.59   17.90
  -1 -13   8  111.09   24.00
   0  13  -8  155.78   22.60
   0 -13   8  129.99   28.70
  -1  13  -8   65.39   17.90
   1 -13   8   83.69   33.30
  -2  13  -8   37.40   20.00
   2 -13   8  -10.40   24.80
  -3  13  -8   27.80   20.80
   3 -13   8   -3.60   19.20
  -4  13  -8  -20.10   20.50
   4 -13   8   35.40   22.30
   5 -13   8   38.70   29.30
  -3 -12   8  697.23   50.59
  -2 -12   8  688.83   49.80
   1  12  -8  465.95   33.90
  -1 -12   8  440.76   39.30
   0  12  -8  538.45   40.30
   0 -12   8  632.44   46.40
  -1  12  -8  980.70   57.59
   1 -12   8  985.70   61.29
  -2  12  -8  588.24   44.60
   2 -12   8  593.24   46.90
   3 -12   8  804.32   60.89
   3 -12   8  832.62   55.29
   4 -12   8  597.44   54.49
   4 -12   8  589.74   49.40
   5 -12   8  194.58   35.10
   5 -12   8  300.97   41.40
   6 -12   8  161.48   32.30
  -7 -11   8  140.99   28.40
  -6 -11   8  366.76   55.19
  -6 -11   8  467.15   47.10
  -5 -11   8  111.19   24.50
  -5 -11   8  171.48   27.30
  -4 -11   8   40.70   18.00
  -4 -11   8   41.00   18.50
  -3 -11   8  273.87   32.90
  -2 -11   8  110.99   19.80
   1  11  -8  287.77   25.90
  -1 -11   8  250.17   29.80
   0  11  -8  210.58   25.00
   0 -11   8  151.38   21.80
   1 -11   8   98.79   25.20
   2 -11   8  745.13   47.70
   2 -11   8  713.53   50.99
   3 -11   8  498.05   46.10
   3 -11   8  591.14   43.10
   4 -11   8    5.50   22.50
   4 -11   8   50.09   18.00
   5 -11   8  287.47   36.00
   5 -11   8  257.07   37.40
   6 -11   8  744.23   58.99
   6 -11   8  792.52   56.39
   7 -11   8  515.45   55.09
   7 -11   8  520.85   47.40
  -8 -10   8  416.36   47.00
  -8 -10   8  344.87   54.59
  -7 -10   8  296.87   49.60
  -7 -10   8  335.27   42.10
  -6 -10   8  333.87   42.20
  -6 -10   8  366.56   38.30
  -5 -10   8  776.52   53.59
  -5 -10   8  763.22   50.39
  -4 -10   8 1205.08   65.59
  -4 -10   8 1198.18   63.39
   3  10  -8  757.12   38.20
  -3 -10   8  762.92   46.60
  -3 -10   8  769.82   44.50
   2  10  -8 1116.09   53.99
  -2 -10   8 1213.58   60.29
  -2 -10   8 1058.49   53.89
   1  10  -8  945.01   52.99
  -1 -10   8  957.10   52.89
   0 -10   8  241.38   26.70
   0 -10   8  228.68   30.50
   1 -10   8  348.27   34.70
   1 -10   8  393.16   33.90
   2 -10   8  237.08   34.60
   2 -10   8  292.97   30.60
   3 -10   8  108.39   23.10
   3 -10   8  124.79   20.40
   4 -10   8   38.00   16.40
   4 -10   8   32.30   19.90
   5 -10   8    0.30   15.40
   5 -10   8   -9.70   19.90
   6 -10   8  211.98   33.00
   6 -10   8  200.58   33.40
   7 -10   8  334.47   36.90
   7 -10   8  408.26   50.59
   8 -10   8   63.59   29.60
   8 -10   8   59.09   21.70
  -8  -9   8   11.80   29.90
  -8  -9   8   73.29   24.60
  -7  -9   8   66.29   24.90
  -7  -9   8   92.69   22.70
  -6  -9   8   93.59   24.10
  -6  -9   8   66.79   18.70
  -5  -9   8  498.85   42.50
  -5  -9   8  499.85   37.60
  -4  -9   8  167.58   24.30
   3   9  -8  624.44   30.80
  -3  -9   8  603.54   38.80
  -3  -9   8  545.65   36.70
   2   9  -8 1227.68   57.19
  -2  -9   8 1262.17   62.59
  -2  -9   8 1207.08   58.99
  -1  -9   8  357.96   23.50
  -1  -9   8  372.26   31.00
  -1  -9   8  432.66   30.10
   0  -9   8  527.15   37.20
   0  -9   8  509.65   34.50
   1  -9   8 1492.95   74.59
   1  -9   8 1499.95   72.69
   2  -9   8 1356.56   66.19
   2  -9   8 1256.07   67.89
   3  -9   8  647.24   48.20
   3  -9   8  837.32   45.80
   4  -9   8 1066.39   57.29
   4  -9   8 1015.80   60.89
   5  -9   8  629.04   43.00
   5  -9   8  691.53   49.80
   6  -9   8  509.15   47.30
   6  -9   8  540.95   40.50
   7  -9   8  396.36   36.10
   7  -9   8  326.87   51.69
   8  -9   8  250.07   34.40
   8  -9   8  161.88   30.10
  -9  -8   8  826.32   59.19
  -9  -8   8  854.31   70.79
  -8  -8   8  573.44   60.59
  -8  -8   8  576.94   46.50
  -7  -8   8  107.19   26.10
  -7  -8   8  136.89   21.40
  -6  -8   8  355.86   42.10
  -6  -8   8  509.75   36.00
  -5  -8   8  534.75   36.90
  -4  -8   8  334.27   28.00
   3   8  -8  284.37   18.00
  -3  -8   8  297.67   26.00
  -2  -8   8  373.06   26.40
  -2  -8   8  385.96   28.10
  -1  -8   8    1.40    9.90
  -1  -8   8   -0.90   10.30
   0  -8   8   88.69   14.30
   0  -8   8   79.49   14.60
   0  -8   8   62.29   11.10
   1  -8   8   15.90   13.40
   1  -8   8   24.90   10.80
   2  -8   8  116.09   17.20
   2  -8   8   97.19   19.20
   3  -8   8  216.58   24.40
   3  -8   8  220.38   28.50
   4  -8   8  141.19   23.30
   4  -8   8  177.08   24.10
   5  -8   8  257.77   27.40
   5  -8   8  236.28   32.20
   6  -8   8 1835.42   94.89
   6  -8   8 1899.61   87.09
   7  -8   8 1050.79   56.49
   7  -8   8 1025.10   67.19
   8  -8   8  394.36   42.10
   8  -8   8  554.14   49.10
   9  -8   8  555.54   55.09
 -10  -7   8  217.18   42.10
 -10  -7   8  158.58   34.70
  -9  -7   8   11.90   20.90
  -9  -7   8   36.80   28.30
  -8  -7   8  338.57   34.80
  -8  -7   8  242.68   43.00
  -7  -7   8  534.05   39.40
  -6  -7   8  369.26   31.20
  -5  -7   8 1375.06   67.39
  -4  -7   8 2570.04  112.09
  -3  -7   8 1009.60   50.99
  -2  -7   8  846.02   44.10
  -2  -7   8  806.12   40.60
  -1  -7   8 1545.35   69.99
  -1  -7   8 1479.15   68.79
   0  -7   8  570.64   32.60
   0  -7   8  507.05   32.50
   1  -7   8  174.68   24.50
   1  -7   8  233.18   21.30
   2  -7   8 1607.04   78.19
   2  -7   8 1677.33   75.39
   3  -7   8 1468.75   74.99
   3  -7   8 1595.54   71.59
   4  -7   8   25.40   12.10
   4  -7   8   31.30   14.80
   5  -7   8   80.79   14.70
   5  -7   8   77.69   19.00
   6  -7   8   13.10   13.20
   6  -7   8   19.00   16.80
   7  -7   8  229.18   26.90
   7  -7   8  218.98   31.90
   8  -7   8  141.69   30.20
   9  -7   8  -52.69   22.70
 -10  -6   8  347.97   59.99
 -10  -6   8  360.36   43.20
  -9  -6   8  456.85   40.70
  -8  -6   8   43.20   16.60
  -7  -6   8   95.49   17.30
  -6  -6   8  144.79   19.80
  -5  -6   8   32.30   11.30
  -4  -6   8   70.29   12.50
  -3  -6   8  110.69   15.90
  -3  -6   8   85.69   12.70
  -2  -6   8  224.68   17.90
  -2  -6   8  262.17   20.60
  -1  -6   8 1057.09   50.29
   0  -6   8 1448.46   66.69
   0  -6   8 1450.45   65.49
   1  -6   8 1466.75   68.09
   1  -6   8 1813.52   74.49
   1  -6   8 1734.13   76.39
   2  -6   8  604.74   36.30
   2  -6   8  591.94   31.80
   2  -6   8  535.25   27.20
   3  -6   8 1189.08   55.79
   3  -6   8 1219.58   61.29
   4  -6   8 1144.79   60.59
   4  -6   8 1123.79   53.39
   5  -6   8  422.76   26.50
   5  -6   8  387.76   33.90
   6  -6   8  431.66   28.50
   6  -6   8  449.46   38.40
   7  -6   8  817.12   51.79
   7  -6   8  697.23   42.00
   8  -6   8  390.66   46.70
   9  -6   8  125.59   27.10
 -11  -5   8  216.98   43.20
 -10  -5   8  281.57   39.50
  -9  -5   8 1252.57   66.69
  -8  -5   8 1099.89   58.39
  -7  -5   8  226.78   24.60
  -6  -5   8 1429.06   67.49
  -5  -5   8 2291.17   99.99
  -4  -5   8  501.95   29.70
  -3  -5   8  266.97   20.20
  -3  -5   8  244.38   16.30
  -2  -5   8  612.24   30.60
  -2  -5   8  602.44   32.00
  -1  -5   8  140.99   13.10
  -1  -5   8  108.29   13.40
   0  -5   8  129.59   13.90
   0  -5   8  117.69   14.40
   1  -5   8  200.08   17.10
   1  -5   8  238.98   19.60
   2  -5   8  180.68   21.40
   2  -5   8  245.38   17.90
   3  -5   8  270.27   19.80
   3  -5   8  292.27   24.50
   4  -5   8  684.53   35.30
   4  -5   8  699.83   41.80
   5  -5   8  620.54   32.70
   5  -5   8  625.24   40.20
  -6   5  -8  978.30   44.70
   6  -5   8  859.01   43.70
   6  -5   8  862.91   53.29
  -7   5  -8  966.00   55.69
   7  -5   8 1073.59   60.89
   7  -5   8  936.61   48.10
  -8   5  -8  474.65   36.10
   8  -5   8  373.06   45.50
 -11  -4   8   29.80   24.50
 -10  -4   8   76.89   20.60
  -9  -4   8  -17.70   14.60
  -8  -4   8   11.40   14.00
  -7  -4   8  444.66   31.60
  -6  -4   8  868.61   45.50
  -5  -4   8  731.43   38.70
  -4  -4   8 2903.91  121.99
  -3  -4   8 2180.88   86.59
  -3  -4   8 2010.00   89.39
  -2  -4   8   51.39    8.70
  -2  -4   8   55.09    8.10
  -1  -4   8 1282.47   56.29
  -1  -4   8 1246.58   56.39
   0  -4   8 2564.34  105.79
   0  -4   8 2433.36  104.09
   1  -4   8 1094.49   49.50
   1  -4   8 1091.89   52.19
   2  -4   8 1550.84   68.69
   2  -4   8 1650.53   73.09
   3  -4   8 1837.82   81.39
   3  -4   8 1682.03   74.59
   4  -4   8   29.10    7.40
   4  -4   8   20.00   11.30
  -5   4  -8    2.00    8.00
   5  -4   8   14.70   11.60
   5  -4   8   -4.30    7.00
  -6   4  -8  458.55   29.00
   6  -4   8  413.46   23.90
   6  -4   8  399.86   34.10
  -7   4  -8    6.30   13.60
   7  -4   8  -13.20   15.00
  -8   4  -8   85.89   21.20
   8  -4   8   55.39   21.10
  -9   4  -8  -26.70   20.50
   9  -4   8   14.10   23.60
 -11  -3   8  446.96   46.10
 -10  -3   8  657.73   47.10
  -9  -3   8  300.07   31.20
  -8  -3   8  225.38   25.30
  -7  -3   8  156.78   21.10
  -6  -3   8  121.39   17.40
  -5  -3   8   23.00    8.30
   4   3  -8  113.19    9.10
  -4  -3   8  106.99   12.90
  -4  -3   8  133.39   10.00
  -3  -3   8   63.69    9.70
  -3  -3   8   69.99    9.20
  -2  -3   8   -2.30    4.80
  -2  -3   8    2.30    5.20
  -1  -3   8  413.46   22.20
  -1  -3   8  375.36   21.50
   0  -3   8  855.61   39.70
   0  -3   8  881.51   41.40
   1  -3   8 1153.68   50.79
   1  -3   8 1163.88   54.19
   2  -3   8  377.96   24.10
   2  -3   8  380.96   20.70
   3  -3   8  186.88   13.70
   3  -3   8  222.48   20.70
   4  -3   8 1325.77   63.19
   4  -3   8 1221.28   54.39
  -5   3  -8  698.53   36.90
   5  -3   8  701.03   33.00
   5  -3   8  757.92   43.60
  -6   3  -8 1408.66   66.39
   6  -3   8 1359.96   70.99
  -7   3  -8 1189.98   60.49
   7  -3   8 1082.99   63.69
  -8   3  -8  520.75   44.10
   8  -3   8  579.04   46.40
  -9   3  -8  213.68   38.20
   9  -3   8  259.67   41.50
 -10   3  -8  212.58   36.20
  10  -3   8  213.78   36.20
 -11  -2   8  616.14   50.19
 -10  -2   8  196.48   30.90
  -9  -2   8  302.77   31.00
  -8  -2   8  939.41   50.39
  -7  -2   8  577.04   34.90
  -6  -2   8  942.61   46.90
   5   2  -8 2351.06  102.19
  -5  -2   8 2814.62  107.99
  -5  -2   8 2448.75  101.69
  -4  -2   8 1951.50   81.89
  -4  -2   8 2067.49   85.79
  -3  -2   8  405.66   21.10
  -3  -2   8  415.16   22.80
  -2  -2   8  737.23   33.90
  -2  -2   8  729.93   34.40
  -1  -2   8   13.10    4.60
  -1  -2   8   21.60    5.90
   0  -2   8    1.30    5.70
   0  -2   8   12.10    4.70
   1  -2   8  109.19    9.80
   1  -2   8   90.59   12.80
   2  -2   8  772.82   34.60
   2  -2   8  763.42   38.90
   3  -2   8  154.58   16.80
   3  -2   8  113.69   10.60
  -4   2  -8  845.72   41.10
   4  -2   8  821.22   45.60
   5  -2   8  172.78   21.70
  -6   2  -8  448.56   30.90
   6  -2   8  334.87   31.40
  -7   2  -8  460.75   37.00
   7  -2   8  443.76   38.10
  -8   2  -8  341.57   37.10
   8  -2   8  359.46   36.10
  -9   2  -8  341.17   41.20
   9  -2   8  388.36   44.60
 -11  -1   8   98.79   23.60
 -10  -1   8    2.10   15.80
  -9  -1   8   10.90   14.30
  -8  -1   8   15.00    7.20
  -7  -1   8  250.17   22.50
  -7  -1   8  247.88   15.50
  -6  -1   8  693.73   37.20
  -6  -1   8  678.63   31.20
  -5  -1   8  236.88   14.70
  -4  -1   8  994.40   44.50
  -4  -1   8 1039.50   46.90
  -3  -1   8 2105.49   88.79
  -3  -1   8 2125.29   87.59
  -2  -1   8  285.77   16.90
  -2  -1   8  307.37   17.50
  -1  -1   8 1107.49   48.20
  -1  -1   8 1131.49   49.80
   0  -1   8 4940.11  195.28
   0  -1   8 4710.53  191.98
   1  -1   8 2762.62  110.29
   1  -1   8 2695.43  114.49
  -2   1  -8  855.01   37.70
   2  -1   8  890.01   43.90
   2  -1   8  911.51   38.20
   3  -1   8 1964.70   88.09
  -4   1  -8  240.88   18.70
   4  -1   8  185.08   20.10
  -5   1  -8   20.30    9.80
   5  -1   8   16.00   11.90
  -6   1  -8  426.06   31.60
   6  -1   8  356.46   32.30
  -7   1  -8  193.08   30.20
  -8   1  -8   22.50   19.20
   8  -1   8    8.80   17.80
  -9   1  -8  -10.40   21.40
   9  -1   8    8.90   20.90
 -12   0   8  313.17   43.70
 -11   0   8  458.35   44.50
 -10   0   8  672.03   44.20
  -9   0   8  556.74   38.70
  -9   0   8  540.65   38.50
  -8   0   8  576.94   38.50
  -8   0   8  668.63   31.60
  -7   0   8 1214.88   55.09
  -7   0   8 1338.77   61.69
  -6   0   8  460.55   27.30
  -6   0   8  346.17   20.60
  -5   0   8  106.29   14.70
  -5   0   8   78.39    9.60
  -4   0   8  389.26   22.50
  -4   0   8  378.26   20.20
  -3   0   8   27.20    5.60
  -2   0   8  655.83   31.00
  -2   0   8  642.44   31.70
  -1   0   8  105.49   10.80
  -1   0   8  109.49    9.00
   0   0   8  657.23   32.30
   0   0   8  636.44   28.90
   1   0   8 2025.80   86.49
   1   0   8 1992.10   81.29
   2   0   8  827.52   41.20
   3   0   8  414.66   27.40
  -4   0  -8 1366.26   63.49
   4   0   8 1312.87   64.79
  -5   0  -8 3073.99  128.59
   5   0   8 2821.32  128.49
  -6   0  -8  758.12   44.60
   6   0   8  631.34   44.30
  -7   0  -8  837.12   51.59
   7   0   8  768.22   50.09
  -8   0  -8 1264.47   69.79
   8   0   8 1142.49   67.89
  -9   0  -8  259.97   42.60
   9   0   8  330.07   42.70
 -12   1   8   80.19   28.00
 -11   1   8  259.57   32.60
 -10   1   8  169.08   24.30
  -9   1   8   56.79   13.40
  -9   1   8   18.60   15.40
  -8   1   8  663.83   41.00
  -8   1   8  688.63   36.40
  -7   1   8 1163.08   54.09
  -7   1   8 1239.88   59.39
  -6   1   8 2242.38   96.19
  -6   1   8 2357.46  100.19
  -5   1   8 2732.23  110.09
  -5   1   8 2431.06  106.29
  -4   1   8 2302.67   95.79
  -4   1   8 2309.07   97.69
  -3   1   8 1089.09   49.30
  -3   1   8 1084.39   48.50
  -2   1   8  278.07   17.60
  -2   1   8  306.17   17.80
  -1   1   8  888.31   39.70
  -1   1   8  894.91   42.40
   0   1   8   74.89   10.40
   0   1   8   80.69    8.00
   1   1   8  445.66   21.20
   1   1   8  489.25   26.30
   2   1   8  459.25   27.30
  -3  -1  -8   80.69   13.60
   3   1   8   77.99   12.80
  -4  -1  -8   27.10   10.10
   4   1   8   39.10   11.70
  -5  -1  -8  109.39   19.70
   5   1   8  111.79   17.50
  -6  -1  -8   87.19   17.20
   6   1   8   77.49   17.40
  -7  -1  -8  308.37   34.60
   7   1   8  372.06   35.70
  -8  -1  -8  217.68   36.50
   8   1   8  246.78   34.60
   9   1   8  288.57   42.40
 -12   2   8  279.17   35.50
 -11   2   8  701.03   52.99
 -10   2   8  236.78   29.30
 -10   2   8  199.98   28.00
  -9   2   8   82.69   17.60
  -8   2   8   30.60   12.00
  -8   2   8   29.20   12.00
  -7   2   8  111.19   16.30
  -7   2   8  144.39   16.80
  -6   2   8 1156.88   55.69
  -6   2   8 1178.38   54.19
  -5   2   8  169.38   15.90
  -5   2   8  190.78   18.10
  -4   2   8    9.40    6.80
  -4   2   8    8.50    6.20
  -3   2   8 1033.90   47.50
  -3   2   8 1040.90   47.40
  -2   2   8  719.23   33.50
  -2   2   8  683.43   34.30
  -1   2   8  546.95   28.90
  -1   2   8  530.95   26.10
   0   2   8 1977.10   87.89
   0   2   8 2091.69   83.69
   1   2   8 1679.63   70.49
   1   2   8 1784.02   76.59
   2   2   8  445.86   27.00
  -3  -2  -8 1439.16   64.99
   3   2   8 1317.17   64.29
  -4  -2  -8 1230.18   59.29
   4   2   8 1117.09   57.89
  -5  -2  -8  210.58   23.60
   5   2   8  209.78   23.50
  -6  -2  -8 1011.20   56.99
   6   2   8  980.30   55.29
  -7  -2  -8  477.35   40.30
   7   2   8  475.25   40.30
  -8  -2  -8   37.00   20.90
   8   2   8   26.30   19.20
  -9  -2  -8   29.20   26.30
   9   2   8   11.80   24.30
 -11   3   8  710.43   60.89
 -10   3   8 1424.96   70.29
 -10   3   8 1341.37   74.09
  -9   3   8  931.41   50.89
  -9   3   8  855.91   50.79
  -8   3   8  192.68   24.30
  -8   3   8  196.88   24.20
  -7   3   8  933.31   52.39
  -7   3   8  924.01   48.60
   6  -3  -8 1299.27   63.49
  -6   3   8 1314.47   60.79
  -5   3   8  248.88   19.10
  -4   3   8  666.73   34.40
   3  -3  -8  258.77   18.30
  -3   3   8  232.98   16.90
   2  -3  -8  116.49   13.90
  -2   3   8  113.49   12.10
   1  -3  -8  593.44   29.50
  -1   3   8  576.34   30.70
   0  -3  -8   59.49    8.20
   0   3   8   64.19    9.90
   1   3   8  238.28   19.30
   2   3   8  967.30   48.20
  -3  -3  -8  280.27   23.20
   3   3   8  329.17   23.90
  -4  -3  -8  802.32   44.40
   4   3   8  733.33   42.40
  -5  -3  -8 1320.17   65.79
   5   3   8 1160.78   62.99
  -6  -3  -8 1568.44   78.79
   6   3   8 1472.25   76.79
  -7  -3  -8  272.47   36.40
   7   3   8  213.58   31.90
   8   3   8  491.45   45.90
 -11   4   8   40.30   22.60
 -11   4   8   31.90   21.40
 -10   4   8  185.48   27.60
  -9   4   8  211.58   28.00
  -9   4   8  166.88   23.00
   8  -4  -8  310.67   32.40
  -8   4   8  335.27   30.90
   7  -4  -8 1708.03   83.79
  -7   4   8 1909.71   83.39
   6  -4  -8 1853.11   86.99
  -6   4   8 2000.70   86.89
   5  -4  -8 1333.47   65.89
  -5   4   8 1501.15   66.29
   4  -4  -8 1368.66   64.69
  -4   4   8 1434.96   65.09
   3  -4  -8 1052.39   49.40
  -3   4   8 1027.90   52.69
   2  -4  -8 1363.96   65.29
  -2   4   8 1607.64   68.69
   1  -4  -8 1671.43   75.89
  -1   4   8 1879.31   78.69
   0  -4  -8 2312.07   96.69
   0   4   8 2336.87  100.39
  -1  -4  -8 1335.57   58.39
   1   4   8 1397.76   64.39
  -2  -4  -8  324.07   19.10
   2   4   8  352.26   25.40
  -3  -4  -8   77.29   13.50
   3   4   8   69.19   12.90
  -4  -4  -8  111.59   18.70
   4   4   8   80.19   15.20
  -5  -4  -8   18.40   13.00
   5   4   8   -0.30   12.50
  -6  -4  -8  191.88   29.10
   6   4   8  180.28   28.40
  -7  -4  -8    7.00   18.00
   7   4   8   26.70   16.50
  -8  -4  -8  -23.30   20.50
   8   4   8   31.00   21.10
 -11   5   8  651.13   56.49
 -11   5   8  681.53   50.99
 -10   5   8  427.06   40.40
 -10   5   8  394.46   40.50
   9  -5  -8   96.69   22.00
  -9   5   8  104.39   20.80
   8  -5  -8  212.88   29.90
  -8   5   8  215.68   27.60
   7  -5  -8    6.60   13.60
  -7   5   8   41.80   14.20
   6  -5  -8  306.77   28.40
  -6   5   8  367.56   28.60
   5  -5  -8   69.79   13.90
  -5   5   8   53.49   12.70
   4  -5  -8   80.69   13.70
  -4   5   8  105.29   15.30
   3  -5  -8  840.22   42.80
  -3   5   8  817.52   42.80
   2  -5  -8 2185.98   94.39
  -2   5   8 2200.78   95.49
   1  -5  -8  893.01   43.70
  -1   5   8  912.01   45.10
   0  -5  -8 1447.16   63.39
   0   5   8 1416.16   66.19
  -1  -5  -8 2322.17   97.09
   1   5   8 2335.67  102.19
  -2  -5  -8 1129.09   49.60
   2   5   8 1122.69   56.39
   3   5   8  821.02   45.30
  -4  -5  -8 1628.94   75.99
   4   5   8 1430.76   72.99
  -5  -5  -8 1161.28   61.69
   5   5   8 1075.79   58.89
  -6  -5  -8  390.46   36.50
   6   5   8  351.26   34.40
  -7  -5  -8  545.65   44.50
   7   5   8  526.55   45.00
  -8  -5  -8  162.78   28.90
   8   5   8  150.58   28.40
 -11   6   8  409.46   43.90
 -11   6   8  354.56   48.00
  10  -6  -8  356.46   48.50
 -10   6   8  374.96   41.00
   9  -6  -8  475.85   43.40
  -9   6   8  452.55   40.20
   8  -6  -8  197.88   29.70
  -8   6   8  234.28   30.20
   7  -6  -8  317.37   30.80
  -7   6   8  383.96   32.70
   6  -6  -8 1587.04   78.19
  -6   6   8 1702.83   78.79
   5  -6  -8  791.72   45.20
  -5   6   8  866.81   46.50
   4  -6  -8 1048.50   53.79
  -4   6   8 1066.59   53.89
   3  -6  -8  995.90   50.29
  -3   6   8  987.70   50.69
   2  -6  -8   -0.80   10.40
  -2   6   8    2.60    8.90
   1  -6  -8    5.10    8.80
  -1   6   8    1.60    8.30
   0   6   8   61.99   11.50
  -1  -6  -8   16.40    9.10
   1   6   8    8.50   10.50
  -2  -6  -8  318.17   21.70
   2   6   8  304.67   27.60
  -3  -6  -8  168.78   19.50
   3   6   8  148.19   20.70
  -4  -6  -8   42.90   13.00
   4   6   8   41.70   13.50
  -5  -6  -8  745.53   49.80
   5   6   8  711.03   45.40
  -6  -6  -8  778.02   65.59
   6   6   8  790.12   50.69
  -7  -6  -8  329.47   39.30
   7   6   8  281.67   39.00
  10  -7  -8  -44.80   23.50
 -10   7   8    6.60   23.20
   9  -7  -8   19.30   22.00
  -9   7   8   34.40   22.00
   8  -7  -8  341.77   39.60
  -8   7   8  316.37   34.40
   7  -7  -8  227.58   28.80
  -7   7   8  222.98   27.90
   6  -7  -8  737.23   44.70
  -6   7   8  706.03   45.00
   5  -7  -8  905.81   51.09
  -5   7   8  962.20   51.69
   4  -7  -8  929.71   49.80
  -4   7   8  872.61   48.80
   3  -7  -8  654.03   38.70
  -3   7   8  586.04   37.30
   2  -7  -8 1067.69   54.09
  -2   7   8 1068.79   54.39
   1  -7  -8 2271.37   97.09
  -1   7   8 2135.69   98.09
   0  -7  -8  356.56   30.10
   0   7   8  338.77   26.00
  -1  -7  -8  270.47   22.00
   1   7   8  242.88   23.70
  -2  -7  -8  493.35   29.60
   2   7   8  456.25   35.00
   3   7   8  342.17   30.00
   4   7   8  109.99   18.90
  -5  -7  -8  363.86   36.30
   5   7   8  315.27   32.30
  -6  -7  -8  109.99   24.40
   6   7   8  109.19   22.60
  10  -8  -8  533.85   50.59
 -10   8   8  453.25   46.70
   9  -8  -8  273.97   42.10
  -9   8   8  200.08   30.90
   8  -8  -8   97.09   23.70
  -8   8   8  112.19   25.90
   7  -8  -8  196.88   27.20
  -7   8   8  223.78   31.00
   6  -8  -8   75.19   18.00
  -6   8   8   78.99   17.20
   5  -8  -8    0.00   13.40
  -5   8   8    8.00   12.90
   4  -8  -8   -7.30   13.60
  -4   8   8  -12.80   10.80
   3  -8  -8  204.08   28.70
  -3   8   8  252.67   25.30
   2  -8  -8  768.42   44.40
  -2   8   8  740.93   43.40
   1  -8  -8  647.04   39.90
  -1   8   8  619.74   38.70
   0  -8  -8  114.89   17.90
   0   8   8  130.29   20.00
  -1  -8  -8  565.74   36.00
   1   8   8  529.65   35.90
  -2  -8  -8  585.14   35.70
   2   8   8  605.04   41.40
   3   8   8  787.72   47.60
   4   8   8 1327.77   69.09
  -5  -8  -8  971.00   58.79
   5   8   8  809.52   53.89
   6   8   8  503.75   45.00
   9  -9  -8  821.62   59.89
  -9   9   8  919.41   63.29
   8  -9  -8  652.53   51.09
  -8   9   8  698.93   57.19
   7  -9  -8  892.71   56.79
  -7   9   8  794.32   54.19
   6  -9  -8 1635.84   84.89
  -6   9   8 1633.04   83.79
   5  -9  -8 1204.58   64.09
  -5   9   8 1135.39   63.59
   4  -9  -8  215.98   30.70
  -4   9   8  223.18   25.30
   3  -9  -8  284.57   31.60
  -3   9   8  290.77   27.50
   2  -9  -8  527.15   39.00
  -2   9   8  596.94   37.50
   1  -9  -8   58.69   17.60
  -1   9   8   73.49   15.60
   0  -9  -8  445.26   35.40
   0   9   8  420.16   32.80
  -1  -9  -8  370.76   34.00
   1   9   8  360.56   31.80
  -2  -9  -8   -4.90   15.60
   2   9   8    6.00   14.50
   3   9   8  109.19   22.70
   4   9   8   56.99   20.40
   5   9   8   47.10   22.30
   8 -10  -8   26.10   22.20
  -8  10   8  -48.50   21.00
   7 -10  -8  149.69   29.40
  -7  10   8  169.38   24.60
   6 -10  -8  186.58   30.40
  -6  10   8  148.59   31.90
   5 -10  -8  327.77   40.50
  -5  10   8  354.36   36.80
   4 -10  -8  572.04   45.60
  -4  10   8  541.55   41.30
   3 -10  -8  737.53   47.70
  -3  10   8  694.13   47.50
   2 -10  -8  634.44   45.40
  -2  10   8  630.14   43.20
   1 -10  -8 1051.99   59.29
  -1  10   8 1046.20   59.59
   0 -10  -8 1088.49   59.49
   0  10   8 1036.70   58.19
  -1 -10  -8  370.16   37.60
   1  10   8  399.76   34.10
   2  10   8  735.73   49.99
   3  10   8  404.96   41.40
   7 -11  -8  167.88   31.10
  -7  11   8  190.28   29.60
   6 -11  -8  308.37   47.00
  -6  11   8  297.07   37.40
   5 -11  -8   37.90   24.20
  -5  11   8   53.09   22.90
   4 -11  -8   22.70   22.50
  -4  11   8   25.30   15.60
   3 -11  -8    2.20   19.70
  -3  11   8   11.70   19.10
   2 -11  -8   30.80   21.90
   1 -11  -8   76.99   22.20
   0 -11  -8  129.09   25.70
  -1 -11  -8  -18.50   19.30
   1  11   8  -16.60   15.90
   2  11   8  148.69   24.20
   4 -12  -8  327.67   40.60
  -4  12   8  343.67   38.40
   3 -12  -8  223.38   37.10
  -3  12   8  276.97   32.60
   2 -12  -8  547.75   52.89
  -2  12   8  498.85   41.70
   1 -12  -8  464.15   50.69
  -1  12   8  493.35   41.00
   0  14  -9  755.42   49.00
   0 -14   9  715.73   56.59
  -1  14  -9  287.77   38.30
   1 -14   9  249.28   34.90
  -4 -13   9    8.50   22.40
  -3 -13   9   81.99   23.10
  -2 -13   9  165.98   29.20
   1  13  -9    5.60   18.40
  -1 -13   9  107.39   26.20
   0  13  -9  280.27   32.20
   0 -13   9  240.48   36.70
  -1  13  -9  725.93   48.60
   1 -13   9  685.13   50.59
  -2  13  -9  426.16   43.40
   2 -13   9  523.15   46.20
  -3  13  -9  399.96   45.60
   3 -13   9  371.46   52.19
   3 -13   9  426.56   46.50
   4 -13   9  874.81   72.09
   4 -13   9  838.82   63.39
  -5 -12   9  291.77   40.70
  -4 -12   9  240.88   34.90
  -2 -12   9  150.18   25.80
   1  12  -9   72.19   15.20
  -1 -12   9   88.09   23.00
   0  12  -9  118.79   20.10
   0 -12   9  152.88   26.30
  -1  12  -9    7.60   15.60
   1 -12   9   11.00   18.90
   2 -12   9  107.59   26.50
   2 -12   9  140.89   25.30
   3 -12   9   57.49   22.10
   3 -12   9   66.99   28.80
   4 -12   9   -2.90   27.30
   4 -12   9  115.19   25.40
   5 -12   9  310.27   43.90
   5 -12   9  408.66   48.60
  -6 -11   9  460.25   44.20
  -6 -11   9  399.76   45.50
  -5 -11   9   34.40   20.70
  -5 -11   9   14.90   22.90
  -4 -11   9  170.58   24.60
  -4 -11   9  177.18   26.60
  -3 -11   9  703.93   49.60
  -2 -11   9  831.02   52.09
   1  11  -9 1256.17   62.79
  -1 -11   9 1220.38   66.99
   0 -11   9 1537.75   77.99
   0 -11   9 1456.05   75.99
   1 -11   9 1081.09   60.09
   1 -11   9 1022.80   62.39
   2 -11   9  353.26   39.70
   2 -11   9  386.76   35.70
   3 -11   9  317.17   40.50
   3 -11   9  317.17   35.70
   4 -11   9  103.39   22.40
   4 -11   9  116.39   28.90
   5 -11   9  177.08   34.70
   5 -11   9  207.98   28.30
   6 -11   9   70.99   30.60
   6 -11   9   89.59   24.30
  -7 -10   9  351.16   39.80
  -7 -10   9  346.77   51.49
  -6 -10   9  135.49   25.20
  -6 -10   9  105.49   25.80
  -5 -10   9   21.30   18.50
  -5 -10   9   22.50   20.20
  -4 -10   9   29.40   17.40
  -4 -10   9   40.60   17.70
  -3 -10   9   32.70   14.30
  -3 -10   9   78.79   16.00
   2  10  -9  584.74   33.70
  -2 -10   9  620.34   40.80
  -2 -10   9  575.94   34.50
  -1 -10   9  321.77   30.30
  -1 -10   9  304.97   32.60
   0 -10   9  123.59   21.10
   0 -10   9   74.79   17.80
   1 -10   9  295.17   34.10
   1 -10   9  343.87   31.80
   2 -10   9  305.57   32.10
   2 -10   9  287.57   36.10
   3 -10   9  382.56   39.40
   3 -10   9  431.36   36.70
   4 -10   9  663.23   43.90
   4 -10   9  541.45   47.70
   5 -10   9 1238.98   67.49
   5 -10   9 1254.07   76.49
   6 -10   9  420.26   39.00
   7 -10   9  284.17   36.20
   7 -10   9  232.38   37.70
  -8  -9   9  423.76   60.39
  -8  -9   9  516.25   47.20
  -7  -9   9  660.23   50.39
  -7  -9   9  655.23   58.39
  -6  -9   9  967.60   58.59
  -6  -9   9  988.10   65.39
  -5  -9   9  774.52   53.79
  -5  -9   9  813.52   49.00
  -4  -9   9  261.77   29.40
  -4  -9   9  314.87   32.40
   3   9  -9  189.88   16.60
  -3  -9   9  211.38   25.40
  -3  -9   9  139.89   23.00
  -2  -9   9  483.15   32.10
  -2  -9   9  436.16   30.00
  -2  -9   9  440.06   33.80
  -1  -9   9  159.88   23.40
  -1  -9   9  155.08   17.40
  -1  -9   9  172.48   23.50
   0  -9   9  468.55   35.50
   0  -9   9  565.14   39.10
   1  -9   9  613.34   40.50
   1  -9   9  457.75   36.80
   2  -9   9   -9.80   12.80
   2  -9   9    0.50   16.20
   3  -9   9  175.68   22.60
   3  -9   9  134.39   24.50
   4  -9   9   -3.00   18.20
   5  -9   9    9.20   15.60
   5  -9   9    2.00   19.50
   6  -9   9  425.46   37.80
   6  -9   9  404.96   45.20
   7  -9   9  102.19   19.70
   7  -9   9   45.80   23.80
   8  -9   9  151.38   31.50
  -9  -8   9    3.30   27.50
  -9  -8   9   15.60   21.70
  -8  -8   9   42.70   26.10
  -8  -8   9    2.40   20.50
  -7  -8   9  308.07   44.70
  -7  -8   9  305.57   35.90
  -6  -8   9  616.34   41.40
  -5  -8   9  294.47   28.70
  -4  -8   9  374.36   31.00
   3   8  -9  977.70   44.50
  -3  -8   9  939.81   51.19
  -2  -8   9 1117.79   55.99
  -2  -8   9 1064.79   52.99
  -1  -8   9  937.01   49.30
  -1  -8   9  978.50   50.89
   0  -8   9 1552.04   73.39
   1  -8   9 1124.59   56.69
   1  -8   9 1074.09   58.39
   2  -8   9  625.24   42.50
   2  -8   9  601.24   38.10
   3  -8   9  693.33   39.80
   3  -8   9  513.45   42.20
   4  -8   9 1616.94   84.29
   4  -8   9 1699.83   79.09
   5  -8   9 1129.09   57.49
   5  -8   9 1042.90   63.99
   6  -8   9  240.08   32.90
   6  -8   9  195.38   28.70
   7  -8   9   13.70   24.60
   7  -8   9   57.09   17.70
   8  -8   9  -15.80   25.50
  -9  -7   9  327.47   59.69
  -9  -7   9  419.86   44.50
  -8  -7   9  161.38   25.70
  -7  -7   9  752.02   46.20
  -6  -7   9  584.84   39.30
  -5  -7   9  116.29   18.10
  -4  -7   9  169.18   21.70
  -3  -7   9   60.69   12.40
  -3  -7   9   75.89   11.20
  -2  -7   9  115.89   17.10
  -2  -7   9  117.69   16.40
  -1  -7   9  613.14   35.10
  -1  -7   9  537.35   34.10
   0  -7   9   11.00   10.30
   0  -7   9    8.40   10.00
   1  -7   9   93.19   14.30
   1  -7   9  140.89   22.00
   2  -7   9 1026.80   56.09
   2  -7   9 1040.30   52.49
   3  -7   9  724.13   39.70
   3  -7   9  618.54   42.50
   4  -7   9  618.54   37.80
   4  -7   9  608.84   42.50
   5  -7   9 1298.47   61.29
   5  -7   9 1188.58   68.89
   6  -7   9  779.02   44.40
   6  -7   9  798.62   52.79
   7  -7   9  212.28   25.70
   7  -7   9  184.28   31.20
   8  -7   9  539.55   51.69
  -9  -6   9  430.96   41.90
  -8  -6   9 1271.87   67.09
  -7  -6   9  827.72   48.30
  -6  -6   9  586.74   38.20
  -5  -6   9 1097.99   56.09
  -4  -6   9  994.90   50.69
  -3  -6   9  211.08   20.70
  -3  -6   9  206.28   16.90
  -2  -6   9 1354.86   62.19
  -2  -6   9 1423.36   64.89
  -1  -6   9 1999.70   90.59
  -1  -6   9 2173.88   91.89
   0  -6   9  611.04   35.90
   0  -6   9  691.03   39.80
   1  -6   9  810.22   41.50
   2  -6   9  270.57   21.30
   2  -6   9  258.17   24.50
   3  -6   9   36.30   10.20
   3  -6   9   59.29   15.30
   4  -6   9   42.60   10.80
   4  -6   9   38.30   14.80
   5  -6   9   -5.90   13.70
   5  -6   9    7.90   10.30
   6  -6   9  327.67   24.50
   6  -6   9  312.07   33.40
   7  -6   9  266.17   40.50
   8  -6   9  145.69   41.40
   9  -6   9  251.57   36.20
 -10  -5   9   71.39   23.80
  -9  -5   9   28.00   18.30
  -8  -5   9   32.20   15.20
  -7  -5   9    6.80   12.20
  -6  -5   9   -3.90   10.90
  -5  -5   9   54.69   12.20
   4   5  -9  662.63   30.70
  -4  -5   9  750.02   39.00
  -4  -5   9  738.03   32.50
  -3  -5   9  564.84   31.40
  -3  -5   9  498.45   27.40
  -2  -5   9 1352.06   61.79
  -2  -5   9 1305.27   59.09
  -1  -5   9 1947.11   84.39
  -1  -5   9 1941.11   84.39
   0  -5   9 1407.26   63.29
   0  -5   9 1406.46   64.79
   1  -5   9  738.13   39.70
   1  -5   9  718.83   37.00
   2  -5   9  746.53   40.40
   2  -5   9  659.83   36.00
   3  -5   9 2482.95  108.19
   3  -5   9 2332.17  101.79
   4  -5   9  793.42   45.70
   4  -5   9  708.23   37.80
   5  -5   9  600.64   42.20
   5  -5   9  610.84   32.80
   6  -5   9  233.58   21.30
   6  -5   9  300.57   32.60
   7  -5   9   48.50   20.00
  -8   5  -9   25.90   21.30
   8  -5   9    9.40   22.20
   9  -5   9   96.89   29.50
 -11  -4   9  119.99   25.30
 -10  -4   9  324.47   40.20
  -9  -4   9  974.90   55.99
  -8  -4   9  446.76   34.70
  -7  -4   9  514.85   34.20
  -6  -4   9 1716.83   78.49
  -5  -4   9  599.54   34.30
   4   4  -9   20.40    5.30
  -4  -4   9   30.90    9.70
  -4  -4   9   33.50    6.90
  -3  -4   9  417.36   25.40
  -2  -4   9  188.98   15.70
  -2  -4   9  201.58   15.20
  -1  -4   9    7.50    6.40
  -1  -4   9   -7.10    6.30
   0  -4   9   15.70    7.00
   0  -4   9   11.50    7.90
   1  -4   9   11.70    6.90
   1  -4   9    9.10    7.80
   2  -4   9  375.46   23.10
   2  -4   9  418.36   28.30
   3  -4   9 1261.77   58.09
   3  -4   9 1394.76   65.59
   4  -4   9  308.97   27.90
   4  -4   9  292.27   19.40
   5  -4   9  384.86   34.10
   5  -4   9  443.56   24.40
  -6   4  -9  722.13   40.40
   6  -4   9  632.84   45.50
  -7   4  -9  397.26   32.50
   7  -4   9  398.06   37.00
  -8   4  -9  796.32   49.10
   8  -4   9  658.83   52.79
  -9   4  -9  925.31   57.29
   9  -4   9  861.81   61.59
 -10  -3   9   56.19   22.40
  -9  -3   9  266.47   30.50
  -8  -3   9  878.51   49.20
  -7  -3   9  927.41   49.60
  -6  -3   9  906.41   46.90
   5   3  -9 1880.01   80.09
  -5  -3   9 2032.10   80.19
  -5  -3   9 2008.50   86.79
  -4  -3   9 2319.77   96.69
  -4  -3   9 2190.98   92.29
  -3  -3   9  825.02   41.30
  -3  -3   9  918.21   40.00
  -2  -3   9 2220.68   98.89
  -2  -3   9 2505.65   98.99
  -1  -3   9 2390.76   96.49
  -1  -3   9 2155.98   95.09
   0  -3   9  186.98   14.90
   0  -3   9  202.28   17.10
   1  -3   9  412.76   25.80
   1  -3   9  425.76   22.90
   2  -3   9 1682.83   75.79
   2  -3   9 1943.81   86.69
   3  -3   9   94.79   11.50
   3  -3   9   82.79   14.60
   4  -3   9  206.18   15.20
   4  -3   9  206.68   22.40
   5  -3   9  921.61   52.99
  -6   3  -9   -8.00   11.40
   6  -3   9   -1.00   13.60
  -7   3  -9  410.46   33.70
   7  -3   9  365.86   34.90
  -8   3  -9  166.38   24.60
   8  -3   9  227.18   30.80
  -9   3  -9   73.99   23.50
   9  -3   9   24.00   22.70
 -11  -2   9  479.85   47.70
 -10  -2   9   90.59   21.60
  -9  -2   9   23.20   15.40
  -8  -2   9   85.39   16.10
  -7  -2   9   96.59   15.40
  -6  -2   9    1.90    9.20
  -6  -2   9   17.30    9.40
  -6  -2   9   12.60    6.20
  -5  -2   9   32.10    6.80
  -5  -2   9   30.00    9.00
  -4  -2   9  133.59   11.40
  -3  -2   9 1461.45   61.89
  -3  -2   9 1349.56   60.09
  -2  -2   9  358.96   20.40
  -2  -2   9  332.47   20.10
  -1  -2   9 1061.99   46.70
  -1  -2   9 1027.80   47.90
   0  -2   9 1121.39   48.20
   0  -2   9 1056.59   50.79
   1  -2   9  899.41   45.50
   1  -2   9  968.60   42.00
   2  -2   9 1361.86   66.49
   2  -2   9 1290.67   56.39
   3  -2   9 1757.72   79.69
   3  -2   9 1700.03   71.29
   4  -2   9 2283.57  103.49
  -5   2  -9  831.22   41.00
   5  -2   9  595.24   43.00
  -6   2  -9  503.15   35.00
   6  -2   9  438.36   36.50
  -7   2  -9  242.08   30.90
   7  -2   9  280.97   32.00
  -8   2  -9   67.99   20.40
   8  -2   9   65.79   23.30
  -9   2  -9  120.99   26.80
   9  -2   9  134.79   43.20
 -11  -1   9  174.28   28.60
 -10  -1   9  177.68   25.20
  -9  -1   9 1338.27   67.59
  -8  -1   9 1124.29   54.89
  -8  -1   9 1260.47   60.89
  -7  -1   9 1138.39   50.49
  -7  -1   9 1225.48   58.39
  -6  -1   9 1899.41   82.39
  -6  -1   9 2105.59   88.49
  -5  -1   9 1087.19   49.70
  -5  -1   9 1192.28   53.79
  -4  -1   9   74.09   10.40
  -4  -1   9   94.09   14.10
  -3  -1   9   67.99   10.50
  -3  -1   9   72.69   10.30
  -2  -1   9 1767.72   74.49
  -2  -1   9 1711.73   73.69
  -1  -1   9  121.39   12.60
  -1  -1   9  136.79   11.10
   0  -1   9    3.70    6.40
   0  -1   9    7.90    4.30
   1  -1   9   75.99   12.20
   1  -1   9   69.79    8.90
   2  -1   9   41.10    6.40
   3  -1   9  726.13   40.40
   4  -1   9 1133.49   58.09
  -5   1  -9  555.24   34.60
   5  -1   9  508.35   36.40
  -6   1  -9  622.04   40.50
   6  -1   9  605.64   42.90
  -7   1  -9  565.14   41.80
   7  -1   9  499.25   41.90
  -8   1  -9  859.21   54.29
   8  -1   9  817.42   58.69
  -9   1  -9  757.62   58.39
 -11   0   9   58.69   24.20
 -10   0   9    8.70   16.50
  -9   0   9   70.49   17.40
  -8   0   9  396.96   31.50
  -8   0   9  366.26   22.80
  -7   0   9  562.34   29.90
  -7   0   9  655.53   37.30
  -6   0   9  142.59   19.30
  -6   0   9  133.39   13.00
  -5   0   9  815.32   40.10
  -5   0   9  716.73   35.40
  -4   0   9 4119.49  170.98
  -4   0   9 4351.56  173.68
  -3   0   9 1230.58   55.49
  -3   0   9 1254.67   55.59
  -2   0   9  975.80   45.60
  -2   0   9  988.10   44.50
  -1   0   9 2446.26  101.79
  -1   0   9 2381.86   98.99
   0   0   9 1255.47   56.09
   0   0   9 1204.78   51.99
   1   0   9  459.95   26.70
   1   0   9  442.76   21.70
   2   0   9 2102.49   92.49
   3   0   9 1915.71   86.79
  -4   0  -9    5.70    9.40
   4   0   9   11.70   10.10
  -5   0  -9  373.16   28.10
   5   0   9  240.28   29.30
  -6   0  -9  123.29   20.00
   6   0   9  110.69   20.00
  -7   0  -9   86.19   19.90
   7   0   9   82.89   19.80
  -8   0  -9  117.79   24.50
   8   0   9  127.59   25.80
 -11   1   9  566.34   55.39
 -10   1   9  579.24   46.00
  -9   1   9  421.36   35.40
  -9   1   9  389.56   27.40
  -8   1   9  940.01   50.79
  -8   1   9  880.71   44.30
  -7   1   9  633.54   37.80
  -7   1   9  612.24   32.90
  -6   1   9  118.89   15.40
  -6   1   9  143.39   19.20
  -5   1   9   73.79   12.40
  -5   1   9   57.19    9.30
  -4   1   9  151.88   17.80
  -4   1   9  151.18   14.00
  -3   1   9   54.09    9.10
  -3   1   9   58.49    9.10
  -2   1   9   30.90    7.10
  -2   1   9   30.60    8.20
  -1   1   9  132.09   11.50
  -1   1   9  132.39   14.20
   0   1   9  448.26   25.70
   0   1   9  439.96   21.70
   1   1   9 1798.12   80.19
   1   1   9 1464.45   65.69
   2   1   9  936.71   47.30
   3   1   9 2023.10   90.79
  -4  -1  -9 1568.24   68.79
   4   1   9 1270.77   67.99
  -5  -1  -9  942.91   50.89
   5   1   9  872.61   50.89
  -6  -1  -9  427.86   35.00
   6   1   9  401.56   34.40
  -7  -1  -9  669.13   47.00
   7   1   9  704.23   48.40
  -8  -1  -9  413.76   43.10
   8   1   9  344.47   40.60
  -9  -1  -9  205.48   34.60
   9   1   9  200.78   33.20
 -10   2   9  395.46   40.40
  -9   2   9  948.01   47.80
  -9   2   9  768.82   49.99
  -8   2   9 1821.72   82.99
  -8   2   9 1880.91   86.39
  -7   2   9 1486.95   70.29
  -7   2   9 1451.15   66.19
  -6   2   9 1499.45   67.89
  -6   2   9 1554.94   70.99
  -5   2   9 1179.98   55.19
  -5   2   9 1120.49   52.79
  -4   2   9  772.12   39.30
  -4   2   9  676.03   35.70
  -3   2   9 1317.97   59.39
  -3   2   9 1336.47   58.99
  -2   2   9 2204.98   92.19
  -2   2   9 2185.08   93.69
  -1   2   9  297.97   21.30
  -1   2   9  352.36   19.30
   0   2   9   17.20    5.20
   1   2   9   16.90    5.10
   1   2   9   24.50    8.40
   2   2   9   11.60    9.30
   3   2   9   41.30   11.40
  -4  -2  -9   12.70   10.60
   4   2   9   13.60   10.70
  -5  -2  -9  212.48   24.70
   5   2   9  209.48   26.80
  -6  -2  -9  134.59   21.90
   6   2   9  139.69   21.70
  -7  -2  -9  233.48   34.20
   7   2   9  178.18   25.40
   8   2   9  605.94   51.29
 -11   3   9  102.69   22.60
 -10   3   9   44.60   20.00
 -10   3   9   58.19   21.70
  -9   3   9    9.60   16.70
  -9   3   9   -6.30   14.30
  -8   3   9   51.59   15.00
  -8   3   9   74.39   15.70
  -7   3   9  446.16   31.70
  -7   3   9  498.35   31.80
  -6   3   9  294.37   22.80
  -6   3   9  256.67   24.10
   5  -3  -9  136.29   20.40
  -5   3   9  109.29   22.00
  -5   3   9  122.99   15.80
   4  -3  -9 1573.54   72.19
   3  -3  -9 1994.00   86.89
   2  -3  -9  626.64   34.00
  -2   3   9  666.43   39.10
   1  -3  -9 1768.12   77.19
  -1   3   9 1821.72   79.69
   0   3   9 1012.00   45.10
   0   3   9 1039.10   50.89
   1   3   9  682.83   36.00
   1   3   9  581.44   28.60
   2   3   9 1884.71   84.79
   3   3   9 1535.75   72.09
  -4  -3  -9  254.27   24.10
   4   3   9  170.78   23.40
  -5  -3  -9   57.09   14.40
   5   3   9   56.89   15.50
  -6  -3  -9  425.96   36.90
   6   3   9  428.36   38.00
  -7  -3  -9   17.30   19.20
   7   3   9   34.90   19.00
  -8  -3  -9   29.80   25.20
   8   3   9   28.00   23.70
 -11   4   9  693.73   57.19
 -10   4   9  553.14   44.90
 -10   4   9  513.45   42.00
  -9   4   9  651.03   45.70
  -9   4   9  680.63   44.80
  -8   4   9 1018.60   54.59
  -8   4   9  992.00   54.39
   7  -4  -9 1166.78   63.49
  -7   4   9 1270.97   61.09
   6  -4  -9   14.90   12.10
  -6   4   9  -13.10   10.30
   5  -4  -9   17.60   11.10
  -5   4   9    7.60    9.90
   4  -4  -9   98.89   15.10
  -4   4   9  103.39   16.50
   3  -4  -9  322.37   23.00
  -3   4   9  241.08   20.90
   2  -4  -9   21.60    8.10
  -2   4   9    9.00    7.80
   1  -4  -9  100.69   15.00
  -1   4   9  117.69   15.20
   0  -4  -9  115.99   15.30
   0   4   9   94.89   15.40
  -1  -4  -9 1797.72   78.29
   1   4   9 1941.41   85.69
   2   4   9 1095.59   47.80
   2   4   9 1183.68   56.89
   3   4   9  745.43   42.70
  -4  -4  -9 1449.35   69.29
   4   4   9 1277.27   66.79
  -5  -4  -9  760.82   46.10
   5   4   9  651.53   44.20
  -6  -4  -9  412.06   38.20
   6   4   9  340.07   35.00
  -7  -4  -9  461.65   43.30
   7   4   9  408.56   44.20
  -8  -4  -9  919.31   63.29
 -11   5   9  277.97   40.70
 -11   5   9  218.98   30.90
 -10   5   9  193.98   33.70
 -10   5   9  283.97   38.10
  -9   5   9  362.76   37.00
  -9   5   9  341.67   36.90
   8  -5  -9  526.25   39.90
  -8   5   9  412.26   36.30
   7  -5  -9  562.84   39.30
  -7   5   9  546.15   37.70
   6  -5  -9  420.06   32.40
  -6   5   9  448.46   31.50
   5  -5  -9  806.42   45.10
  -5   5   9  786.12   43.90
   4  -5  -9 1283.57   62.39
  -4   5   9 1327.77   62.99
   3  -5  -9 1484.25   67.89
  -3   5   9 1443.06   68.19
  -2   5   9 2264.27   99.39
   1  -5  -9  677.13   35.50
  -1   5   9  668.33   37.60
   0  -5  -9  378.86   24.30
   0   5   9  336.17   25.50
  -1  -5  -9  159.78   16.60
   1   5   9  185.48   21.70
  -2  -5  -9   10.40    8.30
   2   5   9   -3.70   11.20
   3   5   9   54.29   12.90
   4   5   9  105.09   18.20
  -5  -5  -9   22.50   16.20
   5   5   9    0.30   13.60
  -6  -5  -9  355.56   38.50
   6   5   9  273.97   34.50
  -7  -5  -9   35.30   19.30
   7   5   9   49.60   23.90
 -10   6   9   42.70   25.70
 -10   6   9   -0.70   22.30
   9  -6  -9   84.09   24.80
  -9   6   9  120.49   22.70
   8  -6  -9  376.66   38.50
  -8   6   9  333.87   34.80
   7  -6  -9   61.59   17.20
  -7   6   9   51.59   17.90
   6  -6  -9  186.78   26.40
  -6   6   9  170.88   24.20
   4  -6  -9  509.55   34.20
  -4   6   9  493.95   34.10
   3  -6  -9 1023.00   52.69
  -3   6   9 1055.39   53.69
   2  -6  -9  798.22   42.40
  -2   6   9  748.03   42.80
  -1   6   9  179.68   20.60
   0  -6  -9  913.61   44.70
   0   6   9  876.91   48.30
  -1  -6  -9 1030.40   49.60
   1   6   9 1052.59   54.99
  -2  -6  -9  443.76   27.40
   2   6   9  478.75   34.30
   3   6   9 1154.98   59.79
   4   6   9  860.71   49.90
  -5  -6  -9  430.46   37.40
   5   6   9  377.96   35.50
  -6  -6  -9  273.17   37.10
   6   6   9  235.68   35.60
  10  -7  -9  930.01   62.69
 -10   7   9  809.72   60.39
   9  -7  -9  553.14   45.80
  -9   7   9  557.34   48.00
   8  -7  -9  787.52   52.59
  -8   7   9  699.83   49.20
   7  -7  -9  567.64   44.60
  -7   7   9  669.73   43.50
   6  -7  -9  139.89   22.20
  -6   7   9  172.58   26.80
   5  -7  -9   51.49   15.60
  -5   7   9   37.20   13.80
   4  -7  -9  329.07   32.00
  -4   7   9  467.65   32.70
   3  -7  -9  217.88   26.10
  -3   7   9  170.88   23.20
   2  -7  -9  124.79   18.40
  -2   7   9  132.49   19.90
   1  -7  -9   -8.30   12.10
  -1   7   9    0.00   10.80
   0  -7  -9   30.00   13.00
   0   7   9   21.20   11.40
  -1  -7  -9  583.24   34.10
   1   7   9  542.95   37.30
  -2  -7  -9  598.94   34.40
   2   7   9  549.25   39.90
   3   7   9   97.19   18.10
   4   7   9  388.26   34.30
   5   7   9  618.74   45.00
  -6  -7  -9  253.07   36.00
   6   7   9  194.08   34.80
   9  -8  -9  287.07   35.30
  -9   8   9  393.56   47.60
   8  -8  -9  346.47   51.09
  -8   8   9  421.56   42.60
   7  -8  -9  362.06   40.90
  -7   8   9  330.17   37.50
   6  -8  -9  694.23   47.60
  -6   8   9  640.14   43.50
   5  -8  -9  896.71   52.79
  -5   8   9  869.61   51.19
   4  -8  -9 1170.28   62.99
  -4   8   9 1191.48   62.39
   3  -8  -9  830.12   49.20
  -3   8   9  820.22   47.30
   2  -8  -9  717.93   43.50
  -2   8   9  648.74   41.50
   1  -8  -9  592.74   39.90
  -1   8   9  625.84   38.50
   0  -8  -9  210.38   26.80
   0   8   9  135.29   19.90
  -1  -8  -9  438.26   34.00
   1   8   9  400.86   32.00
   2   8   9  177.28   27.40
   3   8   9    9.30   16.80
   4   8   9  153.48   22.80
   5   8   9   11.40   27.60
   8  -9  -9  146.59   28.70
  -8   9   9  251.37   35.30
  -7   9   9   55.89   21.50
   6  -9  -9  163.68   27.10
  -6   9   9  135.69   23.80
   5  -9  -9  314.67   37.30
  -5   9   9  227.48   31.80
   4  -9  -9  230.38   32.70
  -4   9   9  265.67   32.40
   3  -9  -9  330.57   34.80
  -3   9   9  351.26   32.90
   2  -9  -9  128.19   22.80
  -2   9   9  125.59   20.30
  -1   9   9  504.15   37.30
   0  -9  -9  335.07   35.10
   0   9   9  397.46   33.40
  -1  -9  -9  726.23   46.40
   1   9   9  730.53   48.30
   2   9   9  881.31   55.49
   3   9   9  808.72   53.09
   4   9   9  531.25   45.30
   7 -10  -9  326.07   42.90
  -7  10   9  321.87   40.70
   6 -10  -9  181.18   30.60
  -6  10   9  207.78   32.40
   5 -10  -9  108.29   25.80
   4 -10  -9  507.25   47.80
  -4  10   9  483.15   41.90
   3 -10  -9  722.33   49.90
  -3  10   9  681.63   48.50
   2 -10  -9   37.50   19.80
  -2  10   9   36.00   17.70
   1 -10  -9   -6.20   18.50
  -1  10   9   -2.10   15.10
   0 -10  -9  304.67   37.30
   0  10   9  285.47   31.80
   1  10   9   62.89   31.20
   2  10   9  209.38   32.60
   6 -11  -9  209.68   31.30
  -6  11   9  183.08   28.20
   5 -11  -9  656.23   58.49
  -5  11   9  627.84   47.80
   4 -11  -9  517.65   68.69
  -4  11   9  457.65   40.70
   3 -11  -9  506.75   50.59
  -3  11   9  390.26   42.70
   2 -11  -9  811.42   58.99
  -2  11   9  794.62   53.29
   1 -11  -9  311.67   41.80
  -1  11   9  349.67   39.00
   0 -11  -9  377.16   40.80
   0  11   9  290.77   37.60
   1  11   9  353.36   38.90
  -3 -13  10  254.17   34.10
  -2 -13  10  432.76   44.30
  -1 -13  10  281.17   33.80
   0  13 -10  106.49   21.10
   0 -13  10   82.39   27.70
  -1  13 -10  -11.10   17.70
   1 -13  10   66.59   26.70
  -2  13 -10  180.68   29.80
   2 -13  10  229.08   33.60
   2 -13  10  194.88   35.80
   3 -13  10   13.60   30.00
   3 -13  10   33.60   23.20
  -5 -12  10   22.90   21.40
  -4 -12  10  195.08   29.70
  -3 -12  10  411.76   40.30
   1  12 -10  281.77   29.50
  -1 -12  10  304.87   38.90
   0  12 -10 1128.49   61.69
   0 -12  10 1053.79   65.39
   1 -12  10  890.31   62.69
   1 -12  10 1018.00   61.99
   2 -12  10  830.52   62.59
   2 -12  10  973.30   61.59
   3 -12  10  926.01   68.89
   3 -12  10 1028.60   65.39
   4 -12  10  512.15   51.39
   4 -12  10  442.86   55.59
   5 -12  10   58.19   30.50
  -6 -11  10  270.87   31.90
  -6 -11  10  324.47   45.30
  -5 -11  10  147.29   26.70
  -5 -11  10  111.69   22.70
  -4 -11  10  155.68   27.60
  -3 -11  10  341.17   36.90
   2  11 -10   22.20   13.90
  -2 -11  10   55.29   19.90
   1  11 -10   45.60   14.30
  -1 -11  10   37.90   17.80
   0 -11  10    4.90   17.70
   0 -11  10  -32.90   19.80
   1 -11  10  196.18   28.10
   1 -11  10  172.98   25.50
   2 -11  10  300.37   41.70
   2 -11  10  274.57   35.60
   3 -11  10   20.30   25.10
   3 -11  10   42.20   19.80
   4 -11  10  137.49   25.60
   4 -11  10  165.68   33.60
   5 -11  10  438.86   44.40
   5 -11  10  386.06   48.40
   6 -11  10  430.16   47.20
   6 -11  10  401.56   50.99
  -7 -10  10  246.88   41.40
  -7 -10  10  280.47   37.10
  -6 -10  10  332.97   46.60
  -5 -10  10  343.07   37.40
  -5 -10  10  302.47   35.10
  -4 -10  10  872.11   55.19
  -4 -10  10  886.01   55.79
  -3 -10  10  799.62   48.30
  -3 -10  10  701.63   44.70
   2  10 -10  728.03   40.60
  -2 -10  10  811.72   47.70
  -1 -10  10  502.75   38.50
  -1 -10  10  617.14   41.90
   0 -10  10  573.34   43.10
   0 -10  10  482.55   39.60
   1 -10  10  643.84   43.80
   1 -10  10  562.34   47.00
   2 -10  10  519.45   40.30
   2 -10  10  471.45   44.10
   3 -10  10  548.75   42.30
   3 -10  10  488.35   44.50
   4 -10  10   34.70   22.50
   4 -10  10   41.00   18.70
   5 -10  10   29.10   19.20
   5 -10  10    7.80   23.80
   6 -10  10   31.60   20.70
   6 -10  10   48.50   27.50
   7 -10  10    2.20   28.10
   7 -10  10   13.00   20.50
  -8  -9  10  428.36   60.39
  -8  -9  10  472.55   50.69
  -7  -9  10   39.90   25.40
  -7  -9  10   71.59   25.40
  -6  -9  10  151.98   28.60
  -6  -9  10  123.09   23.90
  -5  -9  10   77.39   19.60
  -4  -9  10  211.98   26.60
   3   9 -10  440.36   25.90
  -3  -9  10  434.96   34.50
  -2  -9  10  258.57   28.30
  -2  -9  10  249.68   25.80
  -1  -9  10   61.09   16.40
  -1  -9  10   48.50   16.50
   0  -9  10  524.05   37.30
   0  -9  10  556.74   39.90
   1  -9  10 1923.81   91.79
   1  -9  10 2016.90   94.99
   2  -9  10 1228.48   69.39
   2  -9  10 1265.37   65.59
   3  -9  10 1181.68   61.69
   3  -9  10 1082.69   65.79
   4  -9  10 1176.18   67.69
   4  -9  10 1109.09   61.79
   5  -9  10  492.95   47.20
   5  -9  10  473.35   38.90
   6  -9  10  298.07   45.50
   6  -9  10  314.77   35.60
   7  -9  10  723.13   56.49
   7  -9  10  519.55   55.39
  -9  -8  10  477.85   52.59
  -9  -8  10  710.23   70.29
  -8  -8  10  711.83   59.79
  -7  -8  10  862.51   55.99
  -6  -8  10  367.66   35.20
  -5  -8  10  471.25   35.90
  -4  -8  10  552.64   38.40
  -3  -8  10  658.53   36.40
  -3  -8  10  683.33   41.80
  -2  -8  10   66.79   16.30
  -1  -8  10   24.40   12.50
  -1  -8  10   25.70   12.70
   0  -8  10  103.39   16.50
   0  -8  10  145.99   20.70
   1  -8  10  280.57   27.50
   1  -8  10  312.87   30.90
   2  -8  10  238.08   30.70
   2  -8  10  256.57   27.10
   3  -8  10    5.60   16.20
   3  -8  10   15.30   13.30
   4  -8  10  -21.10   13.50
   4  -8  10   -5.30   17.60
   5  -8  10  784.62   46.10
   5  -8  10  748.63   54.49
   6  -8  10  465.95   37.60
   6  -8  10  501.25   49.50
   7  -8  10  281.47   39.80
   8  -8  10 1020.30   72.69
  -9  -7  10   -4.40   23.60
  -8  -7  10  157.18   26.60
  -7  -7  10  440.26   38.80
  -6  -7  10  363.36   32.30
  -5  -7  10  600.64   39.00
  -4  -7  10  630.84   39.40
  -3  -7  10  901.01   48.20
  -3  -7  10  887.01   43.70
  -2  -7  10  677.13   40.20
  -2  -7  10  702.63   38.10
  -1  -7  10  863.41   46.80
  -1  -7  10  923.41   47.90
   0  -7  10 2146.29   99.09
   0  -7  10 1931.11   90.69
   1  -7  10 1587.24   73.89
   1  -7  10 1578.74   76.69
   2  -7  10 1484.15   68.99
   2  -7  10 1403.26   72.59
   3  -7  10  682.53   38.80
   3  -7  10  559.64   42.50
   4  -7  10  579.54   36.60
   4  -7  10  508.95   40.10
   5  -7  10   38.20   18.00
   5  -7  10   37.20   14.40
   6  -7  10   27.10   21.80
   6  -7  10   -7.10   14.10
   7  -7  10   -8.00   30.20
   8  -7  10   15.70   26.00
 -10  -6  10  606.94   52.79
  -9  -6  10  304.77   39.90
  -8  -6  10  226.38   33.90
  -7  -6  10  156.38   21.00
  -6  -6  10   10.00   13.20
  -5  -6  10   -5.60   10.30
  -4  -6  10  304.27   20.30
  -4  -6  10  329.37   26.50
  -3  -6  10   61.29   10.30
  -3  -6  10   58.29   12.80
  -2  -6  10  108.19   17.10
  -2  -6  10  130.39   18.30
  -1  -6  10   66.99   13.00
  -1  -6  10   79.29   13.00
   0  -6  10  612.84   37.20
   0  -6  10  680.73   37.10
   1  -6  10 1758.42   84.69
   1  -6  10 1919.21   82.69
   2  -6  10 1079.99   57.59
   3  -6  10  412.56   27.00
   3  -6  10  433.36   33.40
   4  -6  10  817.72   43.20
   4  -6  10  857.11   50.79
   5  -6  10  886.91   53.79
   5  -6  10  789.82   42.70
   6  -6  10  226.68   22.60
   6  -6  10  284.27   34.70
   7  -6  10  844.12   61.49
   8  -6  10  748.83   63.89
 -10  -5  10  328.57   48.30
  -9  -5  10  631.04   48.00
  -8  -5  10  274.37   31.50
  -7  -5  10  128.59   18.50
  -6  -5  10  795.42   45.20
  -5  -5  10 1088.19   54.69
  -4  -5  10 1041.70   46.90
  -4  -5  10 1067.19   52.89
  -3  -5  10 1777.02   75.79
  -3  -5  10 1753.02   79.29
  -2  -5  10 1452.85   64.89
  -2  -5  10 1419.66   65.99
  -1  -5  10   95.59   15.00
  -1  -5  10   69.89   13.10
   0  -5  10  331.97   23.30
   0  -5  10  382.86   26.00
   1  -5  10  744.73   39.10
   1  -5  10  831.92   44.60
   2  -5  10   59.39   13.70
   2  -5  10   36.30    9.70
   3  -5  10   -3.50   11.80
   3  -5  10   11.40    8.90
   4  -5  10   10.00    9.80
   4  -5  10   18.80   14.20
   5  -5  10  221.58   29.90
   5  -5  10  253.37   21.00
   6  -5  10  351.06   35.40
   7  -5  10  165.98   29.40
   8  -5  10  261.47   38.70
 -10  -4  10    1.50   22.00
  -9  -4  10   14.20   18.10
  -8  -4  10    7.80   14.10
  -7  -4  10  159.88   23.20
  -6  -4  10  420.86   30.50
  -5  -4  10 1081.39   53.49
  -4  -4  10 1986.30   90.39
  -4  -4  10 2135.49   86.29
  -3  -4  10  477.85   25.70
  -3  -4  10  447.46   27.80
  -2  -4  10  929.11   44.70
  -1  -4  10 1182.78   54.79
  -1  -4  10 1137.09   53.29
   0  -4  10 1808.12   80.79
   0  -4  10 1939.71   83.39
   1  -4  10 1984.90   89.59
   1  -4  10 2238.78   96.29
   2  -4  10 1028.70   48.30
   2  -4  10 1062.89   53.99
   3  -4  10 1297.77   63.69
   3  -4  10 1199.88   55.79
   4  -4  10  737.83   36.60
   4  -4  10  761.92   46.60
   5  -4  10  575.44   29.30
   5  -4  10  535.95   39.70
   6  -4  10  246.38   29.20
   7  -4  10  159.38   29.10
  -8   4 -10   81.29   20.60
   9  -4  10   22.40   23.90
 -11  -3  10  423.56   48.70
 -10  -3  10  854.61   56.29
  -9  -3  10  576.24   42.70
  -8  -3  10  140.19   20.60
  -7  -3  10  525.95   35.20
  -6  -3  10  165.78   20.20
  -5  -3  10   35.70   11.00
  -5  -3  10   35.40    7.90
  -4  -3  10  414.96   25.80
  -4  -3  10  351.76   21.60
  -3  -3  10  758.02   38.00
  -3  -3  10  833.02   39.90
  -2  -3  10  123.89   15.00
  -2  -3  10  129.19   13.40
  -1  -3  10  827.92   40.20
  -1  -3  10  848.02   41.90
   0  -3  10  482.15   28.80
   0  -3  10  506.65   27.00
   1  -3  10  833.72   51.39
   1  -3  10  714.53   36.60
   2  -3  10  302.07   19.50
   2  -3  10  294.07   24.70
   3  -3  10  293.17   19.20
   3  -3  10  345.57   28.00
   4  -3  10  249.38   17.30
   4  -3  10  278.97   26.40
   5  -3  10  805.32   50.39
   6  -3  10  597.74   44.50
  -7   3 -10  629.24   43.80
   7  -3  10  642.14   49.50
  -8   3 -10  823.62   50.69
   8  -3  10  693.63   61.69
  -9   3 -10  273.17   41.50
   9  -3  10  232.38   35.40
 -11  -2  10   32.10   20.40
 -10  -2  10  128.29   24.00
  -9  -2  10  728.13   46.50
  -8  -2  10  560.84   37.90
  -7  -2  10  353.66   28.90
  -6  -2  10  929.31   43.40
  -6  -2  10 1059.29   50.59
  -5  -2  10 2382.36  103.19
  -5  -2  10 2678.33  108.79
  -4  -2  10  878.21   42.20
  -4  -2  10  998.00   46.10
  -3  -2  10 1323.07   58.99
  -3  -2  10 1370.36   61.49
  -2  -2  10  844.32   39.20
  -2  -2  10  807.02   39.70
  -1  -2  10   29.40    8.60
  -1  -2  10   28.90    6.90
   0  -2  10  493.55   25.00
   0  -2  10  432.36   27.20
   1  -2  10 1325.47   59.89
   1  -2  10 1473.95   68.59
   2  -2  10  714.83   39.90
   2  -2  10  716.33   33.50
   3  -2  10   82.39   11.50
   4  -2  10  211.78   24.50
   5  -2  10   12.20   13.50
  -6   2 -10  639.24   39.70
   6  -2  10  573.14   43.20
  -7   2 -10  112.19   21.40
   7  -2  10  119.99   24.40
  -8   2 -10   55.69   20.10
   8  -2  10   65.29   25.30
  -9   2 -10  140.39   28.70
   9  -2  10   56.99   25.80
 -11  -1  10  243.58   36.90
 -10  -1  10   81.09   22.50
  -9  -1  10  159.08   22.00
  -8  -1  10   12.60   13.00
  -7  -1  10   10.40    8.30
  -7  -1  10   -2.50   10.70
  -6  -1  10   65.79   12.40
  -6  -1  10   53.79    9.30
  -5  -1  10  858.61   43.20
  -5  -1  10  822.42   39.20
  -4  -1  10  671.43   34.50
  -4  -1  10  757.92   37.40
  -3  -1  10  108.79   12.60
  -3  -1  10   94.79   11.30
  -2  -1  10  392.66   23.20
  -2  -1  10  396.66   22.40
  -1  -1  10 1193.48   52.59
  -1  -1  10 1208.18   55.09
   0  -1  10 1360.66   60.59
   0  -1  10 1271.07   56.29
   1  -1  10 1292.07   57.89
   1  -1  10 1456.35   64.29
   2  -1  10 2011.30   88.79
   2  -1  10 1904.01   80.49
   3  -1  10  969.90   51.59
   4  -1  10  684.53   42.50
   5  -1  10  549.25   40.10
  -6   1 -10  436.96   33.70
   6  -1  10  424.16   38.20
  -7   1 -10  136.99   22.00
   7  -1  10  122.09   23.60
  -8   1 -10   14.80   20.60
   8  -1  10   45.20   23.70
 -11   0  10  547.55   45.10
 -10   0  10  910.31   56.39
  -9   0  10  992.60   54.89
  -8   0  10  285.77   21.20
  -8   0  10  306.57   28.30
  -7   0  10  392.46   31.30
  -7   0  10  438.96   24.80
  -6   0  10  831.02   40.90
  -6   0  10  925.01   46.30
  -5   0  10  303.27   19.80
  -5   0  10  304.37   23.60
  -4   0  10  382.16   24.20
  -4   0  10  328.87   22.30
  -3   0  10  916.31   42.70
  -3   0  10  881.81   43.40
  -2   0  10  264.27   17.70
  -2   0  10  284.97   19.80
  -1   0  10    5.10    5.40
  -1   0  10    0.90    6.10
   0   0  10   22.70    5.50
   1   0  10   53.39    6.70
   1   0  10   68.09   11.70
   2   0  10  284.07   23.10
   3   0  10  428.96   31.10
   4   0  10 1463.85   72.69
   5   0  10  818.52   49.00
  -6   0 -10  394.66   33.50
   6   0  10  353.66   36.00
  -7   0 -10  784.62   48.70
   7   0  10  630.24   51.69
  -8   0 -10  420.96   43.50
   8   0  10  401.26   46.90
 -11   1  10  286.77   37.20
 -10   1  10    6.70   19.20
  -9   1  10  394.86   34.30
  -9   1  10  349.96   25.40
  -8   1  10  789.12   41.10
  -8   1  10  849.81   47.70
  -7   1  10  508.05   28.90
  -7   1  10  502.65   34.20
  -6   1  10 1544.35   68.39
  -6   1  10 1562.34   72.39
  -5   1  10 3370.66  143.39
  -5   1  10 3610.94  146.49
  -4   1  10 2220.38   90.69
  -4   1  10 1942.51   88.39
  -3   1  10  221.68   17.40
  -3   1  10  245.88   18.00
  -2   1  10 2468.55  101.99
  -2   1  10 2412.46  104.39
  -1   1  10 1309.57   67.39
  -1   1  10 1534.25   61.79
   0   1  10  317.57   18.30
   0   1  10  381.36   23.80
   1   1  10 1060.49   47.30
   1   1  10 1198.28   54.99
   2   1  10 1145.99   56.39
   3   1  10    9.20   10.20
   4   1  10   68.19   15.30
  -5  -1 -10  122.99   19.40
   5   1  10  126.69   21.10
  -6  -1 -10   -7.30   14.30
   6   1  10   16.30   15.00
  -7  -1 -10   61.19   21.80
   7   1  10   96.09   24.30
  -8  -1 -10  -23.70   35.90
   8   1  10   38.90   38.00
 -11   2  10  367.86   46.60
 -10   2  10  515.85   44.90
  -9   2  10  240.58   31.70
  -9   2  10  246.58   28.10
  -8   2  10   -8.80   13.40
  -8   2  10   28.30   15.50
  -7   2  10   89.09   15.80
  -6   2  10  -16.00    9.70
  -6   2  10   18.30   10.20
  -5   2  10   12.90   10.00
  -5   2  10    9.60    8.00
  -4   2  10  306.87   21.60
  -4   2  10  344.47   23.60
  -3   2  10   50.69   12.80
  -2   2  10  314.97   22.80
  -2   2  10  278.67   19.50
  -1   2  10 1419.76   62.79
  -1   2  10 1490.45   67.79
   0   2  10 2528.75  107.89
   0   2  10 2461.25  101.99
   1   2  10  699.93   33.00
   1   2  10  824.32   41.00
   2   2  10  760.12   41.90
   3   2  10  964.70   51.39
   4   2  10   86.29   17.20
  -5  -2 -10  484.45   35.60
   5   2  10  459.95   37.80
  -6  -2 -10  905.71   53.09
   6   2  10  707.13   51.59
  -7  -2 -10  381.46   41.30
   7   2  10  348.37   41.10
  -8  -2 -10    2.10   25.30
   8   2  10   41.20   23.80
 -11   3  10  351.66   45.50
 -10   3  10  982.90   54.69
 -10   3  10  900.41   60.59
  -9   3  10 1030.40   55.19
  -9   3  10  970.70   58.79
  -8   3  10  456.15   33.20
  -8   3  10  418.96   33.40
  -7   3  10  807.82   47.70
  -7   3  10  905.21   46.60
  -6   3  10 1809.72   85.99
  -6   3  10 2009.10   85.69
  -5   3  10  908.81   45.20
  -5   3  10  859.91   45.80
  -4   3  10   92.39   13.90
  -4   3  10   89.99   13.40
  -3   3  10  946.91   46.60
  -3   3  10  909.81   46.40
  -2   3  10  133.99   16.60
  -2   3  10  172.28   15.30
  -1   3  10   20.00    9.10
  -1   3  10   10.80    6.90
   0   3  10   34.10    7.80
   0   3  10   38.00   11.30
   1   3  10   22.30    9.30
   1   3  10    4.20    5.50
   2   3  10   31.00   10.50
   3   3  10  346.17   28.10
   4   3  10  424.76   31.90
   5   3  10  671.83   44.70
  -6  -3 -10  370.66   35.80
   6   3  10  289.57   37.00
  -7  -3 -10  290.57   38.20
   7   3  10  314.97   40.90
 -11   4  10   61.19   24.90
 -10   4  10   16.30   20.30
 -10   4  10  -13.00   21.60
  -9   4  10   24.70   18.30
  -8   4  10  360.46   32.20
  -8   4  10  389.16   32.40
  -7   4  10  597.14   39.20
  -7   4  10  621.84   38.50
   6  -4 -10  684.13   42.80
  -6   4  10  630.84   39.00
  -6   4  10  630.14   38.80
   5  -4 -10 1427.16   70.89
  -5   4  10 1517.35   69.59
   4  -4 -10  702.53   40.90
  -4   4  10  711.83   39.30
   3  -4 -10 1170.08   55.29
  -3   4  10 1044.00   53.49
   2  -4 -10 1482.45   69.99
  -2   4  10 1593.44   71.49
   1  -4 -10 1584.04   71.79
  -1   4  10 1646.84   74.89
   0   4  10 1154.08   57.49
   1   4  10 1007.90   51.79
   1   4  10  942.31   43.00
   2   4  10 1165.08   58.39
   3   4  10  148.39   21.60
   5   4  10  107.69   18.70
  -6  -4 -10  258.37   35.30
   6   4  10  203.78   27.80
  -7  -4 -10  -10.20   18.70
   7   4  10  -21.00   27.80
 -10   5  10  440.46   44.90
 -10   5  10  389.96   41.00
  -9   5  10  603.94   46.10
  -9   5  10  574.84   42.80
  -8   5  10  362.66   35.20
  -8   5  10  289.17   34.20
   7  -5 -10   18.90   15.90
  -7   5  10   -1.10   13.70
   6  -5 -10    7.80   14.10
  -6   5  10  -21.30   12.40
   5  -5 -10  186.38   23.30
  -5   5  10  275.77   25.30
   4  -5 -10   -0.80   11.70
  -4   5  10    8.70   11.20
   3  -5 -10  391.66   30.00
  -3   5  10  405.66   28.40
   2  -5 -10   -0.20   11.00
  -2   5  10  -12.40    8.70
   1  -5 -10  101.59   15.00
  -1   5  10  124.49   19.00
   0  -5 -10 1128.19   52.79
   0   5  10 1081.79   56.99
  -1  -5 -10  730.53   38.70
   1   5  10  776.62   44.60
   2   5  10  257.97   25.40
   3   5  10  989.70   53.89
   4   5  10 1047.20   57.09
   5   5  10  507.95   41.50
  -6  -5 -10 1375.96   73.09
   6   5  10 1082.19   68.99
 -10   6  10  260.27   39.00
 -10   6  10  289.17   43.70
   9  -6 -10  328.27   46.20
  -9   6  10  492.05   47.10
  -9   6  10  459.85   39.30
   8  -6 -10  740.73   53.49
  -8   6  10  775.52   50.29
   7  -6 -10 1181.08   65.29
  -7   6  10 1220.78   63.69
   6  -6 -10 1052.49   58.69
  -6   6  10 1078.69   57.79
   5  -6 -10  960.30   54.59
  -5   6  10  995.20   53.79
   4  -6 -10  724.93   44.60
  -4   6  10  749.33   43.10
   3  -6 -10  266.47   27.20
  -3   6  10  188.48   22.70
   2  -6 -10  461.65   32.80
  -2   6  10  437.86   31.10
   1  -6 -10  258.87   25.60
  -1   6  10  254.57   23.90
   0  -6 -10  238.08   23.10
   0   6  10  211.58   24.10
  -1  -6 -10   -7.00   11.70
   1   6  10   -3.90   11.40
   2   6  10   39.00   14.50
   3   6  10    6.50   12.70
   4   6  10  156.78   22.90
   5   6  10  522.75   42.80
   6   6  10  122.09   31.30
   9  -7 -10   -9.40   26.00
  -9   7  10   -7.30   21.60
   8  -7 -10  220.18   32.90
  -8   7  10  250.77   35.90
   7  -7 -10  511.25   45.00
  -7   7  10  546.65   41.20
   6  -7 -10  126.99   22.10
  -6   7  10  144.79   20.80
   5  -7 -10   96.69   20.30
  -5   7  10   86.79   17.30
   4  -7 -10  398.76   36.30
  -4   7  10  457.95   33.20
   3  -7 -10  314.87   31.20
  -3   7  10  297.67   27.60
   2  -7 -10 1397.66   67.09
  -2   7  10 1304.17   66.39
   1  -7 -10 1483.25   69.19
  -1   7  10 1388.96   70.29
   0  -7 -10 1224.48   59.39
   0   7  10 1145.49   61.89
  -1  -7 -10  523.05   33.80
   1   7  10  466.25   35.50
   2   7  10  430.06   36.30
   3   7  10  230.88   30.00
   4   7  10   26.20   16.70
   9  -8 -10  379.46   46.90
  -9   8  10  368.06   41.10
   8  -8 -10  581.04   53.79
  -8   8  10  585.14   48.90
   7  -8 -10  331.27   43.40
  -7   8  10  342.07   38.50
   6  -8 -10   67.59   22.80
  -6   8  10   78.89   22.00
   5  -8 -10  278.97   34.70
  -5   8  10  249.18   31.50
   4  -8 -10   98.19   21.20
  -4   8  10  181.58   26.70
   3  -8 -10  120.29   20.80
  -3   8  10  108.09   18.30
   2  -8 -10  252.67   30.40
  -2   8  10  334.37   28.40
   1  -8 -10    3.70   16.10
  -1   8  10    4.00   13.00
   0  -8 -10  294.17   34.10
   0   8  10  256.27   30.40
  -1  -8 -10  693.03   41.70
   1   8  10  554.44   45.00
   2   8  10  172.78   25.10
   3   8  10  612.24   45.30
   4   8  10  709.33   50.29
   8  -9 -10  432.76   48.00
  -8   9  10  326.57   44.70
   7  -9 -10  769.72   56.79
  -7   9  10  679.13   49.10
   6  -9 -10  922.71   61.79
  -6   9  10  834.52   65.09
   5  -9 -10  669.83   50.49
  -5   9  10  615.54   46.70
   4  -9 -10  372.56   40.30
  -4   9  10  403.76   37.90
   3  -9 -10  718.53   49.40
  -3   9  10  665.83   46.00
   2  -9 -10  512.55   42.50
  -2   9  10  500.45   39.40
   1  -9 -10  751.52   49.20
  -1   9  10  745.43   48.30
   0  -9 -10  738.03   49.40
   0   9  10  763.02   49.30
   1   9  10  144.09   24.80
   2   9  10   -2.20   22.20
   3   9  10   19.00   19.40
   7 -10 -10  123.89   30.10
  -7  10  10  142.09   27.50
   6 -10 -10   35.30   29.60
  -6  10  10   -4.70   19.00
  -5  10  10   -6.30   20.60
   4 -10 -10   79.39   26.60
  -4  10  10   88.39   19.70
   3 -10 -10  284.27   45.10
  -3  10  10  337.97   33.20
   2 -10 -10  504.35   43.90
  -2  10  10  413.16   34.90
   1 -10 -10  946.21   58.99
  -1  10  10  895.91   53.39
   0 -10 -10  774.42   51.89
   0  10  10  739.33   49.90
   1  10  10  494.05   44.80
   4 -11 -10  351.46   46.40
  -4  11  10  332.77   36.80
   3 -11 -10   14.00   27.10
  -3  11  10  -20.80   17.40
   2 -11 -10   95.69   28.70
  -2  11  10  111.99   21.70
   1 -11 -10   18.20   25.70
  -1  11  10  -12.10   17.70
  -2 -13  11   36.30   22.90
  -1 -13  11  182.48   28.50
   0  13 -11  271.27   33.80
   0 -13  11  294.57   36.20
  -1  13 -11  166.48   28.40
   1 -13  11  146.99   28.00
   2 -13  11  126.89   36.90
   2 -13  11   92.39   26.90
  -4 -12  11  316.87   42.20
  -3 -12  11  298.97   43.10
  -2 -12  11  280.27   37.60
   1  12 -11  177.68   23.90
  -1 -12  11  217.08   32.90
   0 -12  11  150.08   32.00
   0 -12  11  179.48   49.90
   1 -12  11  134.29   28.50
   1 -12  11  145.79   31.10
   2 -12  11  128.59   33.30
   2 -12  11  200.38   32.70
   3 -12  11  -16.90   28.70
   3 -12  11    5.10   35.90
   4 -12  11   20.50   37.90
   4 -12  11   35.10   36.10
  -6 -11  11   59.09   25.20
  -6 -11  11   -7.00   20.70
  -5 -11  11   20.70   24.00
  -4 -11  11  172.78   27.90
  -3 -11  11  100.49   23.10
  -2 -11  11  509.85   45.00
  -1 -11  11 1137.19   67.09
  -1 -11  11 1135.99   65.79
   0 -11  11 1018.40   61.99
   0 -11  11  971.20   62.19
   1 -11  11  524.75   46.00
   1 -11  11  505.45   46.20
   2 -11  11  814.72   61.29
   2 -11  11  906.11   57.99
   3 -11  11  568.74   49.00
   3 -11  11  576.84   55.59
   4 -11  11  121.39   26.70
   4 -11  11  108.19   38.70
   5 -11  11  197.08   36.20
  -7 -10  11  195.78   36.20
  -7 -10  11  177.38   29.50
  -6 -10  11  188.38   32.60
  -6 -10  11  213.68   27.30
  -5 -10  11   97.39   27.40
  -5 -10  11  188.28   29.80
  -4 -10  11  120.99   22.80
  -4 -10  11  134.99   23.40
  -3 -10  11  -11.40   17.40
  -2 -10  11   46.70   20.80
  -2 -10  11   58.49   18.20
  -1 -10  11   -0.90   18.40
  -1 -10  11   12.80   15.60
   0 -10  11  151.48   25.20
   0 -10  11  118.29   20.70
   1 -10  11  102.89   24.20
   1 -10  11  104.59   19.40
   2 -10  11  197.98   26.30
   2 -10  11  236.48   38.10
   3 -10  11  763.62   50.59
   3 -10  11  718.83   56.19
   4 -10  11  930.61   67.59
   4 -10  11 1038.30   59.29
   5 -10  11  464.65   65.09
   5 -10  11  583.64   44.10
   6 -10  11  486.25   43.10
   6 -10  11  362.06   52.49
  -8  -9  11  189.18   31.10
  -8  -9  11  207.08   51.39
  -7  -9  11  502.95   44.90
  -6  -9  11 1009.60   62.79
  -5  -9  11  659.23   47.90
  -4  -9  11  263.77   32.70
  -3  -9  11  285.97   30.40
  -3  -9  11  289.97   30.80
  -2  -9  11  432.76   33.30
  -2  -9  11  345.87   33.30
  -1  -9  11  619.74   42.40
  -1  -9  11  575.74   40.90
   0  -9  11  305.67   34.80
   0  -9  11  290.27   30.50
   1  -9  11  186.88   24.80
   1  -9  11  206.08   32.10
   2  -9  11   48.40   20.50
   2  -9  11   64.09   18.00
   3  -9  11   24.20   16.40
   3  -9  11   37.80   20.00
   4  -9  11   13.70   18.60
   4  -9  11   17.40   22.90
   5  -9  11   -6.60   23.80
   5  -9  11   27.20   18.60
   6  -9  11   19.60   18.90
   6  -9  11  -17.00   25.30
   7  -9  11   62.29   30.60
  -8  -8  11    0.30   19.30
  -7  -8  11  167.48   26.10
  -6  -8  11   79.09   21.70
  -5  -8  11    3.90   13.50
  -4  -8  11   98.79   18.10
  -3  -8  11  504.95   33.10
  -3  -8  11  521.25   37.00
  -2  -8  11  338.97   28.80
  -2  -8  11  358.36   31.60
  -1  -8  11 1007.40   55.09
  -1  -8  11 1048.90   56.19
   0  -8  11 1300.47   68.09
   0  -8  11 1447.96   71.19
   1  -8  11  913.41   51.59
   1  -8  11  912.51   54.19
   2  -8  11  584.04   45.70
   2  -8  11  693.63   41.90
   3  -8  11 1111.09   64.19
   3  -8  11 1108.29   58.89
   4  -8  11  649.74   42.50
   4  -8  11  571.64   46.90
   5  -8  11  223.88   29.70
   5  -8  11  188.98   29.90
   6  -8  11  567.14   43.20
   7  -8  11  230.28   35.50
  -9  -7  11  391.56   49.60
  -8  -7  11  529.75   48.20
  -7  -7  11  684.03   49.90
  -6  -7  11  214.18   28.50
  -5  -7  11  606.14   40.50
  -4  -7  11  455.95   30.90
  -4  -7  11  445.06   34.10
  -3  -7  11   65.79   14.20
  -3  -7  11   47.90   13.00
  -2  -7  11    1.10   11.40
  -2  -7  11   13.30   12.70
  -1  -7  11  268.67   25.50
  -1  -7  11  248.28   24.90
   0  -7  11   69.99   15.30
   0  -7  11   85.19   18.10
   1  -7  11  800.92   45.30
   1  -7  11  804.02   48.60
   2  -7  11  110.99   17.40
   2  -7  11   98.69   19.40
   3  -7  11  112.79   18.00
   3  -7  11  135.49   23.10
   4  -7  11  713.13   41.80
   4  -7  11  565.14   46.90
   5  -7  11  500.35   34.80
   5  -7  11  423.56   41.60
   6  -7  11  161.88   29.90
   7  -7  11  719.53   61.79
  -9  -6  11   90.69   36.40
  -8  -6  11  425.56   40.60
  -7  -6  11  692.63   45.70
  -6  -6  11  223.18   27.70
  -5  -6  11  287.57   27.70
  -4  -6  11  427.66   24.90
  -4  -6  11  329.87   29.50
  -3  -6  11  918.51   44.50
  -3  -6  11  848.32   47.10
  -2  -6  11 1062.99   54.69
  -2  -6  11 1130.69   53.89
  -1  -6  11 2064.99   91.59
  -1  -6  11 2026.50   91.49
   0  -6  11 2041.40   93.89
   0  -6  11 2232.28   97.19
   1  -6  11  128.19   19.20
   1  -6  11  129.79   17.20
   2  -6  11   74.49   18.00
   2  -6  11   76.79   14.90
   3  -6  11  187.58   28.10
   3  -6  11  208.98   29.60
   4  -6  11  147.69   21.40
   4  -6  11  126.59   21.20
   5  -6  11  -12.60   16.10
   5  -6  11   -2.90   11.20
   6  -6  11   22.60   19.70
   7  -6  11    0.00   22.20
   8  -6  11   84.09   27.00
 -10  -5  11  122.79   30.30
  -9  -5  11   24.20   20.60
  -8  -5  11   77.79   20.20
  -7  -5  11   10.30   13.50
  -6  -5  11   12.40   12.30
  -5  -5  11    0.20    9.90
  -4  -5  11   63.69   14.00
  -4  -5  11   96.29   11.60
  -3  -5  11  855.31   45.20
  -3  -5  11  866.61   42.90
  -2  -5  11  657.83   37.70
  -2  -5  11  674.13   37.60
  -1  -5  11  453.25   29.00
  -1  -5  11  428.66   28.60
   0  -5  11 1302.37   62.89
   0  -5  11 1365.26   65.69
   1  -5  11  319.37   27.70
   1  -5  11  291.27   22.40
   2  -5  11 1299.47   65.19
   2  -5  11 1222.68   58.19
   3  -5  11 1868.01   88.39
   3  -5  11 1756.52   79.29
   4  -5  11 1287.77   68.49
   4  -5  11 1283.27   59.39
   5  -5  11  585.94   35.50
   5  -5  11  697.13   45.20
   6  -5  11  486.65   47.60
   7  -5  11  397.56   58.49
   8  -5  11   66.29   26.90
 -10  -4  11  310.67   38.20
  -9  -4  11  385.76   39.80
  -8  -4  11  346.37   34.10
  -7  -4  11  899.81   51.09
  -6  -4  11 1065.89   55.39
  -5  -4  11  236.68   23.70
  -5  -4  11  276.07   19.20
  -4  -4  11  797.72   39.10
  -4  -4  11  826.02   43.40
  -3  -4  11  443.66   26.80
  -3  -4  11  438.56   28.30
  -2  -4  11    9.40    8.70
  -2  -4  11   23.20   10.00
  -1  -4  11  287.97   22.30
   0  -4  11   84.09   11.40
   1  -4  11  152.88   17.10
   1  -4  11  160.58   20.90
   2  -4  11  847.72   42.40
   2  -4  11  885.91   48.90
   3  -4  11   78.79   16.80
   3  -4  11   69.89   10.50
   4  -4  11  156.38   25.20
   4  -4  11  114.89   16.40
   5  -4  11  378.06   34.70
   6  -4  11   71.39   20.70
   7  -4  11  284.47   37.30
   8  -4  11  630.64   58.39
 -11  -3  11   40.80   24.50
  -9  -3  11  129.09   23.30
  -8  -3  11  293.57   29.20
  -7  -3  11  316.47   28.60
  -6  -3  11  491.95   26.90
  -6  -3  11  567.54   34.80
  -5  -3  11  525.65   29.10
  -5  -3  11  604.54   34.60
  -4  -3  11  566.54   32.00
  -4  -3  11  695.13   35.90
  -3  -3  11 1556.94   73.69
  -3  -3  11 1834.52   75.89
  -2  -3  11 2679.93  111.79
  -2  -3  11 2287.37  105.09
  -1  -3  11 1524.65   72.29
  -1  -3  11 1698.93   71.09
   0  -3  11 1509.05   72.69
   0  -3  11 1452.65   65.29
   1  -3  11  743.43   42.40
   1  -3  11  765.22   37.30
   2  -3  11  204.88   24.10
   2  -3  11  187.98   16.90
   3  -3  11  503.45   36.00
   3  -3  11  544.95   27.70
   4  -3  11  860.31   50.49
   4  -3  11  864.41   39.30
   5  -3  11  333.47   33.50
   6  -3  11   87.59   23.50
   7  -3  11   18.70   20.90
   8  -3  11   -2.20   27.00
 -11  -2  11  459.75   46.40
 -10  -2  11  424.96   42.60
  -9  -2  11  113.59   23.80
  -8  -2  11  578.34   38.90
  -7  -2  11  563.84   36.30
  -6  -2  11    0.90    7.80
  -5  -2  11  120.99   18.90
  -5  -2  11  154.88   14.90
  -4  -2  11    5.70    7.50
  -4  -2  11   16.40    8.80
  -3  -2  11  563.64   30.10
  -3  -2  11  468.25   28.60
  -2  -2  11  640.24   32.40
  -2  -2  11  619.54   33.40
  -1  -2  11  142.99   14.10
  -1  -2  11  150.88   17.20
   0  -2  11  653.03   35.70
   0  -2  11  597.34   31.30
   1  -2  11 1079.09   53.89
   1  -2  11 1017.80   47.30
   2  -2  11  248.18   17.10
   2  -2  11  237.08   23.40
   3  -2  11 1259.77   54.09
   3  -2  11 1241.48   64.09
   4  -2  11 1677.53   82.99
   5  -2  11  950.80   56.09
   6  -2  11  528.75   42.50
   7  -2  11  359.56   43.90
   8  -2  11  587.24   56.79
 -11  -1  11   11.00   21.90
 -10  -1  11  751.12   52.59
  -9  -1  11 1098.89   60.59
  -8  -1  11  704.43   42.90
  -7  -1  11 1300.57   61.69
  -7  -1  11 1153.88   54.49
  -6  -1  11  552.84   34.70
  -6  -1  11  539.05   29.60
  -5  -1  11  350.36   23.30
  -5  -1  11  448.06   27.90
  -4  -1  11  430.36   27.20
  -4  -1  11  421.76   25.60
  -3  -1  11 2295.07   91.59
  -3  -1  11 1964.40   90.49
  -2  -1  11  726.63   35.60
  -2  -1  11  738.13   37.30
  -1  -1  11  511.15   30.10
  -1  -1  11  518.25   26.90
   0  -1  11  941.41   43.90
   0  -1  11 1025.50   49.20
   1  -1  11  173.88   13.80
   1  -1  11  164.38   20.60
   2  -1  11  135.29   19.10
   2  -1  11   97.59   12.40
   3  -1  11  306.17   26.70
   4  -1  11   26.90   14.40
   5  -1  11  301.67   32.40
   6  -1  11  166.08   27.30
   7  -1  11  114.09   25.80
  -8   1 -11  615.14   49.20
   8  -1  11  462.95   54.09
 -10   0  11   24.10   20.20
  -9   0  11  150.38   22.00
  -8   0  11  231.58   21.70
  -8   0  11  223.78   26.50
  -7   0  11   59.99   14.30
  -7   0  11   46.10   11.80
  -6   0  11   83.49   14.40
  -6   0  11   75.29   12.10
  -5   0  11 1241.58   58.69
  -5   0  11 1331.27   61.39
  -4   0  11 1334.47   59.69
  -4   0  11 1226.18   58.69
  -3   0  11 1405.36   67.69
  -3   0  11 1661.83   69.59
  -2   0  11 1731.73   75.49
  -2   0  11 1670.33   72.99
  -1   0  11 1473.15   63.79
  -1   0  11 1285.67   59.39
   0   0  11 1066.79   50.89
   0   0  11  980.20   44.80
   1   0  11 1061.69   46.90
   1   0  11 1108.59   54.09
   2   0  11 1439.26   69.09
   3   0  11  397.16   31.90
   4   0  11 1085.89   59.09
   5   0  11  904.31   54.29
   6   0  11   50.09   20.60
  -7   0 -11   -2.40   19.40
   7   0  11  -13.00   20.20
 -11   1  11  349.37   41.10
 -10   1  11  588.34   49.00
  -9   1  11  204.78   27.80
  -8   1  11  300.77   24.40
  -8   1  11  347.37   30.00
  -7   1  11 1115.69   57.59
  -7   1  11 1126.59   53.09
  -6   1  11  590.64   32.00
  -6   1  11  542.05   36.40
  -5   1  11   23.10    9.10
  -5   1  11   19.70   10.50
  -4   1  11  173.88   17.10
  -4   1  11  176.98   19.90
  -3   1  11  143.59   16.80
  -2   1  11   -1.60    9.70
  -2   1  11   -5.80    6.20
  -1   1  11   20.40    6.70
  -1   1  11    9.80    8.90
   0   1  11  572.14   32.50
   0   1  11  509.05   26.40
   1   1  11  245.38   15.30
   1   1  11  285.57   22.60
   2   1  11  602.54   37.10
   3   1  11  866.41   48.50
   4   1  11  884.61   51.49
   5   1  11  331.37   32.90
   6   1  11  261.37   34.80
  -7  -1 -11  564.24   47.70
   7   1  11  540.85   48.60
 -11   2  11   67.29   23.20
  -9   2  11 1521.15   76.89
  -9   2  11 1498.45   71.29
  -8   2  11  617.14   41.10
  -8   2  11  644.64   38.40
  -7   2  11  684.83   38.40
  -7   2  11  641.04   41.00
  -6   2  11 1207.88   62.99
  -6   2  11 1353.66   60.89
  -5   2  11  549.54   32.90
  -5   2  11  548.65   34.20
  -4   2  11 1258.47   58.19
  -4   2  11 1180.08   58.09
  -3   2  11 3152.28  130.59
  -3   2  11 3068.79  131.69
  -2   2  11 2462.55  107.29
  -2   2  11 2466.45  103.69
  -1   2  11  619.44   32.60
  -1   2  11  702.13   37.80
   0   2  11  515.05   31.90
   0   2  11  481.25   25.30
   1   2  11  397.66   20.40
   1   2  11  417.06   28.40
   2   2  11  -14.90   11.80
   3   2  11   12.60   12.10
   4   2  11   58.49   15.70
   5   2  11   11.10   14.80
   6   2  11   91.69   22.60
  -7  -2 -11  116.89   24.70
 -11   3  11   51.99   24.60
 -10   3  11   45.90   20.00
  -9   3  11   10.80   16.40
  -9   3  11    4.40   19.00
  -8   3  11   23.70   15.40
  -8   3  11   15.90   14.70
  -7   3  11   96.49   17.60
  -7   3  11   73.49   17.30
  -6   3  11  108.49   17.00
  -6   3  11   86.59   15.90
  -5   3  11  301.77   25.50
  -5   3  11  341.57   27.10
  -4   3  11 1901.41   83.49
  -4   3  11 1786.92   82.29
  -3   3  11  778.32   40.10
  -3   3  11  721.63   40.80
  -2   3  11 1589.54   70.49
  -2   3  11 1574.04   73.29
  -1   3  11 1887.91   83.49
  -1   3  11 2038.40   89.59
   0   3  11  507.25   33.50
   0   3  11  488.55   26.10
   1   3  11  523.05   25.90
   1   3  11  555.74   34.20
   2   3  11 1654.63   78.09
   3   3  11  830.12   47.60
   4   3  11  289.97   29.60
   5   3  11  923.21   55.29
   6   3  11  384.86   41.60
   7   3  11  -11.80   20.30
 -10   4  11  827.62   57.89
 -10   4  11  743.13   50.69
  -9   4  11  485.15   41.40
  -9   4  11  615.54   45.80
  -8   4  11  854.61   51.19
  -8   4  11  728.93   46.60
  -7   4  11 1466.25   73.19
  -7   4  11 1569.14   73.79
  -6   4  11  425.66   32.70
  -6   4  11  449.26   32.60
  -5   4  11   35.40   14.90
  -5   4  11   81.99   15.30
  -4   4  11    2.90   10.70
  -4   4  11  -13.70   10.40
  -3   4  11  314.67   25.50
  -3   4  11  334.77   25.40
  -2   4  11   55.29   12.20
  -2   4  11   57.49   13.70
  -1   4  11   30.30   12.00
  -1   4  11   30.50    8.80
   0   4  11   -1.80   10.80
   0   4  11   12.80    8.50
   1   4  11   77.59    9.40
   1   4  11   86.49   15.50
   2   4  11  408.86   30.60
   3   4  11  767.42   45.20
   4   4  11  389.16   33.10
   5   4  11  378.96   36.00
   6   4  11  500.65   65.89
 -10   5  11   78.59   23.50
 -10   5  11   62.19   22.90
  -9   5  11  504.75   55.49
  -9   5  11  583.34   44.70
  -8   5  11  474.05   39.40
  -8   5  11  387.26   36.80
  -7   5  11  419.36   33.80
  -7   5  11  379.16   34.20
   6  -5 -11 1021.80   60.59
  -6   5  11 1136.39   58.39
   5  -5 -11 1223.58   64.79
  -5   5  11 1256.67   62.49
   4  -5 -11  412.16   32.90
  -4   5  11  307.57   28.40
   3  -5 -11 1483.35   70.59
  -3   5  11 1422.76   69.59
   2  -5 -11 1484.45   69.49
  -2   5  11 1401.66   69.29
   1  -5 -11  547.35   41.80
  -1   5  11  457.15   33.70
   0   5  11  143.59   21.40
   1   5  11  542.15   37.00
   1   5  11  506.45   27.80
   2   5  11  524.75   36.60
   3   5  11   32.50   14.10
   4   5  11  205.48   30.80
   5   5  11  115.19   22.70
   6   5  11   25.10   21.30
 -10   6  11   83.39   27.60
 -10   6  11  100.09   25.90
  -9   6  11  308.67   40.40
  -9   6  11  212.48   29.10
   8  -6 -11   91.89   25.80
  -8   6  11   48.20   20.10
   7  -6 -11  -18.40   21.70
  -7   6  11   -8.70   15.50
   6  -6 -11    9.40   16.30
  -6   6  11   34.70   16.30
   5  -6 -11  -12.10   15.30
  -5   6  11   10.40   14.60
   4  -6 -11  189.18   28.90
  -4   6  11  159.98   23.00
   3  -6 -11  229.28   29.60
  -3   6  11  221.58   23.80
   2  -6 -11   27.70   15.40
  -2   6  11   35.50   12.70
   1  -6 -11  470.95   35.50
  -1   6  11  503.95   35.70
   0  -6 -11  758.42   51.49
   0   6  11  789.72   47.90
  -1  -6 -11  228.68   26.30
   1   6  11  250.67   27.10
   2   6  11 1091.59   59.79
   3   6  11  806.72   50.59
   4   6  11  135.69   23.20
   5   6  11  289.17   34.10
   9  -7 -11  969.60   65.69
  -9   7  11 1029.70   63.69
   8  -7 -11 1006.00   62.09
  -8   7  11  951.50   61.49
   7  -7 -11  555.44   48.10
  -7   7  11  540.75   45.50
   6  -7 -11  368.76   42.20
  -6   7  11  450.65   36.40
   5  -7 -11  424.56   38.40
  -5   7  11  416.66   35.30
   4  -7 -11  411.86   37.00
  -4   7  11  405.96   33.80
   3  -7 -11  166.58   23.30
  -3   7  11  188.88   24.80
   2  -7 -11  602.34   40.50
  -2   7  11  489.05   35.80
   1  -7 -11  323.67   33.30
  -1   7  11  304.27   30.30
   0  -7 -11   39.80   16.80
   0   7  11   27.50   14.60
   1   7  11  103.29   22.80
   2   7  11   43.80   17.20
   3   7  11  105.69   21.10
   4   7  11  232.08   31.70
   8  -8 -11  212.98   32.20
  -8   8  11  156.78   27.60
   7  -8 -11   97.79   27.40
  -7   8  11   92.09   25.90
   6  -8 -11  147.89   28.80
  -6   8  11  213.48   33.80
   5  -8 -11  645.74   50.29
  -5   8  11  624.14   46.20
   4  -8 -11  761.12   50.39
  -4   8  11  754.62   49.20
   3  -8 -11  828.92   53.69
  -3   8  11  841.62   51.49
   2  -8 -11 1837.92   86.79
  -2   8  11 1713.73   86.09
   1  -8 -11  881.51   52.29
  -1   8  11  748.83   50.09
   0  -8 -11  449.16   39.30
   0   8  11  378.66   37.90
   1   8  11  475.55   42.50
   3   8  11  158.38   24.10
   7  -9 -11  -31.40   23.70
   6  -9 -11   31.40   23.30
  -6   9  11   -4.50   18.50
   5  -9 -11   12.30   23.80
  -5   9  11   48.60   20.10
   4  -9 -11  113.69   27.60
   3  -9 -11   49.30   21.70
  -3   9  11   15.50   27.00
   2  -9 -11  -34.50   19.60
   1  -9 -11  118.39   23.60
   0   9  11  477.25   40.10
   1   9  11  299.77   39.90
   2   9  11  471.85   43.30
   5 -10 -11  378.76   47.50
  -5  10  11  343.77   39.00
   4 -10 -11  612.84   56.19
  -4  10  11  510.65   44.90
   3 -10 -11  396.46   46.30
  -3  10  11  294.77   35.60
   2 -10 -11  108.89   27.10
  -2  10  11   53.19   19.80
   1 -10 -11  101.29   25.40
  -1  10  11  136.99   24.30
   0  10  11   14.30   19.50
  -4 -12  12  141.59   29.70
  -3 -12  12   65.79   22.30
  -2 -12  12  -21.40   21.40
  -1 -12  12  490.05   49.30
   0 -12  12  387.06   49.10
   0 -12  12  400.26   42.30
   1 -12  12  345.47   49.20
   1 -12  12  326.37   41.00
   2 -12  12  785.32   57.29
   2 -12  12  811.52   66.09
   3 -12  12  609.54   57.99
   3 -12  12  698.13   53.29
  -5 -11  12  107.39   25.70
  -4 -11  12  215.48   32.50
  -3 -11  12  574.64   48.90
  -2 -11  12  598.34   50.09
  -1 -11  12   11.30   22.60
  -1 -11  12   49.10   21.80
   0 -11  12   32.50   20.50
   0 -11  12  -50.79   22.90
   1 -11  12   35.60   25.00
   1 -11  12   57.49   21.90
   2 -11  12  -14.70   24.60
   2 -11  12   -3.80   20.10
   3 -11  12    9.80   22.20
   3 -11  12   18.70   28.90
   4 -11  12   87.69   25.20
   4 -11  12  104.19   28.30
  -6 -10  12   68.59   26.60
  -6 -10  12   15.30   21.40
  -5 -10  12  540.05   45.20
  -4 -10  12  491.05   44.70
  -3 -10  12  535.85   46.00
  -2 -10  12 1009.50   57.39
  -2 -10  12  933.31   60.19
  -1 -10  12  164.88   25.50
  -1 -10  12  156.78   28.00
   0 -10  12   -7.40   24.20
   0 -10  12  115.99   22.50
   1 -10  12  636.34   50.89
   1 -10  12  590.24   45.10
   2 -10  12  959.20   64.29
   2 -10  12 1053.69   59.89
   3 -10  12  160.48   24.00
   3 -10  12  159.58   33.10
   4 -10  12  120.29   23.40
   4 -10  12   93.49   33.10
   5 -10  12  261.47   37.20
  -7  -9  12   38.10   25.00
  -6  -9  12  186.08   41.00
  -5  -9  12   -0.60   18.70
  -4  -9  12   39.80   20.90
  -3  -9  12    3.10   15.40
  -2  -9  12   21.90   19.90
  -2  -9  12  -19.40   14.00
  -1  -9  12   76.79   21.10
  -1  -9  12   88.39   19.50
   0  -9  12  746.03   50.99
   0  -9  12  695.83   46.70
   1  -9  12  451.65   38.70
   1  -9  12  489.45   43.60
   2  -9  12 1310.57   69.09
   2  -9  12 1329.97   74.89
   3  -9  12 1030.40   60.99
   3  -9  12 1145.19   68.19
   4  -9  12  241.48   35.60
   4  -9  12  340.77   44.50
   5  -9  12  263.27   43.40
   5  -9  12  318.57   35.10
   6  -9  12  645.04   59.29
  -8  -8  12  277.07   42.60
  -7  -8  12  520.35   64.69
  -6  -8  12  629.94   47.80
  -5  -8  12  778.22   50.29
  -4  -8  12 1085.29   59.59
  -3  -8  12 1147.09   61.39
  -3  -8  12 1106.99   56.89
  -2  -8  12  621.04   41.60
  -2  -8  12  627.04   40.80
  -1  -8  12  387.36   35.70
  -1  -8  12  408.76   34.50
   0  -8  12   -3.10   17.30
   0  -8  12    7.10   13.90
   1  -8  12  -17.30   17.10
   2  -8  12   -8.00   17.80
   2  -8  12   13.90   16.20
   3  -8  12   -6.60   16.00
   3  -8  12    6.90   18.70
   4  -8  12   -3.00   21.10
   4  -8  12  -25.70   16.10
   5  -8  12   78.29   19.20
   5  -8  12  115.69   28.60
   6  -8  12  169.18   36.30
  -9  -7  12   55.29   25.10
  -8  -7  12   11.20   20.90
  -7  -7  12   12.20   20.50
  -6  -7  12   47.80   18.60
  -5  -7  12  339.57   32.20
  -4  -7  12  813.12   48.10
  -3  -7  12  362.06   29.10
  -3  -7  12  349.07   31.00
  -2  -7  12  662.93   39.70
  -2  -7  12  627.94   40.60
  -1  -7  12 2023.60   88.89
  -1  -7  12 1735.83   86.49
   0  -7  12  345.47   32.30
   0  -7  12  305.57   29.20
   1  -7  12  955.30   52.49
   1  -7  12  997.70   56.79
   2  -7  12 1425.26   69.09
   2  -7  12 1365.76   73.69
   3  -7  12  489.45   35.40
   3  -7  12  482.45   40.50
   4  -7  12  181.68   28.80
   4  -7  12  256.97   29.20
   5  -7  12  211.28   32.40
   5  -7  12  270.07   28.90
   6  -7  12  423.96   46.40
   7  -7  12   91.49   27.00
  -9  -6  12  646.74   55.59
  -8  -6  12  586.94   48.50
  -7  -6  12   51.09   19.40
  -6  -6  12   -4.10   13.80
  -5  -6  12  296.47   29.90
  -4  -6  12   65.69   15.50
  -4  -6  12   77.99   13.40
  -3  -6  12   20.30   12.40
  -2  -6  12   85.39   15.20
  -2  -6  12  103.29   15.00
  -1  -6  12   25.20   12.60
  -1  -6  12   16.60   13.60
   0  -6  12  407.16   31.60
   0  -6  12  291.77   27.30
   1  -6  12  457.35   32.60
   1  -6  12  505.45   37.20
   2  -6  12   87.29   20.00
   3  -6  12  525.95   34.70
   3  -6  12  493.95   40.10
   4  -6  12  745.63   49.10
   4  -6  12  679.63   48.50
   5  -6  12  396.66   45.20
   6  -6  12  761.32   60.79
   7  -6  12  758.82   59.59
 -10  -5  12  199.38   29.50
  -9  -5  12  198.28   27.60
  -8  -5  12  135.79   23.80
  -7  -5  12  286.47   31.00
  -6  -5  12  433.36   34.10
  -5  -5  12 1133.99   58.69
  -4  -5  12 1409.66   60.89
  -4  -5  12 1241.88   64.49
  -3  -5  12  759.92   41.40
  -3  -5  12  754.72   42.60
  -2  -5  12  380.86   28.50
  -2  -5  12  397.56   27.70
  -1  -5  12  543.55   33.40
  -1  -5  12  536.25   39.10
   0  -5  12  334.37   26.90
   0  -5  12  385.06   30.90
   1  -5  12   28.30   14.40
   1  -5  12   27.20   11.20
   2  -5  12  214.08   20.50
   2  -5  12  188.38   27.30
   3  -5  12  233.38   21.60
   3  -5  12  225.68   30.50
   4  -5  12   -5.80   11.20
   4  -5  12   -7.30   15.50
   5  -5  12   18.90   18.20
   6  -5  12   54.79   22.90
   7  -5  12  114.69   32.30
 -10  -4  12  -12.10   21.40
  -9  -4  12  311.07   40.30
  -8  -4  12  263.07   35.20
  -7  -4  12  160.28   21.00
  -6  -4  12   15.80   12.20
  -5  -4  12  260.87   20.80
  -5  -4  12  269.57   25.40
  -4  -4  12  534.85   32.00
  -4  -4  12  577.54   34.80
  -3  -4  12  280.17   24.40
  -3  -4  12  312.47   24.40
  -2  -4  12  360.96   25.20
  -2  -4  12  301.97   24.80
  -1  -4  12 1382.26   69.29
  -1  -4  12 1337.77   63.19
   0  -4  12 1612.44   85.89
   0  -4  12 1760.02   79.99
   1  -4  12  743.03   44.60
   1  -4  12  757.12   38.70
   2  -4  12 2131.99   98.69
   2  -4  12 2101.39   90.99
   3  -4  12 1279.67   67.59
   3  -4  12 1237.48   57.29
   4  -4  12  302.27   33.20
   5  -4  12  384.86   39.50
   6  -4  12  427.36   44.40
   7  -4  12  397.26   46.20
 -10  -3  12  700.33   53.79
  -9  -3  12  609.54   47.20
  -8  -3  12 1187.28   63.29
  -7  -3  12  237.38   26.70
  -6  -3  12  234.18   24.40
  -6  -3  12  181.38   18.30
  -5  -3  12  789.62   42.80
  -5  -3  12  705.63   37.80
  -4  -3  12  830.62   44.50
  -4  -3  12 1015.80   48.00
  -3  -3  12  138.39   17.60
  -3  -3  12   88.69   14.20
  -2  -3  12   58.49   12.70
  -2  -3  12   53.09   10.70
  -1  -3  12    7.30   10.70
   0  -3  12  323.87   26.90
   0  -3  12  318.37   21.70
   1  -3  12  236.78   19.50
   1  -3  12  253.67   24.10
   2  -3  12  228.88   26.40
   2  -3  12  224.58   18.50
   3  -3  12  150.28   21.70
   3  -3  12  153.48   16.90
   4  -3  12  335.47   32.80
   5  -3  12  337.37   35.90
   6  -3  12  623.74   50.69
   7  -3  12 1294.77   76.89
 -10  -2  12  245.18   33.90
  -9  -2  12  122.29   22.30
  -8  -2  12  199.38   29.00
  -7  -2  12  266.17   27.20
  -6  -2  12  588.14   32.30
  -6  -2  12  650.63   38.50
  -5  -2  12  583.34   32.40
  -5  -2  12  646.44   36.30
  -4  -2  12 1092.29   52.89
  -4  -2  12 1185.48   55.29
  -3  -2  12 1507.45   64.99
  -3  -2  12 1319.47   63.49
  -2  -2  12  580.44   34.20
  -2  -2  12  653.43   33.70
  -1  -2  12 1359.56   62.79
  -1  -2  12 1493.25   67.29
   0  -2  12 1259.27   59.59
   0  -2  12 1144.49   53.89
   1  -2  12  502.85   27.70
   1  -2  12  528.45   34.60
   2  -2  12   15.80    8.20
   2  -2  12   23.50   13.10
   3  -2  12  304.77   30.50
   4  -2  12  204.68   28.30
   5  -2  12  110.59   22.70
   6  -2  12   16.40   21.10
   7  -2  12   45.80   22.40
 -10  -1  12  156.88   23.70
  -9  -1  12  226.58   32.80
  -8  -1  12  182.38   26.50
  -7  -1  12   23.50   12.90
  -7  -1  12   10.80   10.90
  -6  -1  12  225.48   20.80
  -6  -1  12  208.58   23.40
  -5  -1  12    6.70   10.00
  -5  -1  12    8.90   10.10
  -4  -1  12  107.49   15.70
  -4  -1  12  156.38   18.90
  -3  -1  12  421.66   26.50
  -3  -1  12  448.36   27.60
  -2  -1  12  178.18   18.80
  -1  -1  12  758.62   39.50
  -1  -1  12  661.23   34.30
   0  -1  12 1116.09   53.89
   0  -1  12 1027.20   48.20
   1  -1  12  696.73   34.00
   1  -1  12  725.73   41.30
   2  -1  12  407.36   23.00
   2  -1  12  454.75   32.90
   3  -1  12  899.01   52.09
   4  -1  12  891.11   53.09
   5  -1  12  584.84   44.20
   6  -1  12  470.35   46.00
   7  -1  12  554.54   46.80
 -11   0  12  727.23   53.89
 -10   0  12  875.01   53.19
  -9   0  12  260.17   33.30
  -8   0  12  659.93   40.10
  -8   0  12  556.64   37.60
  -7   0  12  652.43   39.90
  -7   0  12  603.84   34.60
  -6   0  12  125.79   18.40
  -6   0  12  112.29   16.30
  -5   0  12 1221.78   58.49
  -5   0  12 1176.68   56.79
  -4   0  12 1794.72   76.99
  -4   0  12 1633.14   76.69
  -3   0  12  322.07   24.20
  -3   0  12  354.16   23.80
  -2   0  12   19.50    8.80
  -2   0  12    0.70    9.30
  -1   0  12  136.79   14.30
  -1   0  12  188.78   19.60
   0   0  12   20.70   10.90
   0   0  12   17.10    6.80
   1   0  12  131.69   13.00
   1   0  12  124.19   17.20
   2   0  12   -7.90   11.60
   3   0  12    9.30   12.50
   4   0  12  188.28   26.80
   5   0  12  444.96   38.70
   6   0  12  268.07   38.00
   7   0  12  393.66   44.60
 -10   1  12   21.20   17.10
  -9   1  12  122.09   24.30
  -8   1  12  161.48   25.00
  -8   1  12  188.98   28.60
  -7   1  12  314.17   27.40
  -7   1  12  293.07   29.90
  -6   1  12  503.35   35.90
  -6   1  12  573.04   34.10
  -5   1  12 1996.70   88.29
  -5   1  12 1963.40   88.69
  -4   1  12  706.13   39.70
  -4   1  12  761.32   41.30
  -3   1  12 1136.99   53.29
  -3   1  12 1090.09   54.99
  -2   1  12 1711.53   78.69
  -2   1  12 1823.72   80.39
  -1   1  12  961.00   45.80
  -1   1  12 1064.29   51.09
   0   1  12 1468.95   64.29
   0   1  12 1565.44   71.39
   1   1  12 1470.05   63.19
   1   1  12 1544.15   72.29
   2   1  12  642.94   39.20
   3   1  12  303.37   29.50
   4   1  12  410.66   34.20
   5   1  12   37.80   20.50
   6   1  12   44.70   22.40
   7   1  12   56.29   28.20
 -10   2  12  403.76   45.10
  -9   2  12  151.58   21.60
  -9   2  12  101.99   22.50
  -8   2  12  302.77   30.90
  -8   2  12  285.77   32.30
  -7   2  12  105.19   17.70
  -7   2  12  103.19   17.90
  -6   2  12  253.27   27.60
  -6   2  12  265.77   25.80
  -5   2  12   12.20   12.10
  -5   2  12   22.20   12.20
  -4   2  12   63.89   14.00
  -4   2  12   42.20   12.60
  -3   2  12   95.59   16.00
  -2   2  12  667.23   39.70
  -1   2  12 1330.87   63.49
  -1   2  12 1259.37   57.29
   0   2  12 1166.08   52.09
   0   2  12 1225.58   59.29
   1   2  12  426.56   22.00
   1   2  12  458.75   30.80
   2   2  12  372.26   30.00
   3   2  12  213.58   27.30
   4   2  12  639.04   44.20
   5   2  12  888.21   58.39
   7   2  12  422.76   46.90
 -10   3  12  652.03   50.69
  -9   3  12  210.58   26.70
  -9   3  12  255.27   37.20
  -8   3  12  218.28   34.10
  -8   3  12  180.78   29.10
  -7   3  12 1096.69   55.89
  -7   3  12 1005.70   56.29
  -6   3  12 1097.49   59.49
  -6   3  12 1235.78   59.49
  -5   3  12  446.56   30.20
  -5   3  12  289.07   30.10
  -4   3  12 1333.27   64.09
  -4   3  12 1341.37   64.99
  -3   3  12  869.41   49.10
  -3   3  12  961.70   47.40
  -2   3  12   55.69   15.00
  -2   3  12   45.40   12.20
  -1   3  12   31.00   14.00
  -1   3  12   49.40    9.50
   0   3  12  149.99   15.40
   0   3  12  156.18   22.20
   1   3  12  227.58   24.80
   1   3  12  200.58   15.00
   2   3  12    4.50   12.00
   3   3  12    0.20   13.80
   4   3  12  170.48   25.50
   5   3  12  600.34   46.10
   6   3  12  172.08   25.00
 -10   4  12  -15.30   20.70
 -10   4  12   14.00   21.90
  -9   4  12   27.70   21.60
  -9   4  12  -11.00   19.00
  -8   4  12   26.60   20.20
  -8   4  12   16.20   18.70
  -7   4  12  110.99   20.10
  -7   4  12   71.79   18.80
  -6   4  12  708.83   43.80
  -6   4  12  700.33   44.20
  -5   4  12  890.61   48.30
  -5   4  12  821.42   48.00
  -4   4  12  737.23   42.70
  -4   4  12  764.32   42.70
  -3   4  12  795.32   47.10
  -3   4  12  898.01   45.40
  -2   4  12  897.81   45.10
  -2   4  12  853.11   48.20
  -1   4  12  421.56   27.40
  -1   4  12  476.05   34.60
   0   4  12  508.85   29.30
   0   4  12  556.74   36.20
   1   4  12 1791.72   81.99
   1   4  12 1633.94   72.29
   2   4  12  615.04   39.00
   3   4  12  100.99   19.00
   4   4  12  588.14   43.90
  -9   5  12  222.38   34.80
  -9   5  12  194.28   31.10
  -8   5  12  351.96   39.80
  -8   5  12  321.07   34.70
  -7   5  12  407.96   39.40
  -7   5  12  452.05   39.00
  -6   5  12  357.26   32.20
  -6   5  12  321.47   31.60
  -5   5  12  159.88   23.40
  -5   5  12  142.99   21.00
  -4   5  12  -18.60   12.50
  -4   5  12  -18.40   13.00
  -3   5  12   41.60   14.60
  -3   5  12   53.09   14.10
  -2   5  12   54.49   14.30
  -2   5  12   57.19   15.20
  -1   5  12  262.27   24.40
  -1   5  12  251.37   28.10
   0   5  12  258.97   27.60
   0   5  12  199.18   20.30
   1   5  12  172.08   25.20
   2   5  12  168.68   22.90
   3   5  12  324.67   32.40
   4   5  12  322.67   38.20
   5   5  12  564.24   48.50
  -9   6  12  412.86   41.30
  -9   6  12  429.86   45.70
  -8   6  12  585.74   46.90
  -8   6  12  546.45   44.50
  -7   6  12 1473.85   75.99
  -7   6  12 1442.46   76.19
   6  -6 -12 1469.15   79.99
  -6   6  12 1520.75   75.79
   5  -6 -12  772.12   50.79
  -5   6  12  773.02   47.80
   4  -6 -12  392.96   37.10
  -4   6  12  350.36   31.10
   3  -6 -12 1055.29   60.89
  -3   6  12 1181.28   60.39
   2  -6 -12  480.95   37.60
  -2   6  12  389.26   33.80
   1  -6 -12  150.08   22.20
  -1   6  12  110.79   20.10
   0   6  12  626.84   43.50
   1   6  12  573.44   42.10
   2   6  12   72.59   19.80
   3   6  12   -6.80   18.10
   4   6  12   35.90   19.40
   8  -7 -12    7.90   25.40
  -8   7  12   89.99   26.30
  -7   7  12   19.30   21.80
   6  -7 -12  -17.40   21.30
  -6   7  12   11.40   19.70
   5  -7 -12  296.37   39.50
  -5   7  12  278.87   33.40
   4  -7 -12  160.48   26.00
  -4   7  12  199.88   30.40
   3  -7 -12  260.17   34.60
  -3   7  12  208.38   30.60
   2  -7 -12  983.40   61.29
  -2   7  12 1199.68   63.59
   1  -7 -12 1675.43   81.69
  -1   7  12 1635.74   83.69
   0  -7 -12  717.03   47.00
   0   7  12  682.03   49.60
   1   7  12  785.72   53.09
   2   7  12  608.14   64.39
   3   7  12   90.79   24.30
   7  -8 -12  236.18   36.10
  -7   8  12  305.17   35.80
   6  -8 -12  506.45   73.89
  -6   8  12  569.94   54.39
   5  -8 -12  302.87   44.80
  -5   8  12  266.57   37.60
   4  -8 -12  119.19   28.10
  -4   8  12  132.49   24.30
   3  -8 -12   12.60   21.00
  -3   8  12   21.30   17.80
   2  -8 -12    6.10   20.30
  -2   8  12   11.20   16.60
  -1   8  12   27.90   25.30
   0   8  12   48.50   20.30
   1   8  12   36.50   19.80
   2   8  12  125.19   24.40
   6  -9 -12  983.90   70.49
  -6   9  12 1094.59   64.59
  -5   9  12  676.13   47.50
   4  -9 -12  424.16   49.00
  -4   9  12  341.07   40.80
   3  -9 -12  636.84   53.49
  -3   9  12  617.94   47.80
   2  -9 -12  573.34   49.30
  -2   9  12  523.95   46.40
   1  -9 -12  394.86   43.30
  -1   9  12  261.77   35.20
   0   9  12  367.76   38.90
   1   9  12  308.87   40.00
  -2 -12  13  192.58   31.20
  -1 -12  13  219.48   30.90
   0 -12  13  535.15   53.79
   0 -12  13  633.54   55.69
   1 -12  13  341.87   48.00
   1 -12  13  363.86   44.70
  -5 -11  13   72.69   26.10
  -4 -11  13   34.00   21.50
  -3 -11  13   33.40   27.30
  -2 -11  13  240.88   37.60
  -1 -11  13  620.34   53.69
  -1 -11  13  747.73   78.59
   0 -11  13  288.57   45.80
   0 -11  13  229.48   31.40
   1 -11  13  325.47   43.90
   1 -11  13  344.87   47.30
   2 -11  13  544.85   55.79
   2 -11  13  446.86   50.69
   3 -11  13  250.07   32.90
   3 -11  13  248.88   49.30
  -6 -10  13  428.66   48.60
  -5 -10  13  266.27   34.40
  -4 -10  13  252.77   37.60
  -3 -10  13   53.09   22.30
  -2 -10  13   99.39   23.60
  -1 -10  13   -7.10   18.20
  -1 -10  13   26.70   23.10
   0 -10  13   19.80   19.60
   0 -10  13   30.90   24.60
   1 -10  13   -3.90   18.90
   1 -10  13  -12.50   23.30
   2 -10  13  106.89   29.90
   2 -10  13   83.09   22.70
   3 -10  13  144.09   34.20
   3 -10  13  170.98   26.00
   4 -10  13  457.45   46.60
   4 -10  13  515.25   54.19
  -7  -9  13  162.38   30.60
  -6  -9  13  796.02   59.39
  -5  -9  13  438.16   60.19
  -4  -9  13  260.37   38.40
  -3  -9  13 1107.39   65.19
  -2  -9  13 1506.65   73.69
  -2  -9  13 1318.07   73.39
  -1  -9  13  133.69   21.90
  -1  -9  13  106.79   24.30
   0  -9  13  402.86   45.00
   0  -9  13  555.74   40.70
   1  -9  13  938.61   57.89
   1  -9  13  995.10   61.89
   2  -9  13   62.99   19.90
   2  -9  13   35.00   22.30
   3  -9  13   49.00   19.00
   3  -9  13   20.80   26.10
   4  -9  13   91.39   33.90
   4  -9  13  124.39   23.20
   5  -9  13  -36.90   25.60
   5  -9  13   13.90   31.00
  -8  -8  13   71.99   25.90
  -7  -8  13  101.49   29.10
  -6  -8  13  106.39   27.50
  -5  -8  13   17.40   19.30
  -4  -8  13   37.40   18.00
  -3  -8  13  153.28   23.00
  -3  -8  13  217.78   27.10
  -2  -8  13  792.82   49.90
  -2  -8  13  840.82   51.89
  -1  -8  13  501.15   39.00
  -1  -8  13  560.84   43.80
   0  -8  13  232.28   35.00
   0  -8  13  269.27   30.90
   1  -8  13  560.44   42.90
   1  -8  13  610.24   47.10
   2  -8  13  669.73   50.69
   2  -8  13  650.93   44.90
   3  -8  13  153.38   22.50
   3  -8  13  210.28   31.80
   4  -8  13  193.38   27.60
   4  -8  13  231.68   34.10
   5  -8  13 1065.39   69.69
   6  -8  13  587.44   55.99
  -8  -7  13  323.37   46.90
  -6  -7  13  953.00   59.09
  -5  -7  13  452.25   39.30
  -4  -7  13  234.48   28.60
  -3  -7  13  253.27   29.70
  -3  -7  13  251.27   27.90
  -2  -7  13  214.58   28.90
  -2  -7  13  177.78   27.70
  -1  -7  13  417.16   36.00
  -1  -7  13  285.67   31.30
   0  -7  13   -2.00   15.00
   0  -7  13   24.50   17.50
   1  -7  13   57.09   20.00
   1  -7  13   91.19   17.70
   2  -7  13    5.00   17.90
   2  -7  13   41.80   15.80
   3  -7  13   96.79   20.10
   3  -7  13   75.79   23.10
   4  -7  13  147.09   21.40
   4  -7  13  165.48   28.90
   5  -7  13  217.28   53.29
   6  -7  13  157.08   33.10
  -9  -6  13    3.10   20.90
  -8  -6  13  350.36   38.30
  -7  -6  13  137.29   25.30
  -6  -6  13  311.77   35.10
  -5  -6  13  454.35   35.50
  -4  -6  13  215.88   27.40
  -4  -6  13  236.48   25.20
  -3  -6  13  758.02   44.90
  -3  -6  13  788.82   43.70
  -2  -6  13 1228.18   65.49
  -2  -6  13 1481.95   83.89
  -1  -6  13  648.64   42.30
  -1  -6  13  782.12   45.80
   0  -6  13  153.48   22.50
   0  -6  13  110.89   17.50
   1  -6  13  707.73   42.20
   1  -6  13  666.33   47.60
   2  -6  13  339.97   30.60
   2  -6  13  352.26   35.40
   3  -6  13  227.58   26.80
   3  -6  13  231.58   30.60
   4  -6  13  350.86   30.30
   4  -6  13  306.07   39.50
   5  -6  13  209.18   34.20
   6  -6  13  192.38   35.50
  -9  -5  13  468.55   47.80
  -8  -5  13   55.29   22.40
  -7  -5  13  103.79   21.00
  -6  -5  13  600.64   40.80
  -5  -5  13    8.00   13.80
  -4  -5  13  389.06   31.60
  -4  -5  13  321.37   27.70
  -3  -5  13   95.19   18.00
  -2  -5  13   90.99   27.20
  -2  -5  13   79.39   14.50
  -1  -5  13  518.55   37.30
  -1  -5  13  508.15   33.40
   0  -5  13   28.80   16.40
   0  -5  13   51.69   13.40
   1  -5  13  144.59   22.30
   1  -5  13  160.08   22.70
   2  -5  13 1054.99   53.59
   2  -5  13 1049.49   61.09
   3  -5  13 1118.19   53.89
   3  -5  13 1103.49   64.29
   4  -5  13  963.30   61.49
   5  -5  13  721.33   53.89
   6  -5  13  972.50   64.69
   7  -5  13  139.59   31.30
 -10  -4  13  212.98   31.30
  -9  -4  13  420.66   39.90
  -8  -4  13  597.14   45.70
  -7  -4  13 1358.46   70.39
  -6  -4  13  994.90   54.09
  -5  -4  13  545.95   33.40
  -5  -4  13  627.84   38.10
  -4  -4  13  430.86   31.60
  -4  -4  13  484.25   32.70
  -3  -4  13  151.98   21.20
  -3  -4  13  144.59   20.60
  -2  -4  13  439.76   32.90
  -2  -4  13  451.05   30.20
  -1  -4  13  554.94   38.30
  -1  -4  13  647.24   35.80
   0  -4  13  395.76   27.00
   0  -4  13  318.47   31.60
   1  -4  13    0.90   13.50
   1  -4  13  -13.60   10.20
   2  -4  13   38.60   11.00
   2  -4  13   -8.80   14.70
   3  -4  13   49.30   17.30
   3  -4  13   41.30   12.00
   4  -4  13  319.47   36.80
   5  -4  13  121.29   26.10
   6  -4  13  207.48   32.10
   7  -4  13  380.36   45.80
 -10  -3  13   24.90   21.60
  -9  -3  13    2.50   21.20
  -8  -3  13   57.19   18.80
  -7  -3  13   70.09   17.20
  -6  -3  13   28.70   14.60
  -5  -3  13  189.98   21.90
  -5  -3  13  211.18   25.10
  -4  -3  13  114.89   15.90
  -4  -3  13  142.89   20.80
  -3  -3  13  600.34   34.50
  -3  -3  13  524.95   34.00
  -2  -3  13 1871.51   86.89
  -2  -3  13 1949.30   84.79
  -1  -3  13 2161.88   88.09
  -1  -3  13 1828.92   90.19
   0  -3  13  821.42   48.80
   0  -3  13  922.31   43.70
   1  -3  13  650.33   41.30
   1  -3  13  630.04   33.90
   2  -3  13  556.24   41.00
   2  -3  13  641.44   33.20
   3  -3  13  220.68   28.60
   4  -3  13  172.58   25.70
   5  -3  13  305.07   39.40
   6  -3  13  138.59   31.90
   7  -3  13   11.30   24.40
 -10  -2  13  162.68   25.60
  -8  -2  13 1001.60   57.09
  -7  -2  13   72.19   16.00
  -6  -2  13  631.34   38.50
  -6  -2  13  584.04   34.00
  -5  -2  13  419.36   28.30
  -5  -2  13  473.35   32.00
  -4  -2  13   -7.70   10.00
  -4  -2  13  -17.30    9.60
  -3  -2  13    7.90   10.30
  -2  -2  13   13.00    9.00
  -2  -2  13   17.10   11.40
  -1  -2  13   23.80   10.90
  -1  -2  13   39.30   13.00
   0  -2  13  232.98   25.10
   0  -2  13  185.98   17.50
   1  -2  13   36.80   14.20
   1  -2  13   20.10    8.90
   2  -2  13  293.27   21.10
   2  -2  13  282.97   28.80
   3  -2  13  994.50   56.89
   4  -2  13  717.43   49.90
   5  -2  13  331.37   38.90
   6  -2  13  592.54   56.49
   7  -2  13  574.94   53.79
 -10  -1  13  117.19   22.60
  -9  -1  13  497.25   47.20
  -8  -1  13 1233.18   66.49
  -7  -1  13  386.66   31.40
  -7  -1  13  356.26   26.10
  -6  -1  13  844.22   45.80
  -6  -1  13  778.22   40.80
  -5  -1  13  867.71   47.00
  -5  -1  13  884.91   44.80
  -4  -1  13 1068.19   52.99
  -3  -1  13  776.32   40.80
  -3  -1  13  780.62   41.90
  -2  -1  13  531.85   33.40
  -2  -1  13  542.05   31.10
  -1  -1  13 1488.65   68.49
  -1  -1  13 1361.56   62.69
   0  -1  13  354.36   28.40
   0  -1  13  340.97   21.90
   1  -1  13    8.80    8.20
   2  -1  13    0.20   13.70
   2  -1  13    7.90    8.40
   3  -1  13  140.19   21.80
   4  -1  13   36.70   17.90
   5  -1  13   -6.60   20.10
   6  -1  13   23.90   22.70
   7  -1  13  203.38   32.50
 -10   0  13  -40.60   19.30
  -9   0  13   43.30   20.70
  -8   0  13    7.40   17.40
  -7   0  13   10.90   12.50
  -7   0  13    6.60   16.30
  -6   0  13   53.19   16.30
  -6   0  13   43.50   14.00
  -5   0  13  240.28   24.60
  -5   0  13  190.18   20.30
  -4   0  13  894.61   47.80
  -4   0  13  987.30   48.50
  -3   0  13 1223.18   59.19
  -3   0  13 1228.88   57.59
  -2   0  13 1059.69   53.29
  -2   0  13 1057.89   50.09
  -1   0  13 1276.37   57.99
  -1   0  13 1341.27   63.79
   0   0  13  867.01   42.20
   0   0  13  978.80   50.19
   1   0  13  749.03   35.30
   1   0  13  730.33   43.40
   2   0  13  600.24   39.10
   3   0  13 1423.36   73.49
   4   0  13 1336.17   72.29
   5   0  13  460.35   42.70
   6   0  13  244.28   30.40
 -10   1  13  152.98   26.20
  -9   1  13  645.44   60.19
  -8   1  13 1410.26   73.39
  -8   1  13 1427.76   68.39
  -7   1  13  659.13   42.70
  -7   1  13  725.53   42.40
  -6   1  13  327.07   29.80
  -6   1  13  347.97   29.60
  -5   1  13  950.40   50.79
  -5   1  13  927.61   49.99
  -4   1  13  182.58   22.40
  -4   1  13  218.38   25.30
  -3   1  13   81.29   13.10
  -3   1  13   82.99   15.80
  -2   1  13   16.40   11.40
  -2   1  13   11.40    9.40
  -1   1  13   -4.60   10.60
  -1   1  13   -2.30    7.50
   0   1  13  125.09   14.30
   0   1  13  140.69   18.40
   1   1  13  157.58   22.70
   1   1  13  114.19   13.60
   2   1  13   92.79   18.20
   3   1  13  409.26   35.10
   4   1  13  708.63   51.39
   5   1  13  225.68   31.30
   6   1  13  446.56   49.70
 -10   2  13  126.49   23.50
  -9   2  13  361.26   41.50
  -8   2  13  331.57   37.10
  -8   2  13  328.87   32.20
  -7   2  13  398.26   33.20
  -7   2  13  373.56   33.20
  -6   2  13  235.38   27.60
  -6   2  13  206.68   27.60
  -5   2  13  469.65   34.00
  -5   2  13  472.35   33.70
  -4   2  13  904.41   47.70
  -4   2  13  874.71   49.50
  -3   2  13 1406.66   63.29
  -3   2  13 1275.57   66.09
  -2   2  13  877.51   48.40
  -2   2  13  903.71   44.50
  -1   2  13 1197.58   54.99
  -1   2  13 1261.97   61.89
   0   2  13 1021.00   49.40
   0   2  13 1223.88   58.89
   1   2  13   87.59   12.30
   1   2  13  106.49   17.90
   2   2  13   70.19   15.10
   3   2  13  485.25   37.40
   4   2  13   53.89   20.40
   6   2  13  -18.30   21.30
 -10   3  13   94.19   23.80
  -9   3  13  125.99   22.40
  -9   3  13  107.99   21.30
  -8   3  13   70.09   21.20
  -8   3  13   85.79   20.00
  -7   3  13  116.09   20.80
  -7   3  13  153.18   23.00
  -6   3  13   94.59   17.70
  -6   3  13    8.10   18.40
  -5   3  13  132.59   21.60
  -4   3  13   50.59   17.20
  -3   3  13  364.46   31.90
  -3   3  13  414.06   29.60
  -2   3  13  540.25   32.20
  -2   3  13  514.75   37.70
  -1   3  13  449.56   37.30
  -1   3  13  469.55   33.00
   0   3  13  399.46   29.90
   0   3  13  327.57   22.00
   1   3  13  329.27   28.90
   2   3  13  875.11   50.69
   3   3  13 1432.16   74.79
   4   3  13  964.60   59.69
   5   3  13  459.35   42.00
  -9   4  13  261.57   40.90
  -9   4  13  314.37   37.20
  -8   4  13 1208.68   63.09
  -8   4  13 1122.99   67.49
  -7   4  13  978.50   55.29
  -7   4  13  950.20   58.69
  -6   4  13  476.35   37.70
  -6   4  13  553.94   38.00
  -5   4  13  418.96   33.50
  -5   4  13  365.86   33.30
  -4   4  13  812.22   48.90
  -4   4  13  819.22   47.10
  -3   4  13  191.68   24.90
  -3   4  13  190.78   24.70
  -2   4  13   20.40   12.50
  -2   4  13    9.30   13.80
  -1   4  13  217.88   23.00
  -1   4  13  217.58   25.90
   0   4  13   -9.80   12.40
   0   4  13   16.20    9.30
   1   4  13   99.59   17.50
   2   4  13   80.19   20.80
   3   4  13   78.99   19.70
   4   4  13  211.58   32.60
   5   4  13  132.89   25.60
  -9   5  13  127.49   28.20
  -9   5  13  135.39   26.50
  -8   5  13  185.88   27.10
  -8   5  13  187.98   26.50
  -7   5  13  414.66   39.50
  -7   5  13  327.37   34.90
  -6   5  13  887.01   54.19
  -6   5  13  942.21   53.49
  -5   5  13  548.45   39.70
  -5   5  13  569.34   40.00
  -4   5  13 1092.19   56.39
  -4   5  13 1028.10   58.19
  -3   5  13 1640.84   79.29
  -3   5  13 1571.74   75.59
  -2   5  13  707.83   40.80
  -2   5  13  664.43   44.00
  -1   5  13  385.86   28.40
  -1   5  13  331.87   33.00
   0   5  13  803.62   48.10
   0   5  13  697.73   38.50
   1   5  13  769.32   48.60
   2   5  13  166.08   24.40
   3   5  13  683.13   66.89
   4   5  13  464.25   42.90
  -8   6  13  197.28   28.30
  -8   6  13  268.17   39.00
  -7   6  13  252.67   38.70
  -7   6  13  302.17   37.40
  -6   6  13   30.30   19.10
  -6   6  13   29.20   21.40
  -5   6  13   -5.70   16.80
  -5   6  13   -2.20   16.50
  -4   6  13   30.90   17.70
  -4   6  13    4.20   16.00
  -3   6  13  120.39   19.90
  -3   6  13  115.49   21.60
  -2   6  13  256.97   29.30
  -2   6  13  207.18   30.90
  -1   6  13  156.88   19.50
  -1   6  13  156.68   25.70
   0   6  13  224.08   33.10
   1   6  13  595.94   44.40
   2   6  13  479.55   39.90
   3   6  13  246.68   36.90
  -7   7  13  748.93   53.29
   6  -7 -13  304.67   38.80
  -6   7  13  278.57   39.20
   5  -7 -13  156.28   29.40
  -5   7  13  133.69   24.50
   4  -7 -13  653.23   50.89
  -4   7  13  611.74   47.40
   3  -7 -13  710.43   52.69
  -3   7  13  690.43   48.70
   2  -7 -13  337.07   41.70
  -2   7  13  320.57   36.30
  -1   7  13  328.47   40.70
   0   7  13   33.50   18.70
   1   7  13   16.80   19.40
   2   7  13   22.00   18.20
  -6   8  13  176.68   29.10
   5  -8 -13  543.05   55.39
  -5   8  13  634.34   48.00
   4  -8 -13  415.46   48.00
  -4   8  13  352.76   40.20
   3  -8 -13 1081.29   66.19
  -3   8  13 1083.99   64.29
   2  -8 -13  679.73   53.99
  -2   8  13  710.83   52.79
  -1   8  13   76.29   25.20
   0   8  13  226.78   36.60
   1   8  13  776.62   54.99
   4  -9 -13   -5.40   33.60
  -4   9  13   21.10   20.20
   3  -9 -13   31.90   28.50
  -3   9  13    8.10   21.40
   2  -9 -13  -18.20   25.20
  -2   9  13    4.20   20.60
  -3 -11  14  654.23   53.39
  -2 -11  14  151.48   28.70
  -1 -11  14  329.87   43.10
   0 -11  14  151.68   31.00
   0 -11  14  120.19   25.80
   1 -11  14   -0.80   31.10
   1 -11  14  -10.20   35.40
   2 -11  14   10.20   38.30
  -5 -10  14  311.37   44.60
  -4 -10  14  318.47   38.60
  -3 -10  14  753.12   53.39
  -2 -10  14  377.36   45.60
  -1 -10  14  269.27   40.00
  -1 -10  14  273.17   43.40
   0 -10  14  462.25   45.60
   0 -10  14  482.55   50.39
   1 -10  14  485.65   47.20
   1 -10  14  594.04   53.39
   2 -10  14  406.16   55.29
   2 -10  14  424.76   45.50
   3 -10  14  431.16   47.60
   3 -10  14  445.96   58.59
  -6  -9  14   80.09   23.70
  -5  -9  14   42.30   21.50
  -4  -9  14   37.90   28.70
  -3  -9  14  -16.30   19.70
  -2  -9  14   37.10   22.40
  -2  -9  14   41.00   19.90
  -1  -9  14   92.49   27.50
  -1  -9  14  130.69   22.90
   0  -9  14   90.79   20.50
   0  -9  14   95.69   25.70
   1  -9  14  104.09   26.40
   1  -9  14   86.69   21.30
   2  -9  14  219.18   34.40
   2  -9  14  229.58   35.40
   3  -9  14  321.97   48.30
   3  -9  14  375.36   39.90
   4  -9  14  383.06   42.60
   4  -9  14  425.76   55.09
  -7  -8  14  439.56   46.50
  -6  -8  14  586.24   48.80
  -5  -8  14  291.87   40.00
  -4  -8  14 1327.77   72.89
  -3  -8  14 1470.35   76.79
  -2  -8  14  409.66   37.90
  -2  -8  14  465.85   42.10
  -1  -8  14  240.28   30.10
  -1  -8  14  200.38   31.00
   0  -8  14  865.71   56.89
   0  -8  14  736.03   49.80
   1  -8  14  207.28   32.70
   1  -8  14  242.88   38.60
   2  -8  14   30.30   22.90
   2  -8  14   34.60   18.80
   3  -8  14  270.17   43.40
   3  -8  14  308.27   35.40
   4  -8  14   11.50   42.40
   4  -8  14    4.80   21.80
   5  -8  14   65.39   28.60
  -8  -7  14   -1.40   23.80
  -7  -7  14   78.99   25.50
  -6  -7  14  152.18   27.40
  -5  -7  14  345.47   38.20
  -4  -7  14  167.98   24.50
  -3  -7  14  338.07   41.90
  -3  -7  14  383.26   33.90
  -2  -7  14  990.00   57.29
  -2  -7  14 1048.40   58.99
  -1  -7  14  184.58   28.10
  -1  -7  14  152.48   25.50
   0  -7  14  451.55   36.90
   1  -7  14 1335.27   69.69
   1  -7  14 1450.55   76.69
   2  -7  14  612.24   49.10
   2  -7  14  624.74   42.80
   3  -7  14  321.67   45.00
   3  -7  14  421.76   35.00
   4  -7  14  474.45   49.00
   5  -7  14  679.63   59.39
  -8  -6  14  824.12   57.59
  -6  -6  14  278.27   36.90
  -5  -6  14  285.87   34.60
  -4  -6  14  173.58   26.90
  -4  -6  14  173.08   30.40
  -3  -6  14   66.59   21.80
  -3  -6  14   56.69   16.40
  -2  -6  14   31.70   14.90
  -2  -6  14   38.40   18.30
  -1  -6  14   -2.70   16.90
   0  -6  14   -7.90   18.60
   0  -6  14   32.60   15.50
   1  -6  14   29.10   19.40
   1  -6  14   11.30   14.80
   2  -6  14  115.79   20.10
   2  -6  14  114.09   23.90
   3  -6  14  163.88   29.40
   3  -6  14  247.28   29.10
   4  -6  14  164.98   30.50
   5  -6  14  522.35   51.19
   6  -6  14  560.44   56.99
  -9  -5  14   91.39   24.50
  -8  -5  14  101.79   20.50
  -7  -5  14  339.47   38.50
  -6  -5  14 1149.29   64.09
  -5  -5  14  692.13   44.30
  -4  -5  14  817.22   46.70
  -4  -5  14  856.11   48.80
  -3  -5  14 1083.89   57.39
  -2  -5  14  411.66   34.50
  -2  -5  14  320.37   31.40
  -1  -5  14  226.48   24.70
  -1  -5  14  217.78   30.30
   0  -5  14  360.76   30.20
   0  -5  14  361.46   34.30
   1  -5  14  699.93   41.40
   1  -5  14  680.43   48.50
   2  -5  14  637.64   38.50
   2  -5  14  585.34   46.50
   3  -5  14  286.37   35.90
   4  -5  14   30.60   23.30
   5  -5  14   39.10   22.00
   6  -5  14   41.50   24.80
  -9  -4  14  332.97   41.40
  -8  -4  14   54.29   30.40
  -7  -4  14  167.28   25.70
  -6  -4  14   25.30   14.50
  -5  -4  14  179.88   26.00
  -5  -4  14  119.09   18.20
  -4  -4  14   -8.60   11.90
  -4  -4  14   12.20   14.20
  -3  -4  14   20.40   16.10
  -3  -4  14   19.70   13.70
  -2  -4  14  261.17   30.60
  -2  -4  14  291.17   26.20
  -1  -4  14  352.16   33.50
  -1  -4  14  388.16   28.70
   0  -4  14  156.78   23.40
   1  -4  14 1420.76   78.89
   1  -4  14 1738.33   73.69
   2  -4  14 1499.95   80.59
   2  -4  14 1623.54   70.99
   3  -4  14  299.97   36.70
   4  -4  14  162.48   27.90
   6  -4  14  279.27   44.30
  -9  -3  14  792.52   55.99
  -8  -3  14  346.67   37.30
  -7  -3  14  778.22   50.29
  -6  -3  14  924.41   51.79
  -5  -3  14  650.93   39.50
  -5  -3  14  723.93   42.10
  -4  -3  14  651.63   38.20
  -4  -3  14  555.84   38.80
  -3  -3  14  513.15   36.40
  -3  -3  14  538.15   34.40
  -2  -3  14  883.21   45.50
  -2  -3  14  826.42   49.10
  -1  -3  14  119.19   20.20
  -1  -3  14  144.09   20.50
   0  -3  14   52.49   12.50
   0  -3  14   14.20   14.90
   1  -3  14   21.20   16.10
   1  -3  14   18.40   10.80
   2  -3  14    7.20   17.20
   2  -3  14   -7.20   10.90
   3  -3  14  132.59   23.60
   4  -3  14    6.00   18.60
   6  -3  14 1016.80   69.19
 -10  -2  14   28.40   23.40
  -9  -2  14   49.80   21.90
  -8  -2  14   32.80   17.90
  -7  -2  14  451.25   37.70
  -6  -2  14  802.82   43.10
  -6  -2  14  842.02   47.20
  -5  -2  14  353.16   27.10
  -5  -2  14  354.16   30.20
  -4  -2  14  578.44   35.30
  -4  -2  14  497.35   34.30
  -3  -2  14 1052.09   54.49
  -3  -2  14 1055.49   52.39
  -2  -2  14 1076.39   52.79
  -2  -2  14 1102.49   56.29
  -1  -2  14  460.45   29.30
  -1  -2  14  476.25   34.90
   0  -2  14  790.92   41.00
   0  -2  14  717.53   45.30
   1  -2  14 1064.79   50.29
   1  -2  14 1095.99   59.69
   2  -2  14  403.36   35.70
   3  -2  14  245.08   31.70
   4  -2  14  118.89   25.70
   6  -2  14  -24.40   21.30
 -10  -1  14  640.54   49.99
  -9  -1  14  665.33   46.80
  -8  -1  14  146.79   23.50
  -7  -1  14   12.50   15.20
  -6  -1  14  203.58   25.00
  -5  -1  14    9.50   13.40
  -5  -1  14    4.90   12.20
  -4  -1  14   70.59   15.10
  -4  -1  14   15.50   13.30
  -3  -1  14    0.70   12.40
  -3  -1  14   -9.10   10.00
  -2  -1  14  143.79   22.30
  -2  -1  14  141.69   19.70
  -1  -1  14  654.73   35.20
  -1  -1  14  666.03   41.00
   0  -1  14  374.56   30.50
   0  -1  14  370.46   23.90
   1  -1  14  432.96   27.20
   1  -1  14  521.05   36.40
   2  -1  14  970.80   57.29
   3  -1  14  545.75   41.90
   4  -1  14  267.17   36.50
   5  -1  14  593.24   52.09
   6  -1  14  559.84   51.59
 -10   0  14  265.47   39.50
  -9   0  14  395.86   40.30
  -8   0  14  758.02   50.29
  -7   0  14  460.75   36.40
  -7   0  14  427.36   33.20
  -6   0  14 1222.88   62.39
  -6   0  14 1241.38   60.69
  -5   0  14 1683.43   78.99
  -5   0  14 1728.83   78.89
  -4   0  14  890.11   48.90
  -4   0  14  953.20   49.90
  -3   0  14   39.60   14.20
  -3   0  14   28.50   11.10
  -2   0  14  187.68   19.90
  -2   0  14  156.28   23.40
  -1   0  14  209.18   18.80
  -1   0  14  136.79   19.40
   0   0  14   35.60   14.90
   0   0  14   23.50    8.90
   1   0  14   68.99   16.50
   1   0  14   36.30    9.30
   2   0  14  310.97   31.70
   3   0  14   -8.40   17.20
   4   0  14  124.69   25.10
   5   0  14    9.90   18.00
   6   0  14  368.36   47.00
 -10   1  14  152.58   26.70
  -9   1  14   59.59   20.70
  -8   1  14   22.00   20.40
  -8   1  14   77.09   19.60
  -7   1  14   33.50   17.00
  -7   1  14   58.89   19.80
  -6   1  14  494.15   38.50
  -6   1  14  502.25   35.70
  -5   1  14  558.64   35.60
  -5   1  14  482.95   36.90
  -4   1  14  292.37   27.50
  -4   1  14  363.16   29.30
  -3   1  14  160.38   23.80
  -3   1  14  185.68   21.00
  -2   1  14  305.07   24.00
  -1   1  14 1313.67   59.39
  -1   1  14 1296.57   65.59
   0   1  14 1065.79   50.69
   0   1  14 1215.18   59.99
   1   1  14  905.71   51.19
   2   1  14 1037.60   58.19
   3   1  14  496.65   40.00
   4   1  14  106.49   25.30
   5   1  14  309.17   44.70
  -9   2  14  971.00   62.49
  -8   2  14  228.58   35.90
  -8   2  14  201.08   27.40
  -7   2  14   51.59   20.20
  -7   2  14   54.59   20.10
  -6   2  14  161.58   21.10
  -6   2  14  111.79   21.70
  -5   2  14  123.19   23.50
  -4   2  14   52.99   15.30
  -4   2  14   37.50   18.10
  -3   2  14  104.59   15.80
  -3   2  14   99.99   18.40
  -2   2  14   48.50   12.20
  -2   2  14   52.19   15.70
  -1   2  14  376.56   24.30
  -1   2  14  316.37   29.90
   0   2  14  173.88   17.00
   0   2  14  209.28   26.10
   1   2  14   70.99   16.30
   2   2  14  275.27   30.80
   3   2  14  456.25   39.40
   4   2  14  393.66   41.90
   5   2  14  754.82   54.49
[truncated: 28,671 more chars]
