# Supplementary material for: Altering the spectroscopy, electronic structure, and bonding of organometallic curium(III) upon coordination of 4,4′−bipyridine
Source: Nat Commun. 2023 Jun 24;14:3774. doi: 10.1038/s41467-023-39481-7 (PMC10290646; doi:10.1038/s41467-023-39481-7)
Supplement: Supplementary file 5 — Supplementary Data 2 [file 41467_2023_39481_MOESM5_ESM.cif]

data_c
_audit_creation_date               2021-05-03
_audit_creation_method
;
Olex2 1.3
(compiled 2020.11.12 svn.r5f609507 for OlexSys, GUI svn.r6272)
;
_shelx_SHELXL_version_number       '2018/3'
_audit_contact_author_address      ?
_audit_contact_author_email        ?
_audit_contact_author_name         ''
_audit_contact_author_phone        ?
_publ_contact_author_id_orcid      ?
_publ_section_references
;
Dolomanov, O.V., Bourhis, L.J., Gildea, R.J, Howard, J.A.K. & Puschmann, H.
 (2009), J. Appl. Cryst. 42, 339-341.
;
_chemical_name_common              ?
_chemical_name_systematic          ?
_chemical_formula_moiety           'C58 H86 Gd2 N2 Si6'
_chemical_formula_sum              'C58 H86 Gd2 N2 Si6'
_chemical_formula_weight           1294.32
_chemical_melting_point            ?
loop_
  _atom_type_symbol
  _atom_type_description
  _atom_type_scat_dispersion_real
  _atom_type_scat_dispersion_imag
  _atom_type_scat_source
 'C' 'C' 0.0033 0.0016 'International Tables Vol C Tables 4.2.6.8 and 6.1.1.4'
 'H' 'H' 0.0000 0.0000 'International Tables Vol C Tables 4.2.6.8 and 6.1.1.4'
 'Gd' 'Gd' -0.1653 3.9035
 'International Tables Vol C Tables 4.2.6.8 and 6.1.1.4'
 'N' 'N' 0.0061 0.0033 'International Tables Vol C Tables 4.2.6.8 and 6.1.1.4'
 'Si' 'Si' 0.0817 0.0704 'International Tables Vol C Tables 4.2.6.8 and 6.1.1.4'

_shelx_space_group_comment
;
The symmetry employed for this shelxl refinement is uniquely defined
by the following loop, which should always be used as a source of
symmetry information in preference to the above space-group names.
They are only intended as comments.
;
_space_group_crystal_system        'triclinic'
_space_group_IT_number             2
_space_group_name_H-M_alt          'P -1'
_space_group_name_Hall             '-P 1'
loop_
  _space_group_symop_operation_xyz
 'x, y, z'
 '-x, -y, -z'

_cell_length_a                     9.4868(8)
_cell_length_b                     11.3583(11)
_cell_length_c                     14.7385(15)
_cell_angle_alpha                  99.336(4)
_cell_angle_beta                   101.605(3)
_cell_angle_gamma                  95.620(3)
_cell_volume                       1521.0(3)
_cell_formula_units_Z              1
_cell_measurement_reflns_used      9947
_cell_measurement_temperature      100
_cell_measurement_theta_max        27.46
_cell_measurement_theta_min        2.36
_shelx_estimated_absorpt_T_max     ?
_shelx_estimated_absorpt_T_min     ?
_exptl_absorpt_coefficient_mu      2.316
_exptl_absorpt_correction_T_max    0.0160
_exptl_absorpt_correction_T_min    0.0032
_exptl_absorpt_correction_type     multi-scan
_exptl_absorpt_process_details
;
SADABS-2016/2 (Bruker,2016/2) was used for absorption correction.
wR2(int) was 0.1238 before and 0.0835 after correction.
The Ratio of minimum to maximum transmission is 0.2000.
The \l/2 correction factor is Not present.
;
_exptl_absorpt_special_details     ?
_exptl_crystal_colour              yellow
_exptl_crystal_colour_primary      yellow
_exptl_crystal_density_diffrn      1.413
_exptl_crystal_density_meas        ?
_exptl_crystal_density_method      ?
_exptl_crystal_description         block
_exptl_crystal_F_000               660
_exptl_crystal_size_max            0.487
_exptl_crystal_size_mid            0.169
_exptl_crystal_size_min            0.115
_exptl_transmission_factor_max     ?
_exptl_transmission_factor_min     ?
_diffrn_reflns_av_R_equivalents    0.0684
_diffrn_reflns_av_unetI/netI       0.0482
_diffrn_reflns_Laue_measured_fraction_full  0.998
_diffrn_reflns_Laue_measured_fraction_max  0.997
_diffrn_reflns_limit_h_max         12
_diffrn_reflns_limit_h_min         -10
_diffrn_reflns_limit_k_max         14
_diffrn_reflns_limit_k_min         -14
_diffrn_reflns_limit_l_max         18
_diffrn_reflns_limit_l_min         -19
_diffrn_reflns_number              33140
_diffrn_reflns_point_group_measured_fraction_full  0.998
_diffrn_reflns_point_group_measured_fraction_max  0.997
_diffrn_reflns_theta_full          25.242
_diffrn_reflns_theta_max           27.494
_diffrn_reflns_theta_min           2.356
_diffrn_ambient_temperature        100
_diffrn_detector_area_resol_mean   ?
_diffrn_measured_fraction_theta_full  0.998
_diffrn_measured_fraction_theta_max  0.997
_diffrn_measurement_device_type    'Bruker APEX-III CCD'
_diffrn_measurement_method         '\f and \w scans'
_diffrn_radiation_type             MoK\a
_diffrn_radiation_wavelength       0.71073
_diffrn_source                     ?
_diffrn_source_current             1.4
_diffrn_source_power               0.07
_diffrn_source_voltage             50.0
_diffrn_standards_number           0
_reflns_Friedel_coverage           0.000
_reflns_Friedel_fraction_full      .
_reflns_Friedel_fraction_max       .
_reflns_number_gt                  6242
_reflns_number_total               6966
_reflns_special_details
;
 Reflections were merged by SHELXL according to the crystal
 class for the calculation of statistics and refinement.
 
 _reflns_Friedel_fraction is defined as the number of unique
 Friedel pairs measured divided by the number that would be
 possible theoretically, ignoring centric projections and
 systematic absences.
;
_reflns_threshold_expression       'I > 2\s(I)'
_computing_cell_refinement         'SAINT V8.38A (Bruker, 2018)'
_computing_data_collection         ?
_computing_data_reduction          'SAINT V8.38A (Bruker, 2018)'
_computing_molecular_graphics      'Olex2 1.3 (Dolomanov et al., 2009)'
_computing_publication_material    'Olex2 1.3 (Dolomanov et al., 2009)'
_computing_structure_refinement    'SHELXL 2018/3 (Sheldrick, 2015)'
_computing_structure_solution      'SHELXT 2018/2 (Sheldrick, 2018)'
_refine_diff_density_max           1.522
_refine_diff_density_min           -0.523
_refine_diff_density_rms           0.135
_refine_ls_extinction_coef         .
_refine_ls_extinction_method       none
_refine_ls_goodness_of_fit_ref     1.057
_refine_ls_hydrogen_treatment      constr
_refine_ls_matrix_type             full
_refine_ls_number_parameters       316
_refine_ls_number_reflns           6966
_refine_ls_number_restraints       0
_refine_ls_R_factor_all            0.0437
_refine_ls_R_factor_gt             0.0385
_refine_ls_restrained_S_all        1.057
_refine_ls_shift/su_max            0.002
_refine_ls_shift/su_mean           0.000
_refine_ls_structure_factor_coef   Fsqd
_refine_ls_weighting_details      
 'w=1/[\s^2^(Fo^2^)+(0.0589P)^2^] where P=(Fo^2^+2Fc^2^)/3'
_refine_ls_weighting_scheme        calc
_refine_ls_wR_factor_gt            0.0945
_refine_ls_wR_factor_ref           0.0983
_refine_special_details            ?
_olex2_refinement_description
;
1.a Aromatic/amide H refined with riding coordinates:
 C13(H13), C25(H25), C12(H12), C10(H10), C2(H2), C26(H26), C5(H5), C21(H21),
 C19(H19), C18(H18), C20(H20), C29(H29), C3(H3), C11(H11), C4(H4), C28(H28)
1.b Idealised Me refined as rotating group:
 C22(H22A,H22B,H22C), C14(H14A,H14B,H14C), C15(H15A,H15B,H15C), C24(H24A,H24B,
 H24C), C8(H8A,H8B,H8C), C23(H23A,H23B,H23C), C7(H7A,H7B,H7C), C16(H16A,H16B,
 H16C), C6(H6A,H6B,H6C)
;
_atom_sites_solution_hydrogens     geom
_atom_sites_solution_primary       dual
_atom_sites_solution_secondary     ?
loop_
  _atom_site_label
  _atom_site_type_symbol
  _atom_site_fract_x
  _atom_site_fract_y
  _atom_site_fract_z
  _atom_site_U_iso_or_equiv
  _atom_site_adp_type
  _atom_site_occupancy
  _atom_site_site_symmetry_order
  _atom_site_calc_flag
  _atom_site_refinement_flags_posn
  _atom_site_refinement_flags_adp
  _atom_site_refinement_flags_occupancy
  _atom_site_disorder_assembly
  _atom_site_disorder_group
 Gd1 Gd 0.52612(2) 0.32061(2) 0.22719(2) 0.03420(7) Uani 1 1 d . . . . .
 Si02 Si 0.79427(12) 0.26914(9) 0.46892(8) 0.0411(2) Uani 1 1 d . . . . .
 Si03 Si 0.65253(12) 0.70905(9) 0.26313(8) 0.0399(2) Uani 1 1 d . . . . .
 Si04 Si 0.18991(12) 0.03410(10) 0.19052(8) 0.0444(2) Uani 1 1 d . . . . .
 N1 N 0.2893(3) 0.3845(3) 0.1390(2) 0.0382(6) Uani 1 1 d . . . . .
 C13 C 0.6205(4) 0.4501(3) 0.4052(3) 0.0392(7) Uani 1 1 d . . . . .
 H13 H 0.700500 0.508236 0.413568 0.047 Uiso 1 1 calc R U . . .
 C25 C 0.2016(4) 0.4526(3) 0.1787(3) 0.0401(7) Uani 1 1 d . . . . .
 H25 H 0.217461 0.469022 0.244136 0.048 Uiso 1 1 calc R U . . .
 C12 C 0.4753(4) 0.4684(3) 0.3789(3) 0.0401(7) Uani 1 1 d . . . . .
 H12 H 0.442502 0.539623 0.365785 0.048 Uiso 1 1 calc R U . . .
 C10 C 0.4803(4) 0.2749(3) 0.4005(3) 0.0410(8) Uani 1 1 d . . . . .
 H10 H 0.450606 0.196106 0.405378 0.049 Uiso 1 1 calc R U . . .
 C17 C 0.6667(4) 0.5509(3) 0.2103(3) 0.0378(7) Uani 1 1 d . . . . .
 C2 C 0.5087(4) 0.0801(3) 0.2345(3) 0.0403(8) Uani 1 1 d . . . . .
 H2 H 0.521292 0.061426 0.294533 0.048 Uiso 1 1 calc R U . . .
 C9 C 0.6269(4) 0.3291(3) 0.4172(3) 0.0392(7) Uani 1 1 d . . . . .
 C26 C 0.0887(4) 0.4996(3) 0.1272(3) 0.0409(8) Uani 1 1 d . . . . .
 H26 H 0.031986 0.546927 0.158250 0.049 Uiso 1 1 calc R U . . .
 C1 C 0.3732(4) 0.0886(3) 0.1758(3) 0.0387(7) Uani 1 1 d . . . . .
 C27 C 0.0600(4) 0.4760(3) 0.0286(3) 0.0360(7) Uani 1 1 d . . . . .
 C5 C 0.4076(5) 0.1141(3) 0.0901(3) 0.0449(8) Uani 1 1 d . . . . .
 H5 H 0.340391 0.123714 0.037326 0.054 Uiso 1 1 calc R U . . .
 C21 C 0.7761(4) 0.4777(3) 0.2348(3) 0.0402(8) Uani 1 1 d . . . . .
 H21 H 0.844958 0.491775 0.291339 0.048 Uiso 1 1 calc R U . . .
 C19 C 0.6471(5) 0.3915(3) 0.0877(3) 0.0432(8) Uani 1 1 d . . . . .
 H19 H 0.614648 0.339743 0.029808 0.052 Uiso 1 1 calc R U . . .
 C18 C 0.5877(4) 0.4952(3) 0.1190(3) 0.0402(8) Uani 1 1 d . . . . .
 H18 H 0.508403 0.522942 0.084800 0.048 Uiso 1 1 calc R U . . .
 C20 C 0.7638(4) 0.3801(3) 0.1594(3) 0.0419(8) Uani 1 1 d . . . . .
 H20 H 0.822627 0.319252 0.157815 0.050 Uiso 1 1 calc R U . . .
 C29 C 0.2611(4) 0.3627(3) 0.0445(3) 0.0413(8) Uani 1 1 d . . . . .
 H29 H 0.319606 0.315414 0.015106 0.050 Uiso 1 1 calc R U . . .
 C3 C 0.6212(5) 0.1042(3) 0.1881(3) 0.0473(9) Uani 1 1 d . . . . .
 H3 H 0.720105 0.107681 0.212870 0.057 Uiso 1 1 calc R U . . .
 C11 C 0.3874(4) 0.3590(3) 0.3756(3) 0.0423(8) Uani 1 1 d . . . . .
 H11 H 0.286414 0.345270 0.359905 0.051 Uiso 1 1 calc R U . . .
 C4 C 0.5578(5) 0.1222(3) 0.0978(3) 0.0490(10) Uani 1 1 d . . . . .
 H4 H 0.606830 0.136876 0.051311 0.059 Uiso 1 1 calc R U . . .
 C28 C 0.1508(4) 0.4058(3) -0.0121(3) 0.0410(8) Uani 1 1 d . . . . .
 H28 H 0.137522 0.387803 -0.077363 0.049 Uiso 1 1 calc R U . . .
 C22 C 0.7748(5) 0.8111(4) 0.2158(3) 0.0502(9) Uani 1 1 d . . . . .
 H22A H 0.870492 0.787787 0.226152 0.075 Uiso 1 1 calc R U . . .
 H22B H 0.779161 0.892629 0.247456 0.075 Uiso 1 1 calc R U . . .
 H22C H 0.737571 0.805284 0.149391 0.075 Uiso 1 1 calc R U . . .
 C14 C 0.9471(5) 0.3164(5) 0.4145(3) 0.0556(10) Uani 1 1 d . . . . .
 H14A H 0.920805 0.286891 0.347657 0.083 Uiso 1 1 calc R U . . .
 H14B H 1.032229 0.283904 0.441270 0.083 Uiso 1 1 calc R U . . .
 H14C H 0.966885 0.402700 0.426455 0.083 Uiso 1 1 calc R U . . .
 C15 C 0.8456(5) 0.3326(4) 0.5980(3) 0.0485(9) Uani 1 1 d . . . . .
 H15A H 0.859241 0.418984 0.607510 0.073 Uiso 1 1 calc R U . . .
 H15B H 0.934231 0.305333 0.625478 0.073 Uiso 1 1 calc R U . . .
 H15C H 0.769725 0.306208 0.627437 0.073 Uiso 1 1 calc R U . . .
 C24 C 0.7136(6) 0.7482(4) 0.3944(3) 0.0531(10) Uani 1 1 d . . . . .
 H24A H 0.648213 0.703902 0.422640 0.080 Uiso 1 1 calc R U . . .
 H24B H 0.714340 0.832924 0.414866 0.080 Uiso 1 1 calc R U . . .
 H24C H 0.809702 0.727737 0.413121 0.080 Uiso 1 1 calc R U . . .
 C8 C 0.1951(6) 0.0071(5) 0.3127(4) 0.0635(12) Uani 1 1 d . . . . .
 H8A H 0.276887 -0.033415 0.332584 0.095 Uiso 1 1 calc R U . . .
 H8B H 0.107245 -0.041852 0.313686 0.095 Uiso 1 1 calc R U . . .
 H8C H 0.203988 0.082816 0.354737 0.095 Uiso 1 1 calc R U . . .
 C23 C 0.4625(5) 0.7407(4) 0.2254(4) 0.0537(10) Uani 1 1 d . . . . .
 H23A H 0.430043 0.714905 0.158417 0.081 Uiso 1 1 calc R U . . .
 H23B H 0.459269 0.825589 0.241680 0.081 Uiso 1 1 calc R U . . .
 H23C H 0.400406 0.697955 0.256688 0.081 Uiso 1 1 calc R U . . .
 C7 C 0.0576(5) 0.1423(5) 0.1645(4) 0.0638(12) Uani 1 1 d . . . . .
 H7A H 0.079988 0.211802 0.214200 0.096 Uiso 1 1 calc R U . . .
 H7B H -0.039023 0.104137 0.160043 0.096 Uiso 1 1 calc R U . . .
 H7C H 0.063925 0.166627 0.105850 0.096 Uiso 1 1 calc R U . . .
 C16 C 0.7675(6) 0.1016(4) 0.4536(3) 0.0570(11) Uani 1 1 d . . . . .
 H16A H 0.679285 0.075680 0.471459 0.086 Uiso 1 1 calc R U . . .
 H16B H 0.848024 0.075967 0.492686 0.086 Uiso 1 1 calc R U . . .
 H16C H 0.761341 0.067028 0.388798 0.086 Uiso 1 1 calc R U . . .
 C6 C 0.1253(6) -0.1122(5) 0.1074(4) 0.0653(13) Uani 1 1 d . . . . .
 H6A H 0.135522 -0.103108 0.045323 0.098 Uiso 1 1 calc R U . . .
 H6B H 0.025064 -0.136559 0.106178 0.098 Uiso 1 1 calc R U . . .
 H6C H 0.182169 -0.172313 0.127922 0.098 Uiso 1 1 calc R U . . .

loop_
  _atom_site_aniso_label
  _atom_site_aniso_U_11
  _atom_site_aniso_U_22
  _atom_site_aniso_U_33
  _atom_site_aniso_U_23
  _atom_site_aniso_U_13
  _atom_site_aniso_U_12
 Gd1 0.03521(11) 0.03321(10) 0.03486(11) 0.00802(6) 0.00765(7) 0.00534(6)
 Si02 0.0444(5) 0.0411(5) 0.0378(5) 0.0094(4) 0.0058(4) 0.0098(4)
 Si03 0.0443(5) 0.0344(4) 0.0419(5) 0.0079(4) 0.0110(4) 0.0051(4)
 Si04 0.0405(5) 0.0444(5) 0.0468(6) 0.0085(4) 0.0082(4) 0.0005(4)
 N1 0.0358(15) 0.0380(14) 0.0421(17) 0.0107(12) 0.0082(13) 0.0060(11)
 C13 0.0448(19) 0.0385(17) 0.0338(18) 0.0055(13) 0.0095(15) 0.0038(14)
 C25 0.0402(19) 0.0428(18) 0.0383(19) 0.0087(14) 0.0089(15) 0.0072(14)
 C12 0.0447(19) 0.0418(18) 0.0346(18) 0.0074(14) 0.0090(15) 0.0087(15)
 C10 0.046(2) 0.0426(18) 0.0360(18) 0.0111(14) 0.0102(15) 0.0051(15)
 C17 0.0408(18) 0.0352(16) 0.0384(18) 0.0087(13) 0.0102(15) 0.0038(13)
 C2 0.0431(19) 0.0321(15) 0.047(2) 0.0112(14) 0.0093(16) 0.0049(13)
 C9 0.0430(19) 0.0378(17) 0.0369(18) 0.0085(14) 0.0077(15) 0.0052(14)
 C26 0.0362(18) 0.0463(19) 0.042(2) 0.0086(15) 0.0108(15) 0.0071(14)
 C1 0.0387(18) 0.0332(16) 0.0422(19) 0.0042(14) 0.0079(15) 0.0015(13)
 C27 0.0329(17) 0.0372(16) 0.0383(18) 0.0100(14) 0.0078(14) 0.0023(13)
 C5 0.058(2) 0.0336(16) 0.041(2) 0.0035(14) 0.0111(17) 0.0026(15)
 C21 0.0366(18) 0.0404(17) 0.044(2) 0.0100(15) 0.0090(15) 0.0014(14)
 C19 0.055(2) 0.0369(17) 0.0387(19) 0.0074(14) 0.0145(17) 0.0029(15)
 C18 0.046(2) 0.0378(17) 0.0388(19) 0.0115(14) 0.0105(15) 0.0031(14)
 C20 0.0414(19) 0.0400(17) 0.051(2) 0.0135(15) 0.0203(17) 0.0077(14)
 C29 0.0417(19) 0.0407(17) 0.043(2) 0.0072(15) 0.0096(16) 0.0109(14)
 C3 0.044(2) 0.0316(16) 0.067(3) 0.0071(16) 0.0160(19) 0.0087(14)
 C11 0.042(2) 0.0481(19) 0.0379(19) 0.0085(15) 0.0117(15) 0.0065(15)
 C4 0.063(3) 0.0318(16) 0.056(2) 0.0011(15) 0.028(2) 0.0053(16)
 C28 0.0416(19) 0.0436(18) 0.0372(19) 0.0067(14) 0.0069(15) 0.0086(15)
 C22 0.060(3) 0.0388(18) 0.053(2) 0.0058(16) 0.018(2) 0.0012(17)
 C14 0.043(2) 0.080(3) 0.049(2) 0.023(2) 0.0095(18) 0.018(2)
 C15 0.049(2) 0.054(2) 0.040(2) 0.0083(17) 0.0048(17) 0.0082(17)
 C24 0.072(3) 0.0394(19) 0.045(2) 0.0046(16) 0.011(2) 0.0022(18)
 C8 0.064(3) 0.073(3) 0.052(3) 0.018(2) 0.014(2) -0.012(2)
 C23 0.052(2) 0.044(2) 0.065(3) 0.0089(19) 0.014(2) 0.0103(17)
 C7 0.047(2) 0.067(3) 0.085(4) 0.025(3) 0.022(2) 0.009(2)
 C16 0.069(3) 0.044(2) 0.052(2) 0.0083(18) -0.004(2) 0.0122(19)
 C6 0.053(3) 0.063(3) 0.070(3) -0.006(2) 0.014(2) -0.011(2)

_geom_special_details
;
 All esds (except the esd in the dihedral angle between two l.s. planes)
 are estimated using the full covariance matrix.  The cell esds are taken
 into account individually in the estimation of esds in distances, angles
 and torsion angles; correlations between esds in cell parameters are only
 used when they are defined by crystal symmetry.  An approximate (isotropic)
 treatment of cell esds is used for estimating esds involving l.s. planes.
;
loop_
  _geom_bond_atom_site_label_1
  _geom_bond_atom_site_label_2
  _geom_bond_distance
  _geom_bond_site_symmetry_2
  _geom_bond_publ_flag
 Gd1 N1 2.592(3) . ?
 Gd1 C13 2.719(4) . ?
 Gd1 C12 2.724(4) . ?
 Gd1 C10 2.796(4) . ?
 Gd1 C17 2.889(3) . ?
 Gd1 C2 2.742(3) . ?
 Gd1 C9 2.754(4) . ?
 Gd1 C1 2.790(3) . ?
 Gd1 C5 2.808(4) . ?
 Gd1 C21 2.797(4) . ?
 Gd1 C19 2.738(4) . ?
 Gd1 C18 2.827(4) . ?
 Gd1 C20 2.714(4) . ?
 Gd1 C3 2.715(4) . ?
 Gd1 C11 2.770(4) . ?
 Gd1 C4 2.788(4) . ?
 Si02 C9 1.860(4) . ?
 Si02 C14 1.868(5) . ?
 Si02 C15 1.869(4) . ?
 Si02 C16 1.865(4) . ?
 Si03 C17 1.867(4) . ?
 Si03 C22 1.871(4) . ?
 Si03 C24 1.870(5) . ?
 Si03 C23 1.865(5) . ?
 Si04 C1 1.854(4) . ?
 Si04 C8 1.867(5) . ?
 Si04 C7 1.869(5) . ?
 Si04 C6 1.864(5) . ?
 N1 C25 1.345(5) . ?
 N1 C29 1.340(5) . ?
 C13 H13 0.9300 . ?
 C13 C12 1.399(5) . ?
 C13 C9 1.419(5) . ?
 C25 H25 0.9300 . ?
 C25 C26 1.388(5) . ?
 C12 H12 0.9300 . ?
 C12 C11 1.416(5) . ?
 C10 H10 0.9300 . ?
 C10 C9 1.421(5) . ?
 C10 C11 1.405(6) . ?
 C17 C21 1.419(5) . ?
 C17 C18 1.413(5) . ?
 C2 H2 0.9300 . ?
 C2 C1 1.420(5) . ?
 C2 C3 1.407(6) . ?
 C26 H26 0.9300 . ?
 C26 C27 1.399(5) . ?
 C1 C5 1.433(6) . ?
 C27 C27 1.478(7) 2_565 ?
 C27 C28 1.387(5) . ?
 C5 H5 0.9300 . ?
 C5 C4 1.399(6) . ?
 C21 H21 0.9300 . ?
 C21 C20 1.414(5) . ?
 C19 H19 0.9300 . ?
 C19 C18 1.405(5) . ?
 C19 C20 1.401(6) . ?
 C18 H18 0.9300 . ?
 C20 H20 0.9300 . ?
 C29 H29 0.9300 . ?
 C29 C28 1.383(5) . ?
 C3 H3 0.9300 . ?
 C3 C4 1.401(7) . ?
 C11 H11 0.9300 . ?
 C4 H4 0.9300 . ?
 C28 H28 0.9300 . ?
 C22 H22A 0.9600 . ?
 C22 H22B 0.9600 . ?
 C22 H22C 0.9600 . ?
 C14 H14A 0.9600 . ?
 C14 H14B 0.9600 . ?
 C14 H14C 0.9600 . ?
 C15 H15A 0.9600 . ?
 C15 H15B 0.9600 . ?
 C15 H15C 0.9600 . ?
 C24 H24A 0.9600 . ?
 C24 H24B 0.9600 . ?
 C24 H24C 0.9600 . ?
 C8 H8A 0.9600 . ?
 C8 H8B 0.9600 . ?
 C8 H8C 0.9600 . ?
 C23 H23A 0.9600 . ?
 C23 H23B 0.9600 . ?
 C23 H23C 0.9600 . ?
 C7 H7A 0.9600 . ?
 C7 H7B 0.9600 . ?
 C7 H7C 0.9600 . ?
 C16 H16A 0.9600 . ?
 C16 H16B 0.9600 . ?
 C16 H16C 0.9600 . ?
 C6 H6A 0.9600 . ?
 C6 H6B 0.9600 . ?
 C6 H6C 0.9600 . ?

loop_
  _geom_angle_atom_site_label_1
  _geom_angle_atom_site_label_2
  _geom_angle_atom_site_label_3
  _geom_angle
  _geom_angle_site_symmetry_1
  _geom_angle_site_symmetry_3
  _geom_angle_publ_flag
 N1 Gd1 C13 112.31(11) . . ?
 N1 Gd1 C12 83.72(11) . . ?
 N1 Gd1 C10 107.48(11) . . ?
 N1 Gd1 C17 85.98(10) . . ?
 N1 Gd1 C2 114.32(10) . . ?
 N1 Gd1 C9 129.72(11) . . ?
 N1 Gd1 C1 84.71(10) . . ?
 N1 Gd1 C5 77.70(11) . . ?
 N1 Gd1 C21 113.75(10) . . ?
 N1 Gd1 C19 85.49(12) . . ?
 N1 Gd1 C18 68.93(11) . . ?
 N1 Gd1 C20 114.27(11) . . ?
 N1 Gd1 C3 126.07(12) . . ?
 N1 Gd1 C11 81.21(11) . . ?
 N1 Gd1 C4 101.04(12) . . ?
 C13 Gd1 C12 29.80(11) . . ?
 C13 Gd1 C10 48.49(11) . . ?
 C13 Gd1 C17 73.33(11) . . ?
 C13 Gd1 C2 108.89(12) . . ?
 C13 Gd1 C9 30.04(11) . . ?
 C13 Gd1 C1 126.53(11) . . ?
 C13 Gd1 C5 155.62(12) . . ?
 C13 Gd1 C21 70.93(12) . . ?
 C13 Gd1 C19 118.09(12) . . ?
 C13 Gd1 C18 101.15(11) . . ?
 C13 Gd1 C11 48.94(12) . . ?
 C13 Gd1 C4 146.12(13) . . ?
 C12 Gd1 C10 48.66(11) . . ?
 C12 Gd1 C17 78.34(11) . . ?
 C12 Gd1 C2 116.39(12) . . ?
 C12 Gd1 C9 49.69(11) . . ?
 C12 Gd1 C1 117.93(11) . . ?
 C12 Gd1 C5 143.26(12) . . ?
 C12 Gd1 C21 89.53(11) . . ?
 C12 Gd1 C19 126.10(11) . . ?
 C12 Gd1 C18 99.13(11) . . ?
 C12 Gd1 C11 29.86(11) . . ?
 C12 Gd1 C4 164.77(12) . . ?
 C10 Gd1 C17 121.39(11) . . ?
 C10 Gd1 C5 107.88(11) . . ?
 C10 Gd1 C21 115.89(12) . . ?
 C10 Gd1 C18 147.14(11) . . ?
 C2 Gd1 C10 67.96(12) . . ?
 C2 Gd1 C17 155.17(11) . . ?
 C2 Gd1 C9 78.93(11) . . ?
 C2 Gd1 C1 29.73(11) . . ?
 C2 Gd1 C5 48.11(12) . . ?
 C2 Gd1 C21 127.06(11) . . ?
 C2 Gd1 C18 144.44(12) . . ?
 C2 Gd1 C11 90.14(12) . . ?
 C2 Gd1 C4 48.45(12) . . ?
 C9 Gd1 C10 29.66(11) . . ?
 C9 Gd1 C17 99.51(11) . . ?
 C9 Gd1 C1 99.96(11) . . ?
 C9 Gd1 C5 126.62(11) . . ?
 C9 Gd1 C21 87.07(11) . . ?
 C9 Gd1 C18 128.11(11) . . ?
 C9 Gd1 C11 49.33(12) . . ?
 C9 Gd1 C4 119.75(13) . . ?
 C1 Gd1 C10 78.26(11) . . ?
 C1 Gd1 C17 160.11(11) . . ?
 C1 Gd1 C5 29.67(11) . . ?
 C1 Gd1 C21 149.20(11) . . ?
 C1 Gd1 C18 131.72(11) . . ?
 C5 Gd1 C17 130.71(11) . . ?
 C5 Gd1 C18 103.21(11) . . ?
 C21 Gd1 C17 28.85(11) . . ?
 C21 Gd1 C5 126.95(12) . . ?
 C21 Gd1 C18 47.34(11) . . ?
 C19 Gd1 C10 163.82(13) . . ?
 C19 Gd1 C17 48.28(11) . . ?
 C19 Gd1 C2 116.16(12) . . ?
 C19 Gd1 C9 134.16(12) . . ?
 C19 Gd1 C1 113.34(11) . . ?
 C19 Gd1 C5 83.95(12) . . ?
 C19 Gd1 C21 48.47(12) . . ?
 C19 Gd1 C18 29.20(11) . . ?
 C19 Gd1 C11 153.60(12) . . ?
 C19 Gd1 C4 68.96(12) . . ?
 C18 Gd1 C17 28.60(11) . . ?
 C20 Gd1 C13 98.18(12) . . ?
 C20 Gd1 C12 119.21(12) . . ?
 C20 Gd1 C10 134.81(12) . . ?
 C20 Gd1 C17 48.56(11) . . ?
 C20 Gd1 C2 107.58(11) . . ?
 C20 Gd1 C9 105.75(12) . . ?
 C20 Gd1 C1 121.10(11) . . ?
 C20 Gd1 C5 97.37(12) . . ?
 C20 Gd1 C21 29.68(11) . . ?
 C20 Gd1 C19 29.78(12) . . ?
 C20 Gd1 C18 48.24(12) . . ?
 C20 Gd1 C3 77.92(12) . . ?
 C20 Gd1 C11 146.86(12) . . ?
 C20 Gd1 C4 72.26(12) . . ?
 C3 Gd1 C13 117.61(13) . . ?
 C3 Gd1 C12 138.35(13) . . ?
 C3 Gd1 C10 91.45(13) . . ?
 C3 Gd1 C17 126.34(12) . . ?
 C3 Gd1 C2 29.89(12) . . ?
 C3 Gd1 C9 90.30(13) . . ?
 C3 Gd1 C1 49.62(12) . . ?
 C3 Gd1 C5 48.37(13) . . ?
 C3 Gd1 C21 100.86(12) . . ?
 C3 Gd1 C19 88.39(13) . . ?
 C3 Gd1 C18 117.59(12) . . ?
 C3 Gd1 C11 117.84(13) . . ?
 C3 Gd1 C4 29.46(14) . . ?
 C11 Gd1 C10 29.23(11) . . ?
 C11 Gd1 C17 107.79(11) . . ?
 C11 Gd1 C1 88.11(11) . . ?
 C11 Gd1 C5 114.97(12) . . ?
 C11 Gd1 C21 117.92(12) . . ?
 C11 Gd1 C18 124.49(11) . . ?
 C11 Gd1 C4 135.99(12) . . ?
 C4 Gd1 C10 116.34(12) . . ?
 C4 Gd1 C17 116.22(11) . . ?
 C4 Gd1 C1 49.02(12) . . ?
 C4 Gd1 C5 28.95(13) . . ?
 C4 Gd1 C21 101.51(12) . . ?
 C4 Gd1 C18 96.07(12) . . ?
 C9 Si02 C14 110.50(19) . . ?
 C9 Si02 C15 108.30(18) . . ?
 C9 Si02 C16 112.4(2) . . ?
 C14 Si02 C15 108.5(2) . . ?
 C16 Si02 C14 108.9(2) . . ?
 C16 Si02 C15 108.1(2) . . ?
 C17 Si03 C22 107.49(18) . . ?
 C17 Si03 C24 114.95(18) . . ?
 C24 Si03 C22 106.0(2) . . ?
 C23 Si03 C17 109.47(19) . . ?
 C23 Si03 C22 108.4(2) . . ?
 C23 Si03 C24 110.3(2) . . ?
 C1 Si04 C8 111.4(2) . . ?
 C1 Si04 C7 112.2(2) . . ?
 C1 Si04 C6 107.6(2) . . ?
 C8 Si04 C7 108.2(3) . . ?
 C6 Si04 C8 108.1(3) . . ?
 C6 Si04 C7 109.3(3) . . ?
 C25 N1 Gd1 125.8(3) . . ?
 C29 N1 Gd1 117.6(2) . . ?
 C29 N1 C25 115.9(3) . . ?
 Gd1 C13 H13 115.1 . . ?
 C12 C13 Gd1 75.3(2) . . ?
 C12 C13 H13 125.2 . . ?
 C12 C13 C9 109.5(3) . . ?
 C9 C13 Gd1 76.3(2) . . ?
 C9 C13 H13 125.2 . . ?
 N1 C25 H25 118.3 . . ?
 N1 C25 C26 123.4(4) . . ?
 C26 C25 H25 118.3 . . ?
 Gd1 C12 H12 114.4 . . ?
 C13 C12 Gd1 74.9(2) . . ?
 C13 C12 H12 126.1 . . ?
 C13 C12 C11 107.8(3) . . ?
 C11 C12 Gd1 76.9(2) . . ?
 C11 C12 H12 126.1 . . ?
 Gd1 C10 H10 118.6 . . ?
 C9 C10 Gd1 73.5(2) . . ?
 C9 C10 H10 125.3 . . ?
 C11 C10 Gd1 74.3(2) . . ?
 C11 C10 H10 125.3 . . ?
 C11 C10 C9 109.3(3) . . ?
 Si03 C17 Gd1 132.61(18) . . ?
 C21 C17 Gd1 72.0(2) . . ?
 C21 C17 Si03 129.9(3) . . ?
 C18 C17 Gd1 73.24(19) . . ?
 C18 C17 Si03 122.3(3) . . ?
 C18 C17 C21 105.7(3) . . ?
 Gd1 C2 H2 115.7 . . ?
 C1 C2 Gd1 77.0(2) . . ?
 C1 C2 H2 125.2 . . ?
 C3 C2 Gd1 74.0(2) . . ?
 C3 C2 H2 125.2 . . ?
 C3 C2 C1 109.7(4) . . ?
 Si02 C9 Gd1 124.39(18) . . ?
 C13 C9 Gd1 73.6(2) . . ?
 C13 C9 Si02 124.9(3) . . ?
 C13 C9 C10 105.8(3) . . ?
 C10 C9 Gd1 76.8(2) . . ?
 C10 C9 Si02 128.1(3) . . ?
 C25 C26 H26 119.9 . . ?
 C25 C26 C27 120.2(3) . . ?
 C27 C26 H26 119.9 . . ?
 Si04 C1 Gd1 129.20(17) . . ?
 C2 C1 Gd1 73.24(19) . . ?
 C2 C1 Si04 127.2(3) . . ?
 C2 C1 C5 104.9(3) . . ?
 C5 C1 Gd1 75.8(2) . . ?
 C5 C1 Si04 125.5(3) . . ?
 C26 C27 C27 121.7(4) . 2_565 ?
 C28 C27 C26 116.2(3) . . ?
 C28 C27 C27 122.1(4) . 2_565 ?
 Gd1 C5 H5 117.4 . . ?
 C1 C5 Gd1 74.5(2) . . ?
 C1 C5 H5 125.2 . . ?
 C4 C5 Gd1 74.8(2) . . ?
 C4 C5 C1 109.6(4) . . ?
 C4 C5 H5 125.2 . . ?
 Gd1 C21 H21 115.5 . . ?
 C17 C21 Gd1 79.2(2) . . ?
 C17 C21 H21 125.4 . . ?
 C20 C21 Gd1 71.9(2) . . ?
 C20 C21 C17 109.2(3) . . ?
 C20 C21 H21 125.4 . . ?
 Gd1 C19 H19 113.2 . . ?
 C18 C19 Gd1 78.9(2) . . ?
 C18 C19 H19 126.1 . . ?
 C20 C19 Gd1 74.2(2) . . ?
 C20 C19 H19 126.1 . . ?
 C20 C19 C18 107.7(3) . . ?
 Gd1 C18 H18 116.7 . . ?
 C17 C18 Gd1 78.2(2) . . ?
 C17 C18 H18 125.1 . . ?
 C19 C18 Gd1 71.9(2) . . ?
 C19 C18 C17 109.8(4) . . ?
 C19 C18 H18 125.1 . . ?
 Gd1 C20 H20 112.0 . . ?
 C21 C20 Gd1 78.4(2) . . ?
 C21 C20 H20 126.2 . . ?
 C19 C20 Gd1 76.1(2) . . ?
 C19 C20 C21 107.7(3) . . ?
 C19 C20 H20 126.2 . . ?
 N1 C29 H29 117.8 . . ?
 N1 C29 C28 124.4(4) . . ?
 C28 C29 H29 117.8 . . ?
 Gd1 C3 H3 112.2 . . ?
 C2 C3 Gd1 76.1(2) . . ?
 C2 C3 H3 126.1 . . ?
 C4 C3 Gd1 78.2(2) . . ?
 C4 C3 C2 107.8(4) . . ?
 C4 C3 H3 126.1 . . ?
 Gd1 C11 H11 116.2 . . ?
 C12 C11 Gd1 73.3(2) . . ?
 C12 C11 H11 126.2 . . ?
 C10 C11 Gd1 76.4(2) . . ?
 C10 C11 C12 107.5(4) . . ?
 C10 C11 H11 126.2 . . ?
 Gd1 C4 H4 117.3 . . ?
 C5 C4 Gd1 76.3(2) . . ?
 C5 C4 C3 107.9(4) . . ?
 C5 C4 H4 126.0 . . ?
 C3 C4 Gd1 72.4(2) . . ?
 C3 C4 H4 126.0 . . ?
 C27 C28 H28 120.1 . . ?
 C29 C28 C27 119.9(4) . . ?
 C29 C28 H28 120.1 . . ?
 Si03 C22 H22A 109.5 . . ?
 Si03 C22 H22B 109.5 . . ?
 Si03 C22 H22C 109.5 . . ?
 H22A C22 H22B 109.5 . . ?
 H22A C22 H22C 109.5 . . ?
 H22B C22 H22C 109.5 . . ?
 Si02 C14 H14A 109.5 . . ?
 Si02 C14 H14B 109.5 . . ?
 Si02 C14 H14C 109.5 . . ?
 H14A C14 H14B 109.5 . . ?
 H14A C14 H14C 109.5 . . ?
 H14B C14 H14C 109.5 . . ?
 Si02 C15 H15A 109.5 . . ?
 Si02 C15 H15B 109.5 . . ?
 Si02 C15 H15C 109.5 . . ?
 H15A C15 H15B 109.5 . . ?
 H15A C15 H15C 109.5 . . ?
 H15B C15 H15C 109.5 . . ?
 Si03 C24 H24A 109.5 . . ?
 Si03 C24 H24B 109.5 . . ?
 Si03 C24 H24C 109.5 . . ?
 H24A C24 H24B 109.5 . . ?
 H24A C24 H24C 109.5 . . ?
 H24B C24 H24C 109.5 . . ?
 Si04 C8 H8A 109.5 . . ?
 Si04 C8 H8B 109.5 . . ?
 Si04 C8 H8C 109.5 . . ?
 H8A C8 H8B 109.5 . . ?
 H8A C8 H8C 109.5 . . ?
 H8B C8 H8C 109.5 . . ?
 Si03 C23 H23A 109.5 . . ?
 Si03 C23 H23B 109.5 . . ?
 Si03 C23 H23C 109.5 . . ?
 H23A C23 H23B 109.5 . . ?
 H23A C23 H23C 109.5 . . ?
 H23B C23 H23C 109.5 . . ?
 Si04 C7 H7A 109.5 . . ?
 Si04 C7 H7B 109.5 . . ?
 Si04 C7 H7C 109.5 . . ?
 H7A C7 H7B 109.5 . . ?
 H7A C7 H7C 109.5 . . ?
 H7B C7 H7C 109.5 . . ?
 Si02 C16 H16A 109.5 . . ?
 Si02 C16 H16B 109.5 . . ?
 Si02 C16 H16C 109.5 . . ?
 H16A C16 H16B 109.5 . . ?
 H16A C16 H16C 109.5 . . ?
 H16B C16 H16C 109.5 . . ?
 Si04 C6 H6A 109.5 . . ?
 Si04 C6 H6B 109.5 . . ?
 Si04 C6 H6C 109.5 . . ?
 H6A C6 H6B 109.5 . . ?
 H6A C6 H6C 109.5 . . ?
 H6B C6 H6C 109.5 . . ?

loop_
  _geom_torsion_atom_site_label_1
  _geom_torsion_atom_site_label_2
  _geom_torsion_atom_site_label_3
  _geom_torsion_atom_site_label_4
  _geom_torsion
  _geom_torsion_site_symmetry_1
  _geom_torsion_site_symmetry_2
  _geom_torsion_site_symmetry_3
  _geom_torsion_site_symmetry_4
  _geom_torsion_publ_flag
 Gd1 N1 C25 C26 169.7(3) . . . . ?
 Gd1 N1 C29 C28 -170.7(3) . . . . ?
 Gd1 C13 C12 C11 70.5(3) . . . . ?
 Gd1 C13 C9 Si02 120.8(3) . . . . ?
 Gd1 C13 C9 C10 -70.7(3) . . . . ?
 Gd1 C12 C11 C10 69.4(3) . . . . ?
 Gd1 C10 C9 Si02 -123.6(3) . . . . ?
 Gd1 C10 C9 C13 68.4(3) . . . . ?
 Gd1 C10 C11 C12 -67.3(3) . . . . ?
 Gd1 C17 C21 C20 66.3(3) . . . . ?
 Gd1 C17 C18 C19 -65.6(3) . . . . ?
 Gd1 C2 C1 Si04 -126.9(3) . . . . ?
 Gd1 C2 C1 C5 69.8(2) . . . . ?
 Gd1 C2 C3 C4 -72.5(3) . . . . ?
 Gd1 C1 C5 C4 67.1(3) . . . . ?
 Gd1 C5 C4 C3 66.0(3) . . . . ?
 Gd1 C21 C20 C19 71.1(3) . . . . ?
 Gd1 C19 C18 C17 69.7(3) . . . . ?
 Gd1 C19 C20 C21 -72.8(3) . . . . ?
 Gd1 C3 C4 C5 -68.7(3) . . . . ?
 Si03 C17 C21 Gd1 131.0(3) . . . . ?
 Si03 C17 C21 C20 -162.7(3) . . . . ?
 Si03 C17 C18 Gd1 -130.2(3) . . . . ?
 Si03 C17 C18 C19 164.1(3) . . . . ?
 Si04 C1 C5 Gd1 128.4(3) . . . . ?
 Si04 C1 C5 C4 -164.5(3) . . . . ?
 N1 C25 C26 C27 0.7(6) . . . . ?
 N1 C29 C28 C27 -0.5(6) . . . . ?
 C13 C12 C11 Gd1 -69.2(3) . . . . ?
 C13 C12 C11 C10 0.2(4) . . . . ?
 C25 N1 C29 C28 0.4(5) . . . . ?
 C25 C26 C27 C27 179.6(4) . . . 2_565 ?
 C25 C26 C27 C28 -0.7(5) . . . . ?
 C12 C13 C9 Gd1 68.7(3) . . . . ?
 C12 C13 C9 Si02 -170.5(3) . . . . ?
 C12 C13 C9 C10 -2.0(4) . . . . ?
 C17 C21 C20 Gd1 -71.2(3) . . . . ?
 C17 C21 C20 C19 0.0(4) . . . . ?
 C2 C1 C5 Gd1 -68.0(2) . . . . ?
 C2 C1 C5 C4 -0.8(4) . . . . ?
 C2 C3 C4 Gd1 71.0(3) . . . . ?
 C2 C3 C4 C5 2.4(4) . . . . ?
 C9 C13 C12 Gd1 -69.4(3) . . . . ?
 C9 C13 C12 C11 1.1(4) . . . . ?
 C9 C10 C11 Gd1 65.8(3) . . . . ?
 C9 C10 C11 C12 -1.5(4) . . . . ?
 C26 C27 C28 C29 0.6(5) . . . . ?
 C1 C2 C3 Gd1 69.5(3) . . . . ?
 C1 C2 C3 C4 -3.0(4) . . . . ?
 C1 C5 C4 Gd1 -67.0(3) . . . . ?
 C1 C5 C4 C3 -0.9(4) . . . . ?
 C27 C27 C28 C29 -179.7(4) 2_565 . . . ?
 C21 C17 C18 Gd1 65.1(2) . . . . ?
 C21 C17 C18 C19 -0.5(4) . . . . ?
 C18 C17 C21 Gd1 -66.0(2) . . . . ?
 C18 C17 C21 C20 0.3(4) . . . . ?
 C18 C19 C20 Gd1 72.5(3) . . . . ?
 C18 C19 C20 C21 -0.3(4) . . . . ?
 C20 C19 C18 Gd1 -69.2(3) . . . . ?
 C20 C19 C18 C17 0.5(4) . . . . ?
 C29 N1 C25 C26 -0.5(5) . . . . ?
 C3 C2 C1 Gd1 -67.5(3) . . . . ?
 C3 C2 C1 Si04 165.6(3) . . . . ?
 C3 C2 C1 C5 2.3(4) . . . . ?
 C11 C10 C9 Gd1 -66.3(3) . . . . ?
 C11 C10 C9 Si02 170.1(3) . . . . ?
 C11 C10 C9 C13 2.2(4) . . . . ?
 C22 Si03 C17 Gd1 -178.5(2) . . . . ?
 C22 Si03 C17 C21 78.8(4) . . . . ?
 C22 Si03 C17 C18 -81.7(4) . . . . ?
 C14 Si02 C9 Gd1 45.6(3) . . . . ?
 C14 Si02 C9 C13 -47.9(4) . . . . ?
 C14 Si02 C9 C10 146.3(4) . . . . ?
 C15 Si02 C9 Gd1 164.3(2) . . . . ?
 C15 Si02 C9 C13 70.9(4) . . . . ?
 C15 Si02 C9 C10 -94.9(4) . . . . ?
 C24 Si03 C17 Gd1 63.8(3) . . . . ?
 C24 Si03 C17 C21 -38.9(4) . . . . ?
 C24 Si03 C17 C18 160.6(3) . . . . ?
 C8 Si04 C1 Gd1 -80.9(3) . . . . ?
 C8 Si04 C1 C2 17.8(4) . . . . ?
 C8 Si04 C1 C5 177.9(3) . . . . ?
 C23 Si03 C17 Gd1 -60.9(3) . . . . ?
 C23 Si03 C17 C21 -163.6(4) . . . . ?
 C23 Si03 C17 C18 35.8(4) . . . . ?
 C7 Si04 C1 Gd1 40.7(3) . . . . ?
 C7 Si04 C1 C2 139.4(4) . . . . ?
 C7 Si04 C1 C5 -60.6(4) . . . . ?
 C16 Si02 C9 Gd1 -76.3(3) . . . . ?
 C16 Si02 C9 C13 -169.8(3) . . . . ?
 C16 Si02 C9 C10 24.4(4) . . . . ?
 C6 Si04 C1 Gd1 160.9(3) . . . . ?
 C6 Si04 C1 C2 -100.4(4) . . . . ?
 C6 Si04 C1 C5 59.6(4) . . . . ?

_shelx_res_file
;
TITL c_a.res in P-1
    c.res
    created by SHELXL-2018/3 at 11:23:21 on 29-Apr-2021
REM Old TITL c in P-1
REM SHELXT solution in P-1: R1 0.057, Rweak 0.010, Alpha 0.029
REM <I/s> 0.000 for 0 systematic absences, Orientation as input
REM Formula found by SHELXT: C29 N Si3 Gd
CELL 0.71073 9.4868 11.3583 14.7385 99.336 101.605 95.62
ZERR 1 0.0008 0.0011 0.0015 0.004 0.003 0.003
LATT 1
SFAC C H Gd N Si
UNIT 58 86 2 2 6

L.S. 30
PLAN  4
TEMP 23
CONF
CONN 16 Gd1
list 4
fmap 2 53
ACTA
MORE -1
BOND $H
REM <olex2.extras>
REM <HklSrc "%.\\c.hkl">
REM </olex2.extras>

WGHT    0.058900
FVAR       0.42707
GD1   3    0.526115    0.320611    0.227188    11.00000    0.03521    0.03321 =
         0.03486    0.00802    0.00765    0.00534
SI02  5    0.794274    0.269141    0.468917    11.00000    0.04441    0.04105 =
         0.03782    0.00944    0.00576    0.00985
SI03  5    0.652532    0.709046    0.263132    11.00000    0.04431    0.03440 =
         0.04188    0.00791    0.01104    0.00512
SI04  5    0.189906    0.034103    0.190517    11.00000    0.04047    0.04438 =
         0.04680    0.00854    0.00825    0.00049
N1    4    0.289289    0.384525    0.138955    11.00000    0.03575    0.03800 =
         0.04208    0.01072    0.00820    0.00603
C13   1    0.620531    0.450079    0.405205    11.00000    0.04483    0.03851 =
         0.03382    0.00553    0.00945    0.00381
AFIX  43
H13   2    0.700500    0.508236    0.413568    11.00000   -1.20000
AFIX   0
C25   1    0.201622    0.452593    0.178716    11.00000    0.04019    0.04283 =
         0.03826    0.00874    0.00891    0.00724
AFIX  43
H25   2    0.217461    0.469022    0.244136    11.00000   -1.20000
AFIX   0
C12   1    0.475333    0.468369    0.378850    11.00000    0.04466    0.04177 =
         0.03458    0.00739    0.00898    0.00870
AFIX  43
H12   2    0.442502    0.539623    0.365785    11.00000   -1.20000
AFIX   0
C10   1    0.480328    0.274901    0.400544    11.00000    0.04595    0.04263 =
         0.03598    0.01110    0.01016    0.00514
AFIX  43
H10   2    0.450606    0.196106    0.405378    11.00000   -1.20000
AFIX   0
C17   1    0.666679    0.550939    0.210284    11.00000    0.04083    0.03516 =
         0.03840    0.00873    0.01016    0.00376
C2    1    0.508739    0.080108    0.234525    11.00000    0.04312    0.03208 =
         0.04678    0.01125    0.00926    0.00495
AFIX  43
H2    2    0.521292    0.061426    0.294533    11.00000   -1.20000
AFIX   0
C9    1    0.626926    0.329120    0.417198    11.00000    0.04298    0.03780 =
         0.03686    0.00847    0.00771    0.00516
C26   1    0.088730    0.499587    0.127158    11.00000    0.03624    0.04632 =
         0.04155    0.00859    0.01076    0.00709
AFIX  43
H26   2    0.031986    0.546927    0.158250    11.00000   -1.20000
AFIX   0
C1    1    0.373165    0.088614    0.175842    11.00000    0.03866    0.03315 =
         0.04220    0.00418    0.00791    0.00154
C27   1    0.059958    0.476012    0.028573    11.00000    0.03290    0.03716 =
         0.03833    0.01000    0.00778    0.00230
C5    1    0.407612    0.114067    0.090072    11.00000    0.05810    0.03359 =
         0.04107    0.00351    0.01108    0.00264
AFIX  43
H5    2    0.340391    0.123714    0.037326    11.00000   -1.20000
AFIX   0
C21   1    0.776106    0.477734    0.234753    11.00000    0.03657    0.04039 =
         0.04363    0.00997    0.00899    0.00143
AFIX  43
H21   2    0.844958    0.491775    0.291339    11.00000   -1.20000
AFIX   0
C19   1    0.647057    0.391497    0.087724    11.00000    0.05531    0.03688 =
         0.03873    0.00744    0.01449    0.00290
AFIX  43
H19   2    0.614648    0.339743    0.029808    11.00000   -1.20000
AFIX   0
C18   1    0.587702    0.495190    0.119007    11.00000    0.04552    0.03775 =
         0.03882    0.01147    0.01046    0.00315
AFIX  43
H18   2    0.508403    0.522942    0.084800    11.00000   -1.20000
AFIX   0
C20   1    0.763811    0.380088    0.159445    11.00000    0.04136    0.04002 =
         0.05072    0.01346    0.02027    0.00769
AFIX  43
H20   2    0.822627    0.319252    0.157815    11.00000   -1.20000
AFIX   0
C29   1    0.261083    0.362722    0.044543    11.00000    0.04165    0.04071 =
         0.04262    0.00717    0.00962    0.01094
AFIX  43
H29   2    0.319606    0.315414    0.015106    11.00000   -1.20000
AFIX   0
C3    1    0.621248    0.104246    0.188078    11.00000    0.04442    0.03164 =
         0.06732    0.00706    0.01603    0.00867
AFIX  43
H3    2    0.720105    0.107681    0.212870    11.00000   -1.20000
AFIX   0
C11   1    0.387363    0.358969    0.375639    11.00000    0.04239    0.04806 =
         0.03793    0.00847    0.01169    0.00650
AFIX  43
H11   2    0.286414    0.345270    0.359905    11.00000   -1.20000
AFIX   0
C4    1    0.557780    0.122177    0.097836    11.00000    0.06312    0.03176 =
         0.05584    0.00107    0.02822    0.00527
AFIX  43
H4    2    0.606830    0.136876    0.051311    11.00000   -1.20000
AFIX   0
C28   1    0.150774    0.405833   -0.012117    11.00000    0.04164    0.04358 =
         0.03723    0.00666    0.00692    0.00862
AFIX  43
H28   2    0.137522    0.387803   -0.077363    11.00000   -1.20000
AFIX   0
C22   1    0.774830    0.811114    0.215765    11.00000    0.05984    0.03881 =
         0.05255    0.00581    0.01823    0.00125
AFIX 137
H22A  2    0.870492    0.787787    0.226152    11.00000   -1.50000
H22B  2    0.779161    0.892629    0.247456    11.00000   -1.50000
H22C  2    0.737571    0.805284    0.149391    11.00000   -1.50000
AFIX   0
C14   1    0.947127    0.316404    0.414455    11.00000    0.04292    0.08048 =
         0.04897    0.02286    0.00949    0.01838
AFIX 137
H14A  2    0.920805    0.286891    0.347657    11.00000   -1.50000
H14B  2    1.032229    0.283904    0.441270    11.00000   -1.50000
H14C  2    0.966885    0.402700    0.426455    11.00000   -1.50000
AFIX   0
C15   1    0.845608    0.332635    0.598030    11.00000    0.04943    0.05377 =
         0.04011    0.00832    0.00484    0.00819
AFIX 137
H15A  2    0.859241    0.418984    0.607510    11.00000   -1.50000
H15B  2    0.934231    0.305333    0.625478    11.00000   -1.50000
H15C  2    0.769725    0.306208    0.627437    11.00000   -1.50000
AFIX   0
C24   1    0.713629    0.748161    0.394410    11.00000    0.07237    0.03938 =
         0.04464    0.00459    0.01129    0.00223
AFIX 137
H24A  2    0.648213    0.703902    0.422640    11.00000   -1.50000
H24B  2    0.714340    0.832924    0.414866    11.00000   -1.50000
H24C  2    0.809702    0.727737    0.413121    11.00000   -1.50000
AFIX   0
C8    1    0.195142    0.007138    0.312725    11.00000    0.06350    0.07331 =
         0.05198    0.01774    0.01418   -0.01182
AFIX 137
H8A   2    0.276887   -0.033415    0.332584    11.00000   -1.50000
H8B   2    0.107245   -0.041852    0.313686    11.00000   -1.50000
H8C   2    0.203988    0.082816    0.354737    11.00000   -1.50000
AFIX   0
C23   1    0.462516    0.740715    0.225403    11.00000    0.05248    0.04404 =
         0.06527    0.00892    0.01372    0.01032
AFIX 137
H23A  2    0.430043    0.714905    0.158417    11.00000   -1.50000
H23B  2    0.459269    0.825589    0.241680    11.00000   -1.50000
H23C  2    0.400406    0.697955    0.256688    11.00000   -1.50000
AFIX   0
C7    1    0.057608    0.142330    0.164487    11.00000    0.04663    0.06692 =
         0.08493    0.02502    0.02166    0.00851
AFIX 137
H7A   2    0.079988    0.211802    0.214200    11.00000   -1.50000
H7B   2   -0.039023    0.104137    0.160043    11.00000   -1.50000
H7C   2    0.063925    0.166627    0.105850    11.00000   -1.50000
AFIX   0
C16   1    0.767481    0.101632    0.453607    11.00000    0.06894    0.04371 =
         0.05160    0.00829   -0.00415    0.01220
AFIX 137
H16A  2    0.679285    0.075680    0.471459    11.00000   -1.50000
H16B  2    0.848024    0.075967    0.492686    11.00000   -1.50000
H16C  2    0.761341    0.067028    0.388798    11.00000   -1.50000
AFIX   0
C6    1    0.125335   -0.112213    0.107406    11.00000    0.05272    0.06257 =
         0.07017   -0.00642    0.01372   -0.01118
AFIX 137
H6A   2    0.135522   -0.103108    0.045323    11.00000   -1.50000
H6B   2    0.025064   -0.136559    0.106178    11.00000   -1.50000
H6C   2    0.182169   -0.172313    0.127922    11.00000   -1.50000
AFIX   0
HKLF 4


REM  c_a.res in P-1
REM wR2 = 0.0983, GooF = S = 1.057, Restrained GooF = 1.057 for all data
REM R1 = 0.0385 for 6242 Fo > 4sig(Fo) and 0.0437 for all 6966 data
REM 316 parameters refined using 0 restraints

END

WGHT      0.0589      0.0000

REM Highest difference peak  1.522,  deepest hole -0.523,  1-sigma level  0.135
Q1    1   0.6170  0.3201  0.2423  11.00000  0.05    1.52
Q2    1   0.4385  0.3175  0.2109  11.00000  0.05    1.52
Q3    1   0.4809  0.3789  0.2191  11.00000  0.05    1.34
Q4    1   0.5276  0.3939  0.2334  11.00000  0.05    1.27
;
_shelx_res_checksum                81209
_shelx_hkl_file
;
  -2   0   0  467.85   36.10
  -2   0   0  601.04   40.80
   2   0   0  506.45   38.90
   2   0   0  465.75   39.70
  -3   0   0 2615.64  200.18
   3   0   0 3043.70  200.88
   3   0   0 2646.14  198.68
  -4   0   0  774.92   63.89
   4   0   0  816.22   63.89
   4   0   0  831.62   62.29
   5   0   0   62.69   10.80
   5   0   0   73.69   12.70
   5   0   0   83.59   10.40
   5   0   0   65.69    7.80
   6   0   0  384.16   32.70
   6   0   0  349.57   29.90
   6   0   0  343.67   27.40
   6   0   0  338.67   30.20
   7   0   0  631.24   52.29
   7   0   0  590.44   49.99
   7   0   0  702.43   50.39
   7   0   0  626.14   47.30
   8   0   0    8.90    4.60
   8   0   0    9.60    3.10
   8   0   0   18.80    5.90
   8   0   0   13.90    6.60
   9   0   0   19.70    7.20
   9   0   0    9.10    5.20
   9   0   0   17.00    5.40
  10   0   0   -6.60    4.00
  10   0   0    4.20    5.00
  10   0   0    5.50    6.50
  11   0   0   18.50    5.80
  11   0   0   22.20    8.10
  11   0   0    9.40    4.60
  12  -1   0   87.59   10.30
  12  -1   0   58.69    9.40
  12  -1   0   51.49   17.60
  11  -1   0   92.99   12.20
  11  -1   0  127.39   16.50
  11  -1   0  127.29   14.00
  10  -1   0  224.78   20.10
  10  -1   0  191.68   18.90
  10  -1   0  190.38   21.70
   9  -1   0  162.88   17.50
   9  -1   0  161.68   19.60
   9  -1   0  180.18   17.10
   8  -1   0  176.28   21.70
   8  -1   0  204.88   20.10
   8  -1   0  221.58   19.70
   7  -1   0  157.78   19.30
   7  -1   0  165.88   17.60
   6  -1   0  200.58   20.70
   6  -1   0  151.88   17.10
   5  -1   0  111.49   15.30
   5  -1   0  112.39   13.60
   4  -1   0  784.12   62.39
   4  -1   0  758.92   59.69
   3  -1   0  546.95   45.40
   3  -1   0  663.73   48.60
  -3   1   0  539.75   46.00
   2  -1   0  531.75   37.70
   2  -1   0  425.66   35.10
   2  -1   0  433.76   32.90
  -2   1   0  361.66   34.90
  -2   1   0  472.35   32.50
  -1  -1   0 1037.00   69.79
   1   1   0  939.91   69.19
   1   1   0  919.11   69.89
   1   1   0  951.40   69.99
   1   1   0  972.00   69.49
  -2  -1   0  304.77   25.10
  -2  -1   0  327.77   26.10
  -2  -1   0  358.56   26.90
  -2  -1   0  310.77   25.50
   2   1   0  312.77   26.40
   2   1   0  335.27   25.70
   2   1   0  323.07   25.70
   2   1   0  320.37   25.80
  -3  -1   0  700.83   49.99
  -3  -1   0  657.63   52.49
   3   1   0  631.84   52.19
   3   1   0  692.33   51.49
   3   1   0  695.43   50.89
  -4  -1   0 2369.76  150.88
  -4  -1   0 1981.50  145.69
   4   1   0 1854.91  149.19
   4   1   0 1809.82  146.69
   4   1   0 2053.99  147.29
   4   1   0 2247.78  148.69
  -5  -1   0 1672.53  129.69
  -5  -1   0 1658.53  124.49
   5   1   0 1794.02  128.09
   5   1   0 1851.11  129.99
   5   1   0 1602.84  127.99
   5   1   0 1946.81  126.79
   6   1   0  418.26   33.40
   6   1   0  427.06   31.70
   6   1   0  406.96   34.80
   6   1   0  356.56   33.00
   7   1   0  480.45   41.50
   7   1   0  468.85   39.30
   7   1   0  507.25   37.90
   7   1   0  517.55   39.80
   8   1   0  451.65   33.50
   8   1   0  486.15   35.60
   8   1   0  358.56   34.40
   8   1   0  444.66   37.30
   9   1   0  143.09   15.60
   9   1   0  177.38   18.80
   9   1   0  163.88   16.30
   9   1   0  176.48   14.50
  10   1   0   64.99   11.90
  10   1   0   50.99    7.80
  10   1   0   49.30    8.20
  11   1   0  115.89   12.30
  11   1   0  111.79   14.70
  11   1   0  128.79   12.70
  12  -2   0    6.70    5.90
  12  -2   0    4.50    5.50
  11  -2   0   32.60    8.10
  11  -2   0   53.39    8.60
  11  -2   0   65.99   13.10
  10  -2   0   47.00    8.20
  10  -2   0   43.70   10.20
  10  -2   0   41.60    9.00
   9  -2   0   76.49   13.30
   9  -2   0   91.39   15.80
   9  -2   0   99.09   11.60
   8  -2   0  427.06   39.40
   8  -2   0  460.35   36.90
   7  -2   0  355.06   39.10
   7  -2   0  555.24   38.70
   6  -2   0  319.47   28.40
   6  -2   0  320.17   31.00
   5  -2   0 1352.66  105.59
  -5   2   0 1497.25  107.69
   4  -2   0 2079.79  153.28
   4  -2   0 2021.80  155.98
   4  -2   0 2141.29  150.18
   4  -2   0 2033.70  150.68
  -4   2   0 2184.08  148.49
   3  -2   0 1210.88   92.89
   3  -2   0 1348.07   95.99
   3  -2   0 1125.59   90.69
   3  -2   0 1188.68   90.19
  -3   2   0 1392.46   94.59
  -3   2   0 1252.27   89.59
   2  -2   0 1225.88   86.49
   2  -2   0 1301.77   86.09
   2  -2   0 1206.28   87.89
   2  -2   0 1096.09   89.09
  -2   2   0 1147.89   85.49
  -2   2   0 1008.90   87.59
  -2   2   0 1229.98   86.69
   1  -2   0 2078.89  152.38
   1  -2   0 2322.17  152.48
  -1   2   0 2014.90  152.48
  -1   2   0 2035.60  152.18
   0  -2   0  551.74   41.60
   0  -2   0  545.05   40.80
   0  -2   0  547.85   40.10
   0  -2   0  468.05   41.00
   0   2   0  533.55   41.60
   0   2   0  544.55   41.40
   0   2   0  555.64   41.00
  -1  -2   0 1426.66  102.79
  -1  -2   0 1501.45  101.89
  -1  -2   0 1472.15  103.09
   1   2   0 1352.36  102.59
   1   2   0 1305.27  101.29
   1   2   0 1381.06  102.69
  -2  -2   0  591.24   45.40
   2   2   0  660.73   46.40
   2   2   0  623.64   46.10
   2   2   0  516.15   44.40
  -3  -2   0   35.20    6.80
  -3  -2   0   34.60    6.30
  -3  -2   0   27.90    5.90
  -3  -2   0   26.80    6.00
   3   2   0   21.50    5.80
   3   2   0   24.40    5.40
   3   2   0   24.90    5.80
   3   2   0   26.60    6.00
  -4  -2   0   -4.20    2.20
  -4  -2   0   -2.70    3.60
  -4  -2   0   -0.80    2.70
  -4  -2   0    4.70    2.30
   4   2   0   -2.50    2.90
   4   2   0    3.30    3.50
   4   2   0    3.80    3.20
   4   2   0    5.80    4.30
  -5  -2   0    2.10    2.30
  -5  -2   0    4.00    3.80
   5   2   0    2.10    2.70
   5   2   0    0.40    3.50
   5   2   0   -2.00    2.30
   5   2   0    0.00    2.80
  -6  -2   0   23.80    4.00
   6   2   0   25.80    6.10
   6   2   0   20.00    6.70
   6   2   0   16.40    5.00
   6   2   0   29.20    6.10
   7   2   0   80.69   11.90
   7   2   0   81.29    9.30
   7   2   0   80.89    9.60
   7   2   0   71.79   10.00
   8   2   0   62.09    9.00
   8   2   0   81.49   11.30
   8   2   0   67.09    8.70
   8   2   0   70.69    8.30
   9   2   0  104.89   11.20
   9   2   0  132.69   11.20
   9   2   0   96.39   13.70
   9   2   0   89.49   11.70
  10   2   0  125.49   13.90
  10   2   0  161.78   14.10
  10   2   0  151.28   17.00
  10   2   0  159.18   13.80
  11   2   0   70.09    8.40
  11   2   0   93.49   12.80
  11   2   0   78.39    8.70
  11   2   0   83.39    9.80
  12  -3   0   34.50    6.80
  12  -3   0   19.20    7.60
  11  -3   0  121.49   18.30
  11  -3   0   70.49   11.90
  11  -3   0   84.29   11.50
  10  -3   0   39.20    8.30
  10  -3   0   46.90    9.20
  10  -3   0   26.20   10.20
   9  -3   0   40.80   10.80
   9  -3   0   19.30    6.50
   8  -3   0   12.50    5.50
   8  -3   0   -1.70    5.10
   7  -3   0    0.20    5.40
   7  -3   0    1.30    2.50
   7  -3   0    0.70    4.30
   6  -3   0  539.95   43.50
   6  -3   0  581.24   49.80
  -6   3   0  608.04   48.30
   5  -3   0   86.29    9.40
   5  -3   0   80.89   13.50
   5  -3   0  104.39   18.60
   5  -3   0   67.89    8.90
  -5   3   0   79.99    7.40
  -5   3   0   91.29   15.20
   4  -3   0   95.09   11.10
   4  -3   0   86.79   10.50
   4  -3   0   85.59   15.30
   4  -3   0   95.49   13.10
  -4   3   0  111.09   17.40
  -4   3   0  101.89    9.70
   3  -3   0 1008.40   84.69
   3  -3   0 1127.09   83.09
   3  -3   0 1103.69   81.49
   3  -3   0 1204.58   81.29
  -3   3   0 1084.09   80.29
  -3   3   0 1010.80   83.39
   2  -3   0 1020.80   80.09
   2  -3   0 1246.28   80.39
   2  -3   0 1115.69   81.29
  -2   3   0  997.40   80.19
  -2   3   0  986.90   81.19
   1  -3   0 1565.34  124.69
  -1   3   0 1743.23  125.39
  -1   3   0 1714.93  124.69
  -1   3   0 1805.42  125.69
   0  -3   0 2954.50  222.88
   0  -3   0 2766.52  223.78
   0  -3   0 3226.78  225.18
   0  -3   0 3244.38  225.28
   0   3   0 3058.69  225.18
   0   3   0 3541.95  224.98
  -1  -3   0 2785.12  209.08
  -1  -3   0 2860.31  205.98
  -1  -3   0 2928.51  209.28
   1   3   0 2794.32  209.08
   1   3   0 2817.82  209.38
   1   3   0 3233.98  208.38
  -2  -3   0  144.79   14.90
   2   3   0  130.39   14.50
   2   3   0  131.29   14.60
   2   3   0  131.09   12.90
  -3  -3   0 1134.79   82.39
  -3  -3   0 1083.39   82.39
  -3  -3   0 1132.49   82.79
   3   3   0 1138.19   83.09
   3   3   0  979.10   80.79
   3   3   0 1165.88   83.09
  -4  -3   0 1253.87  102.69
  -4  -3   0 1382.96  103.19
  -4  -3   0 1383.66  103.49
  -4  -3   0 1414.16  103.79
   4   3   0 1366.46  103.99
   4   3   0 1430.16  102.59
   4   3   0 1516.85  104.29
   4   3   0 1508.95  102.69
  -5  -3   0  456.45   37.50
  -5  -3   0  468.55   38.50
  -5  -3   0  546.55   39.30
  -5  -3   0  484.05   38.40
   5   3   0  477.55   39.00
   5   3   0  476.15   37.60
   5   3   0  510.35   38.90
   5   3   0  451.45   38.00
  -6  -3   0  509.75   39.10
   6   3   0  482.05   40.70
   6   3   0  573.84   41.30
   6   3   0  476.85   39.50
   6   3   0  526.45   40.50
  -7  -3   0  349.77   27.10
   7   3   0  376.16   28.50
   7   3   0  392.36   30.10
   7   3   0  299.37   28.40
   8   3   0   33.40    6.60
   8   3   0   28.90    6.10
   8   3   0   33.90    7.50
   8   3   0   34.40    5.70
   9   3   0   -0.10    3.60
   9   3   0    4.30    3.10
   9   3   0   -3.70    4.90
   9   3   0   -1.20    3.70
  10   3   0   14.20    3.40
  10   3   0    7.10    4.30
  10   3   0    7.30    4.60
  10   3   0   10.50    5.60
  11   3   0    2.90    4.60
  11   3   0   -0.60    3.10
  11   3   0   -2.90    2.40
  11   3   0    3.90    5.40
  11  -4   0   79.79   13.40
  11  -4   0   97.09   12.00
  10  -4   0  219.08   20.70
  10  -4   0  209.18   23.60
   9  -4   0  125.09   13.50
   9  -4   0   85.09   15.40
   8  -4   0   95.89   18.20
   8  -4   0   66.39    7.60
   8  -4   0   51.89   10.40
   7  -4   0  709.83   62.19
   7  -4   0  734.13   58.89
   7  -4   0  774.62   56.39
  -7   4   0  774.92   61.39
   6  -4   0  797.02   58.99
   6  -4   0  722.03   55.79
   6  -4   0  776.92   62.29
   6  -4   0  705.33   55.79
  -6   4   0  761.52   53.49
  -6   4   0  675.43   59.59
   5  -4   0  516.65   45.60
   5  -4   0  494.25   40.30
   5  -4   0  512.65   40.20
   5  -4   0  602.74   43.50
  -5   4   0  406.96   42.50
  -5   4   0  534.05   39.00
   4  -4   0  598.34   45.00
   4  -4   0  548.95   42.60
   4  -4   0  513.65   41.90
   4  -4   0  596.14   47.70
  -4   4   0  526.05   41.20
  -4   4   0  426.96   44.20
   3  -4   0  744.03   53.69
   3  -4   0  654.83   52.69
   3  -4   0  699.03   56.79
   3  -4   0  689.23   54.49
  -3   4   0  666.13   55.39
  -3   4   0  615.04   51.89
  -3   4   0  690.23   53.79
   2  -4   0  153.78   16.10
   2  -4   0  140.59   16.00
  -2   4   0  146.29   16.70
  -2   4   0  162.98   17.70
   1  -4   0   -0.20    4.00
   1  -4   0   -0.50    3.20
   1  -4   0    2.10    3.80
   1  -4   0    0.30    3.50
  -1   4   0    3.50    4.70
  -1   4   0    2.10    4.10
  -1   4   0   -1.00    3.10
   0  -4   0   73.19   12.90
   0  -4   0   45.20    8.80
   0  -4   0   53.99    8.40
   0  -4   0   52.19    9.80
   0   4   0   44.80    8.80
   0   4   0   52.99    9.60
   0   4   0   44.00    9.90
  -1  -4   0  694.63   53.99
  -1  -4   0  767.02   50.49
  -1  -4   0  630.24   52.19
  -1  -4   0  682.43   53.99
   1   4   0  663.33   54.09
   1   4   0  661.93   50.59
   1   4   0  610.54   52.09
   1   4   0  714.73   54.29
  -2  -4   0   55.39   10.40
  -2  -4   0   59.59   10.00
  -2  -4   0   61.69   10.40
   2   4   0   60.79   11.30
   2   4   0   63.09    9.80
   2   4   0   67.99   11.80
  -3  -4   0  115.49   12.90
  -3  -4   0   74.59   13.10
   3   4   0  124.59   14.20
   3   4   0  105.69   13.30
   3   4   0  117.09   12.10
  -4  -4   0  296.37   24.80
  -4  -4   0  278.07   24.30
  -4  -4   0  272.77   24.40
   4   4   0  262.57   24.70
   4   4   0  269.57   25.00
   4   4   0  263.97   22.70
  -5  -4   0 1075.69   77.49
  -5  -4   0  978.10   77.19
  -5  -4   0 1032.90   76.99
   5   4   0 1047.00   78.29
   5   4   0 1083.29   76.19
   5   4   0  962.50   77.49
  -6  -4   0  332.97   27.60
  -6  -4   0  313.67   26.80
   6   4   0  343.87   28.50
   6   4   0  313.77   26.20
   6   4   0  331.67   28.00
  -7  -4   0  132.59   12.40
   7   4   0  109.29   12.60
   7   4   0  135.29   12.30
   7   4   0  140.89   13.80
   7   4   0  125.19   14.00
  -8  -4   0  462.95   31.70
   8   4   0  394.46   33.20
   8   4   0  429.46   32.30
   8   4   0  365.46   33.20
   9   4   0  227.48   20.60
   9   4   0  224.98   20.70
   9   4   0  252.17   19.50
   9   4   0  239.98   21.00
  10   4   0   30.50    7.20
  10   4   0   50.49    5.80
  10   4   0   34.90    6.70
  10   4   0   38.70    7.00
  11   4   0   88.89    9.40
  11   4   0   70.99    7.70
  11   4   0   92.79    9.80
  11   4   0   79.19   11.00
  11  -5   0   12.00    6.20
  10  -5   0   40.20    7.90
  10  -5   0   58.19   13.20
   9  -5   0   86.99    9.20
   9  -5   0   82.89   12.00
   8  -5   0  245.08   23.00
   8  -5   0  241.28   20.50
   8  -5   0  221.08   25.70
  -8   5   0  245.48   25.20
   7  -5   0  910.91   72.39
   7  -5   0  954.90   70.29
   7  -5   0  866.21   75.59
   7  -5   0 1016.80   70.39
  -7   5   0  927.71   74.69
   6  -5   0  494.75   42.20
   6  -5   0  516.85   45.80
   6  -5   0  500.85   40.20
   6  -5   0  489.75   40.30
  -6   5   0  501.45   38.60
  -6   5   0  577.44   45.30
   5  -5   0  413.46   32.00
   5  -5   0  328.67   35.20
   5  -5   0  363.76   31.30
   5  -5   0  399.86   33.60
  -5   5   0  386.16   35.10
  -5   5   0  368.06   30.30
   4  -5   0  673.83   53.99
   4  -5   0  578.04   49.00
   4  -5   0  623.44   49.70
  -4   5   0  581.14   49.80
  -4   5   0  615.24   48.60
  -4   5   0  735.13   53.59
   3  -5   0 1057.79   78.19
   3  -5   0  950.00   78.29
   3  -5   0 1008.90   77.49
   3  -5   0  986.00   80.59
  -3   5   0 1042.50   79.99
  -3   5   0 1071.99   78.69
   2  -5   0 2312.17  155.98
   2  -5   0 1826.82  154.58
   2  -5   0 2067.19  155.28
  -2   5   0 2194.98  154.98
  -2   5   0 2225.38  156.68
  -2   5   0 2085.49  155.78
   1  -5   0 3135.99  204.68
   1  -5   0 2870.21  204.98
   1  -5   0 2604.94  204.58
   1  -5   0 2643.44  205.08
  -1   5   0 2855.71  205.98
  -1   5   0 2771.82  205.18
  -1   5   0 2875.41  205.08
   0  -5   0 3767.92  267.87
   0  -5   0 3821.72  266.77
   0  -5   0 4046.10  268.37
   0   5   0 3357.36  266.37
   0   5   0 3732.73  267.57
   0   5   0 3541.15  267.87
  -1  -5   0  991.80   78.99
  -1  -5   0 1113.29   78.09
  -1  -5   0  949.40   74.79
  -1  -5   0  998.40   78.89
   1   5   0 1143.59   79.89
   1   5   0  968.60   79.19
   1   5   0 1045.90   77.79
  -2  -5   0 1269.37   84.79
  -2  -5   0 1186.98   86.09
  -2  -5   0  970.50   84.89
   2   5   0 1156.48   86.19
   2   5   0 1181.08   86.49
   2   5   0  996.70   83.39
  -3  -5   0   67.19    9.30
  -3  -5   0   76.09   12.30
   3   5   0   63.29   11.70
   3   5   0   57.79    7.90
   3   5   0   48.30   10.00
  -4  -5   0   -2.90    2.80
  -4  -5   0    2.60    3.30
  -4  -5   0    0.70    3.60
   4   5   0    1.20    2.40
   4   5   0    0.10    3.60
   4   5   0    6.50    4.90
  -5  -5   0   63.99   10.30
  -5  -5   0   66.49   10.10
  -5  -5   0   49.60    9.20
   5   5   0   41.70    8.80
   5   5   0   76.29   11.70
   5   5   0   58.79    7.40
  -6  -5   0    4.90    3.50
  -6  -5   0   17.30    4.60
  -6  -5   0    0.00    3.60
   6   5   0    7.70    4.70
   6   5   0    0.70    3.50
   6   5   0    6.70    2.70
  -7  -5   0    7.70    3.70
   7   5   0    7.60    2.80
   7   5   0   11.90    4.60
   7   5   0    7.90    3.90
  -8  -5   0   20.30    4.40
   8   5   0   29.00    6.70
   8   5   0   16.60    3.90
   9   5   0   61.39    8.80
   9   5   0   57.29    8.20
   9   5   0   52.19    6.50
  10   5   0   63.69    6.60
  10   5   0   56.49    8.90
  10   5   0   67.09    8.30
  11  -6   0   90.79   13.00
  11  -6   0  118.59   13.90
  10  -6   0   67.89    8.00
  10  -6   0   97.09   15.50
   9  -6   0   -4.90    4.60
   9  -6   0    9.40    6.10
   9  -6   0    1.20    2.50
  -9   6   0    2.90    5.50
   8  -6   0    5.00    4.90
   8  -6   0    8.50    6.50
   8  -6   0    4.40    3.00
  -8   6   0   -1.90    5.90
   7  -6   0    4.00    4.80
   7  -6   0    0.20    6.10
   7  -6   0   -0.30    2.40
   7  -6   0    1.30    2.90
  -7   6   0   -0.20    4.60
  -7   6   0    1.50    2.40
   6  -6   0   -2.10    3.90
   6  -6   0    2.10    3.20
   6  -6   0    1.60    3.30
   6  -6   0    3.20    5.50
  -6   6   0    5.60    3.20
  -6   6   0    0.60    5.40
   5  -6   0    7.40    6.10
   5  -6   0    2.60    3.60
   5  -6   0    2.00    5.10
   5  -6   0    7.40    4.20
  -5   6   0    9.00    6.30
  -5   6   0    1.70    3.40
   4  -6   0   20.10    7.70
   4  -6   0   13.40    5.60
   4  -6   0   17.70    8.80
   4  -6   0   13.30    5.40
  -4   6   0   19.20    8.00
  -4   6   0   12.60    4.80
  -4   6   0   16.00    6.00
   3  -6   0  441.46   38.20
   3  -6   0  457.45   38.60
   3  -6   0  499.55   39.80
   3  -6   0  464.35   41.00
   3  -6   0  455.85   38.90
  -3   6   0  455.55   39.80
  -3   6   0  414.46   38.60
   2  -6   0 1242.68  101.09
   2  -6   0 1302.47  101.69
   2  -6   0 1392.46  102.29
   2  -6   0 1331.17  101.59
  -2   6   0 1444.06  103.29
  -2   6   0 1331.07  102.49
  -2   6   0 1417.76  101.79
   1  -6   0   92.39   11.50
   1  -6   0   97.29   14.30
   1  -6   0   82.09   12.10
   1  -6   0   81.29   13.40
  -1   6   0   84.89   12.50
  -1   6   0   93.49   14.40
  -1   6   0   99.39   16.70
   0  -6   0  609.04   53.19
   0  -6   0  652.23   56.29
   0  -6   0  788.62   57.49
   0  -6   0  719.93   55.49
   0   6   0  665.33   55.49
   0   6   0  686.23   57.09
   0   6   0  850.11   57.99
  -1  -6   0 1037.20   79.09
  -1  -6   0  991.00   74.69
  -1  -6   0 1006.00   77.39
  -1  -6   0 1055.89   79.29
   1   6   0 1068.09   77.89
   1   6   0  971.60   78.79
  -2  -6   0  509.45   43.60
  -2  -6   0  479.65   43.30
  -2  -6   0  504.65   42.10
   2   6   0  503.45   44.00
   2   6   0  596.44   42.80
   2   6   0  554.54   44.30
  -3  -6   0  420.06   37.30
  -3  -6   0  435.36   36.20
  -3  -6   0  448.96   37.60
   3   6   0  442.56   38.10
   3   6   0  435.66   35.70
   3   6   0  456.35   38.20
  -4  -6   0 1125.49   85.79
  -4  -6   0 1112.99   86.29
   4   6   0 1215.08   84.89
   4   6   0 1196.88   87.69
   4   6   0 1059.09   86.79
  -5  -6   0  440.16   36.50
  -5  -6   0  453.15   37.00
  -5  -6   0  422.76   36.00
   5   6   0  465.45   37.80
   5   6   0  425.26   34.70
   5   6   0  438.36   37.50
  -6  -6   0  127.99   13.40
  -6  -6   0  113.59   13.60
  -6  -6   0  103.69   13.30
   6   6   0  101.99   14.10
   6   6   0  152.88   12.40
   6   6   0  111.79   14.10
  -7  -6   0  109.19   12.50
  -7  -6   0  103.19   12.10
  -7  -6   0  106.79   12.10
   7   6   0  126.29   13.60
   7   6   0  107.09   13.20
   7   6   0   99.49   10.50
  -8  -6   0   11.10    4.50
   8   6   0    9.70    4.80
   8   6   0   16.10    3.70
   8   6   0    3.00    3.70
   9   6   0    8.80    5.10
   9   6   0   15.20    3.30
  10   6   0   10.20    2.90
  10   6   0    3.40    4.50
  10   6   0   16.60    5.30
  11  -7   0   48.30    9.80
  11  -7   0   59.29    6.90
  11  -7   0   49.00   14.10
  10  -7   0   99.89    9.70
  10  -7   0   79.99   14.50
  10  -7   0   87.19   12.80
   9  -7   0  158.98   16.60
   9  -7   0  152.08   19.90
   9  -7   0  144.89   13.90
  -9   7   0  127.69   20.40
   8  -7   0    3.30    3.50
   8  -7   0   10.20    7.50
   8  -7   0   12.80    4.20
   8  -7   0   22.00    6.60
  -8   7   0   17.50    8.20
   7  -7   0  247.28   22.20
   7  -7   0  259.07   26.70
   7  -7   0  203.48   21.50
   7  -7   0  296.97   24.90
  -7   7   0  236.48   20.70
  -7   7   0  277.47   26.60
   6  -7   0  937.21   65.09
   6  -7   0  724.53   66.09
   6  -7   0  838.02   62.79
   6  -7   0  723.73   62.09
  -6   7   0  937.01   67.29
  -6   7   0  766.82   61.29
   5  -7   0  148.09   15.70
   5  -7   0  147.99   16.80
   5  -7   0  129.49   15.40
   5  -7   0  133.09   18.40
  -5   7   0  126.79   16.00
  -5   7   0  131.29   18.40
  -5   7   0  166.18   15.30
   4  -7   0   37.40   10.40
   4  -7   0   33.60    8.70
   4  -7   0   45.20    9.80
   4  -7   0   42.70    8.70
   4  -7   0   36.90    8.60
  -4   7   0   43.30    8.80
  -4   7   0   36.90    8.50
  -4   7   0   62.79   12.70
   3  -7   0  328.67   30.80
   3  -7   0  391.06   31.60
   3  -7   0  293.37   30.40
   3  -7   0  321.87   32.50
   3  -7   0  397.76   32.20
  -3   7   0  339.67   30.60
  -3   7   0  365.26   32.20
  -3   7   0  343.07   32.60
   2  -7   0  199.78   20.70
   2  -7   0  186.48   19.70
   2  -7   0  163.78   19.60
   2  -7   0  228.48   21.20
  -2   7   0  219.98   21.00
  -2   7   0  199.08   21.50
  -2   7   0  194.68   21.30
   1  -7   0   11.60    4.80
   1  -7   0   11.10    5.60
   1  -7   0    6.30    3.90
   1  -7   0    7.80    3.90
  -1   7   0    5.00    5.20
  -1   7   0   14.00    6.40
  -1   7   0    6.70    5.00
   0  -7   0   40.00    8.40
   0  -7   0   31.50    8.40
   0  -7   0   38.80    7.00
   0  -7   0   26.60    8.20
   0   7   0   41.10    9.00
   0   7   0   35.00    8.80
   0   7   0   19.20    5.60
  -1  -7   0   21.00    6.20
  -1  -7   0   32.40    6.00
  -1  -7   0   31.10    7.60
  -1  -7   0   29.20    8.70
   1   7   0   30.00    9.70
   1   7   0   25.90    7.50
   1   7   0   16.20    5.70
  -2  -7   0  217.98   20.30
  -2  -7   0  259.67   25.80
  -2  -7   0  208.98   21.40
   2   7   0  227.58   22.20
   2   7   0  209.38   21.90
   2   7   0  165.38   18.90
  -3  -7   0  218.38   20.80
  -3  -7   0  228.78   22.10
  -3  -7   0  225.98   22.10
   3   7   0  248.28   20.60
   3   7   0  173.38   21.20
  -4  -7   0   59.39    9.70
  -4  -7   0   70.29   11.50
  -4  -7   0   66.39   15.90
   4   7   0   67.59   11.90
   4   7   0   54.59    9.00
   4   7   0   61.99   11.60
  -5  -7   0  195.58   19.20
  -5  -7   0  207.98   20.40
  -5  -7   0  180.88   19.40
   5   7   0  210.58   20.90
   5   7   0  212.58   18.30
   5   7   0  193.68   20.70
  -6  -7   0  146.69   15.10
  -6  -7   0  119.89   14.20
  -6  -7   0  120.79   14.30
   6   7   0  166.68   16.30
   6   7   0  128.29   15.70
   6   7   0  115.89   12.50
  -7  -7   0   45.50    7.90
  -7  -7   0   20.90    6.20
  -7  -7   0   32.90    6.50
   7   7   0   28.00    7.10
   7   7   0   32.30    5.70
   7   7   0   32.60    8.30
  -8  -7   0   75.79   13.40
   8   7   0   57.69   10.00
   8   7   0   63.19   10.30
   8   7   0   67.49    7.50
   9   7   0  205.28   18.00
   9   7   0  158.78   14.60
  10  -8   0    9.40    3.60
  10  -8   0    6.20    6.40
  10  -8   0   10.10    6.00
 -10   8   0   12.80    7.60
   9  -8   0   57.19   10.20
   9  -8   0   43.10    7.40
   9  -8   0   72.79   16.30
   9  -8   0   60.79   11.70
  -9   8   0   50.09   11.60
   8  -8   0   92.59   10.60
   8  -8   0   59.99   10.60
   8  -8   0   72.69   14.40
   8  -8   0   48.90   11.30
   8  -8   0   85.79    9.90
  -8   8   0   83.69    9.30
  -8   8   0   76.49   14.30
   7  -8   0  297.67   28.40
   7  -8   0  221.68   24.90
   7  -8   0  255.47   22.80
   7  -8   0  248.38   24.40
   7  -8   0  277.57   23.50
  -7   8   0  223.98   21.60
  -7   8   0  296.67   27.50
   6  -8   0  384.26   37.70
   6  -8   0  368.06   33.90
   6  -8   0  447.36   34.60
   6  -8   0  389.16   36.00
   6  -8   0  347.97   34.40
  -6   8   0  427.36   33.50
  -6   8   0  497.15   39.00
   5  -8   0  221.58   20.20
   5  -8   0  159.48   19.50
   5  -8   0  169.18   20.30
   5  -8   0  199.48   19.80
   5  -8   0  198.38   22.70
  -5   8   0  189.38   19.90
  -5   8   0  216.28   23.00
  -5   8   0  207.38   19.40
   4  -8   0  360.56   30.80
   4  -8   0  322.77   30.10
   4  -8   0  322.97   30.80
   4  -8   0  316.27   32.30
   4  -8   0  362.06   31.30
  -4   8   0  336.57   32.30
  -4   8   0  346.57   31.40
   3  -8   0  507.55   42.80
   3  -8   0  540.65   44.90
   3  -8   0  485.15   42.50
   3  -8   0  470.55   42.50
  -3   8   0  601.54   44.90
  -3   8   0  464.25   43.70
  -3   8   0  508.85   42.50
   2  -8   0  673.13   55.89
   2  -8   0  725.73   55.19
   2  -8   0  697.93   56.09
   2  -8   0  721.73   55.99
   2  -8   0  764.92   57.49
  -2   8   0  667.43   56.79
  -2   8   0  642.34   56.19
  -2   8   0  647.04   55.49
   1  -8   0  920.71   69.29
   1  -8   0  805.12   69.29
   1  -8   0  924.01   67.89
   1  -8   0  887.71   69.69
  -1   8   0  800.92   69.29
  -1   8   0  879.01   69.89
  -1   8   0  990.20   71.59
   0  -8   0  226.98   23.50
   0  -8   0  239.28   22.60
   0  -8   0  243.88   24.00
   0  -8   0  241.38   20.80
   0   8   0  227.88   24.00
   0   8   0  210.78   23.90
   0   8   0  255.37   23.90
  -1  -8   0  194.98   21.90
  -1  -8   0  209.38   22.20
  -1  -8   0  243.78   18.80
  -1  -8   0  198.98   20.80
   1   8   0  255.17   24.20
   1   8   0  214.58   22.80
   1   8   0  206.88   21.30
  -2  -8   0  343.77   29.10
  -2  -8   0  322.97   30.20
   2   8   0  333.47   30.90
   2   8   0  331.17   31.10
   2   8   0  316.07   28.80
  -3  -8   0  102.49   13.80
  -3  -8   0  105.49   12.70
  -3  -8   0   97.59   13.90
   3   8   0   95.99   13.90
   3   8   0  113.09   15.10
   3   8   0  116.99   12.70
  -4  -8   0   21.40    6.70
  -4  -8   0   20.50    5.80
  -4  -8   0   24.10    6.20
   4   8   0   32.30    8.60
   4   8   0   34.80    7.10
   4   8   0   33.30    8.00
  -5  -8   0  107.99   13.10
  -5  -8   0   88.59   12.50
  -5  -8   0   87.89   11.90
   5   8   0  112.29   14.10
   5   8   0  106.19   11.20
   5   8   0   69.49   12.40
  -6  -8   0   59.69   10.10
  -6  -8   0   53.49    9.30
  -6  -8   0   53.49    8.80
   6   8   0   43.10   10.60
   6   8   0   56.79   10.90
   6   8   0   64.79    7.60
  -7  -8   0    1.70    4.20
  -7  -8   0   -2.30    4.70
  -7  -8   0    0.00    4.70
   7   8   0    3.00    4.20
   7   8   0    1.20    2.80
   7   8   0   -2.90    5.20
   8   8   0   -3.20    4.20
   8   8   0   -3.50    4.00
   8   8   0    2.40    3.10
   9   8   0    7.00    3.20
   9   8   0   17.50    6.30
  10  -9   0   72.69   12.70
 -10   9   0   75.49   14.20
   9  -9   0   12.00    6.50
   9  -9   0   16.50    4.50
   9  -9   0    1.20    4.30
  -9   9   0    3.50    6.80
   8  -9   0   -2.00    3.80
   8  -9   0    4.30    3.90
   8  -9   0    8.00    7.80
   8  -9   0   -0.80    2.90
   8  -9   0    3.60    5.60
  -8   9   0   -2.10    3.60
  -8   9   0   -0.90    6.20
   7  -9   0  115.39   19.30
   7  -9   0   68.99   11.80
   7  -9   0   76.29   10.40
   7  -9   0   67.49   12.80
   7  -9   0   65.99    9.60
  -7   9   0   58.39    9.40
  -7   9   0   69.59   13.50
   6  -9   0   13.30    6.10
   6  -9   0   14.30    5.00
   6  -9   0   21.50    7.50
   6  -9   0   10.40    7.10
   6  -9   0   16.60    8.60
  -6   9   0   17.10    7.70
  -6   9   0   29.90    6.60
   5  -9   0   19.40    7.80
   5  -9   0   10.60    6.00
   5  -9   0   26.30    7.40
   5  -9   0   18.00    6.00
   5  -9   0   16.80    6.00
  -5   9   0   13.20    5.70
  -5   9   0   30.00    7.30
  -5   9   0   17.20    7.50
   4  -9   0    0.20    3.70
   4  -9   0    0.90    4.20
   4  -9   0    0.60    2.70
   4  -9   0    0.90    4.20
   4  -9   0    2.30    3.00
  -4   9   0    0.10    4.40
  -4   9   0   -2.50    5.30
   3  -9   0   45.50    9.80
   3  -9   0   38.70    9.00
   3  -9   0   40.60    8.80
   3  -9   0   40.20   10.20
   3  -9   0   30.50    9.30
  -3   9   0   48.10   10.00
  -3   9   0   45.80   10.70
  -3   9   0   38.00    9.60
   2  -9   0  321.67   30.00
   2  -9   0  298.47   29.80
   2  -9   0  316.77   29.30
   2  -9   0  332.87   30.20
   2  -9   0  298.37   28.30
  -2   9   0  340.57   31.10
  -2   9   0  348.87   31.00
  -2   9   0  333.47   30.00
   1  -9   0  155.98   16.70
   1  -9   0  192.88   18.90
   1  -9   0  170.28   18.90
   1  -9   0  191.58   20.00
  -1   9   0  154.28   18.70
  -1   9   0  168.18   19.50
  -1   9   0  170.38   19.20
   0  -9   0  114.89   12.50
   0  -9   0  123.39   15.70
   0  -9   0  148.89   15.30
   0  -9   0  119.99   16.00
   0   9   0  125.89   16.20
   0   9   0  129.39   16.20
   0   9   0  113.49   15.20
  -1  -9   0  321.57   28.60
  -1  -9   0  412.36   32.20
  -1  -9   0  415.86   34.00
  -1  -9   0  322.67   32.60
   1   9   0  360.86   33.60
   1   9   0  376.66   32.10
   1   9   0  379.36   33.80
  -2  -9   0  302.37   29.00
  -2  -9   0  384.66   33.40
  -2  -9   0  281.77   27.30
   2   9   0  337.47   30.40
   2   9   0  308.97   29.80
   2   9   0  306.27   27.80
  -3  -9   0  249.88   23.00
  -3  -9   0  262.27   24.90
  -3  -9   0  251.17   24.10
   3   9   0  239.88   24.70
   3   9   0  253.97   25.10
   3   9   0  232.38   22.50
  -4  -9   0  141.69   15.60
  -4  -9   0  110.89   15.40
  -4  -9   0  157.98   17.10
   4   9   0  131.29   16.60
   4   9   0  166.88   15.40
   4   9   0  145.69   17.60
  -5  -9   0  192.38   21.30
  -5  -9   0  220.38   22.50
   5   9   0  261.47   21.10
   5   9   0  233.68   23.60
   5   9   0  245.98   23.70
  -6  -9   0  113.89   14.50
  -6  -9   0  111.19   13.40
  -6  -9   0  130.79   15.00
   6   9   0  140.49   13.00
   6   9   0   77.59   15.00
   6   9   0  125.59   15.30
  -7  -9   0   94.79   12.50
  -7  -9   0   76.39   11.10
   7   9   0   67.19   12.70
   7   9   0   90.39   12.80
   7   9   0   85.29    9.60
  -8  -9   0   48.80    8.60
   8   9   0   45.60    7.90
   8   9   0   43.60    9.20
   8   9   0   49.99    7.10
   9 -10   0  120.69   17.00
   9 -10   0  165.48   15.80
   9 -10   0  180.48   16.40
  -9  10   0  164.58   20.50
   8 -10   0  182.28   16.90
   8 -10   0  167.58   17.00
   8 -10   0  150.28   18.30
  -8  10   0  151.78   16.10
   7 -10   0  189.38   18.70
   7 -10   0  139.09   17.70
   7 -10   0  171.98   16.90
   7 -10   0  131.39   19.30
   7 -10   0  169.28   16.90
  -7  10   0  119.19   15.50
  -7  10   0  200.18   21.10
   6 -10   0  245.18   26.60
   6 -10   0  258.67   24.70
   6 -10   0  256.07   23.60
   6 -10   0  220.08   23.50
  -6  10   0  291.67   23.90
  -6  10   0  224.68   23.70
  -6  10   0  258.97   26.50
   5 -10   0  185.08   20.50
   5 -10   0  208.88   20.70
   5 -10   0  202.78   20.30
   5 -10   0  236.68   23.50
   5 -10   0  196.28   20.90
  -5  10   0  190.68   20.00
  -5  10   0  211.28   21.60
  -5  10   0  182.58   21.70
   4 -10   0   12.40    7.60
   4 -10   0    5.70    4.70
   4 -10   0   10.40    5.60
   4 -10   0    8.30    5.50
   4 -10   0   14.70    6.00
  -4  10   0   16.30    7.40
  -4  10   0   15.90    6.60
  -4  10   0   14.30    5.80
   3 -10   0  213.78   20.00
   3 -10   0  159.98   19.00
   3 -10   0  174.88   19.70
   3 -10   0  182.58   20.10
   3 -10   0  171.78   20.40
  -3  10   0  194.28   20.60
  -3  10   0  209.08   21.30
  -3  10   0  192.88   19.90
   2 -10   0  285.07   25.80
   2 -10   0  313.67   25.30
   2 -10   0  254.67   25.90
   2 -10   0  236.48   25.50
   2 -10   0  260.67   26.00
  -2  10   0  236.18   26.10
  -2  10   0  294.27   26.70
  -2  10   0  266.37   27.00
   1 -10   0   78.39   11.10
   1 -10   0   63.19   11.30
   1 -10   0   91.19   14.00
   1 -10   0   86.69    9.70
   1 -10   0   55.69   10.00
  -1  10   0   42.20   10.40
  -1  10   0   66.09   11.20
  -1  10   0   45.40   10.50
   0 -10   0   63.69   13.10
   0 -10   0   70.29   10.70
   0 -10   0   66.59   11.50
   0 -10   0   82.79    9.40
   0 -10   0   94.69   13.80
   0  10   0   76.09   13.40
   0  10   0   72.39   13.20
   0  10   0   68.39   12.60
  -1 -10   0   25.00    5.10
  -1 -10   0   27.70    7.50
  -1 -10   0   34.60    9.70
  -1 -10   0   18.60    7.70
   1  10   0   28.40    7.60
   1  10   0   16.40    8.30
   1  10   0   22.70    7.50
  -2 -10   0   22.70    6.60
  -2 -10   0   24.40    8.30
  -2 -10   0   31.80    8.40
   2  10   0   29.90    7.90
   2  10   0   31.60    8.90
   2  10   0   22.80    6.90
  -3 -10   0  112.09   13.20
  -3 -10   0  100.19   14.60
  -3 -10   0  111.79   14.20
   3  10   0   81.09   12.00
   3  10   0  100.59   14.90
   3  10   0  120.39   15.20
  -4 -10   0   18.90    5.80
  -4 -10   0   -1.00    5.00
  -4 -10   0    2.80    5.50
   4  10   0    8.30    4.10
   4  10   0    5.40    5.50
   4  10   0   15.20    6.30
  -5 -10   0   23.10    7.20
  -5 -10   0   17.00    6.70
  -5 -10   0   30.30    6.90
   5  10   0   15.90    7.20
   5  10   0   27.50    6.20
   5  10   0   43.10    9.80
  -6 -10   0  107.29   14.40
  -6 -10   0  120.59   14.50
   6  10   0  118.79   12.50
   6  10   0  110.39   15.20
   6  10   0  120.29   15.10
  -7 -10   0   33.50    7.50
  -7 -10   0   40.70    8.30
   7  10   0   22.60    7.20
   7  10   0   34.10    7.90
   7  10   0   44.20    6.80
   9 -11   0    8.70    5.80
   9 -11   0    3.20    4.70
   9 -11   0   10.00    4.70
  -9  11   0    6.30    8.70
   8 -11   0    8.70    4.70
   8 -11   0    5.90    4.10
   8 -11   0    4.30    4.50
  -8  11   0    5.10    6.90
  -8  11   0    4.10    5.50
   7 -11   0   25.80    7.50
   7 -11   0    8.40    9.40
   7 -11   0   33.70    7.10
   7 -11   0   25.60    6.70
  -7  11   0   35.40   10.00
  -7  11   0   40.00    8.30
   6 -11   0   48.20    9.90
   6 -11   0   52.99   11.20
   6 -11   0   49.00    9.50
   6 -11   0   50.89    8.50
   6 -11   0   31.80    8.50
  -6  11   0   55.49    9.90
  -6  11   0   37.80    9.40
  -6  11   0   53.09   10.70
   5 -11   0  120.69   14.10
   5 -11   0  112.79   14.50
   5 -11   0   90.79   15.60
   5 -11   0  113.89   13.80
   5 -11   0   94.59   13.10
  -5  11   0  117.89   13.90
  -5  11   0   74.99   14.70
  -5  11   0  104.59   14.40
   4 -11   0  128.99   14.60
   4 -11   0   71.39   12.60
   4 -11   0  104.29   15.10
   4 -11   0  138.09   15.10
   4 -11   0  110.29   13.50
  -4  11   0   95.89   14.80
  -4  11   0  111.19   15.00
  -4  11   0  115.19   17.90
   3 -11   0  262.87   24.20
   3 -11   0  247.78   24.90
   3 -11   0  263.37   25.90
   3 -11   0  273.67   25.80
  -3  11   0  249.48   25.80
  -3  11   0  253.97   25.80
  -3  11   0  251.87   25.40
   2 -11   0  351.56   32.90
   2 -11   0  369.16   31.50
   2 -11   0  377.86   33.70
   2 -11   0  360.56   32.30
   2 -11   0  378.66   34.00
  -2  11   0  416.76   34.50
  -2  11   0  364.16   33.90
  -2  11   0  365.36   34.30
   1 -11   0  217.58   21.30
   1 -11   0  201.78   19.20
   1 -11   0  212.28   21.90
   1 -11   0  202.38   20.70
   1 -11   0  259.67   23.90
  -1  11   0  219.48   22.70
  -1  11   0  180.18   21.50
  -1  11   0  209.18   23.00
   0 -11   0  112.89   15.80
   0 -11   0  102.09   12.60
   0 -11   0  116.99   14.90
   0 -11   0  119.79   13.70
   0 -11   0  100.89   11.20
   0  11   0  115.09   14.50
   0  11   0   91.79   15.60
   0  11   0   99.29   14.70
  -1 -11   0   59.49   10.60
  -1 -11   0   60.79   11.80
  -1 -11   0   82.29   13.30
  -1 -11   0   68.59    7.80
  -1 -11   0   55.59    9.70
   1  11   0   67.09   11.60
   1  11   0   69.19   14.10
   1  11   0   70.29   12.60
  -2 -11   0  238.78   24.50
  -2 -11   0  262.37   24.20
  -2 -11   0  218.08   22.10
   2  11   0  227.68   22.50
   2  11   0  242.18   25.10
  -3 -11   0   73.89   12.10
  -3 -11   0   65.09   10.80
  -3 -11   0   78.09   12.00
   3  11   0   73.09   12.30
   3  11   0   88.59   13.50
   3  11   0  100.89   11.70
  -4 -11   0   19.10    7.00
  -4 -11   0   25.20    8.90
  -4 -11   0   22.40    7.80
   4  11   0   23.20    7.50
   4  11   0   31.10    6.50
   4  11   0   24.60    8.70
  -5 -11   0   66.79   12.00
  -5 -11   0   76.19   11.30
   5  11   0   78.39   12.80
   5  11   0   55.19   10.80
   5  11   0   71.29    9.80
  -6 -11   0    2.20    6.60
  -6 -11   0   12.00    5.80
   6  11   0   27.10    6.10
   6  11   0   24.50    7.70
   6  11   0   13.80    6.20
   8 -12   0   31.10    7.30
   8 -12   0   14.90    5.30
   8 -12   0    4.40    5.00
  -8  12   0   18.90    8.60
  -8  12   0   31.10    7.90
   7 -12   0   36.20    7.70
   7 -12   0   27.50    6.80
   7 -12   0   32.20    8.80
  -7  12   0   35.10    8.60
  -7  12   0   37.80    9.90
   6 -12   0   21.10    6.50
   6 -12   0   20.00    6.70
   6 -12   0   35.40   11.00
   6 -12   0   23.30    6.60
  -6  12   0   29.20    8.00
  -6  12   0   23.90    7.10
   5 -12   0   -3.80    6.20
   5 -12   0   -2.90    5.10
   5 -12   0   -3.80    3.50
   5 -12   0   -1.50    3.90
  -5  12   0   -0.70    5.80
  -5  12   0    1.30    6.20
   4 -12   0   -0.90    5.30
   4 -12   0   -2.90    3.40
   4 -12   0   -3.20    3.70
   4 -12   0    5.70    5.30
   4 -12   0    1.30    4.90
  -4  12   0    2.80    5.30
  -4  12   0    5.50    5.60
  -4  12   0   -7.80    4.60
   3 -12   0   15.40    6.00
   3 -12   0   13.30    6.60
   3 -12   0   12.20    5.80
   3 -12   0   12.80    5.10
   3 -12   0   16.50    6.70
  -3  12   0   11.80    6.40
  -3  12   0    3.70    5.30
  -3  12   0   20.50    8.20
   2 -12   0   15.60    6.00
   2 -12   0   15.00    6.30
   2 -12   0   16.10    5.50
   2 -12   0   20.00    5.40
   2 -12   0   29.50    9.40
  -2  12   0   17.70    8.10
  -2  12   0   12.80    6.10
  -2  12   0   17.70    6.60
   1 -12   0   17.70    4.60
   1 -12   0   18.90    7.00
   1 -12   0    4.10    4.90
   1 -12   0   17.00    6.50
   1 -12   0   20.40    7.60
  -1  12   0   29.00   10.40
  -1  12   0    4.80    5.30
  -1  12   0    8.60    6.60
   0 -12   0   21.30    4.60
   0 -12   0   13.90    7.70
   0 -12   0   20.10    6.10
   0 -12   0   16.80    6.40
   0 -12   0   21.60    6.40
   0  12   0   20.70    7.60
   0  12   0   10.10    6.40
   0  12   0   22.80    8.40
  -1 -12   0   76.49   10.20
  -1 -12   0  102.69   13.70
  -1 -12   0   82.69   11.40
  -1 -12   0   79.19    8.70
  -1 -12   0   83.79   14.50
   1  12   0   86.69   14.30
   1  12   0   90.09   12.50
   1  12   0   68.59   13.30
  -2 -12   0  216.88   20.90
  -2 -12   0  177.68   18.70
  -2 -12   0  185.38   20.80
   2  12   0  214.28   22.50
   2  12   0  169.78   20.50
   2  12   0  168.48   18.90
  -3 -12   0  120.59   14.00
  -3 -12   0   98.99   15.20
  -3 -12   0   99.79   14.70
   3  12   0  131.39   19.30
   3  12   0  120.19   16.50
   3  12   0  129.49   14.70
  -4 -12   0  122.09   14.40
  -4 -12   0  148.19   16.30
   4  12   0  122.99   16.70
   4  12   0  120.19   17.50
   4  12   0  102.29   13.70
  -5 -12   0   73.39   12.00
  -5 -12   0   73.49   11.30
   5  12   0   93.49   11.10
   5  12   0   72.09   12.40
   5  12   0   66.69   13.10
   6 -13   0   96.89   12.30
   6 -13   0   86.79   12.20
   6 -13   0   73.09   12.00
  -6  13   0   72.49   13.10
  -6  13   0   62.69   12.30
   5 -13   0  143.49   17.70
   5 -13   0  151.78   16.90
   5 -13   0  148.99   16.50
   5 -13   0  178.18   19.80
  -5  13   0  118.19   17.20
   4 -13   0   89.69   11.60
   4 -13   0   97.99   13.50
   4 -13   0   83.59   13.30
   4 -13   0   83.29   13.80
  -4  13   0   94.09   14.40
  -4  13   0   66.99   13.00
   3 -13   0   40.10    7.90
   3 -13   0   43.30    8.70
   3 -13   0   53.49   11.30
   3 -13   0   34.30    8.80
  -3  13   0   45.10    9.90
  -3  13   0   27.30    8.60
  -3  13   0   37.30   10.10
   2 -13   0  170.78   19.20
   2 -13   0  157.58   18.80
   2 -13   0  181.78   18.70
   2 -13   0  151.68   16.20
   2 -13   0  177.38   19.90
  -2  13   0  190.38   20.30
  -2  13   0  148.19   20.30
  -2  13   0  200.78   20.40
   1 -13   0  104.89   12.10
   1 -13   0  124.69   15.00
   1 -13   0  118.09   14.50
   1 -13   0  156.38   16.40
   1 -13   0  157.98   20.80
  -1  13   0  103.49   15.60
  -1  13   0   92.89   16.50
  -1  13   0  115.49   15.40
   0 -13   0   14.50    5.90
   0 -13   0   20.70    8.10
   0 -13   0    5.70    3.10
   0 -13   0    9.20    5.90
   0 -13   0   12.10    5.50
   0  13   0    6.60    6.40
   0  13   0   11.90    7.40
   0  13   0    3.60    5.30
  -1 -13   0    8.70    4.60
  -1 -13   0    5.70    6.40
  -1 -13   0   -4.30    4.70
  -1 -13   0    6.10    5.60
   1  13   0    4.50    6.80
   1  13   0    0.60    6.30
   1  13   0   -0.70    4.90
  -2 -13   0    3.30    5.40
  -2 -13   0    8.20    5.60
  -2 -13   0    1.00    7.20
   2  13   0   -1.40    4.60
   2  13   0    0.70    6.10
   2  13   0   -1.40    7.10
  -3 -13   0   13.10    7.10
  -3 -13   0   12.80    5.80
   3  13   0    3.90    7.40
   3  13   0    7.50    5.50
   3  13   0    5.30    7.10
   4 -14   0   77.49   10.80
   4 -14   0   95.79   14.20
   4 -14   0   76.99   12.00
   4 -14   0   57.79   12.00
  -4  14   0   98.29   14.10
  -4  14   0   85.29   14.10
   3 -14   0   88.39   10.90
   3 -14   0   65.99   12.20
   3 -14   0   77.49   14.00
   3 -14   0   87.09   12.70
  -3  14   0   73.79   12.90
  -3  14   0   95.99   14.70
   2 -14   0   68.09    9.40
   2 -14   0   90.99   12.40
   2 -14   0   62.79   11.10
   2 -14   0   83.29   14.00
  -2  14   0   73.59   12.80
  -2  14   0   98.19   15.40
  -2  14   0   70.39   11.90
   1 -14   0  143.99   13.80
   1 -14   0  120.69   15.90
   1 -14   0  151.48   17.80
   1 -14   0  170.68   22.90
  -1  14   0  134.19   19.40
  -1  14   0  153.58   20.10
  -1  14   0  137.49   17.30
   0 -14   0  153.78   16.20
   0 -14   0  158.28   19.10
   0 -14   0  131.89   17.90
   0 -14   0  139.59   13.50
   0  14   0  158.38   19.70
   0  14   0  127.99   19.10
   0  14   0  148.79   17.20
  -1 -14   0   37.00    9.30
  -1 -14   0   41.20    9.90
   1  14   0   49.10   11.80
   1  14   0   33.60    8.40
   1  14   0   29.80    9.70
   2  14  -1    6.80    6.00
   2  14  -1   -5.00    6.20
   2  14  -1    4.70    7.80
  -2 -14   1   15.50    7.30
   1  14  -1   -0.60    5.80
   1  14  -1    9.40    6.60
  -1 -14   1    4.80    6.90
  -1 -14   1    2.40    6.40
   0  14  -1   -3.20    4.80
   0  14  -1   -1.80    5.70
   0  14  -1    4.70    7.60
   0 -14   1    1.10    4.60
   0 -14   1    5.70    3.00
   0 -14   1    9.50    7.40
   0 -14   1    3.50    5.90
  -1  14  -1  -10.10    6.40
  -1  14  -1   -7.10    5.30
  -1  14  -1   -5.40    6.90
   1 -14   1   -9.80    6.50
   1 -14   1   -4.80    4.60
   1 -14   1   -0.30    4.40
   1 -14   1   -3.60    2.70
  -2  14  -1   12.70    9.00
  -2  14  -1   -8.50    6.00
  -2  14  -1   -4.80    5.20
   2 -14   1    3.00    4.80
   2 -14   1    1.60    5.20
   2 -14   1   -7.70    6.60
   2 -14   1   -4.10    2.90
  -3  14  -1   15.00    7.10
  -3  14  -1   20.30    7.40
   3 -14   1   27.80    7.40
   3 -14   1   17.50    5.90
   3 -14   1   12.10    6.20
   3 -14   1   19.30    7.20
  -4  14  -1   34.10    9.20
  -4  14  -1   46.80    9.70
   4 -14   1   28.20    8.60
   4 -14   1   38.10    8.20
   4 -14   1   56.09   10.10
   4 -14   1   56.69   10.60
   4  13  -1   61.39   11.20
   4  13  -1   37.10    9.60
   4  13  -1   83.79   11.20
  -4 -13   1   80.39   11.70
  -4 -13   1   62.09   11.70
   3  13  -1   93.09   15.80
   3  13  -1   76.89   13.00
   3  13  -1   72.79   11.30
  -3 -13   1   82.79   13.20
  -3 -13   1   91.59   12.30
  -3 -13   1   42.60   13.20
   2  13  -1   54.39   10.00
   2  13  -1   40.10   12.00
   2  13  -1   24.70    7.50
  -2 -13   1   41.80    8.60
  -2 -13   1   35.90    9.40
  -2 -13   1   50.49   10.70
   1  13  -1  169.98   20.20
   1  13  -1  181.48   22.00
   1  13  -1  186.48   19.10
  -1 -13   1  191.98   21.20
  -1 -13   1  157.78   16.40
  -1 -13   1  196.18   19.80
  -1 -13   1  162.78   18.50
   0  13  -1  237.28   24.10
   0  13  -1  192.88   21.80
   0  13  -1  207.18   24.20
   0 -13   1  241.28   19.10
   0 -13   1  223.78   24.00
   0 -13   1  222.48   20.90
   0 -13   1  221.98   21.90
   0 -13   1  212.18   22.70
  -1  13  -1  111.39   14.00
  -1  13  -1   70.39   12.10
  -1  13  -1  102.29   17.10
   1 -13   1   81.49   13.60
   1 -13   1   85.19   12.00
   1 -13   1   95.69   12.70
   1 -13   1   93.69   10.40
   1 -13   1  101.69   13.50
  -2  13  -1   39.30    9.00
  -2  13  -1   46.50   10.10
  -2  13  -1   52.69   12.50
   2 -13   1   31.40    9.40
   2 -13   1   56.39    8.90
   2 -13   1   41.30    9.10
   2 -13   1   28.90    8.70
   2 -13   1   55.89   10.80
  -3  13  -1    6.30    6.90
  -3  13  -1   16.00    8.30
  -3  13  -1   26.50    8.40
   3 -13   1   10.20    5.50
   3 -13   1   12.40    6.20
   3 -13   1   13.50    7.20
   3 -13   1   16.50    5.40
  -4  13  -1   12.50    7.10
  -4  13  -1   24.40    9.00
  -4  13  -1   27.70    9.00
   4 -13   1   21.40    5.90
   4 -13   1   18.70    7.10
   4 -13   1   12.10    6.50
   4 -13   1   18.00    6.30
  -5  13  -1   14.00    8.30
  -5  13  -1   16.80    7.00
   5 -13   1   19.10    6.30
   5 -13   1   19.90    6.70
   5 -13   1   23.40    8.30
  -6  13  -1   21.70    8.10
  -6  13  -1   34.00    8.60
   6 -13   1   25.70    7.00
   6 -13   1   20.10    7.90
   6 -13   1   29.60    8.00
   5  12  -1   -5.40    5.20
   5  12  -1   -4.00    5.60
   5  12  -1   -3.10    4.20
  -5 -12   1    4.10    6.10
  -5 -12   1    7.60    6.50
   4  12  -1   -3.10    4.20
   4  12  -1   -2.00    5.20
   4  12  -1   -0.10    4.40
  -4 -12   1   -4.60    5.00
  -4 -12   1   10.90    5.40
  -4 -12   1   -8.90    7.80
   3  12  -1   60.89   14.80
   3  12  -1   73.39   11.00
   3  12  -1   54.79   10.90
  -3 -12   1   56.99   11.60
  -3 -12   1   52.09    9.70
  -3 -12   1   68.89   13.20
   2  12  -1   36.20    8.80
   2  12  -1   43.30    9.60
   2  12  -1   65.19   13.60
  -2 -12   1   63.59   11.10
  -2 -12   1   46.40    9.70
  -2 -12   1   45.80   10.00
   1  12  -1   48.40   10.70
   1  12  -1   23.30    6.90
   1  12  -1   20.90    8.00
  -1 -12   1   31.50    8.40
  -1 -12   1   27.60    6.60
  -1 -12   1   35.00    8.20
  -1 -12   1   40.40    5.80
  -1 -12   1   32.90    8.70
   0  12  -1  186.98   20.10
   0  12  -1  180.08   19.00
   0  12  -1  149.09   20.30
   0 -12   1  204.98   21.00
   0 -12   1  194.68   19.50
   0 -12   1  141.09   14.90
   0 -12   1  150.58   16.70
   0 -12   1  181.28   18.40
  -1  12  -1  166.18   20.20
  -1  12  -1  172.48   18.50
  -1  12  -1  152.28   18.20
   1 -12   1  153.88   15.30
   1 -12   1  158.48   19.00
   1 -12   1  163.98   17.50
   1 -12   1  157.18   18.10
   1 -12   1  156.28   17.20
  -2  12  -1   63.99   10.70
  -2  12  -1   61.29   11.60
  -2  12  -1   60.89   11.80
   2 -12   1   60.59    8.70
   2 -12   1   44.20    9.60
   2 -12   1   54.69   11.50
   2 -12   1   47.20   11.00
   2 -12   1   53.89   10.20
  -3  12  -1   50.69   11.40
  -3  12  -1   48.70   10.20
  -3  12  -1   53.99   10.80
   3 -12   1   51.39    9.90
   3 -12   1   58.09   11.10
   3 -12   1   55.49   10.10
   3 -12   1   66.39   12.30
   3 -12   1   63.59   11.90
  -4  12  -1  544.25   40.10
  -4  12  -1  441.06   39.90
  -4  12  -1  462.65   40.10
   4 -12   1  434.16   38.70
   4 -12   1  481.45   39.70
   4 -12   1  466.05   38.90
   4 -12   1  401.36   39.20
   4 -12   1  419.86   37.80
  -5  12  -1  258.67   26.80
  -5  12  -1  277.07   27.00
   5 -12   1  266.47   26.00
   5 -12   1  305.17   26.20
   5 -12   1  247.18   27.20
   5 -12   1  261.27   25.30
  -6  12  -1   94.49   13.00
  -6  12  -1   52.39   11.80
   6 -12   1   84.99   11.70
   6 -12   1   90.39   12.60
   6 -12   1   89.99   15.10
   6 -12   1   92.79   14.70
  -7  12  -1   54.39   12.30
  -7  12  -1   76.19   11.40
   7 -12   1   87.69   11.40
   7 -12   1   87.19   12.70
   7 -12   1   93.09   14.50
  -8  12  -1   45.80   10.30
  -8  12  -1   39.90    8.50
   8 -12   1   22.80    7.50
   8 -12   1   42.80    7.70
   8 -12   1   38.70    7.60
   6  11  -1  104.89   13.70
   6  11  -1  143.09   17.40
   6  11  -1  145.09   17.60
  -6 -11   1  169.28   17.00
  -6 -11   1  146.79   16.40
   5  11  -1   67.99   10.80
   5  11  -1  105.19   17.10
   5  11  -1   70.09   11.50
  -5 -11   1   91.99   12.30
  -5 -11   1   79.99   12.10
   4  11  -1  105.29   14.60
   4  11  -1  112.39   17.30
   4  11  -1   97.29   12.20
  -4 -11   1  115.79   13.30
  -4 -11   1  100.29   14.60
  -4 -11   1   84.79   12.50
   3  11  -1  147.29   18.50
   3  11  -1  171.18   18.70
   3  11  -1  143.79   16.00
  -3 -11   1  128.29   17.30
  -3 -11   1  152.18   16.70
  -3 -11   1  147.99   16.70
   2  11  -1  135.59   18.80
   2  11  -1  170.68   17.70
   2  11  -1  148.99   18.90
  -2 -11   1  157.18   18.80
  -2 -11   1  153.28   17.70
  -2 -11   1  182.38   17.70
   1  11  -1   40.80    9.10
   1  11  -1   37.70    9.00
   1  11  -1   43.70    8.90
  -1 -11   1   41.80    9.90
  -1 -11   1   20.80    7.30
  -1 -11   1   40.20    6.10
  -1 -11   1   32.30    7.60
  -1 -11   1   36.60    7.40
   0  11  -1   43.80    9.70
   0  11  -1   38.50    7.70
   0  11  -1   56.29   11.90
   0 -11   1   60.59    7.40
   0 -11   1   74.19   11.90
   0 -11   1   51.49   10.50
   0 -11   1   41.20    9.00
   0 -11   1   55.29   11.00
  -1  11  -1   40.80   11.30
  -1  11  -1   28.10    8.20
  -1  11  -1   42.00    9.60
   1 -11   1   22.60    6.90
   1 -11   1   38.70    9.00
   1 -11   1   29.50    6.90
   1 -11   1   39.20    7.50
   1 -11   1   31.60    8.20
  -2  11  -1   12.10    6.50
  -2  11  -1    4.80    4.80
  -2  11  -1   12.70    5.70
   2 -11   1    5.10    5.40
   2 -11   1    7.50    4.80
   2 -11   1    4.90    5.40
   2 -11   1    7.40    4.60
   2 -11   1    6.00    5.30
  -3  11  -1   16.40    6.90
  -3  11  -1   19.90    7.50
  -3  11  -1   24.40    6.70
   3 -11   1   31.20    7.50
   3 -11   1   49.50   10.90
   3 -11   1   27.10    8.20
   3 -11   1   24.60    7.40
   3 -11   1   32.40    9.80
  -4  11  -1   86.19   15.30
  -4  11  -1  112.69   13.50
  -4  11  -1  121.29   15.40
   4 -11   1  108.09   15.20
   4 -11   1   98.99   13.30
   4 -11   1   86.19   12.40
   4 -11   1   99.89   16.90
   4 -11   1   89.39   12.50
  -5  11  -1   61.49   11.80
  -5  11  -1   67.39   13.10
  -5  11  -1   69.69   10.90
   5 -11   1   62.79   13.20
   5 -11   1   56.19   10.40
   5 -11   1   63.69   11.80
   5 -11   1   60.79   10.60
   5 -11   1   58.89   10.60
  -6  11  -1   40.10   10.60
  -6  11  -1   44.20    9.10
   6 -11   1   45.50    9.10
   6 -11   1   40.80    8.70
   6 -11   1   40.60    8.70
   6 -11   1   49.50    9.00
   6 -11   1   29.60    9.60
  -7  11  -1   26.40    6.80
  -7  11  -1   15.50    7.80
   7 -11   1   16.60    5.70
   7 -11   1   25.60   16.10
   7 -11   1   21.50    6.90
   7 -11   1   18.00    6.30
  -8  11  -1   86.29   12.20
  -8  11  -1   82.19   13.90
   8 -11   1   95.09   11.50
   8 -11   1   53.19   11.30
   8 -11   1   89.09   11.20
  -9  11  -1  129.19   18.10
   9 -11   1  150.18   15.00
   9 -11   1  121.49   16.40
   7  10  -1   37.90    6.80
   7  10  -1   39.20    9.00
   7  10  -1   31.20    8.20
  -7 -10   1   37.20    8.80
  -7 -10   1   43.50    9.10
   6  10  -1   31.30    7.90
   6  10  -1   30.70    6.20
   6  10  -1   48.00   10.50
  -6 -10   1   38.70    9.30
  -6 -10   1   25.10    6.70
   5  10  -1   35.10    8.00
   5  10  -1   23.10    7.40
   5  10  -1   29.60    6.70
  -5 -10   1   23.00    6.50
  -5 -10   1   23.00    7.10
  -5 -10   1   22.70    7.50
   4  10  -1   87.99   11.30
   4  10  -1   97.29   15.30
   4  10  -1  106.99   14.10
  -4 -10   1   84.19   11.90
  -4 -10   1   84.09   12.40
  -4 -10   1   91.59   13.50
   3  10  -1  231.58   24.10
   3  10  -1  243.18   22.00
   3  10  -1  240.88   24.10
  -3 -10   1  226.48   22.00
  -3 -10   1  204.88   23.00
  -3 -10   1  228.98   22.90
   2  10  -1  375.16   33.90
   2  10  -1  362.46   32.00
   2  10  -1  382.66   34.40
  -2 -10   1  374.76   33.10
  -2 -10   1  379.36   32.30
  -2 -10   1  335.37   33.00
   1  10  -1  440.46   41.30
   1  10  -1  458.65   43.40
   1  10  -1  514.15   43.20
  -1 -10   1  497.75   41.70
  -1 -10   1  534.05   38.40
  -1 -10   1  527.65   43.30
  -1 -10   1  528.15   43.10
   0  10  -1  569.34   48.40
   0  10  -1  651.33   48.20
   0  10  -1  565.34   46.80
   0 -10   1  570.04   45.30
   0 -10   1  536.55   47.00
   0 -10   1  574.84   47.30
   0 -10   1  540.75   43.30
   0 -10   1  514.05   45.50
  -1  10  -1  265.47   26.90
  -1  10  -1  253.67   25.40
   1 -10   1  279.97   25.00
   1 -10   1  283.27   26.60
   1 -10   1  270.77   24.90
   1 -10   1  237.08   22.80
   1 -10   1  249.68   25.30
  -2  10  -1  145.79   18.70
  -2  10  -1  158.48   18.20
  -2  10  -1  153.78   18.70
   2 -10   1  178.48   19.00
   2 -10   1  181.98   17.40
   2 -10   1  159.28   17.60
   2 -10   1  155.88   18.30
   2 -10   1  156.48   18.40
  -3  10  -1   76.49   13.40
  -3  10  -1   83.19   14.30
  -3  10  -1  135.99   13.90
   3 -10   1  100.69   15.70
   3 -10   1   90.39   14.20
   3 -10   1   98.49   14.40
   3 -10   1   52.69   10.50
   3 -10   1   89.89   12.10
  -4  10  -1   15.30    7.30
  -4  10  -1   12.20    5.00
  -4  10  -1   12.10    6.50
   4 -10   1   11.90    5.30
   4 -10   1   15.10    6.00
   4 -10   1   11.40    5.40
   4 -10   1   20.30    8.30
   4 -10   1    3.40    4.70
  -5  10  -1   57.79   11.80
  -5  10  -1   83.49   12.00
  -5  10  -1   70.19   12.20
   5 -10   1   99.69   14.10
   5 -10   1   77.39   10.80
   5 -10   1   55.29   11.10
   5 -10   1   49.60   10.30
   5 -10   1   62.69   10.70
  -6  10  -1   95.19   12.10
  -6  10  -1   86.99   15.60
   6 -10   1  101.29   13.40
   6 -10   1   99.49   13.00
   6 -10   1   88.89   12.70
   6 -10   1   89.29   17.30
   6 -10   1   79.79   11.20
  -7  10  -1    8.90    4.60
  -7  10  -1   22.20    8.70
   7 -10   1   18.60    7.20
   7 -10   1    2.90    4.50
   7 -10   1    4.00    4.40
   7 -10   1   -0.10    3.40
   7 -10   1   10.60    6.40
  -8  10  -1   -6.50    5.70
  -8  10  -1    4.00    5.10
   8 -10   1    3.90    4.10
   8 -10   1    1.20    3.30
   8 -10   1    0.60    4.80
   8 -10   1   -9.50    5.20
  -9  10  -1   10.00    5.30
  -9  10  -1   16.50    8.00
   9 -10   1    9.30    4.40
   9 -10   1    4.90    5.70
   8   9  -1   10.60    3.70
   8   9  -1   14.90    6.30
   8   9  -1    6.50    4.70
  -8  -9   1   11.20    5.80
  -8  -9   1    5.80    6.20
   7   9  -1  117.19   12.10
   7   9  -1  126.19   14.80
   7   9  -1   98.29   13.60
  -7  -9   1   98.29   13.20
  -7  -9   1  116.69   14.00
   6   9  -1   27.60    7.10
   6   9  -1   43.30    9.60
   6   9  -1   28.90    6.40
  -6  -9   1   36.30    7.30
  -6  -9   1   36.80    8.40
  -6  -9   1   36.50    8.10
   5   9  -1    1.70    3.60
   5   9  -1   -0.40    4.10
   5   9  -1   -0.80    4.20
  -5  -9   1   -2.40    4.10
  -5  -9   1    4.30    5.00
   4   9  -1    8.00    5.50
   4   9  -1    0.60    3.50
   4   9  -1   10.90    5.10
  -4  -9   1   -3.60    3.60
  -4  -9   1    0.70    5.00
  -4  -9   1   -2.40    4.20
   3   9  -1    6.60    4.20
   3   9  -1   10.80    5.80
   3   9  -1   10.90    4.90
  -3  -9   1    5.90    4.80
  -3  -9   1   13.70    5.80
  -3  -9   1    9.90    5.20
   2   9  -1  128.19   17.40
   2   9  -1  150.48   18.40
   2   9  -1  170.38   16.80
  -2  -9   1  131.59   16.00
  -2  -9   1  167.28   18.10
  -2  -9   1  153.38   17.50
   1   9  -1  109.59   14.50
   1   9  -1  124.69   15.90
   1   9  -1  124.79   16.00
  -1  -9   1  144.89   15.30
  -1  -9   1  129.69   15.90
  -1  -9   1  113.09   11.50
  -1  -9   1  111.19   16.10
  -1  -9   1  122.69   13.10
   0   9  -1   34.10   10.40
   0   9  -1   38.30    8.90
   0   9  -1   21.30    6.70
   0  -9   1   29.30    6.20
   0  -9   1   17.90    5.90
   0  -9   1   28.60    7.70
   0  -9   1   26.30    7.00
   0  -9   1   41.00   10.30
  -1   9  -1  231.28   22.30
  -1   9  -1  201.08   22.20
  -1   9  -1  219.58   21.90
   1  -9   1  198.78   21.80
   1  -9   1  196.58   20.80
   1  -9   1  207.88   21.00
   1  -9   1  192.68   19.20
   1  -9   1  203.78   21.60
  -2   9  -1  452.55   38.90
  -2   9  -1  493.25   40.70
  -2   9  -1  480.95   40.20
   2  -9   1  457.65   38.10
   2  -9   1  447.06   39.40
   2  -9   1  427.26   39.10
   2  -9   1  431.46   39.00
   2  -9   1  442.86   38.70
  -3   9  -1  143.49   17.50
  -3   9  -1  194.88   20.10
  -3   9  -1  180.28   19.80
   3  -9   1  177.78   19.50
   3  -9   1  129.09   17.00
   3  -9   1  145.99   17.80
   3  -9   1  174.18   18.10
  -4   9  -1  245.18   25.10
  -4   9  -1  247.28   25.20
   4  -9   1  240.68   23.50
   4  -9   1  270.67   24.70
   4  -9   1  246.18   24.00
   4  -9   1  217.28   24.80
   4  -9   1  234.08   23.50
  -5   9  -1  641.94   49.30
  -5   9  -1  602.54   51.89
  -5   9  -1  633.74   50.89
   5  -9   1  556.34   49.30
   5  -9   1  568.34   50.29
   5  -9   1  635.14   52.99
   5  -9   1  698.03   51.19
   5  -9   1  605.24   49.99
  -6   9  -1  211.38   19.50
  -6   9  -1  241.98   23.50
   6  -9   1  217.58   20.60
   6  -9   1  195.78   21.40
   6  -9   1  155.88   21.60
   6  -9   1  167.98   20.00
   6  -9   1  220.48   20.40
  -7   9  -1  121.49   13.50
  -7   9  -1  133.59   17.50
   7  -9   1  147.99   19.10
   7  -9   1  130.39   14.80
   7  -9   1  155.68   16.40
   7  -9   1  150.78   17.10
   7  -9   1  120.49   14.50
  -8   9  -1  224.78   24.40
  -8   9  -1  215.48   19.40
   8  -9   1  247.08   21.30
   8  -9   1  241.38   25.80
   8  -9   1  194.58   21.30
   8  -9   1  216.88   20.60
   8  -9   1  229.88   23.10
  -9   9  -1  121.79   17.00
   9  -9   1  113.59   12.10
   9  -9   1   92.09   13.80
   9  -9   1  121.09   14.40
 -10   9  -1   70.09   12.90
  10  -9   1   54.89    7.80
  10  -9   1   40.60   10.10
   9   8  -1  101.19   13.10
   9   8  -1   86.09   12.40
   9   8  -1  113.79   10.50
   8   8  -1  159.08   15.80
   8   8  -1  195.28   18.90
   8   8  -1  179.78   18.60
  -8  -8   1  198.98   18.20
  -8  -8   1  193.58   18.20
   7   8  -1  268.87   23.70
   7   8  -1  267.97   21.40
   7   8  -1  243.88   23.50
  -7  -8   1  196.78   21.80
  -7  -8   1  254.17   22.80
  -7  -8   1  238.98   22.50
   6   8  -1  284.97   25.70
   6   8  -1  290.27   26.00
   6   8  -1  235.18   22.80
  -6  -8   1  264.57   24.80
  -6  -8   1  279.67   24.90
  -6  -8   1  290.37   24.80
   5   8  -1  255.87   22.70
   5   8  -1  189.88   21.70
   5   8  -1  175.68   19.20
  -5  -8   1  226.68   21.50
  -5  -8   1  263.27   22.20
  -5  -8   1  221.08   21.30
   4   8  -1  109.69   14.40
   4   8  -1  138.99   13.70
   4   8  -1  111.09   14.80
  -4  -8   1  122.29   14.90
  -4  -8   1  112.09   14.10
  -4  -8   1  107.19   13.70
   3   8  -1  395.76   35.90
   3   8  -1  429.56   36.80
   3   8  -1  402.96   34.10
  -3  -8   1  418.76   35.80
  -3  -8   1  391.56   34.60
  -3  -8   1  409.36   35.40
   2   8  -1  485.65   40.20
   2   8  -1  537.95   43.00
   2   8  -1  544.75   42.40
  -2  -8   1  477.55   41.20
  -2  -8   1  479.65   40.30
  -2  -8   1  403.46   40.50
   1   8  -1  540.35   45.50
   1   8  -1  534.95   46.50
   1   8  -1  563.04   47.80
  -1  -8   1  562.84   46.80
  -1  -8   1  521.85   43.50
  -1  -8   1  640.44   42.70
  -1  -8   1  556.14   46.60
  -1  -8   1  520.05   45.20
   0   8  -1  137.79   17.40
   0   8  -1  132.29   16.20
   0   8  -1  158.88   17.40
   0  -8   1  163.78   14.70
   0  -8   1  149.29   16.50
   0  -8   1  143.39   15.60
   0  -8   1  101.29   16.20
   0  -8   1  153.58   17.20
  -1   8  -1  224.48   24.60
  -1   8  -1  231.88   23.60
  -1   8  -1  237.88   24.00
   1  -8   1  217.08   22.90
   1  -8   1  255.07   23.90
   1  -8   1  243.08   24.10
   1  -8   1  274.97   25.10
   1  -8   1  239.38   22.20
  -2   8  -1   24.80    7.60
  -2   8  -1    9.80    6.50
   2  -8   1   13.10    7.10
   2  -8   1   12.10    5.20
   2  -8   1    3.40    4.90
   2  -8   1    5.60    5.30
   2  -8   1   12.50    5.30
  -3   8  -1   52.39   10.30
  -3   8  -1   54.19   12.40
  -3   8  -1   42.20   10.30
   3  -8   1   58.99   11.40
   3  -8   1   56.39   11.60
   3  -8   1   53.99   10.30
   3  -8   1   52.69   12.40
   3  -8   1   51.39   11.50
  -4   8  -1   57.19   12.40
  -4   8  -1   57.59   12.80
   4  -8   1   49.90   12.90
   4  -8   1   49.80   10.90
   4  -8   1   56.39   11.30
   4  -8   1   51.29   10.10
  -5   8  -1   47.00   11.30
  -5   8  -1   46.00    8.10
   5  -8   1   32.30    7.60
   5  -8   1   48.60    9.00
   5  -8   1   28.80   10.30
   5  -8   1   26.90    7.80
  -6   8  -1   47.20    7.60
  -6   8  -1   25.30    8.40
   6  -8   1   28.80    9.70
   6  -8   1   39.10    7.70
   6  -8   1   34.00    8.60
   6  -8   1   35.10    7.90
  -7   8  -1   18.60    6.90
  -7   8  -1   14.70    4.60
   7  -8   1   35.80   11.10
   7  -8   1   18.20    6.20
   7  -8   1    9.30    4.80
   7  -8   1    7.50    4.70
  -8   8  -1   62.09    7.80
  -8   8  -1   58.19   12.10
   8  -8   1   42.10    9.60
   8  -8   1   51.29    8.60
   8  -8   1   53.99   12.10
  -9   8  -1  190.98   23.40
   9  -8   1  248.88   21.80
   9  -8   1  229.88   20.10
 -10   8  -1   87.49   15.60
  10  -8   1  112.89   13.60
  10  -8   1  103.29   10.90
   9   7  -1    7.30    4.50
   9   7  -1    3.00    4.10
   9   7  -1   10.10    3.20
   8   7  -1   -2.70    3.70
   8   7  -1    4.60    2.80
   8   7  -1   -4.20    3.70
  -8  -7   1    4.60    4.10
   7   7  -1   10.70    3.50
   7   7  -1    5.40    4.20
   7   7  -1    0.30    4.00
  -7  -7   1    3.00    4.20
  -7  -7   1    7.20    4.50
  -7  -7   1    1.40    4.90
   6   7  -1   50.89   10.00
   6   7  -1   51.69   10.20
   6   7  -1   74.39    8.90
  -6  -7   1   73.39   10.30
  -6  -7   1   69.29   10.60
  -6  -7   1   79.69   11.10
   5   7  -1    6.70    4.60
   5   7  -1   12.10    3.80
   5   7  -1   21.20    6.10
  -5  -7   1   11.00    4.30
  -5  -7   1    9.80    4.70
  -5  -7   1   12.90    5.60
   4   7  -1   43.60    8.20
   4   7  -1   40.60    8.70
   4   7  -1   43.80   10.10
  -4  -7   1   41.80    9.20
  -4  -7   1   69.39   10.80
   3   7  -1 1089.49   82.99
   3   7  -1 1141.59   84.99
   3   7  -1 1080.89   85.19
  -3  -7   1 1080.09   83.69
  -3  -7   1 1129.49   84.69
   2   7  -1 1184.88   88.99
   2   7  -1 1153.78   87.99
  -2  -7   1 1199.58   88.19
  -2  -7   1 1098.79   86.59
  -2  -7   1 1104.89   87.89
   1   7  -1  813.12   63.79
   1   7  -1  768.72   61.49
   1   7  -1  787.02   62.69
  -1  -7   1  787.62   62.79
  -1  -7   1  714.93   62.09
  -1  -7   1  792.82   61.59
  -1  -7   1  821.32   58.29
   0   7  -1  487.35   40.70
   0   7  -1  447.66   40.80
   0   7  -1  480.25   42.10
   0  -7   1  515.35   41.90
   0  -7   1  528.35   42.10
   0  -7   1  514.15   38.60
   0  -7   1  496.75   40.50
   0  -7   1  408.16   38.90
  -1   7  -1  443.56   37.70
  -1   7  -1  485.05   38.40
  -1   7  -1  400.76   38.30
   1  -7   1  424.76   37.90
   1  -7   1  387.56   36.70
   1  -7   1  476.35   36.50
   1  -7   1  428.36   37.10
  -2   7  -1  534.05   47.60
  -2   7  -1  663.33   48.10
  -2   7  -1  650.43   49.60
   2  -7   1  559.94   47.70
   2  -7   1  527.25   47.10
   2  -7   1  547.95   48.00
   2  -7   1  485.25   46.00
   2  -7   1  663.33   48.10
  -3   7  -1  604.54   49.00
  -3   7  -1  476.65   45.90
  -3   7  -1  587.34   48.80
   3  -7   1  547.85   49.00
   3  -7   1  661.63   48.60
   3  -7   1  618.84   47.80
   3  -7   1  566.84   47.70
  -4   7  -1  880.21   71.69
  -4   7  -1  992.70   75.29
  -4   7  -1  904.71   73.59
   4  -7   1  939.31   73.29
   4  -7   1  996.90   73.59
   4  -7   1  917.41   75.69
   4  -7   1  977.00   73.09
  -5   7  -1  598.34   48.30
  -5   7  -1  626.54   44.40
   5  -7   1  478.65   47.70
   5  -7   1  555.54   45.40
   5  -7   1  624.04   45.80
   5  -7   1  444.46   44.70
  -6   7  -1  356.76   31.30
  -6   7  -1  292.57   26.40
   6  -7   1  335.57   29.20
   6  -7   1  339.17   28.20
   6  -7   1  285.27   31.20
   6  -7   1  305.17   27.80
  -7   7  -1   33.60    5.80
  -7   7  -1   17.20    7.80
   7  -7   1   21.20    6.60
   7  -7   1   34.60    7.20
   7  -7   1   38.70    7.70
   7  -7   1   23.50    6.60
  -8   7  -1   -0.10    2.80
  -8   7  -1    2.80    5.70
   8  -7   1   -3.50    3.20
   8  -7   1   -7.10    4.90
   8  -7   1    4.80    5.60
  -9   7  -1   -6.60    4.80
   9  -7   1    0.10    5.00
   9  -7   1    3.40    3.10
   9  -7   1   -1.30    5.80
  10  -7   1    6.20    6.10
  10  -7   1    1.10    3.10
  11  -7   1   -2.10    2.40
  11  -7   1   -3.30    6.70
  10   6  -1   92.39   10.70
  10   6  -1   74.59   10.30
  10   6  -1   73.59    8.30
   9   6  -1   87.29   11.00
   9   6  -1   98.09    9.70
   9   6  -1   68.69   10.60
   8   6  -1   33.80    6.90
   8   6  -1   43.40    8.40
   8   6  -1   46.50    6.20
  -8  -6   1   57.29    7.60
   7   6  -1  214.78   20.40
   7   6  -1  208.28   18.00
   7   6  -1  205.08   19.80
  -7  -6   1  195.28   19.80
  -7  -6   1  192.08   18.40
  -7  -6   1  215.08   19.20
   6   6  -1  461.05   39.40
   6   6  -1  524.55   37.90
   6   6  -1  453.95   39.30
  -6  -6   1  494.05   38.70
  -6  -6   1  445.76   38.30
  -6  -6   1  477.35   39.10
   5   6  -1  128.79   13.20
   5   6  -1  128.49   15.20
   5   6  -1  121.99   14.60
  -5  -6   1  131.09   15.00
  -5  -6   1  119.19   14.00
  -5  -6   1  127.19   14.20
   4   6  -1  124.69   13.10
   4   6  -1  127.59   15.00
   4   6  -1  126.79   14.90
  -4  -6   1  110.19   14.40
  -4  -6   1  119.69   14.80
   3   6  -1    3.80    3.30
   3   6  -1    6.40    4.00
   3   6  -1    2.40    3.20
  -3  -6   1   -1.00    3.50
  -3  -6   1    6.00    3.50
  -3  -6   1    4.50    3.80
   2   6  -1   82.09   10.50
   2   6  -1  100.79   16.30
   2   6  -1   86.59   12.10
  -2  -6   1   72.69   12.70
  -2  -6   1   84.79   10.70
  -2  -6   1   79.59   11.80
   1   6  -1  234.68   20.90
   1   6  -1  182.78   18.70
   1   6  -1  176.58   20.00
  -1  -6   1  171.68   18.40
  -1  -6   1  193.68   19.90
  -1  -6   1  171.78   19.70
   0   6  -1    6.00    5.30
   0   6  -1    5.70    4.30
   0   6  -1    6.30    4.10
   0  -6   1    5.50    4.60
   0  -6   1    9.00    6.10
   0  -6   1    7.00    4.90
   0  -6   1    7.10    4.90
   0  -6   1   10.60    4.60
  -1   6  -1  116.59   15.40
  -1   6  -1  125.39   15.20
  -1   6  -1  131.39   16.40
   1  -6   1  116.09   15.00
   1  -6   1  118.19   15.20
   1  -6   1  128.09   15.10
   1  -6   1  130.79   15.70
   1  -6   1  119.29   13.90
  -2   6  -1 1420.66  101.09
  -2   6  -1 1277.77  101.49
  -2   6  -1 1393.36  102.59
   2  -6   1 1308.97  101.09
   2  -6   1 1247.18  100.69
   2  -6   1 1267.27  101.99
   2  -6   1 1469.45  102.29
  -3   6  -1  696.23   54.59
  -3   6  -1  701.43   54.69
   3  -6   1  570.24   54.39
   3  -6   1  683.93   53.59
   3  -6   1  712.43   53.49
   3  -6   1  611.34   52.99
  -4   6  -1  468.25   42.30
  -4   6  -1  508.05   43.80
  -4   6  -1  553.34   41.20
   4  -6   1  540.45   42.70
   4  -6   1  481.45   41.40
   4  -6   1  486.05   45.00
   4  -6   1  497.75   41.80
  -5   6  -1  571.34   47.20
  -5   6  -1  576.24   50.89
   5  -6   1  636.14   49.10
   5  -6   1  640.74   53.39
   5  -6   1  612.04   48.70
   5  -6   1  635.84   49.80
  -6   6  -1  763.22   57.99
  -6   6  -1  726.63   62.39
   6  -6   1  844.82   60.19
   6  -6   1  750.02   64.19
   6  -6   1  782.02   59.79
   6  -6   1  757.32   60.79
  -7   6  -1  211.08   18.90
  -7   6  -1  269.47   25.10
   7  -6   1  281.07   23.20
   7  -6   1  208.28   25.70
   7  -6   1  219.88   20.70
  -8   6  -1  287.47   30.70
   8  -6   1  333.57   27.70
   8  -6   1  377.06   29.80
  -9   6  -1  327.27   31.50
   9  -6   1  350.46   33.40
   9  -6   1  339.47   27.50
   9  -6   1  340.97   29.40
  10  -6   1   87.09    9.40
  10  -6   1   87.09   11.80
  11  -6   1  103.19   12.50
  11  -6   1   80.99    8.70
  10   5  -1   28.10    5.70
  10   5  -1   24.50    4.70
  10   5  -1   22.30    6.20
   9   5  -1  106.09   10.50
   9   5  -1  109.19   12.00
   8   5  -1  162.38   16.00
   8   5  -1  157.88   14.30
   8   5  -1  152.08   15.70
  -8  -5   1  148.89   13.60
   7   5  -1  148.99   18.00
   7   5  -1  215.18   17.90
   7   5  -1  216.88   19.50
  -7  -5   1  197.58   19.00
  -7  -5   1  212.98   17.80
   6   5  -1  219.28   21.10
   6   5  -1  228.68   22.60
   6   5  -1  306.87   24.10
  -6  -5   1  257.67   23.10
  -6  -5   1  262.77   22.10
  -6  -5   1  243.78   22.10
   5   5  -1  834.32   67.69
   5   5  -1  896.91   66.39
   5   5  -1  927.81   68.29
  -5  -5   1  874.71   67.89
  -5  -5   1  869.01   67.19
  -5  -5   1  890.31   67.09
   4   5  -1  157.88   17.70
   4   5  -1  209.08   17.60
   4   5  -1  184.38   18.60
  -4  -5   1  158.48   17.70
  -4  -5   1  155.58   17.30
  -4  -5   1  197.48   18.60
   3   5  -1   96.99   13.50
   3   5  -1  101.79   11.90
   3   5  -1  109.99   13.40
  -3  -5   1  125.59   13.60
  -3  -5   1  102.89   13.10
   2   5  -1 3007.70  242.48
   2   5  -1 3439.86  241.78
   2   5  -1 3049.20  242.98
  -2  -5   1 3673.33  243.68
  -2  -5   1 3509.45  242.38
  -2  -5   1 3509.65  243.28
   1   5  -1 2086.09  136.69
   1   5  -1 1828.12  136.49
   1   5  -1 1680.03  134.19
  -1  -5   1 1810.12  135.79
  -1  -5   1 1752.62  134.59
  -1  -5   1 1870.61  136.09
   0   5  -1  341.37   28.70
   0   5  -1  284.57   28.30
   0   5  -1  283.57   27.10
   0  -5   1  315.07   28.40
   0  -5   1  307.87   25.50
   0  -5   1  232.68   26.70
   0  -5   1  320.77   27.40
  -1   5  -1  763.52   60.99
  -1   5  -1  808.02   61.19
  -1   5  -1  782.62   61.99
   1  -5   1  818.42   61.69
   1  -5   1  858.61   62.19
   1  -5   1  617.84   59.89
   1  -5   1  763.52   60.59
  -2   5  -1  633.94   54.19
  -2   5  -1  644.14   53.89
  -2   5  -1  605.94   52.49
   2  -5   1  783.42   55.09
   2  -5   1  651.93   54.89
   2  -5   1  695.93   53.69
  -3   5  -1   87.39   13.20
  -3   5  -1  112.39   15.20
   3  -5   1   93.39   13.10
   3  -5   1   98.59   13.20
   3  -5   1  106.79   17.40
   3  -5   1  121.09   14.30
  -4   5  -1   -0.40    4.20
  -4   5  -1    2.30    2.80
   4  -5   1   -0.10    3.60
   4  -5   1    2.20    2.90
   4  -5   1   -0.60    4.50
   4  -5   1   -1.20    2.90
  -5   5  -1   74.99    9.20
  -5   5  -1   90.99   15.10
   5  -5   1   72.39   10.40
   5  -5   1   59.49   13.40
   5  -5   1   68.89    9.60
  -6   5  -1  216.98   19.40
   6  -5   1  233.38   21.60
   6  -5   1  248.38   22.90
   6  -5   1  273.07   21.80
   6  -5   1  202.88   25.40
  -7   5  -1  267.47   19.90
  -7   5  -1  224.48   25.20
   7  -5   1  282.07   24.10
   7  -5   1  236.78   22.10
   7  -5   1  239.98   27.00
  -8   5  -1   26.00    7.60
   8  -5   1   33.20   10.10
   8  -5   1   34.50    7.90
   8  -5   1   29.10    5.90
   9  -5   1  141.49   18.50
   9  -5   1  140.79   13.30
  10  -5   1  216.78   18.80
  10  -5   1  176.48   15.90
  10  -5   1  168.58   22.00
  11  -5   1   31.20    7.80
  11   4  -1   33.30    5.10
  11   4  -1   21.60    5.20
  11   4  -1   27.10    5.70
  11   4  -1   22.40    6.60
  11   4  -1   23.60    6.40
  10   4  -1   15.00    4.00
  10   4  -1   12.20    5.90
  10   4  -1   19.90    4.90
   9   4  -1    6.40    4.70
   9   4  -1    7.90    4.20
   9   4  -1    1.30    2.90
   9   4  -1    2.60    2.60
   8   4  -1   29.60    5.50
   8   4  -1   20.90    5.30
   8   4  -1   29.20    6.00
   8   4  -1   30.60    6.30
   7   4  -1    1.30    3.50
   7   4  -1   -0.50    2.60
   7   4  -1   -2.00    3.30
  -7  -4   1   -3.10    2.30
   6   4  -1    6.30    3.60
   6   4  -1   11.80    4.40
   6   4  -1   -0.70    3.20
  -6  -4   1    9.00    4.80
  -6  -4   1    8.20    3.80
  -6  -4   1    7.30    4.00
   5   4  -1   24.40    6.30
   5   4  -1   16.10    5.60
   5   4  -1   28.00    6.10
  -5  -4   1   21.50    5.90
  -5  -4   1   32.20    6.20
  -5  -4   1   22.80    6.60
   4   4  -1  148.09   14.90
   4   4  -1  137.39   13.60
   4   4  -1  128.69   14.70
  -4  -4   1  138.29   14.20
  -4  -4   1  120.79   14.00
  -4  -4   1  132.49   14.80
   3   4  -1  595.54   49.00
   3   4  -1  600.14   47.90
  -3  -4   1  606.14   48.80
  -3  -4   1  669.43   49.50
   2   4  -1 2057.59  159.48
   2   4  -1 2404.26  159.98
   2   4  -1 2424.76  158.68
  -2  -4   1 1858.91  157.98
  -2  -4   1 2311.97  159.68
  -2  -4   1 2053.59  158.88
   1   4  -1 1624.94  122.09
   1   4  -1 1644.84  120.99
   1   4  -1 1663.23  122.79
  -1  -4   1 1670.93  122.29
  -1  -4   1 1600.34  122.09
  -1  -4   1 1698.33  121.39
   0   4  -1  655.93   52.49
   0   4  -1  704.43   54.29
   0  -4   1  641.64   51.59
   0  -4   1  658.43   53.49
   0  -4   1  684.03   53.39
   0  -4   1  678.63   52.29
  -1   4  -1  789.42   64.39
  -1   4  -1  853.01   64.69
  -1   4  -1  785.72   65.39
   1  -4   1  865.41   65.49
   1  -4   1  857.41   65.49
   1  -4   1  865.11   64.69
  -2   4  -1 2073.09  145.59
  -2   4  -1 1811.42  144.99
   2  -4   1 2118.29  145.49
   2  -4   1 1894.81  146.39
   2  -4   1 1917.41  144.19
   2  -4   1 2022.60  144.89
  -3   4  -1 2382.76  159.48
  -3   4  -1 2361.16  162.08
   3  -4   1 2090.69  163.18
   3  -4   1 2154.18  160.48
   3  -4   1 2049.99  160.08
   3  -4   1 2138.29  159.68
  -4   4  -1 1545.25  120.69
  -4   4  -1 1731.63  117.69
   4  -4   1 1826.22  120.39
   4  -4   1 1587.44  118.29
   4  -4   1 1421.86  118.39
   4  -4   1 1566.04  122.99
  -5   4  -1  679.33   51.69
  -5   4  -1  642.04   55.79
   5  -4   1  676.43   54.59
   5  -4   1  737.33   54.19
   5  -4   1  714.33   58.79
   5  -4   1  703.43   53.49
  -6   4  -1  444.96   35.10
  -6   4  -1  500.05   41.10
   6  -4   1  499.05   39.30
   6  -4   1  436.76   37.60
   6  -4   1  508.05   43.20
  -7   4  -1  245.58   25.70
   7  -4   1  203.88   26.20
   7  -4   1  287.37   24.30
   7  -4   1  288.67   23.00
   8  -4   1   84.19   12.20
   8  -4   1  124.39   16.90
   8  -4   1  115.89   11.30
   9  -4   1   85.19    9.60
   9  -4   1   82.19   11.30
   9  -4   1  115.89   15.30
  10  -4   1   73.89   10.70
  10  -4   1   82.99   15.60
  10  -4   1   58.79    7.10
  11  -4   1    8.00    5.20
  11   3  -1   18.50    6.00
  11   3  -1   16.40    3.80
  11   3  -1    5.70    3.80
  11   3  -1   26.00    5.70
  11   3  -1    7.10    6.30
  10   3  -1  214.88   18.50
  10   3  -1  138.79   16.20
  10   3  -1  182.28   16.20
  10   3  -1  191.78   16.40
   9   3  -1  330.47   28.50
   9   3  -1  311.37   28.30
   9   3  -1  347.87   27.00
   9   3  -1  338.57   27.30
   8   3  -1  329.87   25.30
   8   3  -1  240.78   24.50
   8   3  -1  280.87   23.30
   8   3  -1  271.47   23.70
   7   3  -1  364.46   30.90
   7   3  -1  327.37   31.00
   7   3  -1  432.96   31.30
   7   3  -1  406.46   31.50
   6   3  -1  694.33   55.39
   6   3  -1  775.92   56.09
   6   3  -1  713.93   55.59
   6   3  -1  738.83   55.49
  -6  -3   1  721.83   53.89
   5   3  -1  213.28   21.10
   5   3  -1  265.77   21.80
   5   3  -1  226.78   20.60
   5   3  -1  198.68   20.70
  -5  -3   1  261.57   20.90
  -5  -3   1  267.77   23.00
  -5  -3   1  265.17   20.70
   4   3  -1   72.89   10.90
   4   3  -1   73.29    9.80
   4   3  -1   74.39    9.90
  -4  -3   1   61.59   11.00
  -4  -3   1   72.99    9.60
  -4  -3   1   71.39    9.30
   3   3  -1  643.74   53.99
   3   3  -1  723.33   54.19
   3   3  -1  767.22   54.99
  -3  -3   1  775.92   54.49
  -3  -3   1  679.63   54.89
  -3  -3   1  636.04   53.79
   2   3  -1   22.80    5.90
   2   3  -1   22.20    5.60
   2   3  -1   18.20    5.20
  -2  -3   1   23.60    6.40
  -2  -3   1   27.40    6.50
   1   3  -1  687.53   55.89
   1   3  -1  758.22   55.29
   1   3  -1  686.03   56.19
  -1  -3   1  701.53   55.19
  -1  -3   1  753.12   56.29
  -1  -3   1  751.42   56.29
   0   3  -1  314.17   28.20
   0   3  -1  321.07   27.30
   0  -3   1  317.67   26.90
   0  -3   1  311.97   26.60
   0  -3   1  309.57   27.90
  -1   3  -1  535.15   41.30
  -1   3  -1  513.35   40.10
  -1   3  -1  476.65   40.00
   1  -3   1  454.05   40.50
   1  -3   1  503.65   40.20
   1  -3   1  463.15   39.70
   1  -3   1  519.55   40.80
  -2   3  -1 1872.21  142.59
  -2   3  -1 1933.91  143.09
   2  -3   1 2010.20  144.99
   2  -3   1 1973.10  142.79
   2  -3   1 1989.20  142.49
   2  -3   1 1931.51  141.89
  -3   3  -1 1513.45  107.09
  -3   3  -1 1436.86  104.19
   3  -3   1 1352.16  108.59
   3  -3   1 1421.06  104.79
   3  -3   1 1404.76  105.59
  -4   3  -1   10.50    6.20
  -4   3  -1    5.80    3.30
   4  -3   1    7.00    3.70
   4  -3   1    8.50    7.50
   4  -3   1   15.30    5.40
   4  -3   1    4.30    3.40
  -5   3  -1  664.63   52.99
  -5   3  -1  613.94   48.00
   5  -3   1  671.73   50.89
   5  -3   1  692.03   51.89
   5  -3   1  634.04   55.09
  -6   3  -1  536.15   48.00
   6  -3   1  608.94   46.10
   6  -3   1  617.14   47.30
   7  -3   1  379.86   31.40
   7  -3   1  392.76   35.20
   7  -3   1  339.97   29.60
   8  -3   1  228.28   19.50
   8  -3   1  215.48   24.40
   8  -3   1  228.48   21.00
   9  -3   1  336.57   28.40
   9  -3   1  377.46   30.40
   9  -3   1  390.66   34.80
  10  -3   1  217.28   19.70
  10  -3   1  206.78   23.40
  11  -3   1   80.89   12.70
  11  -3   1   85.29   10.60
  11   2  -1    7.90    5.60
  11   2  -1   15.60    7.50
  11   2  -1   16.10    4.80
  10   2  -1   52.09   10.30
  10   2  -1   41.60    8.20
  10   2  -1   37.50    7.30
   9   2  -1   51.19    9.90
   9   2  -1   36.20    5.60
   9   2  -1   30.80    6.60
   9   2  -1   45.40    8.20
   8   2  -1  359.56   27.60
   8   2  -1  379.56   29.60
   8   2  -1  338.37   30.30
   8   2  -1  312.87   29.60
   7   2  -1  248.78   23.60
   7   2  -1  269.57   23.20
   7   2  -1  253.57   23.70
   7   2  -1  260.67   21.30
   6   2  -1  212.98   19.20
   6   2  -1  244.48   21.20
   6   2  -1  221.58   19.40
   6   2  -1  226.98   21.40
   5   2  -1  933.21   63.39
   5   2  -1  752.22   62.49
   5   2  -1  875.21   64.59
   5   2  -1  856.91   64.39
  -5  -2   1  816.62   61.49
   4   2  -1 2114.99  149.79
   4   2  -1 1985.10  150.18
   4   2  -1 2144.69  151.28
   4   2  -1 2031.10  149.59
  -4  -2   1 2125.79  148.99
  -4  -2   1 2067.69  151.68
  -4  -2   1 2073.49  149.09
   3   2  -1 1304.57   95.89
   3   2  -1 1315.47   94.89
   3   2  -1 1369.76   95.19
  -3  -2   1 1278.47   94.49
  -3  -2   1 1214.28   96.09
   2   2  -1  235.18   20.60
   2   2  -1  243.28   20.80
   2   2  -1  250.87   21.10
  -2  -2   1  223.38   21.40
  -2  -2   1  222.58   20.30
   1   2  -1 6847.02  493.15
   1   2  -1 6855.21  492.45
   1   2  -1 7758.42  493.25
  -1  -2   1 6171.48  492.25
  -1  -2   1 7178.28  492.95
   0   2  -1   22.30    5.90
   0   2  -1   18.50    5.30
   0   2  -1   29.00    5.80
   0   2  -1   28.20    5.90
   0  -2   1   21.40    6.00
   0  -2   1   21.50    4.90
   0  -2   1   18.80    5.00
   0  -2   1   25.80    5.80
  -1   2  -1  122.39   13.20
  -1   2  -1   95.59   11.10
  -1   2  -1  115.19   12.70
   1  -2   1  110.49   11.40
   1  -2   1  114.19   12.90
   1  -2   1   97.69   11.50
   1  -2   1  102.69   12.10
  -2   2  -1 2720.43  176.28
  -2   2  -1 2219.68  171.38
  -2   2  -1 2361.66  172.98
   2  -2   1 2301.37  171.98
   2  -2   1 2455.85  172.68
   2  -2   1 2344.57  172.98
  -3   2  -1  662.23   50.89
  -3   2  -1  624.44   52.99
  -3   2  -1  599.54   47.90
   3  -2   1  639.54   49.90
   3  -2   1  702.63   53.99
  -4   2  -1  529.85   40.90
  -4   2  -1  572.74   45.00
  -4   2  -1  476.25   46.50
   4  -2   1  567.54   47.70
   4  -2   1  601.24   44.20
  -5   2  -1  404.16   31.50
  -5   2  -1  506.55   40.40
  -5   2  -1  472.15   37.20
   5  -2   1  342.57   37.30
   5  -2   1  463.55   35.70
   6  -2   1    2.10    3.10
   6  -2   1    3.20    5.40
   7  -2   1  230.28   24.40
   7  -2   1  222.18   20.80
   8  -2   1   -2.20    3.80
   8  -2   1   -4.30    4.30
   9  -2   1   33.00    7.70
   9  -2   1   27.50    8.50
   9  -2   1   30.60    5.80
   9  -2   1   43.50    7.60
  10  -2   1   91.69   13.00
  10  -2   1  125.39   16.80
  10  -2   1  108.39   11.90
  11  -2   1   79.59   13.70
  11  -2   1   45.90    8.50
  11  -2   1   41.50    8.10
  11   1  -1   56.59    8.20
  11   1  -1   45.20   10.40
  11   1  -1   53.19    9.20
  10   1  -1    9.70    5.50
  10   1  -1   20.60    7.60
  10   1  -1    9.30    5.00
   9   1  -1   10.00    5.00
   9   1  -1   -1.80    4.30
   9   1  -1   12.40    6.20
   8   1  -1   50.59    9.10
   8   1  -1   51.69   10.30
   8   1  -1   52.29    9.50
   7   1  -1    7.70    4.90
   7   1  -1   16.70    7.20
   7   1  -1   12.40    5.80
   6   1  -1    3.90    2.60
   6   1  -1    0.20    3.50
   6   1  -1   -1.60    3.60
   6   1  -1    0.60    4.00
   5   1  -1   26.60    7.20
   5   1  -1   25.30    4.50
   5   1  -1   13.90    5.30
   5   1  -1   24.00    4.30
   4   1  -1   73.09    8.20
   4   1  -1   79.99   12.70
   4   1  -1   73.19    8.10
   4   1  -1   80.49   13.00
   3   1  -1  327.97   24.80
   3   1  -1  333.87   24.90
   3   1  -1  354.26   27.70
   3   1  -1  293.47   26.50
  -3  -1   1  263.87   26.70
  -3  -1   1  328.17   24.10
   2   1  -1 1427.16  110.29
   2   1  -1 1599.74  111.19
   2   1  -1 1611.04  112.59
   2   1  -1 1414.06  110.39
  -2  -1   1 1649.63  110.29
  -2  -1   1 1553.04  112.59
  -1   1  -1 4474.35  314.47
   1  -1   1 4357.26  312.37
  -2   1  -1 7886.01  623.84
  -2   1  -1 8623.64  627.54
  -2   1  -1 9999.00  625.34
   2  -1   1 9394.16  627.94
   2  -1   1 8348.17  624.34
  -3   1  -1 3209.18  216.98
  -3   1  -1 3056.69  219.78
  -3   1  -1 2881.41  214.38
   3  -1   1 2658.93  215.48
   3  -1   1 3326.17  220.18
  -4   1  -1 1504.15  109.69
  -4   1  -1 1395.16  112.79
  -4   1  -1 1599.34  109.99
  -4   1  -1 1682.03  117.09
   4  -1   1 1399.26  111.99
   4  -1   1 1657.73  116.69
  -5   1  -1  141.89   18.10
   5  -1   1  154.18   14.90
   5  -1   1  138.69   17.30
  -6   1  -1  574.04   45.00
   6  -1   1  462.15   43.20
   6  -1   1  487.55   39.90
   7  -1   1  479.05   39.10
   7  -1   1  386.96   33.90
   8  -1   1  310.57   27.50
   8  -1   1  264.17   24.30
   8  -1   1  274.97   22.20
   8  -1   1  246.38   23.20
   9  -1   1  251.57   22.90
   9  -1   1  261.67   20.90
   9  -1   1  258.97   22.20
   9  -1   1  247.38   25.30
  10  -1   1  108.29   11.00
  10  -1   1   96.79   16.10
  10  -1   1   90.59   11.80
  11  -1   1    2.20    4.30
  11  -1   1    1.40    6.90
  11  -1   1    0.80    4.00
  12   0  -1  101.89   12.60
  12   0  -1  124.49   13.10
  12   0  -1  108.29   15.90
  12   0  -1   97.39   12.70
  11   0  -1   35.30    7.80
  11   0  -1   47.50   10.50
  11   0  -1   42.70    8.50
  10   0  -1   52.99   10.90
  10   0  -1   38.30    8.40
  10   0  -1   45.90    8.50
   9   0  -1  400.16   38.70
   9   0  -1  503.65   38.50
   9   0  -1  472.65   37.70
   8   0  -1  408.36   38.70
   8   0  -1  509.55   41.50
   8   0  -1  536.55   40.40
   7   0  -1  179.88   18.60
   7   0  -1  193.58   18.80
   7   0  -1  156.58   18.90
   6   0  -1  292.67   26.00
   6   0  -1  302.97   26.10
   6   0  -1  235.78   25.80
   5   0  -1  698.83   56.19
   5   0  -1  687.13   55.29
   5   0  -1  697.23   55.29
   4   0  -1   73.19   12.50
   4   0  -1   74.09    7.00
   4   0  -1  102.29   14.50
   4   0  -1   96.99   14.00
   3   0  -1  199.78   20.30
   3   0  -1  240.08   21.50
   1   0  -1  352.96   26.90
   1   0  -1  356.96   28.00
  -1   0  -1  163.08   14.30
  -1   0  -1  163.08   11.40
   1   0   1  128.19   11.00
  -2   0  -1 1190.38   86.89
   2   0   1 1170.38   86.69
   2   0   1 1121.19   83.39
  -3   0  -1  163.68   18.50
  -3   0  -1  202.68   15.40
   3   0   1  146.69   15.30
   3   0   1  191.58   19.20
  -4   0  -1  210.98   17.60
  -4   0  -1  224.08   22.90
   4   0   1  217.18   19.30
   4   0   1  213.38   22.60
  -5   0  -1  102.89    9.30
  -5   0  -1  120.29   14.70
   5   0   1  114.29   14.60
   5   0   1   99.69   12.00
   5   0   1  127.69   11.90
   5   0   1  107.99   11.60
  -6   0  -1  410.96   37.00
   6   0   1  462.95   33.30
   6   0   1  394.66   33.90
   6   0   1  407.86   36.70
   6   0   1  395.36   33.40
   7   0   1  418.46   32.20
   7   0   1  399.86   35.40
   7   0   1  381.86   32.40
   7   0   1  384.46   31.10
   8   0   1  495.15   39.10
   8   0   1  531.55   42.60
   8   0   1  500.85   37.70
   8   0   1  446.06   38.10
   9   0   1  269.17   26.60
   9   0   1  374.56   31.50
   9   0   1  343.57   26.30
   9   0   1  362.26   28.00
  10   0   1   86.69   10.50
  10   0   1   91.19   15.20
  10   0   1   86.89    9.00
  10   0   1   79.69    9.80
  11   0   1   40.70    6.50
  11   0   1   56.79   11.10
  11   0   1   47.50    6.80
  12  -1  -1    0.80    8.50
  12  -1  -1   -5.00    5.20
  12  -1  -1   -2.60    4.20
  12  -1  -1   13.10    6.00
  11  -1  -1    3.80    6.50
  11  -1  -1    0.10    5.00
  11  -1  -1   11.50    6.10
  10  -1  -1   14.60    6.20
  10  -1  -1   21.10    8.10
  10  -1  -1   16.30    7.00
   9  -1  -1   36.30    7.50
   9  -1  -1   32.30    8.30
   9  -1  -1   49.80   10.60
   8  -1  -1  131.99   15.90
   8  -1  -1  122.19   14.50
   8  -1  -1  109.89   14.30
   7  -1  -1  347.47   32.10
   7  -1  -1  365.96   32.90
   7  -1  -1  413.76   35.00
   6  -1  -1   21.80    6.90
   6  -1  -1   12.70    6.00
   5  -1  -1  533.45   43.80
   5  -1  -1  519.05   45.00
   4  -1  -1 2379.16  173.78
   3  -1  -1 1587.84  109.69
   3  -1  -1 1372.56  107.89
   3  -1  -1 1417.66  103.09
   2  -1  -1  838.02   61.19
   2  -1  -1  769.12   57.19
   2  -1  -1  777.72   57.19
  -2   1   1  806.82   61.29
   0  -1  -1 4778.72  327.87
   0  -1  -1 4176.48  326.77
   0   1   1 5112.89  327.37
   0   1   1 4439.96  327.87
  -1  -1  -1   25.50    5.30
  -1  -1  -1   30.30    6.00
   1   1   1   21.70    4.80
   1   1   1   17.60    2.80
   1   1   1   20.70    5.00
   1   1   1   21.50    5.60
  -2  -1  -1 2253.97  167.08
  -2  -1  -1 2447.56  164.38
   2   1   1 2368.56  166.68
   2   1   1 2143.29  166.58
   2   1   1 2177.18  163.98
   2   1   1 2487.75  166.68
  -3  -1  -1 1698.83  115.09
   3   1   1 1521.55  111.29
   3   1   1 1484.95  114.09
   3   1   1 1495.05  112.79
  -4  -1  -1  566.34   43.30
  -4  -1  -1  575.14   47.00
   4   1   1  623.74   44.80
   4   1   1  557.44   46.70
   4   1   1  574.04   43.80
   4   1   1  542.15   43.80
  -5  -1  -1  433.26   32.20
  -5  -1  -1  480.05   37.40
   5   1   1  455.05   33.90
   5   1   1  387.86   33.00
   5   1   1  367.26   33.00
   5   1   1  417.06   36.00
  -6  -1  -1  222.48   18.70
  -6  -1  -1  263.57   24.20
   6   1   1  222.28   20.80
   6   1   1  246.48   23.90
   6   1   1  270.97   21.40
   6   1   1  243.08   21.10
  -7  -1  -1    2.60    3.30
   7   1   1    3.80    3.20
   7   1   1   -2.30    2.70
   7   1   1   -3.60    4.40
   7   1   1   -0.40    2.70
   8   1   1    1.20    3.10
   8   1   1    5.40    6.00
   8   1   1    6.40    3.50
   8   1   1    8.90    3.30
   9   1   1   13.90    3.70
   9   1   1   12.40    4.30
   9   1   1   16.10    6.40
   9   1   1   11.30    3.90
  10   1   1    0.00    6.20
  10   1   1   13.30    4.00
  10   1   1    3.00    3.40
  10   1   1    2.20    3.20
  11   1   1   23.10    8.40
  11   1   1   14.30    4.40
  11   1   1   12.50    3.70
  12  -2  -1   66.39   10.90
  12  -2  -1   60.99   10.30
  12  -2  -1   63.19    9.60
  11  -2  -1  104.19   12.50
  11  -2  -1   79.59   14.40
  11  -2  -1   61.29   12.00
  10  -2  -1  107.09   16.80
  10  -2  -1   60.09   10.90
  10  -2  -1   70.39   11.90
   9  -2  -1   64.29   11.50
   9  -2  -1   75.29   13.60
   9  -2  -1   62.89   11.20
   8  -2  -1  341.37   30.30
   8  -2  -1  347.37   32.40
   7  -2  -1   94.79   16.80
   7  -2  -1   95.49   12.90
   6  -2  -1    4.80    4.50
   6  -2  -1   -1.70    4.60
   5  -2  -1   11.20    5.50
   5  -2  -1    4.50    2.40
   5  -2  -1    2.10    5.20
   4  -2  -1   92.49   16.40
   4  -2  -1   94.09    9.70
   4  -2  -1  124.99   17.20
   4  -2  -1   90.19    9.40
  -4   2   1  144.89   19.90
   3  -2  -1  717.73   55.09
   3  -2  -1  850.01   59.69
   3  -2  -1  711.63   54.89
  -3   2   1  710.13   54.39
  -3   2   1  792.42   59.99
   2  -2  -1    6.90    3.90
   2  -2  -1    7.70    4.00
   2  -2  -1    1.30    4.80
   2  -2  -1    7.20    7.20
  -2   2   1    7.60    4.20
  -2   2   1   10.00    4.00
  -2   2   1    1.00    7.10
   1  -2  -1    6.50    3.60
   1  -2  -1   13.40    5.00
   1  -2  -1   12.80    4.40
   1  -2  -1   10.60    4.00
  -1   2   1   10.60    4.20
  -1   2   1   15.00    5.60
  -1   2   1    8.60    3.70
   0  -2  -1 3878.51  322.17
   0  -2  -1 4590.14  321.37
   0  -2  -1 4660.03  322.97
   0   2   1 4733.93  321.67
   0   2   1 4879.21  323.37
   0   2   1 4475.95  322.67
  -1  -2  -1 1238.28   87.89
  -1  -2  -1 1080.09   89.69
  -1  -2  -1 1190.88   88.69
  -1  -2  -1 1301.57   90.29
   1   2   1 1257.07   88.29
   1   2   1 1118.09   87.79
   1   2   1 1261.47   90.59
   1   2   1 1294.87   90.29
  -2  -2  -1  549.74   43.60
  -2  -2  -1  505.65   43.60
  -2  -2  -1  617.54   42.20
   2   2   1  551.44   41.50
   2   2   1  517.25   42.80
   2   2   1  633.44   44.80
  -3  -2  -1 1036.90   87.19
  -3  -2  -1 1284.57   87.39
  -3  -2  -1 1244.68   87.99
  -3  -2  -1 1202.28   85.89
   3   2   1 1214.68   88.09
   3   2   1 1268.77   87.99
   3   2   1 1178.18   87.29
   3   2   1 1022.10   84.79
  -4  -2  -1 1384.26  118.99
  -4  -2  -1 1781.12  118.19
   4   2   1 1756.82  119.69
   4   2   1 1680.13  116.79
   4   2   1 1370.06  118.39
   4   2   1 1751.32  119.09
  -5  -2  -1  446.96   37.40
  -5  -2  -1  527.85   40.80
   5   2   1  540.95   40.50
   5   2   1  511.65   39.00
   5   2   1  435.86   37.00
  -6  -2  -1  102.59   12.80
  -6  -2  -1   94.19    9.70
   6   2   1   85.79   12.10
   6   2   1  107.19   11.50
   6   2   1   93.39    9.90
  -7  -2  -1  570.04   48.30
  -7  -2  -1  551.24   43.60
   7   2   1  571.84   44.90
   7   2   1  637.74   45.70
   7   2   1  633.94   48.20
   7   2   1  620.34   46.00
   8   2   1  341.27   26.30
   8   2   1  332.07   29.00
   8   2   1  308.27   25.70
   8   2   1  319.27   26.50
   9   2   1   64.49    7.90
   9   2   1   42.60    9.30
   9   2   1   55.59    8.00
   9   2   1   68.09    7.20
  10   2   1  113.49   11.00
  10   2   1  123.19   11.80
  10   2   1  120.89   12.20
  10   2   1  147.39   15.50
  11   2   1   53.09    9.60
  11   2   1   41.00    5.30
  11   2   1   45.40    6.30
  11   2   1   35.80    5.70
  12  -3  -1   53.19    8.90
  12  -3  -1   38.90    9.30
  12  -3  -1   59.29   11.20
  11  -3  -1   68.39   11.30
  11  -3  -1   87.59   14.70
  11  -3  -1   55.39   11.40
  11  -3  -1   89.89   11.40
  10  -3  -1  106.49   13.60
  10  -3  -1  116.79   16.30
  10  -3  -1   92.29   15.30
   9  -3  -1  135.79   18.30
   9  -3  -1  152.98   16.40
   8  -3  -1  575.84   46.80
   7  -3  -1  196.68   23.10
   7  -3  -1  225.58   21.70
   6  -3  -1  593.84   50.59
   6  -3  -1  539.35   47.30
   6  -3  -1  594.24   43.60
   6  -3  -1  579.74   43.60
  -6   3   1  592.34   49.10
   5  -3  -1 1585.84  112.69
   5  -3  -1 1537.35  116.79
   5  -3  -1 1529.65  112.79
   5  -3  -1 1712.73  120.19
  -5   3   1 1452.95  117.79
   4  -3  -1 1002.30   72.09
   4  -3  -1  875.61   67.39
   4  -3  -1  942.01   73.59
   4  -3  -1  804.92   67.39
  -4   3   1  947.41   72.89
  -4   3   1  948.71   66.89
   3  -3  -1 2268.77  161.98
   3  -3  -1 2063.69  161.98
  -3   3   1 2372.86  161.88
  -3   3   1 2121.89  162.08
  -3   3   1 2449.75  166.48
   2  -3  -1  654.43   45.90
   2  -3  -1  540.95   43.20
   2  -3  -1  522.55   42.80
   2  -3  -1  651.53   45.70
  -2   3   1  449.46   44.40
  -2   3   1  514.05   43.10
   1  -3  -1   66.39   11.00
   1  -3  -1   93.79   13.20
   1  -3  -1   60.49   10.30
   1  -3  -1   72.79   11.80
  -1   3   1   74.79   11.50
  -1   3   1   64.59    9.70
  -1   3   1   77.29   10.90
  -1   3   1   57.29   11.30
   0  -3  -1 2843.72  198.88
   0  -3  -1 2835.72  200.88
   0  -3  -1 2592.64  200.38
   0   3   1 2885.11  201.08
   0   3   1 2617.74  199.78
   0   3   1 2888.41  201.38
   0   3   1 2802.32  199.28
  -1  -3  -1  339.37   26.40
  -1  -3  -1  300.27   28.10
  -1  -3  -1  318.47   26.10
  -1  -3  -1  305.87   28.00
   1   3   1  297.67   28.10
   1   3   1  331.67   28.90
   1   3   1  313.57   25.80
   1   3   1  392.36   27.20
  -2  -3  -1    4.00    2.70
  -2  -3  -1    7.80    3.90
  -2  -3  -1    5.70    3.60
  -2  -3  -1   12.00    6.20
   2   3   1    1.30    4.30
   2   3   1    1.70    3.00
   2   3   1    9.20    4.30
   2   3   1    8.00    3.00
  -3  -3  -1  126.59   14.50
  -3  -3  -1  134.89   14.50
  -3  -3  -1  151.18   13.70
   3   3   1  131.79   12.40
   3   3   1  139.99   14.00
   3   3   1  155.78   15.60
   3   3   1  108.49   14.80
  -4  -3  -1   33.80    7.40
  -4  -3  -1   17.50    5.60
  -4  -3  -1   21.60    5.60
  -4  -3  -1   20.90    5.40
   4   3   1   27.80    6.50
   4   3   1   19.70    5.50
   4   3   1   23.50    4.70
   4   3   1   27.90    6.70
  -5  -3  -1    4.90    3.70
  -5  -3  -1    6.30    3.30
   5   3   1    7.10    4.40
   5   3   1    7.60    3.90
   5   3   1    4.80    2.40
   5   3   1    9.50    4.50
  -6  -3  -1   97.29   11.70
  -6  -3  -1   93.99   10.00
   6   3   1   66.49   10.40
   6   3   1   76.79    8.40
   6   3   1   90.59   10.60
  -7  -3  -1  373.36   31.80
  -7  -3  -1  377.66   28.80
   7   3   1  358.76   31.00
   7   3   1  379.06   30.50
   7   3   1  378.56   28.60
   7   3   1  340.47   29.20
  -8  -3  -1  329.37   22.70
   8   3   1  291.17   25.70
   8   3   1  254.17   22.80
   8   3   1  306.87   24.90
   8   3   1  287.07   23.80
   9   3   1  220.38   18.50
   9   3   1  240.68   21.80
   9   3   1  232.18   20.30
   9   3   1  245.38   19.40
  10   3   1   75.89    9.60
  10   3   1   82.39   11.20
  10   3   1   74.79    8.30
  10   3   1   79.19    7.60
  11   3   1   42.50    5.80
  11   3   1   55.99    8.90
  11   3   1   39.10    6.80
  11   3   1   52.49    5.20
  12  -4  -1   17.60    7.30
  12  -4  -1   22.60    6.80
  12  -4  -1   20.40    8.10
  11  -4  -1    1.30    5.80
  11  -4  -1   -1.80    4.20
  11  -4  -1    1.80    6.50
  11  -4  -1   -0.70    7.50
  10  -4  -1   27.20    9.80
  10  -4  -1   27.10    7.70
   9  -4  -1   -3.20    5.10
   9  -4  -1   16.70    8.20
   8  -4  -1  125.59   19.80
   8  -4  -1  104.79   13.30
   8  -4  -1   98.69    9.90
   7  -4  -1  215.48   21.90
   7  -4  -1  230.08   18.50
   7  -4  -1  208.28   18.40
   7  -4  -1  226.58   24.90
  -7   4   1  205.18   23.20
   6  -4  -1  194.38   21.20
   6  -4  -1  217.88   18.60
   6  -4  -1  193.98   23.30
   6  -4  -1  232.78   18.60
  -6   4   1  186.48   22.10
   5  -4  -1  628.84   49.20
   5  -4  -1  639.94   49.10
   5  -4  -1  689.13   52.89
  -5   4   1  559.34   52.89
  -5   4   1  682.13   48.20
   4  -4  -1 2940.71  196.58
   4  -4  -1 2847.71  198.88
   4  -4  -1 2803.62  192.98
   4  -4  -1 2345.17  192.68
  -4   4   1 2662.53  192.48
  -4   4   1 2401.76  192.88
  -4   4   1 2855.41  197.88
   3  -4  -1 1431.66  118.09
   3  -4  -1 1514.45  116.39
   3  -4  -1 1694.73  116.69
   3  -4  -1 1693.13  118.99
  -3   4   1 1616.84  116.39
  -3   4   1 1630.14  119.89
  -3   4   1 1528.75  116.69
   2  -4  -1  425.76   36.80
   2  -4  -1  420.16   36.80
   2  -4  -1  442.56   37.80
   2  -4  -1  452.95   37.90
  -2   4   1  513.45   38.10
  -2   4   1  446.26   38.80
   1  -4  -1 2739.93  210.08
   1  -4  -1 2777.82  210.38
   1  -4  -1 2960.20  209.88
   1  -4  -1 3118.79  210.78
  -1   4   1 2898.11  210.88
  -1   4   1 2968.60  210.78
   0  -4  -1 4195.98  361.56
   0  -4  -1 5200.58  360.36
   0  -4  -1 5217.98  362.96
   0   4   1 4614.04  360.36
   0   4   1 5357.26  362.26
   0   4   1 5154.98  363.16
   0   4   1 5799.82  363.96
  -1  -4  -1 2179.38  148.09
  -1  -4  -1 2148.98  151.18
  -1  -4  -1 2012.00  150.98
   1   4   1 2079.29  151.28
   1   4   1 2117.09  151.78
   1   4   1 2068.99  149.29
   1   4   1 1817.32  147.59
  -2  -4  -1 1178.78   94.69
  -2  -4  -1 1295.27   97.19
  -2  -4  -1 1297.47   94.79
  -2  -4  -1 1280.87   97.39
   2   4   1 1180.38   93.69
   2   4   1 1453.05   95.39
   2   4   1 1331.17   97.69
   2   4   1 1368.16   98.29
  -3  -4  -1 1655.13  121.59
  -3  -4  -1 1716.33  121.79
  -3  -4  -1 1581.64  123.09
   3   4   1 1803.02  121.19
   3   4   1 1590.24  123.99
  -4  -4  -1  285.87   25.30
  -4  -4  -1  323.97   27.50
  -4  -4  -1  330.87   27.10
  -4  -4  -1  295.57   25.60
   4   4   1  301.97   27.60
   4   4   1  315.87   27.50
   4   4   1  295.07   24.80
   4   4   1  301.57   24.40
  -5  -4  -1   93.49   10.90
  -5  -4  -1   87.09    9.90
  -5  -4  -1   93.59   11.30
  -5  -4  -1   94.39   11.60
   5   4   1   81.89    8.70
   5   4   1   96.29   12.00
   5   4   1   81.69   10.90
   5   4   1   67.59    9.60
  -6  -4  -1  231.38   21.10
  -6  -4  -1  248.98   20.50
   6   4   1  205.98   20.90
   6   4   1  273.17   22.80
   6   4   1  214.28   18.70
   6   4   1  223.58   20.30
  -7  -4  -1    2.90    4.00
  -7  -4  -1    8.90    3.90
   7   4   1    9.20    3.00
   7   4   1   12.30    5.00
   7   4   1   12.10    4.30
  -8  -4  -1    1.90    2.50
   8   4   1   -0.90    4.20
   8   4   1    2.50    2.50
   8   4   1    4.40    4.10
   8   4   1    6.20    3.20
   9   4   1   -0.10    4.90
   9   4   1   11.10    4.60
   9   4   1    5.20    2.30
   9   4   1   10.10    3.70
  10   4   1    0.30    1.90
  10   4   1   -0.30    2.90
  10   4   1   -0.30    3.50
  10   4   1   -1.20    5.20
  11  -5  -1  104.09   13.80
  11  -5  -1  117.69   14.50
  10  -5  -1  179.18   19.60
  10  -5  -1  129.59   22.50
  10  -5  -1  228.88   19.70
   9  -5  -1   59.59   10.80
   9  -5  -1   83.19    8.10
   9  -5  -1   76.59   14.40
   8  -5  -1  263.07   23.10
   8  -5  -1  193.48   24.30
   8  -5  -1  219.78   18.80
   7  -5  -1  283.17   23.30
   7  -5  -1  273.77   29.10
   7  -5  -1  289.97   23.60
   7  -5  -1  292.57   26.60
  -7   5   1  249.78   27.90
   6  -5  -1    1.00    3.40
   6  -5  -1    5.10    3.30
   6  -5  -1   -0.60    4.70
   6  -5  -1    2.30    5.00
  -6   5   1    1.00    2.40
  -6   5   1    0.20    5.20
   5  -5  -1   13.80    5.20
   5  -5  -1   15.80    4.90
   5  -5  -1   21.10    7.70
   5  -5  -1   13.70    8.00
  -5   5   1    5.30    5.60
  -5   5   1   14.90    4.80
   4  -5  -1   75.89   10.20
   4  -5  -1   96.79   12.80
   4  -5  -1   78.69   14.30
   4  -5  -1   84.89   10.70
   4  -5  -1   81.19   11.90
  -4   5   1  106.69   12.00
  -4   5   1   60.99    9.70
  -4   5   1  108.19   14.80
   3  -5  -1   87.89   11.30
   3  -5  -1   60.99   11.10
   3  -5  -1   75.29   13.10
   3  -5  -1  123.19   17.00
  -3   5   1  117.69   15.40
  -3   5   1   52.19    9.90
  -3   5   1   84.59   11.50
   2  -5  -1   56.29   11.20
   2  -5  -1   64.09   11.30
   2  -5  -1   61.19   10.80
   2  -5  -1   46.40    9.10
  -2   5   1   49.80   10.00
  -2   5   1   63.79   11.90
  -2   5   1   48.60   11.30
   1  -5  -1    1.10    3.40
   1  -5  -1    0.70    3.50
   1  -5  -1    2.40    4.80
   1  -5  -1    7.80    4.40
  -1   5   1   -3.70    4.40
  -1   5   1    2.90    4.10
   0  -5  -1  695.83   54.79
   0  -5  -1  651.83   54.29
   0  -5  -1  668.53   51.89
   0  -5  -1  681.13   53.39
   0   5   1  677.93   54.89
   0   5   1  627.64   54.39
   0   5   1  729.23   52.99
   0   5   1  681.23   53.89
  -1  -5  -1 1866.81  125.39
  -1  -5  -1 1633.34  126.59
  -1  -5  -1 1704.33  126.89
  -1  -5  -1 1505.55  122.89
   1   5   1 1751.72  123.89
   1   5   1 1881.81  127.99
   1   5   1 1619.74  127.09
  -2  -5  -1  450.85   35.50
  -2  -5  -1  439.66   35.50
  -2  -5  -1  323.07   31.40
  -2  -5  -1  450.95   33.30
   2   5   1  377.46   35.10
   2   5   1  428.06   31.60
   2   5   1  381.96   34.70
   2   5   1  390.86   32.70
  -3  -5  -1  159.68   17.30
  -3  -5  -1  143.39   14.60
  -3  -5  -1  157.28   15.30
  -3  -5  -1  181.28   17.90
   3   5   1  153.78   17.40
   3   5   1  154.18   14.70
   3   5   1  150.78   17.20
  -4  -5  -1  920.61   79.29
  -4  -5  -1  977.30   78.09
  -4  -5  -1 1139.29   80.19
   4   5   1 1059.79   80.29
   4   5   1 1028.10   80.69
   4   5   1 1169.28   77.79
  -5  -5  -1  440.06   36.10
  -5  -5  -1  467.15   36.90
  -5  -5  -1  472.25   35.20
   5   5   1  466.65   37.00
   5   5   1  368.36   33.30
   5   5   1  425.26   37.20
  -6  -5  -1  140.29   13.30
  -6  -5  -1  125.99   13.50
  -6  -5  -1  134.69   14.20
   6   5   1  127.79   14.30
   6   5   1  115.59   14.40
   6   5   1  115.49   11.40
  -7  -5  -1  333.57   28.20
  -7  -5  -1  344.47   28.20
   7   5   1  352.26   26.60
   7   5   1  282.47   29.30
   7   5   1  405.06   30.10
  -8  -5  -1  292.77   23.70
   8   5   1  268.47   22.30
   8   5   1  315.37   25.70
  -9  -5  -1   49.30    6.40
   9   5   1   43.40    6.20
   9   5   1   39.30    4.80
   9   5   1   37.90    7.30
   9   5   1   42.80    7.10
  10   5   1   15.50    2.80
  10   5   1   10.90    4.90
  10   5   1   17.80    5.40
  10   5   1   19.10    3.80
  11  -6  -1   70.79   13.00
  11  -6  -1   77.69   11.70
  10  -6  -1   85.79   13.50
  10  -6  -1  128.39   18.20
  10  -6  -1  101.09    9.80
  10  -6  -1  102.89   13.90
   9  -6  -1   92.29   10.40
   9  -6  -1  110.29   14.40
   9  -6  -1  136.49   14.40
   9  -6  -1  120.79   18.70
   8  -6  -1  210.48   22.10
   8  -6  -1  204.08   20.70
   8  -6  -1  195.68   18.00
   8  -6  -1  219.98   23.90
   8  -6  -1  212.28   18.20
  -8   6   1  196.98   22.70
   7  -6  -1  371.76   28.70
   7  -6  -1  346.07   28.50
   7  -6  -1  334.67   31.90
   7  -6  -1  302.87   30.40
   7  -6  -1  343.67   34.00
  -7   6   1  364.36   33.40
   6  -6  -1   20.90    7.10
   6  -6  -1   31.80    6.20
   6  -6  -1   22.40    8.40
   6  -6  -1   26.60    6.10
   6  -6  -1   34.50   11.20
  -6   6   1   32.50    6.00
  -6   6   1   42.90   11.10
   5  -6  -1  524.25   45.20
   5  -6  -1  533.05   43.30
   5  -6  -1  519.65   45.90
   5  -6  -1  530.35   47.60
   5  -6  -1  582.24   43.90
  -5   6   1  576.54   43.30
  -5   6   1  572.14   47.70
  -5   6   1  512.05   43.50
   4  -6  -1 1508.55  113.29
   4  -6  -1 1559.34  115.49
   4  -6  -1 1361.06  110.79
   4  -6  -1 1589.44  111.39
  -4   6   1 1404.26  110.59
  -4   6   1 1575.54  112.09
  -4   6   1 1504.65  114.49
   3  -6  -1 1411.86  109.49
   3  -6  -1 1303.57  109.59
   3  -6  -1 1551.94  110.99
   3  -6  -1 1578.44  110.09
  -3   6   1 1499.65  112.19
  -3   6   1 1471.85  110.29
   2  -6  -1 1407.66  101.69
   2  -6  -1 1284.47  101.49
   2  -6  -1 1530.45  102.69
   2  -6  -1 1389.36  101.89
  -2   6   1 1210.98  102.09
  -2   6   1 1250.27  101.19
  -2   6   1 1369.16  102.39
   1  -6  -1  261.47   27.50
   1  -6  -1  332.57   30.10
   1  -6  -1  325.07   29.50
   1  -6  -1  403.16   31.20
  -1   6   1  303.07   29.80
  -1   6   1  345.47   30.50
  -1   6   1  370.76   31.00
   0  -6  -1  209.28   23.20
   0  -6  -1  238.88   22.60
   0  -6  -1  310.87   25.40
   0  -6  -1  250.07   21.40
   0   6   1  221.58   22.90
   0   6   1  234.88   24.30
   0   6   1  249.78   24.40
  -1  -6  -1  109.59   12.50
  -1  -6  -1  105.09   13.90
  -1  -6  -1   87.49   13.10
  -1  -6  -1   91.29   10.40
   1   6   1  111.09   12.90
   1   6   1  106.59   13.80
   1   6   1   93.39   15.20
   1   6   1  119.79   11.70
  -2  -6  -1   85.39   11.90
  -2  -6  -1   82.69    9.30
  -2  -6  -1  110.69   16.60
  -2  -6  -1   92.59   10.60
   2   6   1   59.49   11.10
   2   6   1   64.39   11.50
   2   6   1   66.09    9.70
   2   6   1   86.59    9.20
  -3  -6  -1   62.09    9.20
  -3  -6  -1   79.99   13.40
  -3  -6  -1   78.89   14.00
   3   6   1   76.59   13.30
   3   6   1   87.19   14.90
   3   6   1   88.39    9.80
  -4  -6  -1   66.09   10.50
  -4  -6  -1   82.29   12.60
   4   6   1   62.99   12.30
   4   6   1   50.39    9.70
   4   6   1   93.49    9.20
  -5  -6  -1   59.49    8.80
  -5  -6  -1   56.29    9.50
  -5  -6  -1   49.20    9.10
   5   6   1   38.50    9.70
   5   6   1   51.89    9.80
   5   6   1   48.80    6.60
  -6  -6  -1   75.09   11.00
  -6  -6  -1   65.09    9.20
  -6  -6  -1   83.59   10.80
   6   6   1   77.29   11.00
   6   6   1   82.99    8.40
   6   6   1   56.49   10.10
  -7  -6  -1    6.40    4.10
   7   6   1   15.70    5.50
   7   6   1   19.70    3.80
   7   6   1   13.40    5.50
  -8  -6  -1   90.69   10.80
   8   6   1   88.59   11.70
   8   6   1   96.09    8.80
   9   6   1   64.39    7.30
   9   6   1   72.09    9.80
   9   6   1   53.99    5.90
  10   6   1   17.60    3.40
  10   6   1   13.70    5.40
  10   6   1   11.30    2.60
  11  -7  -1   23.60    6.80
  11  -7  -1   14.50    3.60
  10  -7  -1    1.70    4.10
  10  -7  -1   -0.60    2.60
  10  -7  -1   -2.10    5.80
   9  -7  -1    5.40    5.80
   9  -7  -1    3.00    4.20
   9  -7  -1    1.40    3.00
   9  -7  -1   -4.80    6.20
  -9   7   1    5.50    6.00
   8  -7  -1    8.90    5.70
   8  -7  -1   23.30    5.00
   8  -7  -1   14.50    7.10
   8  -7  -1   13.10    4.30
   8  -7  -1   12.20    8.80
  -8   7   1   18.80    7.70
   7  -7  -1   81.19   10.30
   7  -7  -1   62.19   13.30
   7  -7  -1   78.89   10.30
   7  -7  -1  100.59   15.10
   7  -7  -1   82.49   15.10
  -7   7   1   91.79   16.80
  -7   7   1   81.89    9.40
   6  -7  -1   44.10   11.60
   6  -7  -1   56.09   10.80
   6  -7  -1   43.00    7.90
   6  -7  -1   52.59    8.60
   6  -7  -1   42.90   10.20
  -6   7   1   29.90    9.50
  -6   7   1   52.29    8.60
   5  -7  -1  178.48   20.10
   5  -7  -1  161.78   18.00
   5  -7  -1  182.48   21.70
   5  -7  -1  211.88   19.00
   5  -7  -1  183.88   19.70
  -5   7   1  194.08   19.50
  -5   7   1  188.18   21.20
  -5   7   1  178.28   17.90
   4  -7  -1  650.33   52.79
   4  -7  -1  569.44   49.70
   4  -7  -1  605.24   49.10
   4  -7  -1  679.83   51.19
   4  -7  -1  635.54   49.30
  -4   7   1  551.74   51.09
  -4   7   1  617.74   49.00
  -4   7   1  569.24   49.20
   3  -7  -1  917.21   84.29
   3  -7  -1 1173.58   85.39
   3  -7  -1 1114.89   85.19
   3  -7  -1 1081.29   85.29
  -3   7   1 1280.87   86.29
  -3   7   1 1168.88   87.49
  -3   7   1 1091.89   85.69
   2  -7  -1  258.97   24.60
   2  -7  -1  246.68   24.70
   2  -7  -1  250.67   23.80
  -2   7   1  245.28   25.60
  -2   7   1  289.67   25.70
  -2   7   1  243.18   25.00
   1  -7  -1  382.76   34.10
   1  -7  -1  361.96   34.00
   1  -7  -1  422.26   33.90
   1  -7  -1  352.16   31.80
  -1   7   1  390.46   34.50
  -1   7   1  407.36   35.10
  -1   7   1  376.16   34.10
   0  -7  -1 1208.98   93.09
   0  -7  -1 1234.98   94.69
   0  -7  -1 1235.58   91.39
   0  -7  -1 1331.17   95.19
   0   7   1 1191.78   93.69
   0   7   1 1230.98   95.09
  -1  -7  -1  587.94   46.20
  -1  -7  -1  517.55   41.80
  -1  -7  -1  556.04   44.10
  -1  -7  -1  548.35   45.80
   1   7   1  540.65   44.40
   1   7   1  507.75   45.90
   1   7   1  571.34   46.60
  -2  -7  -1  803.82   59.69
  -2  -7  -1  734.93   61.09
  -2  -7  -1  775.22   61.39
  -2  -7  -1  743.43   57.59
   2   7   1  795.52   62.19
   2   7   1  852.91   60.09
   2   7   1  734.23   61.59
   2   7   1  724.13   57.39
  -3  -7  -1  799.52   62.59
  -3  -7  -1  871.11   60.89
   3   7   1  729.73   62.49
   3   7   1  748.43   62.39
   3   7   1  770.72   59.99
  -4  -7  -1  391.16   34.30
  -4  -7  -1  415.06   34.80
  -4  -7  -1  393.46   32.80
   4   7   1  402.36   32.00
   4   7   1  310.27   33.90
   4   7   1  464.15   35.90
  -5  -7  -1   46.70    8.80
  -5  -7  -1   45.90    9.20
  -5  -7  -1   52.09    9.10
   5   7   1   85.29   13.60
   5   7   1   50.79   10.50
   5   7   1   59.89    7.50
  -6  -7  -1  103.19   12.60
  -6  -7  -1   97.89   11.30
  -6  -7  -1  111.29   12.60
   6   7   1   80.19   12.50
   6   7   1   87.19   10.00
   6   7   1  124.49   14.00
  -7  -7  -1   80.59   12.30
  -7  -7  -1  116.59   12.20
  -7  -7  -1   90.29   10.40
   7   7   1   78.29   11.60
   7   7   1   93.79   12.60
   7   7   1   79.99    8.80
   8   7   1   11.90    5.30
   8   7   1    2.60    2.60
   9   7   1    3.70    5.50
  10  -8  -1  168.68   19.20
  10  -8  -1  181.58   16.00
   9  -8  -1   79.59    9.80
   9  -8  -1   68.79   12.50
   9  -8  -1   91.69   10.50
   9  -8  -1  108.69   13.50
   9  -8  -1   81.89   15.80
  -9   8   1   63.49   13.40
   8  -8  -1   84.29   10.40
   8  -8  -1   81.69   15.70
   8  -8  -1   76.29   10.10
   8  -8  -1   65.99   12.10
   8  -8  -1  101.49   12.80
  -8   8   1   88.19   15.90
   7  -8  -1  212.08   20.70
   7  -8  -1  210.58   18.70
   7  -8  -1  181.68   20.80
   7  -8  -1  193.78   22.70
   7  -8  -1  182.88   18.70
  -7   8   1  193.68   18.00
  -7   8   1  185.18   22.00
   6  -8  -1  263.37   23.20
   6  -8  -1  258.27   26.80
   6  -8  -1  256.27   23.20
   6  -8  -1  276.77   24.90
   6  -8  -1  249.97   25.00
  -6   8   1  222.58   22.70
  -6   8   1  249.68   26.70
  -6   8   1  241.48   22.60
   5  -8  -1   51.89   11.90
   5  -8  -1   72.69   12.30
   5  -8  -1   56.59    9.70
   5  -8  -1   52.49   10.40
   5  -8  -1   40.80   10.60
  -5   8   1   44.70   10.60
  -5   8   1   55.59   10.10
  -5   8   1   52.49    9.70
   4  -8  -1  224.48   23.10
   4  -8  -1  257.77   24.30
   4  -8  -1  230.08   23.90
   4  -8  -1  264.57   26.20
   4  -8  -1  256.07   23.60
  -4   8   1  208.18   25.00
  -4   8   1  263.27   24.60
   3  -8  -1  280.57   24.50
   3  -8  -1  213.88   22.70
   3  -8  -1  216.78   23.00
   3  -8  -1  199.28   22.30
  -3   8   1  244.28   24.00
  -3   8   1  258.47   23.90
  -3   8   1  266.97   25.70
   2  -8  -1   71.39    9.80
   2  -8  -1   66.39   12.10
   2  -8  -1   72.79   12.60
   2  -8  -1   53.79   10.40
  -2   8   1   40.60   10.10
  -2   8   1   59.09   10.60
  -2   8   1   63.29   12.50
   1  -8  -1   89.89   12.90
   1  -8  -1   90.79   12.10
   1  -8  -1   81.89   10.90
   1  -8  -1   89.49   14.30
  -1   8   1   94.29   14.80
  -1   8   1   95.39   13.40
  -1   8   1   81.89   14.60
   0  -8  -1  296.37   24.60
   0  -8  -1  328.07   28.60
   0  -8  -1  273.27   25.90
   0  -8  -1  311.17   27.80
   0   8   1  246.98   27.20
   0   8   1  270.17   26.60
  -1  -8  -1  496.55   41.90
  -1  -8  -1  480.55   41.70
  -1  -8  -1  457.45   37.70
  -1  -8  -1  513.75   40.40
   1   8   1  513.95   42.80
   1   8   1  474.35   40.50
   1   8   1  491.15   42.70
  -2  -8  -1  231.48   21.30
  -2  -8  -1  281.37   23.80
  -2  -8  -1  261.57   25.40
  -2  -8  -1  296.17   26.00
   2   8   1  267.57   25.80
   2   8   1  240.98   23.10
   2   8   1  235.28   25.10
  -3  -8  -1   31.70    7.70
  -3  -8  -1   38.40    9.60
  -3  -8  -1   40.80    8.70
   3   8   1   35.10    6.90
   3   8   1   23.60    7.40
   3   8   1   41.30   10.80
  -4  -8  -1   95.69   12.40
  -4  -8  -1   82.49   10.50
  -4  -8  -1   62.39   11.00
   4   8   1   55.39    9.20
   4   8   1   61.19   10.90
   4   8   1   70.49   12.90
  -5  -8  -1  166.68   19.30
  -5  -8  -1  175.58   18.50
   5   8   1  236.68   21.50
   5   8   1  193.88   20.90
   5   8   1  209.28   17.80
  -6  -8  -1   96.09   13.20
  -6  -8  -1  111.79   12.60
  -6  -8  -1  121.29   14.10
   6   8   1  140.99   15.00
   6   8   1  122.69   14.70
   6   8   1   96.59   11.10
  -7  -8  -1  190.08   18.00
  -7  -8  -1  194.18   19.40
   7   8   1  174.88   16.40
   7   8   1  227.18   21.00
   7   8   1  202.38   20.40
   8   8   1  253.47   19.70
   8   8   1  230.68   23.00
  10  -9  -1   81.79    9.30
  10  -9  -1   59.69   11.30
 -10   9   1   87.39   15.70
   9  -9  -1   82.59   13.70
   9  -9  -1   62.79    9.00
   9  -9  -1   70.49    9.40
  -9   9   1   65.79   12.70
   8  -9  -1   65.49    9.10
   8  -9  -1   71.89   15.70
   8  -9  -1   67.79   12.90
   8  -9  -1   64.99   11.30
   8  -9  -1   82.39   10.00
  -8   9   1   74.19   13.70
   7  -9  -1  106.39   13.40
   7  -9  -1  116.69   15.20
   7  -9  -1  134.19   21.10
   7  -9  -1  126.09   13.40
   7  -9  -1   99.09   14.50
  -7   9   1  124.59   13.30
  -7   9   1  127.69   17.40
   6  -9  -1  387.16   36.40
   6  -9  -1  441.96   39.00
   6  -9  -1  401.76   34.90
   6  -9  -1  454.65   35.80
   6  -9  -1  410.56   36.10
  -6   9   1  423.66   38.60
  -6   9   1  433.06   34.90
  -6   9   1  387.46   35.30
   5  -9  -1  535.55   43.70
   5  -9  -1  538.35   40.80
   5  -9  -1  466.95   39.90
   5  -9  -1  443.66   40.60
   5  -9  -1  421.66   40.00
  -5   9   1  510.35   40.30
  -5   9   1  459.65   40.40
   4  -9  -1  468.85   37.30
   4  -9  -1  423.86   36.60
   4  -9  -1  459.65   37.40
   4  -9  -1  350.06   37.40
   4  -9  -1  405.46   36.90
  -4   9   1  464.35   38.10
   3  -9  -1  652.73   49.80
   3  -9  -1  596.64   49.70
   3  -9  -1  586.84   49.70
   3  -9  -1  648.54   50.09
  -3   9   1  641.84   50.39
  -3   9   1  556.84   50.59
  -3   9   1  566.74   50.09
   2  -9  -1  725.33   57.29
   2  -9  -1  749.03   58.79
   2  -9  -1  783.32   58.69
   2  -9  -1  733.43   58.79
  -2   9   1  814.92   60.39
  -2   9   1  634.54   58.09
  -2   9   1  681.03   59.09
   1  -9  -1  316.67   27.40
   1  -9  -1  249.18   27.10
   1  -9  -1  324.87   28.40
   1  -9  -1  299.47   25.50
  -1   9   1  275.97   28.10
  -1   9   1  263.97   27.80
  -1   9   1  305.17   28.40
   0  -9  -1   62.49   11.90
   0  -9  -1   59.19   11.30
   0  -9  -1   80.99   12.20
   0  -9  -1   61.99    8.60
   0   9   1   84.69   16.20
   0   9   1  107.69   15.60
   0   9   1   71.29   11.90
  -1  -9  -1  313.77   28.10
  -1  -9  -1  346.17   30.30
  -1  -9  -1  340.37   26.00
  -1  -9  -1  316.37   29.90
   1   9   1  296.27   28.40
   1   9   1  326.97   30.40
   1   9   1  265.07   29.20
  -2  -9  -1  156.58   18.40
  -2  -9  -1  160.28   16.90
  -2  -9  -1  220.58   19.90
  -2  -9  -1  138.09   14.60
   2   9   1  180.08   17.40
   2   9   1  147.39   18.70
   2   9   1  150.28   18.40
  -3  -9  -1   37.70    8.90
  -3  -9  -1   19.70    6.50
  -3  -9  -1   26.90    6.30
   3   9   1   13.00    5.00
   3   9   1   31.00    7.80
   3   9   1   39.70    9.40
  -4  -9  -1   43.40    9.70
  -4  -9  -1   33.50    7.30
   4   9   1   38.70    9.50
   4   9   1   20.20    7.40
   4   9   1   39.10    7.70
  -5  -9  -1   -3.30    3.90
  -5  -9  -1    5.40    4.60
   5   9   1   16.30    6.90
   5   9   1    0.40    3.30
   5   9   1   -4.80    4.20
  -6  -9  -1   33.70    7.40
  -6  -9  -1   19.20    6.30
  -6  -9  -1   25.50    5.80
   6   9   1   20.40    6.60
   6   9   1   19.70    7.20
   6   9   1   16.50    4.80
  -7  -9  -1    9.90    5.70
  -7  -9  -1   23.30    7.30
   7   9   1    8.10    5.90
   7   9   1   20.00    4.60
   7   9   1   22.40    7.20
   8   9   1    2.20    3.00
   8   9   1    4.80    5.70
   9 -10  -1    9.50    6.00
   9 -10  -1   19.20    5.10
   9 -10  -1    8.60    4.10
  -9  10   1   16.00    7.40
   8 -10  -1   51.79    8.70
   8 -10  -1   49.90    8.80
   8 -10  -1   48.80   10.00
  -8  10   1   46.00   11.50
  -8  10   1   54.39    8.70
   7 -10  -1   -1.60    3.40
   7 -10  -1   -4.10    4.40
   7 -10  -1   -1.70    5.10
   7 -10  -1    1.30    6.50
   7 -10  -1   -0.10    3.70
  -7  10   1    5.10    6.30
  -7  10   1   -5.40    4.00
   6 -10  -1   38.20    8.60
   6 -10  -1   47.40    8.50
   6 -10  -1   50.99   10.30
   6 -10  -1   53.59    9.80
   6 -10  -1   45.70   11.50
  -6  10   1   47.30   11.50
  -6  10   1   37.80    8.70
  -6  10   1   42.50    8.40
   5 -10  -1    4.00    4.10
   5 -10  -1    1.50    3.90
   5 -10  -1   11.50    6.50
   5 -10  -1    6.30    4.50
   5 -10  -1    7.40    6.10
  -5  10   1    4.90    4.60
  -5  10   1    8.60    5.90
  -5  10   1   -2.80    5.70
   4 -10  -1   34.30    8.50
   4 -10  -1   30.40    8.40
   4 -10  -1   29.20    7.30
   4 -10  -1   39.60    8.90
   4 -10  -1   38.30   10.10
  -4  10   1   28.50    8.80
  -4  10   1   37.30    8.50
  -4  10   1   34.10    8.70
   3 -10  -1  154.28   17.10
   3 -10  -1  154.98   16.20
   3 -10  -1  113.19   16.60
   3 -10  -1  146.89   16.60
   3 -10  -1  150.68   17.00
  -3  10   1  114.09   16.80
  -3  10   1  138.89   16.80
  -3  10   1  144.69   17.40
   2 -10  -1  176.38   17.40
   2 -10  -1  169.08   18.80
   2 -10  -1  191.08   19.50
   2 -10  -1  171.18   18.20
  -2  10   1  170.58   19.20
  -2  10   1  121.89   17.80
  -2  10   1  185.48   20.10
   1 -10  -1   59.09   10.70
   1 -10  -1   57.79   11.00
   1 -10  -1   73.59   12.90
   1 -10  -1   57.79    9.40
  -1  10   1   63.59   12.00
  -1  10   1   66.19   12.70
  -1  10   1   61.99   11.40
   0 -10  -1  135.39   16.90
   0 -10  -1  182.88   18.80
   0 -10  -1  139.09   14.10
   0 -10  -1  148.29   16.20
   0  10   1  131.19   17.10
   0  10   1  142.69   17.10
   0  10   1  163.88   18.80
  -1 -10  -1  359.66   27.20
  -1 -10  -1  342.97   31.10
  -1 -10  -1  348.87   29.50
  -1 -10  -1  309.77   30.50
   1  10   1  286.37   29.40
   1  10   1  335.77   31.60
   1  10   1  337.17   32.00
  -2 -10  -1  193.58   19.40
  -2 -10  -1  202.98   21.30
  -2 -10  -1  197.58   21.20
   2  10   1  199.38   20.10
   2  10   1  212.98   22.60
   2  10   1  198.88   22.10
  -3 -10  -1  156.68   15.90
  -3 -10  -1  156.38   17.40
   3  10   1  133.09   17.80
   3  10   1  136.69   15.40
   3  10   1  151.38   18.00
  -4 -10  -1  218.88   22.10
  -4 -10  -1  194.78   21.10
  -4 -10  -1  208.88   20.40
   4  10   1  230.68   23.30
   4  10   1  221.58   23.10
   4  10   1  225.88   20.40
  -5 -10  -1   80.29   12.00
  -5 -10  -1   99.59   14.00
  -5 -10  -1   96.99   12.90
   5  10   1  110.09   11.80
   5  10   1  106.79   16.80
   5  10   1   88.19   14.00
  -6 -10  -1   57.59   10.70
  -6 -10  -1   64.59    9.60
   6  10   1   58.89    8.00
   6  10   1   46.30    9.30
  -7 -10  -1   87.49   13.10
  -7 -10  -1   74.09   10.70
   7  10   1   91.79    9.60
   7  10   1   61.09   11.70
   9 -11  -1   67.19    9.40
   9 -11  -1   54.89    8.20
   9 -11  -1   43.40    9.70
  -9  11   1   43.10   11.20
   8 -11  -1   17.90    7.40
   8 -11  -1   21.60    6.50
   8 -11  -1   21.60    5.30
  -8  11   1    5.30    6.10
  -8  11   1    5.70    6.50
   7 -11  -1   93.19   12.30
   7 -11  -1   86.09   12.80
   7 -11  -1   97.29   12.20
  -7  11   1   92.59   15.70
  -7  11   1   82.89   11.80
   6 -11  -1  126.09   14.40
   6 -11  -1  142.79   15.70
   6 -11  -1  105.99   16.30
   6 -11  -1  106.79   14.40
   6 -11  -1  125.99   15.40
  -6  11   1  119.09   14.90
  -6  11   1  129.39   17.10
  -6  11   1  125.29   15.60
   5 -11  -1   62.79   10.40
   5 -11  -1   64.59   10.50
   5 -11  -1   67.89   11.90
   5 -11  -1   68.99   11.40
   5 -11  -1   76.69   13.50
  -5  11   1   96.09   12.80
  -5  11   1   64.39   13.30
  -5  11   1   64.49   10.50
   4 -11  -1  109.99   14.50
   4 -11  -1  126.49   16.40
   4 -11  -1  132.29   15.50
   4 -11  -1  111.69   14.60
   4 -11  -1  163.88   16.60
  -4  11   1  115.49   15.50
  -4  11   1  110.29   16.40
  -4  11   1  133.39   15.80
   3 -11  -1  173.78   19.70
   3 -11  -1  187.98   21.30
   3 -11  -1  189.88   19.90
   3 -11  -1  183.58   20.40
   3 -11  -1  171.78   18.60
  -3  11   1  191.38   21.00
  -3  11   1  204.28   20.90
  -3  11   1  209.28   21.70
   2 -11  -1   12.90    4.70
  -2  11   1   12.90    5.80
  -2  11   1   13.30    5.70
  -2  11   1   19.40    7.50
   1 -11  -1    0.10    3.00
   1 -11  -1    4.90    5.00
   1 -11  -1    0.90    5.40
   1 -11  -1    1.30    4.10
  -1  11   1    6.10    5.00
  -1  11   1    4.70    5.20
  -1  11   1   -5.70    4.70
   0 -11  -1   47.50    7.40
   0 -11  -1   47.70    9.30
   0 -11  -1   36.30    9.20
   0 -11  -1   45.30   10.80
   0  11   1   42.00    9.60
   0  11   1   45.50    9.80
   0  11   1   57.79   12.20
  -1 -11  -1   -4.80    7.30
  -1 -11  -1    1.20    4.80
  -1 -11  -1   -1.50    4.30
  -1 -11  -1   -1.50    2.40
   1  11   1   -1.30    4.40
   1  11   1   -6.60    4.50
   1  11   1    6.40    6.60
  -2 -11  -1   38.10    8.30
  -2 -11  -1   49.80   10.30
  -2 -11  -1   41.80    8.30
   2  11   1   42.00    8.70
   2  11   1   46.20    9.30
   2  11   1   61.59   12.60
  -3 -11  -1   -2.20    4.30
  -3 -11  -1    2.90    4.80
  -3 -11  -1   -2.50    5.10
   3  11   1   -3.90    5.50
   3  11   1    2.90    3.80
   3  11   1   -2.60    7.20
  -4 -11  -1   20.10    6.00
  -4 -11  -1   21.50    7.00
  -4 -11  -1   18.00    7.50
   4  11   1   19.90    8.60
   4  11   1   29.40    6.70
   4  11   1   16.80    7.50
  -5 -11  -1  157.48   17.70
  -5 -11  -1  121.79   16.00
   5  11   1  187.38   19.50
   5  11   1  140.59   17.80
   5  11   1  168.28   15.80
  -6 -11  -1   97.89   13.30
  -6 -11  -1   74.89   13.40
   6  11   1  101.59   14.70
   6  11   1   95.59   11.20
   6  11   1  101.79   14.30
   8 -12  -1   -3.70    4.10
   8 -12  -1   -1.70    4.00
   8 -12  -1   10.40    5.30
  -8  12   1    0.30    6.20
  -8  12   1    3.40    7.80
   7 -12  -1   60.59   10.40
   7 -12  -1   61.89   11.20
   7 -12  -1   85.99   11.40
  -7  12   1   71.19   12.90
  -7  12   1   98.69   12.90
   6 -12  -1  143.49   16.50
   6 -12  -1  157.58   20.80
   6 -12  -1  154.88   16.80
   6 -12  -1  148.39   16.70
  -6  12   1  136.49   17.40
  -6  12   1  163.88   19.30
   5 -12  -1  213.28   25.20
   5 -12  -1  230.68   23.40
   5 -12  -1  290.47   25.20
   5 -12  -1  238.68   23.70
  -5  12   1  276.47   25.80
  -5  12   1  247.28   25.60
   4 -12  -1  170.48   19.10
   4 -12  -1  169.48   18.20
   4 -12  -1  165.98   17.30
   4 -12  -1  147.69   17.50
   4 -12  -1  165.78   19.50
  -4  12   1  125.09   18.40
  -4  12   1  186.98   19.50
  -4  12   1  151.68   19.00
   3 -12  -1  178.48   18.90
   3 -12  -1  230.18   19.20
   3 -12  -1  184.08   19.90
   3 -12  -1  190.98   20.70
   3 -12  -1  195.08   20.40
  -3  12   1  132.89   19.70
  -3  12   1  178.18   20.70
   2 -12  -1  165.68   18.40
   2 -12  -1  144.89   19.00
   2 -12  -1  123.19   17.20
   2 -12  -1  183.28   17.90
   2 -12  -1  170.88   16.40
  -2  12   1  160.58   18.90
  -2  12   1  167.58   20.00
  -2  12   1  180.28   19.50
   1 -12  -1   80.09   10.50
   1 -12  -1  108.19   14.90
   1 -12  -1  120.59   14.80
   1 -12  -1   82.99   12.80
   1 -12  -1  110.09   13.20
  -1  12   1  103.19   13.60
  -1  12   1  111.59   15.00
  -1  12   1   72.29   12.30
   0 -12  -1   66.29   12.30
   0 -12  -1   87.89   10.00
   0 -12  -1   98.59   14.60
   0 -12  -1   99.89   12.70
   0 -12  -1   98.79   12.20
   0  12   1  124.29   18.80
   0  12   1  103.99   14.20
   0  12   1  116.89   16.60
  -1 -12  -1  174.38   17.20
  -1 -12  -1  181.58   20.00
  -1 -12  -1  212.98   19.10
  -1 -12  -1  145.99   20.10
  -1 -12  -1  174.28   15.80
   1  12   1  180.78   21.70
   1  12   1  164.68   20.10
   1  12   1  190.58   19.20
  -2 -12  -1  152.48   19.30
  -2 -12  -1  158.38   18.30
  -2 -12  -1  175.18   17.20
   2  12   1  146.79   17.20
   2  12   1  190.88   20.50
   2  12   1  148.69   19.40
  -3 -12  -1   19.50    7.70
  -3 -12  -1   16.60    5.80
  -3 -12  -1   11.60    6.10
   3  12   1    7.10    6.20
   3  12   1   22.50    8.90
   3  12   1   19.30    7.30
  -4 -12  -1   14.50    6.10
  -4 -12  -1   31.90    7.10
   4  12   1   20.00    6.40
   4  12   1   29.30    8.30
   4  12   1   24.60    7.90
  -5 -12  -1    7.10    7.10
  -5 -12  -1   11.30    6.40
   5  12   1    8.30    5.90
   5  12   1   14.60    5.70
   5  12   1   20.50    7.70
   6 -13  -1  -12.30    5.10
   6 -13  -1   -5.30    4.10
   6 -13  -1    0.10    4.20
  -6  13   1   -9.10    6.50
  -6  13   1    1.90    6.40
   5 -13  -1    7.90    6.00
   5 -13  -1    7.80    4.60
   5 -13  -1   -2.20    4.50
   5 -13  -1  -11.30    6.50
  -5  13   1   -0.40    6.10
   4 -13  -1    1.70    4.10
   4 -13  -1    1.00    6.00
   4 -13  -1    3.20    5.40
   4 -13  -1   -1.20    3.60
  -4  13   1   -3.10    5.70
  -4  13   1    0.50    5.80
   3 -13  -1   19.70    7.20
   3 -13  -1    2.90    4.20
   3 -13  -1   16.10    6.40
   3 -13  -1   15.50    6.80
  -3  13   1   11.10    7.30
  -3  13   1   16.50    7.80
  -3  13   1   10.70    6.50
   2 -13  -1   59.89   12.00
   2 -13  -1   48.10    9.90
   2 -13  -1   55.59   11.00
   2 -13  -1   39.10    7.60
   2 -13  -1   43.90    9.60
  -2  13   1   43.40    9.20
  -2  13   1   56.99   10.80
  -2  13   1   58.09   11.20
   1 -13  -1   87.19   14.00
   1 -13  -1   75.29   12.10
   1 -13  -1   95.89   14.70
   1 -13  -1  105.29   10.80
   1 -13  -1   90.99   12.90
  -1  13   1   83.59   14.70
  -1  13   1  104.29   14.50
  -1  13   1   83.09   14.10
   0 -13  -1  143.39   18.10
   0 -13  -1  144.69   15.10
   0 -13  -1   98.79   14.90
   0 -13  -1  114.39   11.90
   0 -13  -1  120.49   14.20
   0  13   1  127.29   15.50
   0  13   1  114.29   16.20
   0  13   1  139.79   17.70
  -1 -13  -1  138.49   12.70
  -1 -13  -1  135.99   14.80
  -1 -13  -1  124.19   13.60
  -1 -13  -1  121.19   17.60
  -1 -13  -1  168.88   18.50
   1  13   1   91.29   15.00
   1  13   1  136.59   15.80
   1  13   1   99.49   16.90
  -2 -13  -1  134.99   17.40
  -2 -13  -1  115.89   13.90
  -2 -13  -1  126.39   16.40
   2  13   1  125.29   17.10
   2  13   1   88.39   15.70
   2  13   1  110.79   14.80
  -3 -13  -1   45.70    9.10
  -3 -13  -1   45.80    9.70
   3  13   1   51.09    9.50
   3  13   1   35.90   11.10
   3  13   1   33.40    9.10
   4 -14  -1   28.70    9.90
   4 -14  -1   25.30    6.10
   4 -14  -1   22.50    8.70
   4 -14  -1   18.70    7.10
  -4  14   1   16.40    7.70
  -4  14   1   20.60    8.30
   3 -14  -1   53.79   11.30
   3 -14  -1   48.90    8.40
   3 -14  -1   58.89   10.60
   3 -14  -1   72.29   12.50
  -3  14   1   56.39   11.40
  -3  14   1   56.29   10.70
   2 -14  -1   36.60    8.70
   2 -14  -1   31.60    8.70
   2 -14  -1   23.70    6.20
   2 -14  -1   39.40   10.00
  -2  14   1   49.70   10.70
  -2  14   1   34.50    9.30
   1 -14  -1   -1.50    3.40
   1 -14  -1   -1.90    6.50
   1 -14  -1   -1.20    5.90
   1 -14  -1   -2.10    5.00
  -1  14   1   -2.40    8.00
  -1  14   1   12.80    6.70
  -1  14   1   -6.20    7.50
   0 -14  -1    9.50    5.80
   0 -14  -1    5.20    7.20
   0 -14  -1    5.40    3.80
   0 -14  -1    1.50    7.50
   0  14   1    8.30    8.80
   0  14   1    5.30    5.40
   0  14   1    4.90    6.90
  -1 -14  -1    8.10    7.50
  -1 -14  -1   -0.80    5.10
  -1 -14  -1    3.50    3.90
  -1 -14  -1    2.60    4.70
   1  14   1   -1.60    6.20
   1  14   1   11.10    7.80
   1  14   1   -2.50    6.60
   2  14  -2   18.30    7.40
   2  14  -2   38.40   10.50
   2  14  -2   13.70    6.30
  -2 -14   2   11.00   12.10
  -2 -14   2   35.10    8.90
   1  14  -2   71.19   12.90
   1  14  -2   73.09   13.10
   1  14  -2  113.89   15.70
  -1 -14   2  102.29   15.40
  -1 -14   2   72.99   12.70
   0  14  -2  118.99   17.90
   0  14  -2  129.09   18.40
   0  14  -2  105.59   14.90
   0 -14   2  127.99   17.60
   0 -14   2   96.39   15.00
   0 -14   2  123.39   11.40
   0 -14   2  105.19   13.10
  -1  14  -2   96.79   14.90
  -1  14  -2   74.59   13.60
  -1  14  -2   65.89   11.50
   1 -14   2   65.99   12.60
   1 -14   2   55.69   10.20
   1 -14   2  105.99   12.10
   1 -14   2   69.69    8.90
  -2  14  -2   69.39   11.20
  -2  14  -2   70.09   12.70
  -2  14  -2   81.99   14.30
   2 -14   2   49.70   10.20
   2 -14   2   81.49   12.60
   2 -14   2   64.99   10.60
   2 -14   2   94.29   10.10
  -3  14  -2  199.38   21.60
  -3  14  -2  229.18   22.30
   3 -14   2  216.68   22.00
   3 -14   2  188.58   19.00
   3 -14   2  170.58   20.10
   3 -14   2  193.58   20.90
  -4  14  -2   57.69   11.00
  -4  14  -2   64.29   11.20
   4 -14   2   48.00   10.30
   4 -14   2   40.40   10.50
   4 -14   2   59.29   10.60
   4 -14   2   84.19   10.70
   4  13  -2    5.80    5.20
   4  13  -2   -7.20    5.80
   4  13  -2   -5.50    6.10
  -4 -13   2    4.30    6.70
  -4 -13   2   -1.40    4.70
   3  13  -2   -1.90    5.10
   3  13  -2   11.40    6.10
   3  13  -2   10.90    7.30
  -3 -13   2  -11.10    6.50
  -3 -13   2    0.90    5.80
  -3 -13   2   -2.70    5.10
   2  13  -2   -2.30    5.10
   2  13  -2   -4.50    4.00
   2  13  -2    6.70    7.70
  -2 -13   2    1.50    4.70
  -2 -13   2    8.80    6.10
  -2 -13   2    5.60    6.50
   1  13  -2   -5.00    4.40
   1  13  -2   10.30    7.70
   1  13  -2    8.00    6.40
  -1 -13   2   -1.50    3.90
  -1 -13   2    6.70    6.40
  -1 -13   2    0.30    5.40
   0  13  -2   19.00    8.60
   0  13  -2   12.50    5.90
   0  13  -2   11.00    6.40
   0 -13   2    8.50    5.20
   0 -13   2   21.70    7.00
   0 -13   2   11.70    3.80
   0 -13   2   15.80    5.80
   0 -13   2   25.70    8.00
  -1  13  -2   60.19   12.50
  -1  13  -2   75.39   12.40
  -1  13  -2   51.69   10.60
   1 -13   2   57.39   10.90
   1 -13   2   50.09    7.90
   1 -13   2   74.99   11.60
   1 -13   2   70.49   12.90
   1 -13   2   62.59   12.10
  -2  13  -2   28.20    7.50
  -2  13  -2   29.60    9.50
  -2  13  -2   24.90    7.40
   2 -13   2    6.70    7.40
   2 -13   2   26.90    7.30
   2 -13   2   47.00   10.30
   2 -13   2   21.10    6.30
   2 -13   2   25.90    6.30
  -3  13  -2  116.49   15.20
  -3  13  -2  110.29   15.10
  -3  13  -2  111.09   16.30
   3 -13   2   96.89   13.50
   3 -13   2   92.69   12.20
   3 -13   2  121.79   16.30
   3 -13   2  108.59   16.90
  -4  13  -2  136.79   20.80
  -4  13  -2  141.09   16.70
  -4  13  -2  110.49   15.70
   4 -13   2  107.79   14.10
   4 -13   2  147.29   17.20
   4 -13   2  142.89   16.10
   4 -13   2  123.79   16.40
  -5  13  -2   49.90   10.30
  -5  13  -2   58.99   12.20
   5 -13   2   64.29   11.10
   5 -13   2   60.39   10.50
   5 -13   2   43.50   10.50
   5 -13   2   41.50    9.40
  -6  13  -2   49.70   12.00
  -6  13  -2   55.29   10.80
   6 -13   2   60.19   11.40
   6 -13   2   63.99   10.50
   6 -13   2   63.49   11.10
   5  12  -2  185.08   18.90
   5  12  -2  162.38   17.90
   5  12  -2  135.29   15.20
  -5 -12   2  148.39   17.00
  -5 -12   2  104.79   15.80
   4  12  -2  185.38   20.60
   4  12  -2  160.18   18.90
   4  12  -2  156.68   17.20
  -4 -12   2  185.28   19.00
  -4 -12   2  174.58   19.00
  -4 -12   2  166.98   20.20
   3  12  -2  128.99   16.40
   3  12  -2   95.89   16.70
   3  12  -2  132.69   14.70
  -3 -12   2  120.29   15.40
  -3 -12   2  129.39   16.80
  -3 -12   2  123.59   14.80
   2  12  -2  241.98   25.80
   2  12  -2  141.99   18.00
   2  12  -2  182.88   21.70
  -2 -12   2  162.28   18.50
  -2 -12   2  185.88   19.40
  -2 -12   2  213.28   24.10
   1  12  -2  254.17   24.10
   1  12  -2  267.87   25.60
   1  12  -2  263.87   26.80
  -1 -12   2  249.68   24.40
  -1 -12   2  218.48   25.00
  -1 -12   2  228.88   23.40
   0  12  -2   92.79   15.30
   0  12  -2   91.19   12.90
   0  12  -2   82.19   13.80
   0 -12   2   81.29   11.60
   0 -12   2   88.49   15.50
   0 -12   2   86.29   11.20
   0 -12   2   90.39   13.00
   0 -12   2   91.09    9.80
  -1  12  -2   45.80    9.80
  -1  12  -2   49.50    9.50
  -1  12  -2   52.69   13.30
   1 -12   2   41.00    9.20
   1 -12   2   74.39   13.10
   1 -12   2   62.29    9.80
   1 -12   2   59.29    9.40
   1 -12   2   47.30   10.50
  -2  12  -2  178.28   20.40
  -2  12  -2  137.49   17.50
  -2  12  -2  145.29   17.90
   2 -12   2  149.19   15.90
   2 -12   2  162.28   18.30
   2 -12   2  172.58   19.40
   2 -12   2  171.18   18.10
   2 -12   2  177.28   18.40
  -3  12  -2   80.09   13.70
  -3  12  -2   88.19   15.10
  -3  12  -2   56.69   10.70
   3 -12   2   92.99   12.80
   3 -12   2   74.19   11.10
   3 -12   2  114.29   16.80
   3 -12   2   89.29   13.40
   3 -12   2   60.19   11.00
  -4  12  -2   13.50    7.20
  -4  12  -2   21.60    6.50
  -4  12  -2   16.40    7.50
   4 -12   2   -2.60    5.70
   4 -12   2   29.80    8.40
   4 -12   2   16.40    5.70
   4 -12   2   14.40    6.20
   4 -12   2   26.20    6.70
  -5  12  -2   -1.10    5.10
  -5  12  -2   12.20    5.90
   5 -12   2   -1.60    6.70
   5 -12   2   -4.50    3.80
   5 -12   2    2.70    4.80
   5 -12   2    6.10    4.20
   5 -12   2    5.10    7.70
  -6  12  -2    3.00    6.10
  -6  12  -2   -3.50    5.00
   6 -12   2   -0.40    6.10
   6 -12   2   -3.20    4.10
   6 -12   2    2.20    4.20
   6 -12   2   -5.50    4.50
  -7  12  -2    4.00    6.40
  -7  12  -2   11.60    6.50
   7 -12   2    2.60    5.00
   7 -12   2   19.40    5.80
   7 -12   2    5.20    5.50
   8 -12   2   41.30    8.00
   7  11  -2    3.90    5.00
   7  11  -2   -4.60    4.80
   7  11  -2    3.00    3.80
  -7 -11   2   -7.40    5.20
   6  11  -2    1.70    5.00
   6  11  -2   -1.40    5.10
   6  11  -2    3.30    3.80
  -6 -11   2    1.90    5.90
  -6 -11   2   -2.70    6.00
   5  11  -2    8.60    4.50
   5  11  -2   -3.30    5.10
   5  11  -2    3.60    4.30
  -5 -11   2   -4.90    5.90
  -5 -11   2    3.00    3.90
  -5 -11   2    6.90    5.70
   4  11  -2   19.60    7.10
   4  11  -2   19.80    6.10
   4  11  -2   36.00    7.90
  -4 -11   2   44.40    9.00
  -4 -11   2   45.00    9.50
  -4 -11   2   38.90    8.40
   3  11  -2   64.09   11.70
   3  11  -2   99.79   12.20
   3  11  -2  113.89   16.20
  -3 -11   2   97.89   12.70
  -3 -11   2   92.99   14.10
  -3 -11   2  101.39   14.10
   2  11  -2   15.50    7.50
   2  11  -2   16.10    6.10
   2  11  -2   17.30    8.00
  -2 -11   2   19.10    6.60
  -2 -11   2   11.20    7.40
  -2 -11   2   22.50    6.60
   1  11  -2  101.89   14.60
   1  11  -2  110.89   15.90
   1  11  -2   99.09   13.30
  -1 -11   2  104.89   13.10
  -1 -11   2  107.99   15.60
  -1 -11   2  100.79   13.90
   0  11  -2  315.97   29.70
   0  11  -2  312.07   29.40
   0  11  -2  279.27   30.20
   0 -11   2  345.87   30.90
   0 -11   2  293.47   27.70
   0 -11   2  349.77   30.50
   0 -11   2  351.66   26.60
   0 -11   2  321.07   29.10
  -1  11  -2  226.88   26.40
  -1  11  -2  280.17   28.80
  -1  11  -2  294.57   27.90
   1 -11   2  295.67   26.60
   1 -11   2  309.37   28.90
   1 -11   2  327.87   28.40
   1 -11   2  303.37   25.40
   1 -11   2  293.17   27.10
  -2  11  -2  294.77   26.40
  -2  11  -2  260.67   26.50
   2 -11   2  257.47   24.50
   2 -11   2  256.37   25.90
   2 -11   2  226.28   24.40
   2 -11   2  239.18   25.00
   2 -11   2  264.27   23.70
  -3  11  -2  209.88   22.80
  -3  11  -2  205.58   21.60
  -3  11  -2  190.38   22.60
   3 -11   2  231.38   23.10
   3 -11   2  222.58   23.10
   3 -11   2  211.88   22.30
   3 -11   2  225.08   21.40
   3 -11   2  236.08   22.10
  -4  11  -2  241.88   27.90
  -4  11  -2  306.17   28.80
  -4  11  -2  301.87   27.20
   4 -11   2  324.77   28.70
   4 -11   2  303.17   27.80
   4 -11   2  336.67   29.80
   4 -11   2  291.07   27.40
   4 -11   2  287.47   27.30
  -5  11  -2   30.80    8.20
  -5  11  -2   23.30    9.70
   5 -11   2   37.00   10.20
   5 -11   2   27.60    8.20
   5 -11   2   38.70    8.10
   5 -11   2   30.70    8.00
   5 -11   2   49.50    9.90
  -6  11  -2   87.29   12.30
  -6  11  -2  104.09   16.60
   6 -11   2   59.49   11.40
   6 -11   2   85.79   12.10
   6 -11   2   97.39   13.20
   6 -11   2  103.89   15.00
   6 -11   2  105.69   13.40
  -7  11  -2  142.49   17.20
  -7  11  -2  117.49   14.20
   7 -11   2  107.79   14.40
   7 -11   2  129.89   14.30
   7 -11   2  105.99   14.80
  -8  11  -2   31.50    7.40
  -8  11  -2   29.60    9.50
   8 -11   2   26.70    6.90
   8 -11   2   29.60    9.00
   7  10  -2   54.49   10.60
   7  10  -2   60.39   10.70
   7  10  -2   52.79    8.40
  -7 -10   2   42.70    9.90
  -7 -10   2   51.79    8.80
   6  10  -2   66.29    9.10
   6  10  -2   64.29   10.20
   6  10  -2   49.90   10.60
  -6 -10   2   46.20    9.80
  -6 -10   2   59.09    9.70
   5  10  -2   33.20    7.50
   5  10  -2   32.50    8.80
   5  10  -2   49.80    8.40
  -5 -10   2   36.70    9.20
  -5 -10   2   48.90    9.00
   4  10  -2  143.99   17.60
   4  10  -2  126.29   15.50
   4  10  -2  174.28   18.90
  -4 -10   2  150.48   16.90
  -4 -10   2  176.38   18.00
  -4 -10   2  163.58   17.80
   3  10  -2  144.59   18.70
   3  10  -2  210.38   19.00
   3  10  -2  169.08   19.90
  -3 -10   2  184.28   19.00
  -3 -10   2  166.98   18.50
  -3 -10   2  187.38   20.10
   2  10  -2  148.29   17.20
   2  10  -2  150.68   15.80
   2  10  -2  141.79   17.30
  -2 -10   2  120.19   15.30
  -2 -10   2  122.99   15.40
  -2 -10   2  148.69   17.50
   1  10  -2   28.40    8.80
   1  10  -2   27.40    7.60
   1  10  -2   28.90    8.10
  -1 -10   2   25.60    7.10
  -1 -10   2   25.90    7.50
  -1 -10   2   42.10   10.20
   0  10  -2    5.80    5.70
   0  10  -2    5.10    3.60
   0  10  -2   -1.20    4.30
   0 -10   2   -3.00    3.30
   0 -10   2    1.50    4.90
   0 -10   2    2.00    2.70
   0 -10   2    5.70    5.10
   0 -10   2    7.40    4.30
  -1  10  -2   70.49   12.80
  -1  10  -2   81.69   14.70
  -1  10  -2   53.69   10.70
   1 -10   2   64.49   12.70
   1 -10   2   75.69   12.10
   1 -10   2   57.89    8.80
   1 -10   2   62.39   12.50
   1 -10   2   62.19   11.60
  -2  10  -2   26.50    8.20
  -2  10  -2   32.00    8.60
  -2  10  -2   18.50    5.70
   2 -10   2   26.20    8.10
   2 -10   2   17.80    6.30
   2 -10   2   24.70    6.90
   2 -10   2   20.80    6.10
   2 -10   2   15.60    7.70
  -3  10  -2   10.40    6.50
  -3  10  -2   16.40    5.20
  -3  10  -2   16.40    7.30
   3 -10   2    8.90    6.40
   3 -10   2   13.60    5.90
   3 -10   2   18.10    6.60
   3 -10   2    6.60    5.70
   3 -10   2    8.60    5.40
  -4  10  -2  128.29   14.60
  -4  10  -2  115.19   15.90
  -4  10  -2  154.68   16.90
   4 -10   2  115.29   14.50
   4 -10   2  124.99   15.10
   4 -10   2  115.29   16.90
   4 -10   2  106.49   14.30
   4 -10   2  101.89   14.20
  -5  10  -2   97.19   12.70
  -5  10  -2   99.29   16.20
   5 -10   2  107.49   15.20
   5 -10   2   91.39   13.50
   5 -10   2  114.09   13.80
   5 -10   2   89.19   13.40
   5 -10   2  116.89   13.80
  -6  10  -2   36.90    8.10
  -6  10  -2   42.90   11.00
   6 -10   2   44.10    8.80
   6 -10   2   43.00    8.80
   6 -10   2   37.40   11.30
   6 -10   2   53.19   10.30
  -7  10  -2  227.78   22.00
  -7  10  -2  188.38   17.50
   7 -10   2  192.48   18.70
   7 -10   2  122.19   19.80
   7 -10   2  187.88   18.60
   7 -10   2  149.59   18.10
  -8  10  -2  279.67   22.60
  -8  10  -2  243.88   25.80
   8 -10   2  215.18   23.40
   8 -10   2  279.37   23.70
   8 -10   2  225.08   24.70
  -9  10  -2   55.89   12.10
  -9  10  -2   87.69   10.60
   9 -10   2   74.99   10.00
   9 -10   2   78.99   13.80
   8   9  -2   31.20    7.50
   8   9  -2   37.50    7.30
   8   9  -2   39.60    6.90
  -8  -9   2   44.90    8.30
  -8  -9   2   38.00    8.90
   7   9  -2   59.79   11.20
   7   9  -2   54.99   10.10
   7   9  -2   71.59    9.30
  -7  -9   2   78.99   12.20
  -7  -9   2   87.29   11.20
   6   9  -2  127.79   13.60
   6   9  -2  155.78   16.70
   6   9  -2  136.39   15.70
  -6  -9   2  137.79   16.20
  -6  -9   2  118.79   15.40
  -6  -9   2  126.59   14.80
   5   9  -2  172.18   18.20
   5   9  -2  149.29   15.70
   5   9  -2  138.69   16.90
  -5  -9   2  160.68   17.50
  -5  -9   2  144.99   17.10
   4   9  -2  390.46   35.40
   4   9  -2  390.96   36.10
   4   9  -2  440.96   34.50
  -4  -9   2  394.26   35.10
  -4  -9   2  397.66   35.00
  -4  -9   2  418.46   35.60
   3   9  -2  457.05   40.60
   3   9  -2  466.55   40.00
   3   9  -2  516.15   39.20
  -3  -9   2  437.46   39.20
  -3  -9   2  465.15   39.30
  -3  -9   2  452.75   39.90
   2   9  -2  427.96   37.50
   2   9  -2  418.06   38.40
   2   9  -2  436.36   36.50
  -2  -9   2  456.85   37.00
  -2  -9   2  399.96   36.90
  -2  -9   2  423.26   37.20
   1   9  -2  378.86   33.80
   1   9  -2  380.46   34.90
   1   9  -2  377.36   32.90
  -1  -9   2  352.56   32.40
  -1  -9   2  397.66   29.40
  -1  -9   2  349.96   30.40
  -1  -9   2  388.26   34.40
  -1  -9   2  361.66   33.60
   0   9  -2  264.47   26.80
   0   9  -2  235.28   24.30
   0  -9   2  249.88   21.90
   0  -9   2  231.88   23.10
   0  -9   2  249.68   25.20
   0  -9   2  286.97   26.20
   0  -9   2  274.47   24.80
  -1   9  -2  402.86   39.80
  -1   9  -2  477.25   40.90
  -1   9  -2  475.25   42.10
   1  -9   2  458.35   40.90
   1  -9   2  511.95   41.70
   1  -9   2  477.25   40.30
   1  -9   2  507.35   40.50
   1  -9   2  494.25   38.90
  -2   9  -2  394.46   33.10
  -2   9  -2  375.86   33.60
  -2   9  -2  358.56   34.00
   2  -9   2  343.87   33.10
   2  -9   2  318.07   31.30
   2  -9   2  399.16   33.00
   2  -9   2  347.77   33.10
   2  -9   2  399.26   33.80
  -3   9  -2  158.58   19.20
  -3   9  -2  213.28   21.20
  -3   9  -2  137.29   17.50
   3  -9   2  201.38   19.20
   3  -9   2  163.28   18.80
   3  -9   2  201.08   19.60
   3  -9   2  138.09   18.50
   3  -9   2  147.59   17.70
  -4   9  -2    7.20    5.20
  -4   9  -2    2.70    4.80
  -4   9  -2    3.90    4.30
   4  -9   2    4.80    5.60
   4  -9   2    4.40    4.20
   4  -9   2    4.60    4.80
   4  -9   2    3.70    4.00
  -5   9  -2   25.80    7.20
  -5   9  -2   35.60   10.30
   5  -9   2   35.80    8.80
   5  -9   2   38.80    8.40
   5  -9   2   43.00   11.10
   5  -9   2   29.00    7.80
  -6   9  -2   55.89   12.30
  -6   9  -2   53.29    8.60
   6  -9   2   46.20    8.90
   6  -9   2   66.49   10.40
   6  -9   2   39.10    8.90
   6  -9   2   69.09   13.70
  -7   9  -2    5.00    5.90
  -7   9  -2    3.80    3.40
   7  -9   2    2.80    3.60
   7  -9   2    8.90    8.40
   7  -9   2    3.90    4.70
   7  -9   2    3.00    3.60
  -8   9  -2    8.10    3.90
  -8   9  -2    4.60    6.30
   8  -9   2   -6.60    5.90
   8  -9   2    0.70    3.30
   8  -9   2   -4.80    5.20
  -9   9  -2    9.40    3.90
  -9   9  -2   -1.70    6.80
   9  -9   2   11.00    6.30
   9  -9   2    8.20    3.80
 -10   9  -2   17.90    7.70
   9   8  -2   13.40    5.30
   9   8  -2   22.00    4.70
   9   8  -2    9.20    4.60
   8   8  -2   57.79    8.00
   8   8  -2   45.50    9.20
   8   8  -2   63.79   11.00
  -8  -8   2   58.79    9.60
  -8  -8   2   66.89   11.00
   7   8  -2   12.90    5.10
   7   8  -2    7.50    4.10
   7   8  -2   13.40    4.40
  -7  -8   2   12.30    6.00
  -7  -8   2    9.60    4.80
  -7  -8   2   13.90    5.30
   6   8  -2    4.10    3.60
   6   8  -2    9.30    4.80
   6   8  -2    8.90    5.20
  -6  -8   2    4.50    5.20
  -6  -8   2    2.50    4.30
  -6  -8   2    5.70    3.60
   5   8  -2    0.70    4.00
   5   8  -2   -4.90    2.90
   5   8  -2    2.50    3.80
  -5  -8   2    2.70    4.10
  -5  -8   2    0.00    3.80
  -5  -8   2   -0.10    5.00
   4   8  -2   52.99   11.40
   4   8  -2   59.39   10.90
   4   8  -2   33.10    7.60
  -4  -8   2   34.90    7.90
  -4  -8   2   50.49   10.20
  -4  -8   2   56.49   11.00
   3   8  -2  142.59   15.10
   3   8  -2  116.69   16.60
   3   8  -2  131.99   16.20
  -3  -8   2  121.89   15.00
  -3  -8   2  136.99   15.60
  -3  -8   2  142.89   16.10
   2   8  -2  112.59   15.40
   2   8  -2  117.49   15.00
   2   8  -2  110.69   13.80
  -2  -8   2  122.59   14.50
  -2  -8   2  136.19   16.00
  -2  -8   2   99.89   14.00
   1   8  -2  102.49   13.80
   1   8  -2  111.89   17.80
   1   8  -2  103.79   13.30
  -1  -8   2  109.69   14.00
  -1  -8   2   91.19   13.60
  -1  -8   2   98.99   12.90
   0   8  -2  821.92   70.49
   0   8  -2  864.61   69.49
   0   8  -2  859.01   68.99
   0  -8   2  883.61   67.99
   0  -8   2  864.81   68.89
   0  -8   2 1058.79   71.39
   0  -8   2  954.10   66.89
   0  -8   2  773.72   69.19
  -1   8  -2 1049.49   80.99
  -1   8  -2 1042.80   82.59
  -1   8  -2  899.41   79.89
   1  -8   2 1211.68   82.79
   1  -8   2  974.30   80.79
   1  -8   2 1029.50   80.29
   1  -8   2 1118.89   81.09
   1  -8   2 1057.39   79.19
  -2   8  -2  190.38   19.00
  -2   8  -2  157.98   18.60
  -2   8  -2  209.08   21.30
   2  -8   2  147.39   18.60
   2  -8   2  135.39   17.00
   2  -8   2  175.48   19.10
   2  -8   2  149.29   18.10
  -3   8  -2  220.48   23.00
  -3   8  -2  249.38   25.60
   3  -8   2  274.77   24.50
   3  -8   2  239.78   25.50
   3  -8   2  221.98   23.60
   3  -8   2  258.17   24.60
  -4   8  -2  399.36   35.00
  -4   8  -2  404.56   35.20
   4  -8   2  439.96   37.10
   4  -8   2  352.66   33.20
   4  -8   2  311.37   32.50
   4  -8   2  393.26   34.10
  -5   8  -2  411.26   33.20
  -5   8  -2  384.76   35.80
   5  -8   2  368.86   34.00
   5  -8   2  400.16   34.20
   5  -8   2  397.76   34.40
  -6   8  -2  311.67   31.90
  -6   8  -2  366.56   29.30
   6  -8   2  328.77   30.40
   6  -8   2  337.57   30.40
   6  -8   2  313.67   33.00
   6  -8   2  423.06   32.20
  -7   8  -2  373.06   35.80
  -7   8  -2  392.16   32.20
   7  -8   2  425.26   34.10
   7  -8   2  385.66   34.30
   7  -8   2  419.96   34.10
  -8   8  -2  214.08   21.80
  -8   8  -2  169.88   15.80
   8  -8   2  157.68   18.30
   8  -8   2  178.88   17.60
   8  -8   2  209.88   22.00
  -9   8  -2    8.00    6.40
  -9   8  -2   23.80    4.00
   9  -8   2   13.90    6.60
   9  -8   2   15.00    4.90
 -10   8  -2   33.70   10.40
  10  -8   2   22.20    5.10
  10  -8   2   42.60    8.90
  10   7  -2  108.99   12.50
  10   7  -2  118.89   10.70
  10   7  -2   87.29   12.20
   9   7  -2   89.39   10.80
   9   7  -2   78.39   11.40
   9   7  -2  100.09   10.10
   8   7  -2  153.18   16.00
   8   7  -2  154.68   15.60
   8   7  -2  114.69   13.50
  -8  -7   2  156.78   15.70
  -8  -7   2  142.79   14.20
  -8  -7   2  148.89   14.50
   7   7  -2  168.98   17.50
   7   7  -2  146.39   15.20
   7   7  -2  155.88   16.90
  -7  -7   2  164.98   17.60
  -7  -7   2  172.28   16.40
  -7  -7   2  179.28   16.20
   6   7  -2  412.46   33.90
   6   7  -2  373.16   31.50
   6   7  -2  359.06   32.70
  -6  -7   2  383.06   32.50
  -6  -7   2  393.46   32.40
  -6  -7   2  399.46   33.60
   5   7  -2  314.57   23.90
   5   7  -2  257.97   25.10
   5   7  -2  292.77   25.20
  -5  -7   2  265.47   24.30
  -5  -7   2  225.58   24.40
  -5  -7   2  223.08   23.20
   4   7  -2  314.57   29.20
   4   7  -2  320.07   27.10
   4   7  -2  310.47   28.30
  -4  -7   2  301.97   28.20
  -4  -7   2  304.67   28.20
   3   7  -2 1015.10   81.79
   3   7  -2 1073.79   81.29
   3   7  -2 1127.19   80.19
  -3  -7   2 1027.60   80.69
  -3  -7   2 1075.19   81.29
  -3  -7   2 1004.70   80.49
   2   7  -2  101.89   12.60
   2   7  -2  104.29   14.40
   2   7  -2  104.79   16.00
  -2  -7   2  114.59   14.70
  -2  -7   2  106.29   13.70
  -2  -7   2   95.89   12.80
   1   7  -2   87.09   16.00
   1   7  -2   47.30    9.80
   1   7  -2   65.39   11.20
  -1  -7   2   73.49   13.80
  -1  -7   2   67.19   12.20
  -1  -7   2   67.39   11.90
  -1  -7   2   67.89    7.60
   0   7  -2   -0.50    3.00
   0   7  -2   -1.60    3.10
   0   7  -2    2.50    4.30
   0  -7   2    3.10    4.10
   0  -7   2   -0.80    4.30
   0  -7   2    3.40    4.10
   0  -7   2   -0.30    3.10
   0  -7   2    2.90    2.50
  -1   7  -2   -3.30    3.10
  -1   7  -2   -0.50    3.60
  -1   7  -2    5.20    5.80
   1  -7   2    2.20    4.40
   1  -7   2   10.60    4.90
   1  -7   2    7.40    4.30
   1  -7   2    6.70    4.90
  -2   7  -2   -0.40    3.00
  -2   7  -2   -2.80    2.90
  -2   7  -2    5.10    5.20
   2  -7   2    3.70    4.70
   2  -7   2    3.20    4.50
   2  -7   2    0.10    4.60
   2  -7   2    1.50    3.40
  -3   7  -2  298.57   25.30
  -3   7  -2  267.07   26.60
  -3   7  -2  200.48   24.40
   3  -7   2  302.87   26.40
   3  -7   2  236.48   26.50
   3  -7   2  225.08   24.50
   3  -7   2  312.77   25.90
  -4   7  -2   -0.30    4.40
  -4   7  -2   -1.00    3.00
   4  -7   2    2.60    3.90
   4  -7   2    2.60    5.20
   4  -7   2   -2.60    4.20
   4  -7   2    6.80    4.60
  -5   7  -2  426.56   36.80
  -5   7  -2  471.15   40.60
   5  -7   2  506.05   39.10
   5  -7   2  357.66   37.50
   5  -7   2  541.85   43.50
   5  -7   2  480.85   39.00
  -6   7  -2  280.07   28.00
   6  -7   2  250.17   28.90
   6  -7   2  315.77   26.30
   6  -7   2  288.87   26.00
  -7   7  -2  160.78   13.80
  -7   7  -2  150.28   17.90
   7  -7   2  127.89   14.80
   7  -7   2  153.88   16.40
   7  -7   2   92.49   19.00
  -8   7  -2  292.47   29.00
  -8   7  -2  283.17   23.50
   8  -7   2  315.67   26.20
   8  -7   2  282.77   29.90
   8  -7   2  323.87   27.20
  -9   7  -2  164.88   19.10
   9  -7   2  135.89   20.00
   9  -7   2  163.58   15.40
   9  -7   2  159.88   16.80
 -10   7  -2   33.00    8.90
  10  -7   2   34.70    7.90
  10  -7   2   27.70    5.60
  11  -7   2   51.69    9.10
  11  -7   2   37.00    5.80
  10   6  -2   16.40    5.20
  10   6  -2   12.50    4.00
   9   6  -2    2.40    3.50
   9   6  -2   -2.60    2.80
   9   6  -2   -4.00    4.00
   8   6  -2    5.80    3.50
   8   6  -2    2.20    3.50
   8   6  -2    5.70    4.20
  -8  -6   2    4.70    3.60
   7   6  -2   94.19   12.20
   7   6  -2  107.09   11.50
   7   6  -2  127.89   13.00
  -7  -6   2  105.19   13.00
  -7  -6   2   89.49   11.20
  -7  -6   2  102.99   11.70
   6   6  -2  109.39   13.00
   6   6  -2  102.19   12.50
   6   6  -2  112.49   11.80
  -6  -6   2   97.19   12.10
  -6  -6   2  109.29   12.00
  -6  -6   2   88.19   12.80
   5   6  -2  187.38   18.10
   5   6  -2  222.98   20.00
   5   6  -2  198.48   19.80
  -5  -6   2  199.68   19.10
  -5  -6   2  153.68   17.70
  -5  -6   2  197.58   20.10
   4   6  -2  357.46   31.30
   4   6  -2  358.56   32.40
   4   6  -2  389.46   33.30
  -4  -6   2  333.07   31.80
  -4  -6   2  391.76   33.20
  -4  -6   2  425.16   32.80
   3   6  -2 1203.68   85.79
   3   6  -2 1197.08   87.89
   3   6  -2 1099.29   86.39
  -3  -6   2 1100.69   86.19
  -3  -6   2 1071.49   86.29
  -3  -6   2 1152.28   86.59
   2   6  -2  317.77   28.20
   2   6  -2  339.57   29.70
   2   6  -2  342.97   30.60
  -2  -6   2  310.37   28.50
  -2  -6   2  311.27   29.40
  -2  -6   2  311.07   29.10
   1   6  -2  252.67   25.50
   1   6  -2  271.27   24.10
   1   6  -2  243.68   24.50
  -1  -6   2  278.17   25.40
  -1  -6   2  224.98   24.50
  -1  -6   2  260.77   24.00
   0   6  -2  860.41   67.19
   0   6  -2  830.62   65.69
   0   6  -2  888.01   65.49
   0  -6   2  712.73   64.09
   0  -6   2  878.31   66.69
   0  -6   2  829.02   64.09
  -1   6  -2 1362.76  110.29
  -1   6  -2 1389.46  108.79
  -1   6  -2 1537.15  109.59
   1  -6   2 1617.04  110.89
   1  -6   2 1427.96  109.39
   1  -6   2 1377.86  108.89
   1  -6   2 1459.85  108.69
  -2   6  -2  970.80   78.99
  -2   6  -2 1033.90   77.59
  -2   6  -2 1044.30   78.29
   2  -6   2 1099.99   79.69
   2  -6   2  996.90   77.89
   2  -6   2 1066.79   77.89
   2  -6   2  840.12   77.29
  -3   6  -2  574.94   44.90
  -3   6  -2  510.85   44.80
   3  -6   2  482.05   43.00
   3  -6   2  543.25   43.90
   3  -6   2  509.75   43.90
  -4   6  -2  285.97   27.30
  -4   6  -2  361.36   30.70
   4  -6   2  296.97   31.40
   4  -6   2  283.47   28.40
   4  -6   2  353.96   29.30
   4  -6   2  333.57   29.40
  -5   6  -2    1.10    4.50
  -5   6  -2    4.70    3.20
   5  -6   2    6.80    4.90
   5  -6   2   -2.30    4.90
   5  -6   2   -0.50    3.60
   5  -6   2   -1.80    3.10
  -6   6  -2   16.40    4.50
  -6   6  -2   23.60    7.80
   6  -6   2   12.10    6.40
   6  -6   2   20.20    5.90
   6  -6   2   18.20    5.90
  -7   6  -2    9.10    3.40
  -7   6  -2   12.60    6.90
   7  -6   2   15.50    8.20
   7  -6   2    9.40    4.60
   7  -6   2    6.10    4.70
  -8   6  -2    1.30    2.20
  -8   6  -2    9.00    6.40
   8  -6   2    1.60    5.10
   8  -6   2    2.00    2.90
   8  -6   2    4.40    6.30
  -9   6  -2    3.30    6.40
   9  -6   2    4.50    7.20
   9  -6   2    9.80    5.30
   9  -6   2    5.10    3.40
  10  -6   2   18.80    4.50
  10  -6   2   28.00    7.30
  11  -6   2    2.20    3.00
  11  -6   2   12.30    6.00
  10   5  -2   97.09   12.00
  10   5  -2  114.69   13.50
  10   5  -2  114.19   11.10
   9   5  -2   22.70    5.70
   9   5  -2   27.80    5.80
   9   5  -2   26.80    5.70
   8   5  -2   29.20    6.70
   8   5  -2   25.90    6.20
   8   5  -2   38.00    6.60
   7   5  -2  138.29   15.30
   7   5  -2  141.79   15.20
   7   5  -2  142.29   14.40
  -7  -5   2  164.88   16.80
  -7  -5   2  146.39   14.30
  -7  -5   2  152.98   14.00
   6   5  -2    0.40    3.10
   6   5  -2    1.10    3.10
   6   5  -2    6.10    4.20
  -6  -5   2    0.70    4.10
  -6  -5   2    8.60    3.70
  -6  -5   2    3.20    3.80
   5   5  -2    0.20    2.90
   5   5  -2   -2.00    3.30
   5   5  -2    2.10    3.20
  -5  -5   2   -0.80    4.80
  -5  -5   2    1.50    3.00
  -5  -5   2    1.40    2.90
   4   5  -2  375.26   31.40
   4   5  -2  329.37   31.90
   4   5  -2  398.56   32.40
  -4  -5   2  320.77   32.00
  -4  -5   2  425.56   32.30
  -4  -5   2  401.76   32.30
   3   5  -2   37.00    8.50
   3   5  -2   51.29    8.90
   3   5  -2   48.50   10.70
  -3  -5   2   52.29   10.50
  -3  -5   2   34.30    8.40
   2   5  -2   48.10   10.30
   2   5  -2   59.59   11.90
   2   5  -2   54.79    9.80
  -2  -5   2   54.29   10.50
  -2  -5   2   53.69   11.10
  -2  -5   2   36.30    8.60
   1   5  -2  361.46   33.20
   1   5  -2  362.96   32.40
   1   5  -2  345.07   31.10
  -1  -5   2  364.86   32.50
  -1  -5   2  362.66   32.60
  -1  -5   2  381.06   31.90
   0   5  -2  287.57   28.10
   0   5  -2  315.67   26.80
   0   5  -2  228.38   25.90
   0  -5   2  268.17   25.80
   0  -5   2  319.87   26.00
   0  -5   2  262.47   26.60
   0  -5   2  269.67   26.80
  -1   5  -2 1167.08   97.99
  -1   5  -2 1501.15   99.39
  -1   5  -2 1273.47   99.99
   1  -5   2 1380.26   99.39
   1  -5   2 1289.07   99.39
   1  -5   2 1196.08   97.59
   1  -5   2 1355.36   99.19
  -2   5  -2 1155.78   82.19
  -2   5  -2 1114.99   83.29
  -2   5  -2 1011.80   80.59
   2  -5   2  970.20   80.99
   2  -5   2 1114.99   81.39
   2  -5   2 1009.90   81.79
  -3   5  -2   82.09   13.30
   3  -5   2   79.99   14.80
   3  -5   2   92.49   12.00
   3  -5   2   81.99   13.20
   3  -5   2   82.79   13.30
  -4   5  -2  690.73   57.49
  -4   5  -2  808.52   60.89
   4  -5   2  787.22   59.29
   4  -5   2  761.22   59.59
   4  -5   2  722.93   62.29
  -5   5  -2  562.74   46.80
   5  -5   2  568.44   48.20
   5  -5   2  644.24   49.40
   5  -5   2  694.53   49.80
   5  -5   2  597.74   52.39
  -6   5  -2  690.13   55.39
  -6   5  -2  703.23   59.59
   6  -5   2  717.53   57.99
   6  -5   2  835.12   58.69
   6  -5   2  799.32   63.09
  -7   5  -2  600.14   50.59
  -7   5  -2  612.14   45.30
   7  -5   2  608.24   48.10
   7  -5   2  613.14   48.60
   7  -5   2  622.74   52.99
  -8   5  -2  324.77   31.10
   8  -5   2  345.77   28.40
   8  -5   2  343.77   33.10
   8  -5   2  338.37   29.10
   9  -5   2   74.89   14.60
   9  -5   2   83.89    9.60
   9  -5   2   71.09   10.80
  10  -5   2   66.49   10.40
  10  -5   2   80.29    8.90
  11  -5   2   53.99    6.70
  11  -5   2   54.79    8.50
  11   4  -2   60.09    8.20
  11   4  -2   66.19    8.00
  11   4  -2   70.89    8.10
  11   4  -2   53.39    9.50
  10   4  -2   99.09   10.00
  10   4  -2  100.49   11.20
  10   4  -2  102.19   12.50
  10   4  -2   92.79   10.70
   9   4  -2  221.48   20.20
   9   4  -2  231.38   20.30
   9   4  -2  246.98   20.70
   8   4  -2  143.19   15.00
   8   4  -2  155.08   14.90
   8   4  -2  161.88   15.20
   7   4  -2  282.17   24.40
   7   4  -2  260.77   23.80
   7   4  -2  301.17   24.50
   6   4  -2 1033.10   77.59
   6   4  -2  917.91   77.09
   6   4  -2 1049.49   77.39
  -6  -4   2 1070.89   76.39
  -6  -4   2 1038.70   76.19
  -6  -4   2 1091.29   79.29
   5   4  -2 1173.98   80.99
   5   4  -2  983.20   80.19
   5   4  -2 1011.40   79.99
  -5  -4   2 1083.49   81.99
  -5  -4   2 1053.09   79.59
  -5  -4   2 1129.79   79.89
   4   4  -2  686.63   51.59
   4   4  -2  662.73   50.79
   4   4  -2  641.94   50.79
  -4  -4   2  605.64   49.99
  -4  -4   2  642.94   50.59
  -4  -4   2  656.03   52.19
   3   4  -2  964.60   76.39
   3   4  -2 1116.89   77.79
   3   4  -2 1021.60   76.29
  -3  -4   2  961.60   77.09
  -3  -4   2  983.60   76.39
   2   4  -2 1632.64  127.69
   2   4  -2 1856.81  127.79
   2   4  -2 1627.34  126.39
  -2  -4   2 1706.13  127.29
  -2  -4   2 1705.93  127.29
  -2  -4   2 1829.22  127.69
   1   4  -2  108.19   13.90
   1   4  -2  103.99   13.90
   1   4  -2  133.59   13.50
  -1  -4   2  107.29   13.80
  -1  -4   2  105.19   12.90
  -1  -4   2  102.89   13.50
   0   4  -2  130.19   16.20
   0   4  -2  141.89   15.50
   0  -4   2  127.79   15.70
   0  -4   2  125.69   15.50
   0  -4   2  134.79   14.10
   0  -4   2  123.39   14.40
  -1   4  -2 1185.28   89.49
  -1   4  -2 1331.17   91.39
  -1   4  -2 1242.88   88.99
   1  -4   2 1044.10   88.79
   1  -4   2 1131.19   88.19
   1  -4   2 1141.59   88.99
   1  -4   2 1178.88   89.89
  -2   4  -2    0.50    4.40
  -2   4  -2    9.80    5.80
  -2   4  -2    8.90    5.50
  -2   4  -2    4.10    4.10
   2  -4   2   15.20    5.70
   2  -4   2    8.90    4.80
   2  -4   2    6.20    4.60
   2  -4   2    9.30    6.20
  -3   4  -2    3.80    5.70
  -3   4  -2    1.30    2.70
  -3   4  -2    4.90    5.20
   3  -4   2    0.50    4.60
   3  -4   2    0.10    5.70
   3  -4   2    5.60    3.90
   3  -4   2    2.40    3.50
  -4   4  -2    0.30    2.70
  -4   4  -2    2.00    5.60
  -4   4  -2    4.10    4.40
   4  -4   2   -1.70    3.70
   4  -4   2    6.60    4.20
   4  -4   2   -2.40    4.20
   4  -4   2    0.60    3.20
  -5   4  -2  354.66   28.30
  -5   4  -2  360.06   31.50
   5  -4   2  344.37   34.00
   5  -4   2  351.86   30.00
   5  -4   2  322.17   30.00
  -6   4  -2  429.96   37.00
  -6   4  -2  440.86   32.80
   6  -4   2  432.96   39.60
   6  -4   2  395.86   35.30
  -7   4  -2   82.59   13.20
  -7   4  -2   65.89    6.50
   7  -4   2   58.89   10.10
   7  -4   2   63.79   10.30
   7  -4   2   50.49   13.70
  -8   4  -2   71.89   12.80
   8  -4   2   66.59   13.60
   8  -4   2   84.39   10.60
   8  -4   2   74.49    9.60
   9  -4   2  153.78   15.00
   9  -4   2  143.89   18.60
   9  -4   2  144.29   14.20
  10  -4   2   58.49   13.00
  10  -4   2   83.59    8.80
  10  -4   2   63.49    9.70
  11  -4   2  118.69   10.70
  11  -4   2  105.99   12.90
  11   3  -2    5.70    5.50
  11   3  -2   -1.00    4.10
  11   3  -2    9.10    6.10
  11   3  -2    3.30    4.00
  10   3  -2   -1.20    4.90
  10   3  -2    3.40    5.30
  10   3  -2    1.10    3.30
  10   3  -2   -3.50    3.90
  10   3  -2   -2.70    3.40
   9   3  -2    1.20    2.50
   9   3  -2    1.20    4.00
   9   3  -2    3.70    3.20
   9   3  -2    2.20    4.30
   9   3  -2    1.90    4.50
   8   3  -2    5.30    3.80
   8   3  -2    8.00    3.50
   8   3  -2    3.70    4.30
   8   3  -2   10.70    3.60
   7   3  -2   81.99   10.10
   7   3  -2   95.39   11.10
   7   3  -2   86.29   10.00
   7   3  -2   91.09   11.10
   6   3  -2  464.95   36.90
   6   3  -2  471.85   37.00
   6   3  -2  482.35   38.30
   6   3  -2  447.26   36.60
   5   3  -2  794.72   59.99
   5   3  -2  781.32   58.49
   5   3  -2  783.12   58.89
  -5  -3   2  794.92   57.79
  -5  -3   2  744.53   57.59
  -5  -3   2  738.73   60.49
   4   3  -2  456.75   39.70
   4   3  -2  511.65   41.30
   4   3  -2  498.15   40.30
  -4  -3   2  564.44   39.80
  -4  -3   2  497.65   42.10
  -4  -3   2  501.25   39.70
   3   3  -2  755.72   60.39
   3   3  -2  841.22   60.49
   3   3  -2  757.42   60.69
  -3  -3   2  815.72   59.79
  -3  -3   2  793.42   61.89
  -3  -3   2  756.32   59.89
   2   3  -2 4402.26  304.27
   2   3  -2 4388.26  304.07
   2   3  -2 4005.50  304.37
  -2  -3   2 4218.38  304.57
   1   3  -2 1303.07  101.49
   1   3  -2 1323.37  102.39
   1   3  -2 1333.97  101.09
  -1  -3   2 1527.45  102.49
  -1  -3   2 1380.56  101.49
  -1  -3   2 1362.96  102.09
   0   3  -2  661.63   51.69
   0   3  -2  676.93   52.79
   0   3  -2  694.93   54.09
   0   3  -2  734.33   52.39
   0  -3   2  657.33   52.89
   0  -3   2  696.13   52.39
   0  -3   2  639.24   53.29
   0  -3   2  617.84   51.39
  -1   3  -2 3265.87  210.38
  -1   3  -2 3009.30  211.78
  -1   3  -2 2494.05  208.78
  -1   3  -2 3001.50  211.08
   1  -3   2 3044.70  211.38
   1  -3   2 2978.10  210.28
   1  -3   2 2864.61  209.18
   1  -3   2 2647.94  210.28
  -2   3  -2  975.40   73.29
  -2   3  -2 1002.40   76.19
   2  -3   2 1033.10   73.89
   2  -3   2  785.72   72.09
   2  -3   2 1065.79   75.19
  -3   3  -2 1174.88   84.99
  -3   3  -2 1154.48   86.39
  -3   3  -2 1301.47   90.59
   3  -3   2 1209.88   87.39
   3  -3   2 1069.29   85.19
   3  -3   2  973.10   87.99
  -4   3  -2  265.77   30.30
  -4   3  -2  301.77   26.10
  -4   3  -2  317.97   28.70
   4  -3   2  388.36   28.50
   4  -3   2  314.57   31.70
  -5   3  -2  548.35   52.19
  -5   3  -2  720.23   50.89
  -5   3  -2  554.14   46.40
   5  -3   2  650.13   48.80
   5  -3   2  654.83   53.49
  -6   3  -2  239.38   23.50
  -6   3  -2  236.68   19.40
  -6   3  -2  302.77   27.80
   6  -3   2  233.18   21.90
   6  -3   2  243.88   26.20
  -7   3  -2   25.60    7.40
   7  -3   2   18.30    7.60
   8  -3   2   58.09    9.10
   8  -3   2   47.80   11.90
   9  -3   2   24.70    9.10
   9  -3   2   16.50    4.80
   9  -3   2   12.30    4.20
  10  -3   2    7.30    3.50
  10  -3   2    2.60    7.30
  10  -3   2   13.80    4.70
  11  -3   2    0.30    5.40
  11  -3   2   16.10    5.20
  11   2  -2  113.09   15.00
  11   2  -2  109.09   12.60
  11   2  -2  113.99   12.80
  11   2  -2  115.59   14.10
  10   2  -2  311.47   28.60
  10   2  -2  322.07   27.50
  10   2  -2  344.07   28.10
  10   2  -2  322.57   28.30
   9   2  -2   84.09   11.00
   9   2  -2   86.59   12.00
   9   2  -2   84.09   12.80
   8   2  -2  121.59   13.20
   8   2  -2  115.99   10.80
   8   2  -2  109.29   13.70
   8   2  -2   99.39   13.00
   7   2  -2  173.78   17.90
   7   2  -2  171.58   17.20
   7   2  -2  159.98   15.00
   7   2  -2  185.18   15.40
   6   2  -2  344.67   28.20
   6   2  -2  317.87   28.60
   6   2  -2  314.47   25.70
   6   2  -2  308.07   25.60
   5   2  -2  193.18   16.70
   5   2  -2  175.88   16.80
   5   2  -2  214.18   18.40
   5   2  -2  188.48   19.40
   4   2  -2 1359.96   94.89
   4   2  -2 1404.36   97.09
   4   2  -2 1198.08   93.99
   4   2  -2 1165.48   93.59
  -4  -2   2 1419.96   93.49
  -4  -2   2 1182.78   96.69
   3   2  -2  430.06   33.40
   3   2  -2  355.06   34.70
   3   2  -2  414.76   33.60
  -3  -2   2  452.55   33.40
  -3  -2   2  445.26   33.00
  -3  -2   2  420.46   35.90
   2   2  -2 6632.14  463.45
   2   2  -2 6859.51  464.75
   2   2  -2 6147.28  463.65
  -2  -2   2 6497.65  463.45
  -2  -2   2 6565.14  465.05
   1   2  -2 1017.10   76.39
   1   2  -2  978.40   76.99
   1   2  -2 1067.69   76.59
  -1  -2   2 1048.00   76.59
  -1  -2   2 1025.30   76.69
  -1  -2   2 1017.10   78.19
   0   2  -2  243.88   19.60
   0   2  -2  222.58   19.90
   0   2  -2  235.78   19.30
   0   2  -2  179.18   20.30
   0  -2   2  228.88   19.20
   0  -2   2  205.58   18.90
   0  -2   2  202.18   19.70
   0  -2   2  208.18   20.60
  -1   2  -2 3163.78  236.58
  -1   2  -2 3301.67  237.48
  -1   2  -2 3330.37  238.88
   1  -2   2 3718.63  239.38
   1  -2   2 2898.41  238.28
   1  -2   2 3487.65  236.78
  -2   2  -2 1875.91  143.79
  -2   2  -2 2156.58  148.09
   2  -2   2 1933.11  146.99
   2  -2   2 2009.00  143.79
  -3   2  -2   11.50    4.70
  -3   2  -2   10.20    6.60
  -3   2  -2    7.50    3.60
   3  -2   2    6.60    5.00
   3  -2   2    9.00    3.90
  -4   2  -2  535.05   37.80
  -4   2  -2  399.96   38.50
  -4   2  -2  490.45   42.90
   4  -2   2  561.34   43.90
   4  -2   2  443.66   38.00
  -5   2  -2 1376.16   99.89
  -5   2  -2 1418.66  106.99
  -5   2  -2 1390.56  103.09
   5  -2   2 1412.16  101.69
   5  -2   2 1315.27  105.99
  -6   2  -2  515.35   40.40
  -6   2  -2  566.14   48.40
  -6   2  -2  574.24   40.80
   6  -2   2  567.94   43.30
   6  -2   2  538.75   47.60
  -7   2  -2  443.46   38.40
   7  -2   2  390.46   32.80
   7  -2   2  409.86   37.80
   8  -2   2  302.47   26.20
   8  -2   2  338.17   31.00
   9  -2   2  264.27   26.60
   9  -2   2  276.67   23.60
   9  -2   2  242.28   22.00
  10  -2   2   64.69   10.40
  10  -2   2   60.49    8.80
  10  -2   2   83.59    8.90
  10  -2   2   89.29   14.40
  11  -2   2   51.79   12.50
  11  -2   2   58.89    8.20
  11  -2   2   58.39    8.90
  12   1  -2   28.20    6.80
  12   1  -2   37.40    7.60
  12   1  -2   37.50    9.40
  12   1  -2   34.20    7.20
  11   1  -2   40.40    8.10
  11   1  -2   43.20    8.50
  11   1  -2   59.69   11.30
  11   1  -2   61.59   10.10
  10   1  -2   69.29   11.80
  10   1  -2   98.39   12.30
  10   1  -2  100.19   13.70
  10   1  -2   89.69   11.30
   9   1  -2   85.69   11.90
   9   1  -2   70.09   12.10
   9   1  -2   90.89   13.30
   8   1  -2  110.59   15.10
   8   1  -2  155.78   16.30
   8   1  -2  130.29   14.70
   7   1  -2  183.78   18.60
   7   1  -2  157.18   18.30
   7   1  -2  204.88   20.00
   6   1  -2 1455.45  104.29
   6   1  -2 1389.96  104.19
   6   1  -2 1332.07   99.59
   5   1  -2 2463.45  177.18
   5   1  -2 2444.36  181.68
   5   1  -2 2574.24  181.48
   4   1  -2  811.62   61.89
   4   1  -2  875.71   66.49
   4   1  -2  862.41   61.79
   3   1  -2  716.43   56.99
   3   1  -2  757.32   53.59
   3   1  -2  770.52   54.79
   3   1  -2  669.53   53.59
  -3  -1   2  722.83   57.29
   2   1  -2  509.25   38.30
   2   1  -2  521.15   39.30
   2   1  -2  498.45   38.70
   2   1  -2  551.64   42.00
  -2  -1   2  461.95   38.30
  -2  -1   2  556.04   42.10
   1   1  -2  289.57   24.30
   1   1  -2  260.07   21.80
   1   1  -2  236.68   23.50
  -1  -1   2  334.37   22.10
  -1  -1   2  296.97   24.30
   0   1  -2  675.13   42.20
   0   1  -2  510.05   42.00
   0  -1   2  479.35   41.60
  -1   1  -2 4398.76  313.87
  -1   1  -2 4730.43  311.07
   1  -1   2 4570.74  313.87
   1  -1   2 3880.91  310.57
  -2   1  -2    2.90    3.60
  -2   1  -2   -1.70    6.50
   2  -1   2   -0.40    3.00
   2  -1   2    0.00    6.20
  -3   1  -2   47.90   11.50
  -3   1  -2   60.39    8.00
   3  -1   2   38.00   10.20
   3  -1   2   63.79    7.40
  -4   1  -2  177.28   20.90
  -4   1  -2  183.58   17.40
   4  -1   2  174.28   16.00
   4  -1   2  167.18   21.10
  -5   1  -2   64.69    7.80
  -5   1  -2   69.89    8.10
  -5   1  -2   76.29   15.00
   5  -1   2   88.69    9.00
   5  -1   2   60.99   12.50
  -6   1  -2  404.36   32.10
  -6   1  -2  420.66   32.20
  -6   1  -2  465.45   39.40
   6  -1   2  467.35   39.30
   6  -1   2  435.06   34.20
  -7   1  -2   78.09   14.50
   7  -1   2  100.49   10.40
   7  -1   2   86.49   15.20
   8  -1   2   23.00    5.70
   8  -1   2   20.30    6.80
   8  -1   2   23.00    6.00
   8  -1   2   30.60    5.40
   9  -1   2  198.78   17.80
   9  -1   2  194.38   17.60
   9  -1   2  216.98   18.90
   9  -1   2  217.78   22.90
  10  -1   2  195.38   22.50
  10  -1   2  243.78   18.20
  10  -1   2  195.08   17.70
  10  -1   2  195.78   18.60
  11  -1   2   59.99    8.70
  11  -1   2   73.89    8.10
  11  -1   2   66.99   13.40
  12   0  -2   68.29    9.70
  12   0  -2   45.10   10.30
  12   0  -2   41.30    8.30
  12   0  -2   38.20    8.40
  11   0  -2   33.20    8.60
  11   0  -2   20.40    7.00
  11   0  -2   26.40    7.00
  11   0  -2   32.00    7.90
  10   0  -2    4.20    5.20
  10   0  -2    4.90    6.50
  10   0  -2    4.20    6.30
  10   0  -2    1.00    4.50
   9   0  -2  100.69   14.50
   9   0  -2  103.59   15.20
   9   0  -2  114.69   14.10
   8   0  -2    2.80    4.60
   8   0  -2    2.50    4.40
   8   0  -2    5.00    6.30
   7   0  -2  145.89   16.30
   7   0  -2   90.69   13.70
   7   0  -2  122.89   14.80
   6   0  -2   91.09   15.10
   6   0  -2   90.89   13.00
   6   0  -2  104.59   13.70
   5   0  -2  223.28   23.60
   5   0  -2  252.87   24.20
   5   0  -2  246.08   24.30
   4   0  -2  120.19   18.00
   4   0  -2  128.99   15.10
   3   0  -2  996.30   76.69
   3   0  -2 1066.29   78.89
   2   0  -2  415.56   34.90
   2   0  -2  446.36   37.20
  -2   0   2  489.75   35.70
   1   0  -2 7910.21  519.95
   1   0  -2 7173.18  518.05
  -1   0   2 6948.80  518.05
   0   0  -2 5237.78  360.06
   0   0  -2 5089.59  360.86
   0   0   2 4941.21  359.96
  -1   0  -2 2722.53  181.68
  -1   0  -2 2592.04  177.48
   1   0   2 2636.14  181.18
   1   0   2 2130.19  177.38
  -2   0  -2 2760.42  222.68
  -2   0  -2 3296.27  228.08
   2   0   2 3205.58  222.58
   2   0   2 3386.86  227.98
  -3   0  -2 1982.00  136.89
   3   0   2 1743.43  135.79
   3   0   2 1796.02  130.89
  -4   0  -2 2202.28  155.88
  -4   0  -2 2203.68  151.28
   4   0   2 2204.98  155.48
   4   0   2 1818.32  149.69
  -5   0  -2  655.63   56.29
  -5   0  -2  751.52   51.69
   5   0   2  697.13   51.49
   5   0   2  703.53   56.39
   5   0   2  629.34   51.79
  -6   0  -2  974.10   76.99
  -6   0  -2  955.90   70.69
   6   0   2  995.90   72.59
   6   0   2 1045.10   73.39
   6   0   2 1042.20   77.09
   6   0   2  867.31   71.49
   7   0   2  349.57   34.00
   7   0   2  391.26   31.30
   7   0   2  393.06   31.00
   7   0   2  391.36   30.30
  -8   0  -2   96.59   13.60
   8   0   2   71.29    8.90
   8   0   2   86.59   14.50
   8   0   2   96.99   10.20
   8   0   2   87.39    9.80
   9   0   2   53.39    6.80
   9   0   2   57.99   11.80
   9   0   2   50.39    7.40
   9   0   2   36.60    6.50
  10   0   2   -2.80    2.80
  10   0   2   -2.50    3.10
  10   0   2    4.60    3.10
  10   0   2    6.10    6.30
  11   0   2   -3.80    7.00
  11   0   2    6.40    3.30
  11   0   2   -0.40    2.90
  11   0   2    5.40    3.20
  12  -1  -2  151.08   18.30
  12  -1  -2  124.99   15.20
  12  -1  -2  147.79   15.90
  12  -1  -2  136.39   15.80
  11  -1  -2   72.99   11.70
  11  -1  -2   57.79   10.30
  11  -1  -2   81.09   11.50
  11  -1  -2   51.09   10.20
  10  -1  -2  176.18   19.70
  10  -1  -2  253.37   21.40
  10  -1  -2  194.68   21.60
  10  -1  -2  198.08   20.60
   9  -1  -2  618.04   50.29
   9  -1  -2  568.24   49.20
   9  -1  -2  671.93   51.89
   8  -1  -2   95.49   13.10
   8  -1  -2   81.99   15.00
   8  -1  -2   94.29   15.40
   7  -1  -2  335.57   29.90
   7  -1  -2  295.57   27.60
   7  -1  -2  266.07   27.60
   6  -1  -2 1267.87   90.39
   6  -1  -2 1081.89   89.99
   5  -1  -2  521.15   41.20
   5  -1  -2  406.46   39.20
   4  -1  -2  722.93   58.39
   3  -1  -2  493.15   42.10
   3  -1  -2  507.35   40.80
   2  -1  -2   53.29   10.70
   2  -1  -2   49.20    6.80
   2  -1  -2   44.70    8.20
  -2   1   2   49.10    5.60
  -2   1   2   26.50    7.00
   1  -1  -2  392.86   30.80
   1  -1  -2  338.47   29.10
   1  -1  -2  425.26   29.60
  -1   1   2  371.56   30.80
  -1   1   2  314.67   28.70
  -1   1   2  379.06   29.60
   0  -1  -2  276.77   26.60
   0  -1  -2  357.26   28.10
   0  -1  -2  400.76   27.20
   0   1   2  317.37   26.80
   0   1   2  328.67   27.70
   0   1   2  352.76   27.00
  -1  -1  -2   46.60    8.70
  -1  -1  -2   31.90    6.50
  -1  -1  -2   45.70    8.80
   1   1   2   38.30    8.20
   1   1   2   33.80    4.20
   1   1   2   31.90    6.90
  -2  -1  -2 1019.60   71.49
  -2  -1  -2  910.81   71.79
   2   1   2  914.11   71.19
   2   1   2  926.81   71.29
  -3  -1  -2  995.40   82.09
  -3  -1  -2 1200.18   81.09
   3   1   2  955.20   76.99
   3   1   2 1138.19   82.39
   3   1   2 1140.39   77.29
   3   1   2 1073.69   81.09
  -4  -1  -2 1630.24  108.09
  -4  -1  -2 1227.78  103.49
   4   1   2 1471.05  101.99
   4   1   2 1474.85  105.19
   4   1   2 1400.26  101.89
   4   1   2 1347.67  106.39
  -5  -1  -2  799.22   63.89
  -5  -1  -2  769.62   59.69
   5   1   2  811.52   61.29
   5   1   2  786.62   63.19
   5   1   2  827.52   58.99
   5   1   2  811.62   58.99
  -6  -1  -2  872.51   70.99
  -6  -1  -2  797.92   66.09
   6   1   2  852.91   66.39
   6   1   2  979.50   68.69
   6   1   2 1032.00   66.79
   6   1   2  907.61   70.79
  -7  -1  -2  379.86   29.30
  -7  -1  -2  419.96   35.20
   7   1   2  393.86   30.20
   7   1   2  382.96   31.70
   7   1   2  412.76   30.50
   7   1   2  346.07   33.90
  -8  -1  -2  187.98   20.90
   8   1   2  164.48   19.80
   8   1   2  245.18   18.50
   8   1   2  181.88   16.30
   8   1   2  194.78   16.60
   9   1   2  105.89   10.20
   9   1   2  108.99   14.50
   9   1   2  101.99   11.40
   9   1   2  116.39   10.50
  10   1   2  119.99   15.60
  10   1   2  118.49   11.10
  10   1   2  129.79   12.40
  10   1   2  133.19   11.20
  11   1   2  119.09   15.10
  11   1   2   98.79   10.60
  11   1   2  114.79    9.50
  11   1   2  104.39    9.40
  12  -2  -2   18.70    6.70
  12  -2  -2   23.70    7.90
  12  -2  -2   36.00    8.30
  11  -2  -2    8.10    6.80
  11  -2  -2    5.60    6.40
  11  -2  -2   10.90    5.50
  11  -2  -2   12.30    8.50
  10  -2  -2   -6.90    5.50
  10  -2  -2    2.00    5.60
  10  -2  -2   10.50    5.20
  10  -2  -2    3.00    5.30
   9  -2  -2   93.89   15.90
   9  -2  -2  103.69   13.20
   9  -2  -2   78.89   13.60
   8  -2  -2  318.17   27.90
   8  -2  -2  271.87   28.60
   7  -2  -2  124.79   17.70
   7  -2  -2  162.38   17.40
   6  -2  -2  868.11   66.79
   6  -2  -2  833.62   67.89
   6  -2  -2  828.12   60.49
   5  -2  -2 3202.28  209.38
   5  -2  -2 2571.04  202.28
   4  -2  -2 1677.73  132.19
   4  -2  -2 1651.93  131.39
   4  -2  -2 1849.71  126.99
   4  -2  -2 1884.31  127.09
   3  -2  -2  623.14   53.19
   3  -2  -2  790.22   53.69
   3  -2  -2  789.12   57.49
   3  -2  -2  631.44   56.99
  -3   2   2  671.03   52.99
  -3   2   2  878.11   59.89
   2  -2  -2  943.31   71.89
   2  -2  -2 1029.70   70.49
   2  -2  -2  966.80   69.99
   2  -2  -2  902.71   72.59
  -2   2   2  919.01   71.99
  -2   2   2  819.22   69.29
  -2   2   2 1051.09   74.19
   1  -2  -2 2002.40  152.38
   1  -2  -2 2016.80  153.28
   1  -2  -2 2149.69  152.68
  -1   2   2 2065.39  153.78
  -1   2   2 2097.19  155.08
  -1   2   2 2034.60  152.28
  -1   2   2 2407.86  153.48
   0  -2  -2  500.95   34.90
   0  -2  -2  474.05   36.40
   0  -2  -2  365.16   33.80
   0  -2  -2  428.26   35.70
   0   2   2  437.86   36.30
   0   2   2  450.55   35.00
   0   2   2  409.16   35.20
   0   2   2  416.86   34.30
  -1  -2  -2  360.76   34.90
  -1  -2  -2  470.35   33.10
  -1  -2  -2  474.55   36.60
  -1  -2  -2  435.96   36.40
   1   2   2  436.26   36.80
   1   2   2  422.86   33.30
   1   2   2  458.55   36.40
   1   2   2  428.36   34.60
  -2  -2  -2  735.93   51.49
  -2  -2  -2  714.93   55.29
  -2  -2  -2  775.02   55.69
   2   2   2  695.93   55.79
   2   2   2  726.93   51.49
   2   2   2  620.14   53.89
   2   2   2  683.43   55.29
  -3  -2  -2  273.67   20.30
  -3  -2  -2  263.67   23.50
  -3  -2  -2  261.77   24.80
   3   2   2  268.87   24.10
   3   2   2  241.48   19.50
   3   2   2  242.98   23.80
  -4  -2  -2   42.30    9.50
  -4  -2  -2   39.50    7.60
   4   2   2   49.90    8.60
   4   2   2   42.10    4.60
   4   2   2   36.40    8.00
  -5  -2  -2  151.58   16.30
  -5  -2  -2  123.19   13.20
   5   2   2  129.29   11.40
   5   2   2  160.78   12.60
   5   2   2  130.99   15.40
   5   2   2  125.49   14.50
  -6  -2  -2   23.50    7.10
  -6  -2  -2   16.50    4.10
   6   2   2   18.00    5.70
   6   2   2   17.10    3.20
   6   2   2   15.30    3.80
   6   2   2   16.90    6.50
  -7  -2  -2   70.39    7.70
  -7  -2  -2   79.49   10.90
   7   2   2   49.50    7.00
   7   2   2   77.29   12.40
   7   2   2   86.39    9.70
   7   2   2   65.09    6.80
  -8  -2  -2    4.30    4.60
  -8  -2  -2   -1.00    1.90
   8   2   2   -3.90    3.10
   8   2   2   -4.60    1.80
   8   2   2    1.60    2.50
   8   2   2    1.00    5.10
   9   2   2   99.79   10.70
   9   2   2  100.89    8.60
   9   2   2   88.09   13.60
   9   2   2   86.19    8.70
  10   2   2  109.29    9.00
  10   2   2   92.39    9.10
  10   2   2  111.39   14.40
  10   2   2  129.19   12.00
  11   2   2   10.00    4.80
  11   2   2    8.20    7.30
  11   2   2   24.60    2.80
  11   2   2   25.70    2.90
  12  -3  -2   54.19    9.60
  12  -3  -2   49.90   10.10
  12  -3  -2   41.10    9.30
  11  -3  -2   74.79   13.90
  11  -3  -2   87.89   12.60
  11  -3  -2   78.99   12.70
  11  -3  -2  117.99   16.20
  10  -3  -2   33.40   10.20
  10  -3  -2   46.50   10.40
  10  -3  -2   78.19   11.60
  10  -3  -2   66.59   11.00
   9  -3  -2   20.50    7.50
   9  -3  -2   25.50    7.60
   9  -3  -2   41.40    9.30
   8  -3  -2   76.29   13.20
   8  -3  -2   73.29   15.10
   7  -3  -2    7.80    6.80
   7  -3  -2    6.90    4.80
   7  -3  -2   12.60    2.70
   6  -3  -2    1.40    2.20
   6  -3  -2   -1.60    5.30
   6  -3  -2    3.00    2.60
   6  -3  -2    0.20    5.80
   5  -3  -2    8.80    3.20
   5  -3  -2   12.50    3.30
   5  -3  -2   10.10    6.70
   5  -3  -2    9.00    6.00
   5  -3  -2    3.80    5.50
  -5   3   2   13.90    7.60
   4  -3  -2  287.87   28.30
   4  -3  -2  314.07   28.50
   4  -3  -2  294.07   24.10
   4  -3  -2  330.57   24.50
  -4   3   2  243.88   23.40
  -4   3   2  317.37   30.00
   3  -3  -2  267.67   22.10
   3  -3  -2  233.18   24.60
   3  -3  -2  251.57   21.80
   3  -3  -2  274.97   24.90
  -3   3   2  230.28   21.80
  -3   3   2  271.77   26.00
  -3   3   2  258.17   21.90
   2  -3  -2 1960.10  140.79
   2  -3  -2 2025.90  138.99
   2  -3  -2 2056.59  139.09
   2  -3  -2 1912.31  139.99
  -2   3   2 1918.31  141.49
  -2   3   2 1739.23  138.29
  -2   3   2 1735.93  139.79
   1  -3  -2 2863.61  188.78
   1  -3  -2 2515.15  188.88
   1  -3  -2 2604.54  188.98
  -1   3   2 2591.34  188.78
  -1   3   2 2368.16  188.38
  -1   3   2 2726.53  189.58
   0  -3  -2 3556.24  266.37
   0  -3  -2 4043.30  267.27
   0  -3  -2 3620.14  268.37
   0   3   2 3287.37  268.27
   0   3   2 4166.48  267.37
  -1  -3  -2 2299.47  157.08
  -1  -3  -2 2125.79  153.58
  -1  -3  -2 1992.50  154.28
   1   3   2 2061.19  153.88
   1   3   2 2234.18  157.28
  -2  -3  -2 1169.98   91.89
  -2  -3  -2 1233.88   92.59
  -2  -3  -2 1176.38   91.09
  -2  -3  -2 1260.07   88.89
   2   3   2 1191.28   89.99
   2   3   2 1427.06   89.39
   2   3   2 1088.89   92.29
  -3  -3  -2 1913.71  140.39
  -3  -3  -2 1956.20  140.49
  -3  -3  -2 1687.13  137.09
   3   3   2 2065.79  139.59
   3   3   2 1913.51  141.59
   3   3   2 1998.20  141.19
   3   3   2 1910.31  136.89
  -4  -3  -2  723.03   53.29
  -4  -3  -2  779.62   57.09
  -4  -3  -2  739.53   55.89
  -4  -3  -2  670.03   55.99
   4   3   2  753.62   57.39
   4   3   2  609.44   52.19
   4   3   2  784.22   56.99
   4   3   2  750.92   55.59
  -5  -3  -2  397.76   30.90
   5   3   2  385.06   27.90
   5   3   2  323.67   30.70
  -6  -3  -2  478.95   45.50
  -6  -3  -2  552.04   44.20
   6   3   2  568.14   42.00
   6   3   2  662.73   46.40
   6   3   2  621.44   45.80
   6   3   2  566.24   42.80
  -7  -3  -2  236.08   24.40
  -7  -3  -2  238.28   22.00
   7   3   2  277.97   20.70
   7   3   2  316.97   24.40
   7   3   2  261.47   24.30
   7   3   2  283.77   21.30
  -8  -3  -2   21.20    6.60
  -8  -3  -2   21.60    4.00
   8   3   2   24.90    4.00
   8   3   2   30.80    7.40
   8   3   2   37.30    7.00
   8   3   2   26.70    3.70
   9   3   2   64.59    6.50
   9   3   2   71.99    9.20
   9   3   2   75.49   11.30
   9   3   2   64.99    5.90
  10   3   2   30.80    6.70
  10   3   2   34.10    8.40
  12  -4  -2   96.69   13.30
  12  -4  -2   76.99   13.40
  12  -4  -2   98.69   13.20
  11  -4  -2   96.79   15.60
  11  -4  -2   56.79   11.70
  11  -4  -2   42.30    9.10
  11  -4  -2   56.89   11.10
  10  -4  -2  115.39   16.60
  10  -4  -2  118.99   14.50
  10  -4  -2   98.79   13.80
   9  -4  -2  160.38   17.40
   9  -4  -2  119.69   19.00
   9  -4  -2  152.28   16.70
   8  -4  -2  358.26   37.30
   8  -4  -2  511.85   38.80
   8  -4  -2  471.45   40.90
   7  -4  -2  210.58   23.00
   7  -4  -2  260.27   26.30
   7  -4  -2  216.48   19.10
   7  -4  -2  222.98   23.60
   7  -4  -2  256.47   19.40
   6  -4  -2  933.61   73.09
   6  -4  -2  952.30   66.39
   6  -4  -2  801.12   70.19
   6  -4  -2  789.72   65.89
   6  -4  -2  952.10   70.99
  -6   4   2  992.00   73.19
   5  -4  -2  418.86   35.70
   5  -4  -2  492.75   40.40
   5  -4  -2  478.25   36.10
   5  -4  -2  470.35   40.00
  -5   4   2  439.36   40.70
   4  -4  -2  289.57   26.10
   4  -4  -2  266.07   22.40
   4  -4  -2  249.48   22.20
   4  -4  -2  241.88   25.00
  -4   4   2  240.18   22.10
  -4   4   2  261.27   22.30
  -4   4   2  234.58   26.10
   3  -4  -2  622.24   45.10
   3  -4  -2  516.45   44.30
   3  -4  -2  522.65   46.20
   3  -4  -2  605.14   47.50
  -3   4   2  529.35   47.70
  -3   4   2  579.04   44.90
  -3   4   2  564.24   44.80
   2  -4  -2   89.89   14.00
   2  -4  -2   78.39   11.30
   2  -4  -2   90.09   11.60
   2  -4  -2   72.39   11.60
  -2   4   2   95.09   15.90
  -2   4   2   81.19   11.00
   1  -4  -2  181.38   20.20
   1  -4  -2  250.07   21.60
   1  -4  -2  197.18   20.30
   1  -4  -2  248.08   20.70
  -1   4   2  190.28   20.80
  -1   4   2  219.28   20.60
  -1   4   2  203.78   21.10
  -1   4   2  190.28   20.40
   0  -4  -2  425.86   33.30
   0  -4  -2  325.57   29.90
   0  -4  -2  376.36   32.60
   0  -4  -2  433.26   31.70
   0   4   2  338.27   30.50
   0   4   2  333.17   31.90
   0   4   2  341.97   32.40
   0   4   2  408.26   32.20
  -1  -4  -2   90.39   14.20
  -1  -4  -2   55.89   10.80
  -1  -4  -2   74.19   10.60
  -1  -4  -2   76.89   11.60
   1   4   2   74.99   13.10
   1   4   2   72.39   10.20
   1   4   2   37.50   10.20
   1   4   2   84.09   12.10
  -2  -4  -2  355.06   28.90
  -2  -4  -2  327.27   27.10
  -2  -4  -2  330.47   29.00
  -2  -4  -2  305.77   25.50
   2   4   2  294.87   25.60
   2   4   2  307.17   25.90
   2   4   2  312.87   28.50
   2   4   2  289.27   28.80
  -3  -4  -2   60.59    9.20
  -3  -4  -2   66.49    7.70
  -3  -4  -2   73.19   11.40
   3   4   2   66.09   12.10
   3   4   2   58.79    7.10
   3   4   2   48.30    9.60
   3   4   2   64.39    8.30
  -4  -4  -2  524.45   37.70
  -4  -4  -2  525.05   38.50
  -4  -4  -2  391.66   34.30
  -4  -4  -2  420.46   36.30
   4   4   2  389.06   36.80
   4   4   2  463.95   33.90
   4   4   2  425.86   35.20
   4   4   2  453.85   38.20
  -5  -4  -2  361.36   29.90
  -5  -4  -2  377.06   32.20
  -5  -4  -2  429.96   32.90
   5   4   2  392.26   34.00
   5   4   2  408.16   33.20
   5   4   2  368.66   29.20
   5   4   2  383.16   31.60
  -6  -4  -2  127.19   13.60
  -6  -4  -2  141.19   14.60
   6   4   2  115.09   13.40
   6   4   2  122.49   14.20
   6   4   2  139.59   11.10
  -7  -4  -2  222.48   21.30
  -7  -4  -2  231.88   19.90
   7   4   2  240.48   18.50
   7   4   2  242.08   20.90
   7   4   2  204.88   17.40
   7   4   2  231.68   21.10
  -8  -4  -2  175.98   15.40
  -8  -4  -2  173.68   17.70
   8   4   2  176.68   13.60
   8   4   2  164.88   16.80
   8   4   2  163.38   13.90
   8   4   2  194.08   17.50
  -9  -4  -2  129.89   11.10
   9   4   2  117.69    9.80
   9   4   2  150.18   14.10
   9   4   2  111.29    9.50
   9   4   2  137.79   13.60
  10   4   2  127.19   13.70
  10   4   2  139.79   14.90
  11  -5  -2   -0.80    4.20
  11  -5  -2   -0.90    6.70
  10  -5  -2    4.00    5.00
  10  -5  -2   19.60    8.20
  10  -5  -2    9.80    6.00
   9  -5  -2   11.60    3.40
   9  -5  -2   13.70    6.60
   9  -5  -2   14.90    8.60
   9  -5  -2   13.00    6.60
   8  -5  -2  455.95   39.00
   8  -5  -2  436.36   40.40
   8  -5  -2  429.66   34.10
   8  -5  -2  471.35   38.40
   8  -5  -2  429.76   33.80
   7  -5  -2  154.98   20.00
   7  -5  -2  181.18   18.90
   7  -5  -2  145.39   14.40
   7  -5  -2  156.48   18.10
   7  -5  -2  179.28   14.90
  -7   5   2  137.99   19.20
   6  -5  -2  160.38   14.90
   6  -5  -2  173.38   15.40
   6  -5  -2  140.19   17.80
   6  -5  -2  144.89   19.80
   6  -5  -2  161.98   18.60
  -6   5   2  139.29   19.10
   5  -5  -2  605.54   54.79
   5  -5  -2  679.83   52.09
   5  -5  -2  701.03   52.19
   5  -5  -2  750.02   55.89
  -5   5   2  748.43   51.99
  -5   5   2  563.94   51.29
  -5   5   2  698.73   57.19
   4  -5  -2  579.94   50.39
   4  -5  -2  634.34   50.79
   4  -5  -2  639.74   53.29
   4  -5  -2  745.33   54.29
  -4   5   2  571.54   53.59
  -4   5   2  676.03   51.39
  -4   5   2  714.13   51.29
   3  -5  -2  424.36   38.00
   3  -5  -2  379.76   35.90
   3  -5  -2  455.95   36.80
   3  -5  -2  492.45   38.70
  -3   5   2  502.25   40.50
  -3   5   2  411.86   36.50
   2  -5  -2 1654.23  124.19
   2  -5  -2 1630.54  123.89
   2  -5  -2 1646.94  124.29
   2  -5  -2 1740.53  124.99
  -2   5   2 1560.24  124.09
  -2   5   2 1763.62  126.49
  -2   5   2 1749.72  124.89
   1  -5  -2 4857.71  345.17
   1  -5  -2 5602.04  347.47
   1  -5  -2 4679.53  346.37
   1  -5  -2 4838.92  345.97
  -1   5   2 4658.33  346.77
  -1   5   2 4064.69  345.67
  -1   5   2 4845.62  347.07
  -1   5   2 5137.29  346.27
   0  -5  -2 1335.27   97.89
   0  -5  -2 1251.07  100.19
   0  -5  -2 1130.09   99.49
   0   5   2 1323.97   98.59
   0   5   2 1439.36  101.29
   0   5   2 1502.85  100.49
  -1  -5  -2  728.83   50.89
  -1  -5  -2  656.83   53.19
  -1  -5  -2  651.83   53.39
  -1  -5  -2  573.74   50.39
   1   5   2  656.53   53.49
   1   5   2  608.34   51.19
   1   5   2  737.63   54.89
   1   5   2  658.33   50.69
  -2  -5  -2 1198.48   97.39
  -2  -5  -2 1373.06   98.79
  -2  -5  -2 1369.46   95.49
  -2  -5  -2 1210.48   95.29
   2   5   2 1370.66   94.89
   2   5   2 1296.57   98.79
   2   5   2 1259.27   97.99
   2   5   2 1271.77   95.39
  -3  -5  -2  295.97   24.00
  -3  -5  -2  266.17   26.20
  -3  -5  -2  250.07   24.40
   3   5   2  325.27   27.40
   3   5   2  278.97   27.20
   3   5   2  298.37   23.70
  -4  -5  -2   89.09   11.00
  -4  -5  -2   68.49   11.70
  -4  -5  -2   84.69    9.50
   4   5   2   92.49    9.10
   4   5   2   59.59   10.50
   4   5   2   87.99   12.40
   4   5   2   76.89    8.90
  -5  -5  -2  389.06   34.00
  -5  -5  -2  400.16   32.10
  -5  -5  -2  452.15   35.50
  -5  -5  -2  427.86   33.70
   5   5   2  394.36   35.40
   5   5   2  485.35   36.00
   5   5   2  379.96   31.20
   5   5   2  377.36   32.00
  -6  -5  -2  280.97   22.90
  -6  -5  -2  281.07   23.30
   6   5   2  244.18   23.30
   6   5   2  207.88   19.60
   6   5   2  270.87   21.40
  -7  -5  -2    1.60    3.40
  -7  -5  -2    7.10    3.90
   7   5   2    0.30    4.00
   7   5   2    1.30    2.10
   7   5   2    3.60    4.00
  -8  -5  -2    1.00    3.80
  -8  -5  -2    2.60    3.80
   8   5   2    1.10    2.60
   8   5   2   -1.10    1.80
   8   5   2    3.30    4.30
   8   5   2    6.30    4.40
   9   5   2    4.90    4.90
   9   5   2   10.90    4.90
  10   5   2   40.90    7.20
  10   5   2   31.80    6.90
  11  -6  -2  113.49   14.80
  11  -6  -2  139.89   15.80
  10  -6  -2   46.50    6.10
  10  -6  -2   60.19    9.80
  10  -6  -2   38.80    9.60
  10  -6  -2   47.40   12.00
   9  -6  -2   63.39   11.60
   9  -6  -2   78.69    8.90
   9  -6  -2   77.49    8.60
   9  -6  -2   63.69   14.00
   9  -6  -2   87.99   13.00
   8  -6  -2   29.20    8.20
   8  -6  -2   13.70    6.90
   8  -6  -2   19.60    4.50
   8  -6  -2   25.00    4.90
   8  -6  -2   12.30    7.40
  -8   6   2   27.50    9.20
   7  -6  -2    4.50    6.50
   7  -6  -2    7.00    3.00
   7  -6  -2    3.60    5.80
   7  -6  -2    4.90    4.80
   7  -6  -2    6.90    3.40
  -7   6   2   12.70    6.00
   6  -6  -2    8.20    3.70
   6  -6  -2    8.90    4.50
   6  -6  -2   11.60    6.60
   6  -6  -2    5.60    5.30
   6  -6  -2   12.30    7.60
  -6   6   2    8.20    6.00
   5  -6  -2   41.60   10.30
   5  -6  -2   48.10   11.50
   5  -6  -2   54.29    9.00
   5  -6  -2   50.99    9.00
  -5   6   2   34.40    7.40
  -5   6   2   58.09   13.00
  -5   6   2   60.49    9.40
   4  -6  -2    5.70    3.80
   4  -6  -2    3.90    5.00
   4  -6  -2    3.40    4.30
   4  -6  -2    6.90    4.80
  -4   6   2    4.10    4.40
  -4   6   2    3.40    4.00
  -4   6   2    3.50    6.10
   3  -6  -2  481.15   39.60
   3  -6  -2  500.85   40.80
   3  -6  -2  456.15   39.20
   3  -6  -2  505.15   40.70
  -3   6   2  423.56   41.10
  -3   6   2  467.25   39.70
   2  -6  -2    7.60    4.80
   2  -6  -2    7.10    4.20
   2  -6  -2    4.20    4.40
   2  -6  -2    3.40    3.50
  -2   6   2    8.00    5.00
  -2   6   2    3.50    5.00
  -2   6   2    8.70    4.70
   1  -6  -2  142.29   16.10
   1  -6  -2  126.99   14.20
   1  -6  -2  135.79   16.10
   1  -6  -2  152.48   16.00
  -1   6   2  138.39   16.90
  -1   6   2  132.79   16.30
  -1   6   2  141.09   16.60
   0  -6  -2 1032.90   77.79
   0  -6  -2  996.60   74.89
   0  -6  -2  897.91   77.19
   0   6   2 1077.89   78.99
   0   6   2  975.00   77.89
   0   6   2 1064.09   77.49
   0   6   2  978.90   75.69
  -1  -6  -2  319.57   24.40
  -1  -6  -2  273.57   26.70
  -1  -6  -2  303.37   27.40
  -1  -6  -2  310.87   25.10
   1   6   2  284.57   25.60
   1   6   2  269.07   27.30
   1   6   2  253.77   24.10
   1   6   2  241.78   26.30
  -2  -6  -2   67.99   12.00
  -2  -6  -2   65.49   10.60
  -2  -6  -2   86.89   12.70
  -2  -6  -2   91.09   10.50
   2   6   2   82.69   14.20
   2   6   2   96.99   10.10
   2   6   2   90.89   12.90
   2   6   2   84.49   10.80
  -3  -6  -2  886.41   73.29
  -3  -6  -2  850.11   70.69
  -3  -6  -2 1008.40   71.19
  -3  -6  -2  876.61   72.89
   3   6   2  953.10   70.79
   3   6   2  963.20   69.89
   3   6   2 1055.69   75.09
   3   6   2  986.70   73.99
  -4  -6  -2 1150.58   84.49
  -4  -6  -2 1247.58   87.09
   4   6   2 1188.18   87.39
   4   6   2 1002.30   83.29
  -5  -6  -2  323.67   30.00
  -5  -6  -2  342.27   28.30
  -5  -6  -2  362.66   28.70
  -5  -6  -2  342.47   30.40
   5   6   2  347.77   27.40
   5   6   2  339.07   30.70
   5   6   2  363.26   31.60
  -6  -6  -2  388.96   33.30
  -6  -6  -2  388.96   30.50
  -6  -6  -2  403.46   32.80
   6   6   2  383.56   34.20
   6   6   2  420.06   30.10
   6   6   2  335.27   32.80
  -7  -6  -2  175.58   17.80
   7   6   2  213.68   19.50
  -8  -6  -2   20.00    5.50
   8   6   2   28.00    4.30
   8   6   2   26.70    5.20
   8   6   2   23.30    6.00
   8   6   2   28.30    3.80
   9   6   2    9.00    4.00
   9   6   2   14.80    5.40
  11  -7  -2   57.59    6.90
  11  -7  -2   41.70   10.30
  10  -7  -2   28.50    5.40
  10  -7  -2   33.70    8.30
  10  -7  -2   33.50    9.00
   9  -7  -2   55.19   10.80
   9  -7  -2   86.69    9.30
   9  -7  -2   83.79    9.30
   9  -7  -2   68.89   12.20
   9  -7  -2   99.59   17.80
   8  -7  -2  127.89   16.20
   8  -7  -2  145.49   13.50
   8  -7  -2  131.79   18.50
   8  -7  -2  124.89   13.60
   8  -7  -2  142.49   16.20
  -8   7   2  140.19   18.50
   7  -7  -2  254.17   22.70
   7  -7  -2  252.87   25.60
   7  -7  -2  256.17   27.20
   7  -7  -2  267.47   25.50
   7  -7  -2  250.37   22.70
  -7   7   2  291.57   28.30
   6  -7  -2  396.26   31.70
   6  -7  -2  335.17   34.90
   6  -7  -2  349.77   33.60
   6  -7  -2  390.76   31.60
   6  -7  -2  373.46   33.60
  -6   7   2  408.16   31.50
  -6   7   2  359.56   35.40
  -6   7   2  374.56   31.60
   5  -7  -2  541.35   46.80
   5  -7  -2  598.94   45.20
   5  -7  -2  609.84   47.80
   5  -7  -2  532.95   44.80
  -5   7   2  544.75   44.60
  -5   7   2  563.54   45.50
  -5   7   2  528.35   48.40
   4  -7  -2  280.17   26.40
   4  -7  -2  319.47   27.00
   4  -7  -2  298.57   27.60
   4  -7  -2  320.87   28.20
  -4   7   2  271.47   26.30
  -4   7   2  304.57   29.50
  -4   7   2  245.28   25.90
   3  -7  -2  382.36   34.90
   3  -7  -2  401.86   35.60
   3  -7  -2  430.66   35.80
   3  -7  -2  361.66   34.60
  -3   7   2  426.76   36.00
  -3   7   2  412.16   35.80
  -3   7   2  451.15   38.10
   2  -7  -2  178.68   17.90
   2  -7  -2  167.18   18.30
   2  -7  -2  171.18   18.70
   2  -7  -2  166.38   18.60
  -2   7   2  185.18   19.50
  -2   7   2  150.18   19.20
  -2   7   2  160.08   18.50
   1  -7  -2   11.70    4.90
   1  -7  -2   12.20    5.60
   1  -7  -2    8.50    4.00
   1  -7  -2    9.10    5.50
  -1   7   2    3.80    4.00
  -1   7   2   11.60    5.40
  -1   7   2    9.00    5.10
   0  -7  -2   18.70    6.30
   0  -7  -2   28.80    8.10
   0  -7  -2   31.90    6.50
   0  -7  -2   31.80    7.20
   0   7   2   15.50    5.60
   0   7   2   34.90    9.00
   0   7   2   18.60    6.90
   0   7   2   23.30    6.60
  -1  -7  -2    7.50    4.10
  -1  -7  -2    1.10    3.00
  -1  -7  -2   -0.80    4.20
  -1  -7  -2    8.10    3.50
   1   7   2   -0.80    4.20
   1   7   2    1.10    3.80
   1   7   2    3.90    4.10
   1   7   2    9.40    6.60
  -2  -7  -2   -0.70    4.40
  -2  -7  -2   11.40    4.60
  -2  -7  -2    5.90    4.30
  -2  -7  -2    4.30    3.20
   2   7   2    8.60    5.50
   2   7   2    9.70    5.60
   2   7   2    3.80    3.60
   2   7   2    6.90    4.10
  -3  -7  -2    2.30    4.30
  -3  -7  -2    4.00    3.30
  -3  -7  -2    4.90    4.20
  -3  -7  -2    2.70    4.60
   3   7   2    2.00    3.40
   3   7   2   -5.50    3.20
   3   7   2    1.30    5.30
   3   7   2    5.70    3.40
  -4  -7  -2  101.69   12.60
  -4  -7  -2   95.79   14.40
  -4  -7  -2   87.39   10.50
   4   7   2   83.49    9.20
   4   7   2  109.89   16.10
   4   7   2   81.89    9.80
   4   7   2   70.29   14.00
  -5  -7  -2   98.19   12.70
  -5  -7  -2   96.49   14.40
  -5  -7  -2  102.59   10.90
   5   7   2   99.19   10.00
   5   7   2   97.89   13.40
   5   7   2   69.39   13.50
  -6  -7  -2   14.20    4.60
  -6  -7  -2    6.20    4.80
  -6  -7  -2   20.30    5.90
   6   7   2    6.80    5.30
   6   7   2   10.60    6.90
   6   7   2   15.50    3.60
  -7  -7  -2   46.30    8.50
   7   7   2   38.00    8.50
   7   7   2   50.59    5.80
   8   7   2  128.69   10.80
   8   7   2  125.49   14.70
   9   7   2   93.49   12.60
  10  -8  -2    1.20    4.00
  10  -8  -2   -1.40    2.70
   9  -8  -2    1.50    3.40
   9  -8  -2   -2.00    7.00
   9  -8  -2   -4.90    2.70
   9  -8  -2    0.20    3.40
   9  -8  -2   -3.10    5.60
  -9   8   2   -1.10    6.40
   8  -8  -2   66.99    9.80
   8  -8  -2   83.79   10.20
   8  -8  -2  104.99   13.00
   8  -8  -2   63.09   11.70
   8  -8  -2  112.89   17.90
  -8   8   2   70.99   14.00
   7  -8  -2  133.79   14.90
   7  -8  -2  151.08   17.20
   7  -8  -2  130.19   16.70
   7  -8  -2  142.49   14.60
   7  -8  -2  175.18   19.90
  -7   8   2  135.89   18.60
   6  -8  -2   10.00    6.50
   6  -8  -2    5.30    5.30
   6  -8  -2    6.20    4.70
   6  -8  -2    1.60    3.30
   6  -8  -2    5.20    4.40
  -6   8   2    8.60    5.70
  -6   8   2    2.80    3.80
  -6   8   2   -2.20    3.90
   5  -8  -2  138.59   15.20
   5  -8  -2  119.19   16.00
   5  -8  -2  131.29   15.00
   5  -8  -2  144.49   16.50
   5  -8  -2  139.99   18.00
  -5   8   2  132.49   15.10
  -5   8   2  148.59   16.00
  -5   8   2  126.09   17.30
   4  -8  -2  581.74   45.40
   4  -8  -2  552.94   45.70
   4  -8  -2  527.65   45.50
   4  -8  -2  581.84   45.40
  -4   8   2  529.55   47.50
  -4   8   2  515.75   45.10
   3  -8  -2  518.45   47.40
   3  -8  -2  601.04   48.10
   3  -8  -2  643.34   49.10
   3  -8  -2  654.53   48.90
  -3   8   2  568.14   48.30
  -3   8   2  502.75   49.10
  -3   8   2  623.94   49.20
   2  -8  -2  797.62   55.89
   2  -8  -2  731.53   53.89
   2  -8  -2  585.94   53.89
   2  -8  -2  671.93   54.39
  -2   8   2  666.23   55.69
  -2   8   2  538.75   53.89
  -2   8   2  768.72   56.09
   1  -8  -2  980.80   80.19
   1  -8  -2 1048.20   78.39
   1  -8  -2  910.01   78.89
   1  -8  -2 1155.78   81.49
  -1   8   2 1190.98   82.29
  -1   8   2  994.40   80.99
  -1   8   2 1025.30   80.89
   0  -8  -2  768.32   59.59
   0  -8  -2  831.32   56.59
   0  -8  -2  674.23   57.19
   0  -8  -2  692.03   59.09
   0   8   2  661.73   58.09
   0   8   2  776.12   60.39
  -1  -8  -2  280.97   27.40
  -1  -8  -2  302.07   27.90
  -1  -8  -2  293.57   24.20
  -1  -8  -2  291.37   25.40
   1   8   2  239.58   25.50
   1   8   2  319.17   28.50
   1   8   2  276.47   28.00
  -2  -8  -2  197.08   17.20
  -2  -8  -2  201.18   20.30
  -2  -8  -2  168.18   17.60
  -2  -8  -2  184.88   20.00
   2   8   2  179.58   20.20
   2   8   2  197.78   18.50
   2   8   2  166.68   20.50
   2   8   2  163.68   16.60
  -3  -8  -2  251.77   25.20
  -3  -8  -2  287.77   25.90
  -3  -8  -2  262.07   23.20
   3   8   2  252.67   25.50
   3   8   2  263.97   23.20
   3   8   2  251.87   25.90
  -4  -8  -2   85.79   12.30
  -4  -8  -2   92.49   10.80
  -4  -8  -2   87.99   14.40
   4   8   2   87.79   10.60
   4   8   2   97.59   15.20
   4   8   2  112.39   17.20
  -5  -8  -2   89.69   10.60
  -5  -8  -2   84.49   12.30
   5   8   2   99.79   13.80
   5   8   2   86.59    9.70
   5   8   2   67.79   12.80
  -6  -8  -2  172.78   15.90
  -6  -8  -2  156.88   17.50
  -6  -8  -2  181.18   18.10
   6   8   2  142.89   17.80
   6   8   2  181.88   19.10
   6   8   2  170.18   15.00
  -7  -8  -2    5.70    3.60
   7   8   2    5.60    3.10
   7   8   2    5.90    5.80
   8   8   2    2.70    2.70
   8   8   2   -4.90    5.20
  10  -9  -2   67.09    9.10
  10  -9  -2   64.19   11.30
  10  -9  -2   64.19    8.40
   9  -9  -2    9.80    5.30
   9  -9  -2   10.20    4.10
   9  -9  -2   13.90    4.50
  -9   9   2   -2.70    6.20
   8  -9  -2  145.29   16.70
   8  -9  -2  157.08   17.40
   8  -9  -2  121.99   18.60
   8  -9  -2  120.29   13.80
   8  -9  -2  155.28   14.50
  -8   9   2  121.39   17.70
   7  -9  -2  160.28   17.40
   7  -9  -2  179.98   17.80
   7  -9  -2  181.98   19.70
   7  -9  -2  193.68   21.70
   7  -9  -2  191.68   19.40
  -7   9   2  185.08   21.30
  -7   9   2  171.68   17.40
   6  -9  -2   80.99   15.50
   6  -9  -2  105.59   12.40
   6  -9  -2   85.79   12.80
   6  -9  -2  104.69   13.30
   6  -9  -2  108.69   13.30
  -6   9   2   62.59   12.90
  -6   9   2  100.59   12.80
  -6   9   2   77.59   11.70
   5  -9  -2   25.40    6.60
   5  -9  -2   13.50    6.40
   5  -9  -2   43.20    8.30
   5  -9  -2   30.90    8.50
   5  -9  -2   30.40    9.30
  -5   9   2   28.90    8.00
  -5   9   2   23.00    7.40
  -5   9   2   41.00   10.90
   4  -9  -2    5.40    4.60
   4  -9  -2   -0.80    3.30
   4  -9  -2    5.60    4.60
   4  -9  -2    5.50    4.60
  -4   9   2    2.10    5.50
  -4   9   2    1.40    4.70
   3  -9  -2   77.19   12.50
   3  -9  -2   67.19   12.10
   3  -9  -2   70.89   10.50
   3  -9  -2   86.69   13.50
  -3   9   2   76.39   13.00
  -3   9   2   52.79   10.00
  -3   9   2   42.00   11.10
   2  -9  -2   41.20    9.80
   2  -9  -2   74.89   12.80
   2  -9  -2   58.79   10.20
   2  -9  -2   59.49   11.80
  -2   9   2   46.60   10.90
  -2   9   2   40.70   10.00
  -2   9   2   78.99   13.50
   1  -9  -2   -1.20    3.80
   1  -9  -2    7.40    4.70
   1  -9  -2    6.10    4.10
   1  -9  -2    4.30    5.50
  -1   9   2    4.20    5.00
  -1   9   2    1.70    5.90
  -1   9   2    0.60    5.40
   0  -9  -2  147.19   14.30
   0  -9  -2  155.48   17.70
   0  -9  -2  109.89   16.70
   0  -9  -2  141.59   15.90
   0   9   2  142.69   17.90
   0   9   2  171.28   18.60
   0   9   2  139.29   16.80
  -1  -9  -2   49.30    7.30
  -1  -9  -2   36.60    9.10
  -1  -9  -2   65.19   12.40
  -1  -9  -2   53.79    9.30
   1   9   2   61.99   11.30
   1   9   2   37.60    8.80
   1   9   2   43.70   10.50
  -2  -9  -2   11.50    4.80
  -2  -9  -2    0.40    4.80
  -2  -9  -2    4.80    4.70
  -2  -9  -2   16.60    4.40
   2   9   2   17.90    6.20
   2   9   2   14.40    6.70
   2   9   2   12.10    7.60
  -3  -9  -2  213.38   22.10
  -3  -9  -2  222.28   22.30
  -3  -9  -2  229.48   20.30
   3   9   2  223.28   22.80
   3   9   2  209.08   20.20
   3   9   2  194.18   22.80
  -4  -9  -2  445.76   35.10
  -4  -9  -2  330.57   31.80
  -4  -9  -2  426.86   35.10
   4   9   2  374.16   32.10
   4   9   2  405.96   35.80
   4   9   2  403.66   35.40
  -5  -9  -2   89.39   12.90
  -5  -9  -2   92.89   13.20
  -5  -9  -2   77.69   10.80
   5   9   2  112.69   14.60
   5   9   2  102.19   14.20
   5   9   2   91.99   10.50
  -6  -9  -2  155.48   20.60
  -6  -9  -2  130.49   13.80
  -6  -9  -2  130.59   15.90
   6   9   2  129.59   12.50
   6   9   2  110.09   15.80
   6   9   2  149.09   16.70
  -7  -9  -2  146.09   17.50
  -7  -9  -2  164.98   14.90
   7   9   2  159.78   13.80
   7   9   2  146.49   18.20
   7   9   2  147.29   17.70
   9 -10  -2   54.39   10.70
   9 -10  -2   70.79    9.20
   9 -10  -2   69.99    9.60
  -9  10   2   57.49   11.90
   8 -10  -2  156.18   17.80
   8 -10  -2  145.59   16.00
   8 -10  -2  164.28   16.10
  -8  10   2  151.18   20.10
   7 -10  -2  192.28   23.00
   7 -10  -2  172.68   20.30
   7 -10  -2  201.28   21.10
   7 -10  -2  226.98   20.00
   7 -10  -2  218.18   19.80
  -7  10   2  168.28   21.80
  -7  10   2  202.58   19.40
   6 -10  -2  249.48   23.70
   6 -10  -2  312.97   28.00
   6 -10  -2  225.88   23.80
   6 -10  -2  254.17   24.50
   6 -10  -2  255.37   23.40
  -6  10   2  214.18   23.40
  -6  10   2  252.77   23.60
  -6  10   2  276.87   27.30
   5 -10  -2   79.79   11.20
   5 -10  -2   84.99   11.90
   5 -10  -2   59.59   11.30
   5 -10  -2  111.09   18.60
   5 -10  -2   70.89   12.40
  -5  10   2   76.69   14.70
  -5  10   2   66.69   11.90
  -5  10   2   87.79   12.30
   4 -10  -2  126.99   15.70
   4 -10  -2  109.29   15.20
   4 -10  -2  156.48   18.70
   4 -10  -2  160.08   17.20
   4 -10  -2  166.18   17.00
  -4  10   2  127.89   18.00
  -4  10   2  156.58   17.70
  -4  10   2  150.38   17.00
   3 -10  -2  345.87   31.20
   3 -10  -2  309.77   30.00
   3 -10  -2  354.96   31.50
   3 -10  -2  406.36   32.60
  -3  10   2  348.87   32.20
  -3  10   2  347.27   32.00
   2 -10  -2  273.17   25.30
   2 -10  -2  229.88   22.60
   2 -10  -2  258.87   24.00
   2 -10  -2  255.67   24.80
  -2  10   2  249.58   25.30
  -2  10   2  228.48   24.90
  -2  10   2  258.27   25.60
   1 -10  -2  168.58   18.30
   1 -10  -2  145.59   16.90
   1 -10  -2  214.48   21.30
   1 -10  -2  182.88   20.10
  -1  10   2  186.18   20.00
  -1  10   2  224.98   21.70
  -1  10   2  188.08   20.50
   0 -10  -2  214.68   20.70
   0 -10  -2  177.78   17.70
   0 -10  -2  171.08   15.80
   0 -10  -2  149.79   18.20
   0  10   2  137.49   18.90
   0  10   2  148.79   19.00
   0  10   2  173.58   19.20
  -1 -10  -2  117.39   14.90
  -1 -10  -2  105.19   11.30
  -1 -10  -2  136.99   19.80
  -1 -10  -2  102.39   12.80
   1  10   2  107.69   15.50
   1  10   2   90.29   15.60
   1  10   2  115.49   14.50
  -2 -10  -2   -5.40    5.70
  -2 -10  -2    1.90    3.80
  -2 -10  -2   -1.00    4.20
  -2 -10  -2    1.30    3.20
   2  10   2   -0.80    5.20
   2  10   2    2.30    4.50
   2  10   2    4.70    6.60
  -3 -10  -2    3.50    4.50
  -3 -10  -2    8.50    5.60
  -3 -10  -2    2.80    4.40
   3  10   2   -4.80    4.90
   3  10   2    1.20    4.50
   3  10   2    3.00    5.80
  -4 -10  -2   -1.40    5.10
  -4 -10  -2    2.90    4.90
  -4 -10  -2   -5.40    4.40
   4  10   2   -2.30    4.80
   4  10   2    2.50    4.40
   4  10   2    8.30    6.70
  -5 -10  -2   -2.40    4.40
  -5 -10  -2    3.00    5.60
  -5 -10  -2    8.50    5.50
   5  10   2   10.70    7.40
   5  10   2    3.70    4.10
   5  10   2    7.50    5.10
  -6 -10  -2   12.90    6.40
  -6 -10  -2   13.10    5.80
   6  10   2    7.80    6.20
   6  10   2   14.90    4.70
   6  10   2    9.70    6.50
  -9  11   2   11.70    7.00
   8 -11  -2    5.60    4.30
   8 -11  -2    5.80    5.50
   8 -11  -2    6.30    4.60
  -8  11   2   -1.30    6.70
   7 -11  -2   39.70    7.80
   7 -11  -2   29.60    7.60
   7 -11  -2   19.40    6.20
  -7  11   2   34.50    8.10
  -7  11   2   34.40   10.10
   6 -11  -2   35.90    9.30
   6 -11  -2   23.70    8.10
   6 -11  -2   31.40    7.70
   6 -11  -2   25.50    8.80
   6 -11  -2   19.80    6.80
  -6  11   2   29.40    7.80
  -6  11   2   33.40    8.60
  -6  11   2   25.00    9.70
   5 -11  -2   49.99    9.50
   5 -11  -2   44.50   10.20
   5 -11  -2   39.70    8.90
   5 -11  -2   26.00    7.80
   5 -11  -2   56.59   11.00
  -5  11   2   27.80    9.50
  -5  11   2   47.00    9.70
  -5  11   2   48.60    9.80
   4 -11  -2  166.68   16.70
   4 -11  -2  133.39   18.00
   4 -11  -2  127.09   16.10
   4 -11  -2  145.49   17.00
   4 -11  -2  172.38   17.90
  -4  11   2  144.29   17.20
  -4  11   2  126.49   17.00
  -4  11   2  160.18   19.00
   3 -11  -2  335.17   29.60
   3 -11  -2  287.07   28.10
   3 -11  -2  321.07   27.80
   3 -11  -2  318.87   29.10
  -3  11   2  329.47   30.00
  -3  11   2  305.67   30.50
  -3  11   2  300.87   29.60
   2 -11  -2  232.98   21.00
   2 -11  -2  176.08   20.10
   2 -11  -2  181.48   17.40
   2 -11  -2  179.18   18.40
  -2  11   2  170.08   19.70
  -2  11   2  119.89   18.20
  -2  11   2  167.38   19.60
   1 -11  -2  125.49   16.20
   1 -11  -2  112.49   12.60
   1 -11  -2   94.19   14.60
   1 -11  -2  110.19   13.80
  -1  11   2  118.59   14.90
  -1  11   2  124.09   16.30
  -1  11   2  117.29   15.70
   0 -11  -2  125.99   15.90
   0 -11  -2  110.39   13.30
   0 -11  -2  111.39   11.70
   0 -11  -2  139.79   16.10
   0  11   2  152.58   17.30
   0  11   2   96.09   14.40
   0  11   2   76.99   13.50
  -1 -11  -2   86.59   13.40
  -1 -11  -2   86.29   12.00
  -1 -11  -2   84.49   11.00
  -1 -11  -2   80.69    9.10
   1  11   2   55.59   10.90
   1  11   2   40.40   10.50
   1  11   2   62.79   10.80
  -2 -11  -2  120.29   16.60
  -2 -11  -2  148.09   15.10
  -2 -11  -2  120.69   13.00
  -2 -11  -2  139.19   16.40
   2  11   2  121.39   17.90
   2  11   2  141.89   15.70
   2  11   2  148.49   18.00
  -3 -11  -2  251.17   20.30
  -3 -11  -2  160.48   20.00
  -3 -11  -2  213.78   21.90
   3  11   2  234.18   23.30
   3  11   2  182.88   19.60
  -4 -11  -2  159.08   18.50
  -4 -11  -2  145.69   16.20
  -4 -11  -2  151.88   18.10
   4  11   2  163.18   19.60
   4  11   2  160.28   19.10
   4  11   2  182.38   17.10
  -5 -11  -2   86.39   12.50
  -5 -11  -2   87.09   14.00
   5  11   2   92.59   14.90
   5  11   2   79.49   10.80
   5  11   2   98.19   15.50
   7 -12  -2   96.39   14.10
   7 -12  -2  132.09   15.40
   7 -12  -2  139.09   14.50
  -7  12   2  117.19   16.90
  -7  12   2  127.19   15.70
   6 -12  -2   21.60    6.20
   6 -12  -2   29.10    6.60
   6 -12  -2   19.70    6.40
  -6  12   2   30.40    8.40
  -6  12   2   23.10    8.00
   5 -12  -2   15.50    6.50
   5 -12  -2   12.00    5.20
   5 -12  -2   13.90    6.20
   5 -12  -2   12.70    6.70
  -5  12   2    6.90    6.90
  -5  12   2   15.30    9.10
   4 -12  -2   24.80    7.40
   4 -12  -2   48.00    8.40
   4 -12  -2   46.50   11.10
   4 -12  -2   37.40    8.90
   4 -12  -2   35.40    8.20
  -4  12   2   23.60    8.10
  -4  12   2   56.39   10.20
  -4  12   2   43.30   10.40
   3 -12  -2    5.80    4.60
   3 -12  -2   10.70    5.60
   3 -12  -2   14.90    5.90
   3 -12  -2    8.30    5.60
   3 -12  -2   12.10    6.70
  -3  12   2   13.80    7.00
  -3  12   2   10.20    7.30
  -3  12   2    2.10    5.60
   2 -12  -2   70.49   12.00
   2 -12  -2   59.29    9.40
   2 -12  -2   64.89    9.00
   2 -12  -2   69.19   12.40
   2 -12  -2   61.99   11.90
  -2  12   2   40.70   10.60
  -2  12   2   74.49   12.50
  -2  12   2   63.29   11.20
   1 -12  -2    0.60    3.00
   1 -12  -2   -7.00    5.10
   1 -12  -2    9.60    5.30
   1 -12  -2   -4.30    5.20
  -1  12   2    6.70    8.10
  -1  12   2    7.90    6.10
  -1  12   2   -3.10    6.70
   0 -12  -2   -7.90    4.20
   0 -12  -2   -0.30    2.70
   0 -12  -2    0.90    5.40
   0 -12  -2   -2.10    4.60
   0  12   2   -5.70    5.60
   0  12   2   -1.60    6.70
   0  12   2   -3.40    4.40
  -1 -12  -2  117.39   13.50
  -1 -12  -2  125.49   16.10
  -1 -12  -2  108.89   11.50
  -1 -12  -2   93.39   14.20
   1  12   2  122.09   17.10
   1  12   2  122.49   16.50
   1  12   2   97.89   14.00
  -2 -12  -2   53.59    9.00
  -2 -12  -2   36.30    8.40
  -2 -12  -2   27.50    7.50
   2  12   2   50.89   11.20
   2  12   2   45.30    8.80
   2  12   2   60.39   11.90
  -3 -12  -2   46.80   10.60
  -3 -12  -2   35.50    7.20
  -3 -12  -2   33.00    8.10
   3  12   2   52.49    9.70
   3  12   2   20.00    7.70
   3  12   2   29.80   10.10
  -4 -12  -2  128.99   15.30
  -4 -12  -2  132.89   16.70
   4  12   2  153.28   18.70
   4  12   2  163.48   15.70
   4  12   2  129.39   18.00
   6 -13  -2  116.59   14.50
   6 -13  -2   94.79   13.00
   6 -13  -2  101.39   13.90
  -6  13   2   97.09   14.80
  -6  13   2  139.89   16.70
   5 -13  -2   85.79   13.70
   5 -13  -2   68.09   11.70
   5 -13  -2   54.79    9.90
  -5  13   2   54.69   12.40
   4 -13  -2   49.10   10.60
   4 -13  -2   69.99    9.80
   4 -13  -2   63.59   11.10
   4 -13  -2   61.59   12.10
  -4  13   2   49.00   10.50
  -4  13   2   46.90   11.10
   3 -13  -2  148.39   18.50
   3 -13  -2  174.28   20.30
   3 -13  -2  179.58   19.40
   3 -13  -2  174.38   17.00
  -3  13   2  168.78   20.30
  -3  13   2  173.78   20.30
  -3  13   2  164.68   20.30
   2 -13  -2  140.09   15.30
   2 -13  -2  147.09   17.10
   2 -13  -2  151.68   19.40
   2 -13  -2  167.38   18.50
  -2  13   2  157.68   18.50
  -2  13   2  186.58   20.00
  -2  13   2  152.18   19.30
   1 -13  -2   91.69   13.70
   1 -13  -2  139.09   16.30
   1 -13  -2  113.39   14.40
   1 -13  -2  113.59   12.20
   1 -13  -2   99.19   15.10
  -1  13   2  129.59   17.30
  -1  13   2  139.09   16.10
  -1  13   2  124.79   17.30
   0 -13  -2   98.29   10.80
   0 -13  -2   98.89   13.20
   0 -13  -2  105.69   14.80
   0 -13  -2  104.59   14.50
   0 -13  -2  113.19   13.50
   0  13   2  119.99   15.10
   0  13   2  109.19   15.90
   0  13   2   76.19   14.50
  -1 -13  -2   28.70    8.30
  -1 -13  -2   42.00    7.20
  -1 -13  -2   57.69    9.50
  -1 -13  -2   32.00    8.50
  -1 -13  -2   48.30    8.50
   1  13   2   37.00   11.00
   1  13   2   55.69   10.20
   1  13   2   42.20   10.00
  -2 -13  -2   -7.20    5.00
  -2 -13  -2  -13.90    6.80
  -2 -13  -2   -1.90    6.10
   2  13   2  -10.30    5.60
   2  13   2   -0.60    7.70
   2  13   2    3.70    5.60
  -3 -13  -2   -7.70    6.00
  -3 -13  -2   12.10    6.80
   3  13   2    6.20    7.10
   3  13   2    2.30    5.30
   3  13   2    6.50    7.40
   3 -14  -2   66.99   10.00
   3 -14  -2   60.49   12.00
   3 -14  -2   88.69   14.20
   3 -14  -2  101.19   13.90
  -3  14   2   84.99   14.30
  -3  14   2   78.39   13.20
   2 -14  -2   48.20   11.50
   2 -14  -2   88.59    9.90
   2 -14  -2   62.69   11.20
   2 -14  -2   88.39   13.50
  -2  14   2   43.60   11.30
  -2  14   2   86.99   14.30
   1 -14  -2  112.09   14.70
   1 -14  -2  101.59   14.30
   1 -14  -2   68.39    9.50
   1 -14  -2   65.39   11.40
  -1  14   2   84.69   14.60
  -1  14   2   65.79   12.10
  -1  14   2   58.49   12.60
   0 -14  -2   47.40   10.30
   0 -14  -2   34.30    8.30
   0 -14  -2   54.59    7.70
   0 -14  -2   31.60    8.00
   0  14   2   51.89   12.00
   0  14   2   43.60   10.00
   0  14   2   40.80   11.50
   2  14  -3   -2.70    4.50
   2  14  -3   -1.40    7.30
   2  14  -3   -5.00    5.90
  -2 -14   3   -6.60    5.20
  -2 -14   3   -3.20    7.10
   1  14  -3  -18.00    6.90
   1  14  -3   -3.10    5.10
   1  14  -3   -2.10    5.20
  -1 -14   3    7.70    6.00
  -1 -14   3   -1.40    5.40
   0  14  -3   20.40    7.90
   0  14  -3   28.00    7.50
   0  14  -3   35.60   10.60
   0 -14   3   24.60    7.20
   0 -14   3   25.30    7.80
   0 -14   3   24.80    5.10
   0 -14   3   28.00    6.40
  -1  14  -3   26.90    8.20
  -1  14  -3   48.80   10.20
  -1  14  -3   25.60    9.30
   1 -14   3   31.90    8.60
   1 -14   3   29.80    6.30
   1 -14   3   48.80    9.60
   1 -14   3   20.50    9.80
  -2  14  -3    3.30    5.90
  -2  14  -3    0.40    8.30
  -2  14  -3    6.30    6.10
   2 -14   3    6.60    3.80
   2 -14   3    6.70    4.80
   2 -14   3   -1.80    6.60
   2 -14   3    6.70    6.20
  -3  14  -3   19.20    7.60
  -3  14  -3   18.70    6.00
   3 -14   3    8.60    6.40
   3 -14   3   12.70    5.60
   3 -14   3    4.30    6.40
   3 -14   3    1.60    4.70
  -4  14  -3   15.60    8.00
  -4  14  -3   13.50    6.60
   4 -14   3   17.30    7.00
   4 -14   3   19.20    6.80
   4 -14   3   25.00    7.90
   4 -14   3   14.70    5.60
   4  13  -3   63.19   10.10
   4  13  -3   54.89   11.40
   4  13  -3   56.59   11.00
  -4 -13   3   79.29   12.90
  -4 -13   3   77.09   12.40
   3  13  -3   20.60    7.40
   3  13  -3   12.70    5.30
   3  13  -3    5.00    6.80
  -3 -13   3   32.00    8.70
  -3 -13   3   14.90    7.20
  -3 -13   3   10.50    6.10
   2  13  -3  116.89   14.90
   2  13  -3   97.19   15.30
   2  13  -3   89.79   12.90
  -2 -13   3   99.89   13.70
  -2 -13   3  113.89   15.50
  -2 -13   3   96.79   15.20
   1  13  -3  216.88   24.30
   1  13  -3  193.78   21.70
   1  13  -3  217.78   21.30
  -1 -13   3  225.28   21.40
  -1 -13   3  202.38   21.40
  -1 -13   3  182.98   22.40
   0  13  -3  189.78   20.20
   0  13  -3  164.08   18.00
   0  13  -3  176.38   21.40
   0 -13   3  167.88   16.60
   0 -13   3  179.88   20.40
   0 -13   3  159.38   18.70
   0 -13   3  168.48   15.00
   0 -13   3  143.89   17.80
  -1  13  -3  189.18   20.30
  -1  13  -3  185.98   22.00
  -1  13  -3  195.98   20.50
   1 -13   3  186.08   17.30
   1 -13   3  193.28   20.50
   1 -13   3  180.88   21.10
   1 -13   3  188.38   18.80
   1 -13   3  178.98   19.40
  -2  13  -3   88.09   15.80
  -2  13  -3   68.69   12.10
  -2  13  -3   80.39   13.60
   2 -13   3   85.39   11.80
   2 -13   3   93.29   12.60
   2 -13   3   90.59   14.30
   2 -13   3   70.49   10.30
  -3  13  -3   50.69    9.80
  -3  13  -3   60.29   12.20
  -3  13  -3   59.59   11.70
   3 -13   3   43.70    8.60
   3 -13   3   61.79   10.80
   3 -13   3   56.29    9.50
   3 -13   3   61.09   11.90
  -4  13  -3   16.30    6.40
  -4  13  -3   25.60    7.00
  -4  13  -3   27.00   10.90
   4 -13   3   26.40    7.90
   4 -13   3   25.60    8.00
   4 -13   3   37.00    8.90
   4 -13   3   16.10    7.80
  -5  13  -3   78.09   13.30
  -5  13  -3   98.09   13.70
   5 -13   3   72.89   13.30
   5 -13   3   84.69   12.20
   5 -13   3   74.79   12.90
   5 -13   3   76.89   12.30
  -6  13  -3   41.40    8.50
  -6  13  -3   31.50   10.10
   6 -13   3   31.40    8.00
   6 -13   3   26.10    7.60
   6 -13   3   50.79    9.60
   6  12  -3   14.30    5.40
   6  12  -3   27.50    8.60
   6  12  -3   19.30    7.10
  -6 -12   3   31.80    9.00
  -6 -12   3   20.50    6.50
   5  12  -3   31.30    8.00
   5  12  -3   30.60    7.60
   5  12  -3   42.40   10.50
  -5 -12   3   38.20    8.90
  -5 -12   3   29.90    9.00
   4  12  -3   -0.10    4.00
   4  12  -3   -1.70    4.50
   4  12  -3   -1.80    6.50
  -4 -12   3    0.00    5.30
  -4 -12   3    4.00    4.80
  -4 -12   3    5.90    6.00
   3  12  -3   14.40    6.10
   3  12  -3   12.70    5.50
   3  12  -3   16.80    7.80
  -3 -12   3   16.90    6.20
  -3 -12   3   17.10    7.60
  -3 -12   3   16.60    7.00
   2  12  -3    5.80    4.90
   2  12  -3    7.10    4.80
   2  12  -3   16.10    8.70
  -2 -12   3   12.60    5.30
  -2 -12   3   10.80    6.60
  -2 -12   3   11.80    5.40
   1  12  -3   64.09   12.10
   1  12  -3   60.09   12.80
   1  12  -3   65.59   12.20
  -1 -12   3   63.89   11.20
  -1 -12   3   71.89   12.80
  -1 -12   3   61.89   12.50
   0  12  -3  120.09   19.30
   0  12  -3  120.49   14.70
   0  12  -3  125.89   15.70
   0 -12   3  107.89   14.00
   0 -12   3  108.99   11.60
   0 -12   3  133.59   17.10
   0 -12   3  118.39   15.10
   0 -12   3  126.69   13.50
  -1  12  -3   23.40    8.70
  -1  12  -3   12.20    5.50
  -1  12  -3   19.50    6.50
   1 -12   3   29.10    8.30
   1 -12   3   28.30    7.70
   1 -12   3   25.00    7.10
   1 -12   3   18.40    5.80
   1 -12   3   17.30    6.50
  -2  12  -3    1.30    3.90
  -2  12  -3    3.50    5.50
  -2  12  -3    1.40    5.20
   2 -12   3    4.00    3.20
   2 -12   3   -0.90    4.10
   2 -12   3    7.80    6.00
   2 -12   3   -1.20    4.80
   2 -12   3   11.10    5.60
  -3  12  -3  260.37   27.00
  -3  12  -3  263.67   25.80
  -3  12  -3  294.37   25.60
   3 -12   3  236.68   24.20
   3 -12   3  243.08   25.10
   3 -12   3  249.08   24.00
   3 -12   3  246.08   25.40
   3 -12   3  293.17   26.40
  -4  12  -3  268.17   26.70
  -4  12  -3  297.97   28.00
  -4  12  -3  242.08   25.20
   4 -12   3  268.37   26.10
   4 -12   3  276.27   25.50
   4 -12   3  293.77   26.30
   4 -12   3  263.57   26.60
  -5  12  -3   87.39   14.40
   5 -12   3   80.69   12.30
   5 -12   3  104.29   17.10
   5 -12   3   90.39   13.40
   5 -12   3   84.19   12.60
  -6  12  -3  166.78   17.70
  -6  12  -3  208.38   20.60
   6 -12   3  165.08   17.40
   6 -12   3  151.88   19.70
   6 -12   3  121.79   17.00
   6 -12   3  136.09   17.20
  -7  12  -3  116.39   14.70
  -7  12  -3  121.59   16.70
   7 -12   3  115.29   15.20
   7 -12   3  126.09   14.50
   7 -12   3  120.89   15.40
   7  11  -3   34.80    7.70
   7  11  -3   39.40    9.20
   7  11  -3   56.89    8.70
  -7 -11   3   43.00    8.90
  -7 -11   3   62.39   10.60
   6  11  -3  107.29   16.90
   6  11  -3  101.69   14.30
   6  11  -3  115.99   12.70
  -6 -11   3  104.59   15.00
  -6 -11   3   98.59   14.00
   5  11  -3  225.58   20.60
   5  11  -3  194.08   22.40
   5  11  -3  199.28   21.40
  -5 -11   3  196.18   21.20
  -5 -11   3  245.68   22.50
  -5 -11   3  207.18   21.30
   4  11  -3  105.99   15.10
   4  11  -3   99.49   12.70
   4  11  -3   67.09   11.50
  -4 -11   3  103.99   13.10
  -4 -11   3  124.69   14.20
  -4 -11   3  106.59   15.20
   3  11  -3  105.69   15.00
   3  11  -3  117.39   13.60
   3  11  -3  107.19   16.10
  -3 -11   3  106.79   16.10
  -3 -11   3  107.79   13.60
  -3 -11   3   81.39   12.70
   2  11  -3  188.88   21.60
   2  11  -3  185.28   20.20
   2  11  -3  194.48   18.90
  -2 -11   3  206.18   21.70
  -2 -11   3  181.38   19.60
  -2 -11   3  155.98   18.70
   1  11  -3  138.19   16.20
   1  11  -3  169.58   19.40
   1  11  -3  156.68   17.90
  -1 -11   3  140.09   16.40
  -1 -11   3  153.58   17.10
  -1 -11   3  121.59   17.60
   0  11  -3  134.69   16.70
   0  11  -3  166.88   17.60
   0  11  -3  157.08   18.70
   0 -11   3  131.09   16.60
   0 -11   3  141.59   13.90
   0 -11   3  134.29   16.10
   0 -11   3  145.59   18.00
   0 -11   3  159.78   15.80
  -1  11  -3  145.69   16.70
  -1  11  -3  139.19   18.40
  -1  11  -3  115.79   15.90
   1 -11   3  119.29   14.00
   1 -11   3  147.19   17.00
   1 -11   3  158.38   18.50
   1 -11   3  146.69   15.80
   1 -11   3  138.79   16.00
  -2  11  -3   89.19   16.50
  -2  11  -3  114.09   14.10
  -2  11  -3  101.49   13.40
   2 -11   3   80.09   13.10
   2 -11   3   94.29   11.90
   2 -11   3   94.99   15.20
   2 -11   3   53.49   11.60
   2 -11   3   92.69   15.30
  -3  11  -3    1.50    4.90
  -3  11  -3    8.50    6.90
  -3  11  -3    8.40    4.60
   3 -11   3   12.50    5.40
   3 -11   3    9.40    5.10
   3 -11   3    5.80    5.10
   3 -11   3    3.70    5.30
   3 -11   3   13.40    5.70
  -4  11  -3   -2.70    3.30
  -4  11  -3   -5.20    4.40
  -4  11  -3    7.20    6.10
   4 -11   3    9.10    7.00
   4 -11   3    3.70    3.80
   4 -11   3    3.00    4.30
   4 -11   3    7.20    5.00
   4 -11   3   -0.10    4.40
  -5  11  -3   -4.00    4.40
   5 -11   3    5.00    5.20
   5 -11   3    3.20    4.90
   5 -11   3    3.30    4.80
   5 -11   3   -2.40    3.70
   5 -11   3   -2.90    5.00
  -6  11  -3    9.10    7.00
  -6  11  -3    4.00    4.90
   6 -11   3    7.70    4.80
   6 -11   3    4.50    5.00
   6 -11   3    5.50    5.20
   6 -11   3   11.90    6.90
  -7  11  -3   24.00    8.50
  -7  11  -3   33.10    7.20
   7 -11   3   20.60    6.60
   7 -11   3   30.30    7.60
  -8  11  -3   69.89   10.30
  -8  11  -3   54.39   11.50
   8 -11   3   64.99   12.60
   8 -11   3   73.39   10.70
   8  10  -3   34.90    6.10
   8  10  -3   22.80    6.70
   8  10  -3   27.80    6.90
  -8 -10   3   18.10    8.10
  -8 -10   3   19.90    6.70
   7  10  -3   17.30    6.30
   7  10  -3   25.40    5.80
   7  10  -3   21.20    7.70
  -7 -10   3   23.40    7.00
  -7 -10   3   19.80    6.00
   6  10  -3   -0.30    3.60
   6  10  -3   -2.20    4.70
   6  10  -3   -0.10    4.50
  -6 -10   3    2.00    5.70
  -6 -10   3   -2.90    4.20
  -6 -10   3    3.80    5.70
   5  10  -3   54.69   11.00
   5  10  -3   99.69   14.40
   5  10  -3   85.79   11.00
  -5 -10   3  107.09   15.10
  -5 -10   3   91.39   12.90
   4  10  -3  154.98   17.30
   4  10  -3  135.19   15.50
   4  10  -3  131.19   17.30
  -4 -10   3  136.09   16.10
  -4 -10   3  164.68   17.60
  -4 -10   3  149.88   17.00
   3  10  -3  116.89   18.10
   3  10  -3   92.19   13.60
   3  10  -3   87.99   14.00
  -3 -10   3   97.59   12.80
  -3 -10   3  114.99   15.00
  -3 -10   3  111.69   13.70
   2  10  -3  165.58   18.60
   2  10  -3  147.79   17.50
   2  10  -3  154.98   16.30
  -2 -10   3  120.39   15.70
  -2 -10   3  151.18   18.00
  -2 -10   3  136.19   16.30
   1  10  -3  808.02   63.79
   1  10  -3  812.52   66.19
   1  10  -3  816.92   64.69
  -1 -10   3  900.81   65.89
  -1 -10   3  792.02   64.59
  -1 -10   3  748.93   63.49
   0  10  -3  604.84   49.10
   0  10  -3  537.65   46.10
   0  10  -3  556.44   46.60
   0 -10   3  545.85   46.00
   0 -10   3  559.04   44.70
   0 -10   3  584.54   47.40
   0 -10   3  536.05   43.10
   0 -10   3  558.54   47.50
  -1  10  -3  187.18   20.70
  -1  10  -3  177.28   19.20
  -1  10  -3  168.38   18.90
   1 -10   3  192.98   19.70
   1 -10   3  187.08   18.80
   1 -10   3  136.49   16.00
   1 -10   3  160.58   19.60
   1 -10   3  163.68   18.20
  -2  10  -3  277.67   32.00
  -2  10  -3  351.36   32.00
  -2  10  -3  336.37   31.30
   2 -10   3  368.46   32.50
   2 -10   3  357.46   30.50
   2 -10   3  351.96   31.20
   2 -10   3  340.97   31.70
   2 -10   3  408.76   33.30
  -3  10  -3  270.77   25.00
  -3  10  -3  272.27   27.20
  -3  10  -3  235.78   25.30
   3 -10   3  275.17   26.30
   3 -10   3  266.97   25.10
   3 -10   3  257.77   25.70
   3 -10   3  254.57   26.50
  -4  10  -3  137.79   16.50
  -4  10  -3  123.59   16.00
  -4  10  -3  126.49   14.60
   4 -10   3  147.79   16.50
   4 -10   3  108.99   18.40
   4 -10   3  116.99   14.90
   4 -10   3   90.09   13.70
  -5  10  -3  190.88   18.80
  -5  10  -3  173.68   20.30
   5 -10   3  175.88   18.90
   5 -10   3  170.98   20.70
   5 -10   3  175.08   19.60
   5 -10   3  198.18   20.00
  -6  10  -3  140.59   18.50
  -6  10  -3  191.88   17.10
   6 -10   3  189.88   20.80
   6 -10   3  153.08   17.70
   6 -10   3  163.48   17.70
   6 -10   3  137.39   16.90
  -7  10  -3   23.60    7.20
  -7  10  -3   18.50    6.10
   7 -10   3   23.00    6.20
   7 -10   3   23.80    9.20
   7 -10   3   12.90    5.90
  -8  10  -3   13.80    8.00
  -8  10  -3    8.50    5.10
   8 -10   3    1.60    4.40
   8 -10   3    2.70    5.70
  -9  10  -3   18.20    8.70
  -9  10  -3   24.80    6.20
   9 -10   3   14.90    5.10
   8   9  -3   57.79    8.70
   8   9  -3   69.49   11.30
   8   9  -3   43.40    9.00
  -8  -9   3   63.79   11.30
  -8  -9   3   50.49    9.40
   7   9  -3  136.39   15.60
   7   9  -3  140.39   16.50
   7   9  -3  157.08   14.70
  -7  -9   3  131.09   16.10
  -7  -9   3  130.49   14.90
   6   9  -3  133.89   13.70
   6   9  -3  111.19   14.40
   6   9  -3  111.79   14.40
  -6  -9   3  139.09   15.20
  -6  -9   3  125.89   15.50
  -6  -9   3  117.29   14.10
   5   9  -3   29.20    7.20
   5   9  -3   19.10    6.70
   5   9  -3   14.70    4.90
  -5  -9   3   12.40    7.40
  -5  -9   3   32.00    7.50
  -5  -9   3   36.60    8.60
   4   9  -3   44.60    8.70
   4   9  -3   48.00    9.20
   4   9  -3   32.30    7.90
  -4  -9   3   45.50    9.70
  -4  -9   3   42.40    9.30
  -4  -9   3   34.40    8.90
   3   9  -3    4.80    3.80
   3   9  -3    8.60    4.60
   3   9  -3    7.00    4.20
  -3  -9   3    4.40    4.00
  -3  -9   3   11.40    5.00
  -3  -9   3    7.70    5.40
   2   9  -3   54.49   10.80
   2   9  -3   33.70    7.70
   2   9  -3   40.10    9.90
  -2  -9   3   56.39   11.60
  -2  -9   3   59.89   11.40
  -2  -9   3   51.49   11.00
   1   9  -3   13.10    7.70
   1   9  -3   11.80    6.30
   1   9  -3    9.40    5.80
  -1  -9   3    8.90    4.70
  -1  -9   3   16.60    7.40
  -1  -9   3    9.80    5.40
   0   9  -3  123.09   19.30
   0   9  -3   91.39   14.20
   0   9  -3   70.19   12.00
   0  -9   3   72.19   12.00
   0  -9   3   69.99   10.60
   0  -9   3  104.69   15.00
   0  -9   3   79.29   10.00
   0  -9   3  111.59   16.60
  -1   9  -3  111.09   14.60
  -1   9  -3  101.19   14.50
  -1   9  -3  126.69   16.60
   1  -9   3  111.09   13.00
   1  -9   3  105.19   15.60
   1  -9   3  140.09   15.30
   1  -9   3  114.89   15.40
   1  -9   3  114.79   14.60
  -2   9  -3   89.39   13.10
  -2   9  -3   94.39   15.80
  -2   9  -3  116.19   14.30
   2  -9   3  102.69   17.10
   2  -9   3  100.19   14.50
   2  -9   3  114.49   14.50
   2  -9   3  101.29   13.10
  -3   9  -3  385.96   34.60
  -3   9  -3  374.66   35.40
  -3   9  -3  416.96   37.30
   3  -9   3  432.36   35.40
   3  -9   3  417.26   36.00
   3  -9   3  402.66   35.90
   3  -9   3  378.96   36.00
  -4   9  -3  681.63   54.49
  -4   9  -3  666.23   52.49
   4  -9   3  583.64   52.59
   4  -9   3  662.43   52.79
   4  -9   3  679.43   53.69
  -5   9  -3  160.98   15.90
  -5   9  -3  125.59   16.70
   5  -9   3  128.79   15.60
   5  -9   3  100.69   16.30
   5  -9   3  129.19   15.60
   5  -9   3  156.68   16.90
  -6   9  -3  150.78   19.50
  -6   9  -3  190.38   17.70
   6  -9   3  159.88   18.00
   6  -9   3  163.88   18.00
   6  -9   3  185.18   18.80
   6  -9   3  198.28   21.30
  -7   9  -3  277.57   25.50
  -7   9  -3  234.88   20.60
   7  -9   3  269.77   26.80
   7  -9   3  202.08   21.80
   7  -9   3  215.48   22.00
  -8   9  -3   91.49   15.00
   8  -9   3   68.49   10.60
   8  -9   3   85.69   16.10
   8  -9   3  101.59   12.00
  -9   9  -3   87.19   10.30
  -9   9  -3   85.09   14.30
   9  -9   3   90.09   10.70
   9  -9   3   91.09   12.50
 -10   9  -3  127.29   16.20
  10  -9   3   90.09   11.30
   9   8  -3   43.20    8.30
   9   8  -3   36.10    7.40
   9   8  -3   41.40    6.80
   8   8  -3  185.38   19.00
   8   8  -3  206.68   19.10
   8   8  -3  194.08   17.40
  -8  -8   3  166.98   17.70
  -8  -8   3  182.58   19.90
   7   8  -3  278.67   26.40
   7   8  -3  315.87   26.60
   7   8  -3  303.77   24.90
  -7  -8   3  286.97   25.30
  -7  -8   3  254.37   26.50
  -7  -8   3  286.27   25.10
   6   8  -3  399.96   34.50
   6   8  -3  412.46   33.60
   6   8  -3  397.66   35.10
  -6  -8   3  435.76   34.60
  -6  -8   3  385.06   33.80
  -6  -8   3  408.16   35.70
   5   8  -3  230.28   24.40
   5   8  -3  284.07   24.50
   5   8  -3  232.08   22.60
  -5  -8   3  249.68   24.70
  -5  -8   3  246.48   24.00
  -5  -8   3  294.37   24.50
   4   8  -3  508.15   42.10
   4   8  -3  490.95   39.90
   4   8  -3  519.55   41.40
  -4  -8   3  495.95   41.50
  -4  -8   3  441.36   40.10
  -4  -8   3  475.15   41.30
   3   8  -3  314.87   29.60
   3   8  -3  317.77   31.00
   3   8  -3  357.06   29.30
  -3  -8   3  302.97   29.80
  -3  -8   3  335.07   29.80
  -3  -8   3  326.47   29.60
   2   8  -3  642.14   48.10
   2   8  -3  528.95   48.90
  -2  -8   3  576.64   48.30
  -2  -8   3  597.14   49.00
  -2  -8   3  570.64   47.70
   1   8  -3  643.84   53.99
   1   8  -3  631.34   53.29
   1   8  -3  658.03   55.69
  -1  -8   3  680.63   53.89
  -1  -8   3  701.43   54.99
  -1  -8   3  681.13   54.89
   0   8  -3  394.36   35.70
   0   8  -3  478.55   36.50
   0   8  -3  380.56   36.90
   0  -8   3  431.66   35.80
   0  -8   3  397.66   36.30
   0  -8   3  392.06   36.10
   0  -8   3  341.47   33.40
   0  -8   3  446.06   33.50
  -1   8  -3  242.38   24.10
  -1   8  -3  218.38   25.20
  -1   8  -3  215.68   23.60
   1  -8   3  268.07   25.30
   1  -8   3  258.97   24.90
   1  -8   3  266.27   24.40
   1  -8   3  230.08   23.40
  -2   8  -3   75.79   13.10
  -2   8  -3   59.19   12.50
  -2   8  -3   53.29   10.30
   2  -8   3   59.59   11.50
   2  -8   3   72.59   14.40
   2  -8   3   58.89   11.20
   2  -8   3   83.09   13.60
  -3   8  -3  145.79   15.80
  -3   8  -3  112.09   15.20
  -3   8  -3  130.59   16.70
   3  -8   3  126.09   15.80
   3  -8   3  135.99   16.30
   3  -8   3  139.69   17.40
   3  -8   3  108.09   14.70
  -4   8  -3    1.70    4.70
   4  -8   3    3.30    4.30
   4  -8   3   -0.40    3.10
   4  -8   3    1.10    4.90
   4  -8   3   -2.70    4.00
  -5   8  -3   42.30   10.20
  -5   8  -3   41.10    7.10
   5  -8   3   41.30    9.60
   5  -8   3   42.90   11.20
   5  -8   3   33.10    8.40
   5  -8   3   35.70    8.40
  -6   8  -3   10.40    6.20
  -6   8  -3    9.10    4.00
   6  -8   3    8.00    4.40
   6  -8   3    2.80    4.50
   6  -8   3    3.50    5.50
   6  -8   3    5.10    4.30
  -7   8  -3   25.10    5.60
  -7   8  -3   25.10    8.20
   7  -8   3   29.00    9.80
   7  -8   3   35.90    7.60
   7  -8   3   35.60    8.10
  -8   8  -3   91.29   10.00
  -8   8  -3   76.59   13.90
   8  -8   3  116.19   13.00
   8  -8   3   97.19   11.50
   8  -8   3   91.89   15.80
  -9   8  -3   93.39    9.60
  -9   8  -3   91.29   14.90
   9  -8   3  122.49   13.10
   9  -8   3   90.19   11.30
 -10   8  -3   23.50    8.60
  10  -8   3   11.50    4.40
  10  -8   3   15.50    6.40
  10   7  -3   13.60    4.50
  10   7  -3   16.50    5.00
  10   7  -3   28.20    5.90
   9   7  -3   12.50    4.60
   9   7  -3   16.20    5.00
   9   7  -3   13.30    4.60
   8   7  -3   24.50    6.30
   8   7  -3   10.80    4.60
   8   7  -3   10.00    4.20
  -8  -7   3    5.80    5.40
  -8  -7   3   11.70    4.50
   7   7  -3    7.00    5.10
   7   7  -3   11.80    4.30
   7   7  -3   14.00    4.60
  -7  -7   3    8.80    4.00
  -7  -7   3   10.30    4.30
  -7  -7   3   18.80    6.20
   6   7  -3    2.80    4.30
   6   7  -3    2.50    3.60
   6   7  -3    2.60    3.30
  -6  -7   3   -1.00    5.30
  -6  -7   3    6.30    4.10
  -6  -7   3   -2.00    3.60
   5   7  -3   32.40    7.80
   5   7  -3   29.60    7.60
   5   7  -3   41.90    8.10
  -5  -7   3   28.30    7.70
  -5  -7   3   18.20    5.70
  -5  -7   3   26.10    6.80
   4   7  -3  418.96   36.40
   4   7  -3  413.66   37.40
   4   7  -3  407.26   35.40
  -4  -7   3  473.85   37.90
  -4  -7   3  428.96   36.60
   3   7  -3  490.55   40.80
   3   7  -3  482.25   39.50
   3   7  -3  382.66   37.40
  -3  -7   3  468.45   39.30
  -3  -7   3  484.75   39.90
  -3  -7   3  476.25   39.30
   2   7  -3  287.47   28.90
   2   7  -3  314.77   30.40
   2   7  -3  326.77   28.60
  -2  -7   3  317.87   29.90
  -2  -7   3  316.57   29.20
  -2  -7   3  350.86   30.10
   1   7  -3  975.70   80.09
   1   7  -3 1028.80   78.99
   1   7  -3  980.90   77.89
  -1  -7   3 1012.60   78.29
  -1  -7   3 1117.49   80.09
  -1  -7   3  987.60   75.29
  -1  -7   3 1018.20   79.29
   0   7  -3  839.42   68.29
   0   7  -3  856.41   69.99
   0   7  -3  786.02   67.29
   0  -7   3  700.63   67.59
   0  -7   3  993.70   68.79
   0  -7   3  977.90   70.19
   0  -7   3  932.21   66.99
  -1   7  -3  235.28   26.20
  -1   7  -3  239.28   24.40
  -1   7  -3  301.97   26.10
   1  -7   3  234.18   24.00
   1  -7   3  262.87   25.70
   1  -7   3  284.57   25.40
   1  -7   3  236.08   25.10
  -2   7  -3  417.16   38.20
  -2   7  -3  414.46   39.80
  -2   7  -3  441.76   38.30
   2  -7   3  512.05   40.00
   2  -7   3  405.96   38.70
   2  -7   3  446.56   38.10
   2  -7   3  494.15   39.90
  -3   7  -3 1345.97  113.49
  -3   7  -3 1408.96  112.69
  -3   7  -3 1529.15  112.19
   3  -7   3 1453.45  114.29
   3  -7   3 1496.65  112.89
   3  -7   3 1552.94  113.69
   3  -7   3 1701.53  113.09
  -4   7  -3  634.34   56.69
   4  -7   3  779.82   57.79
   4  -7   3  714.93   56.39
   4  -7   3  695.23   56.59
  -5   7  -3  453.85   36.10
  -5   7  -3  322.57   31.70
   5  -7   3  359.06   33.80
   5  -7   3  388.06   33.70
   5  -7   3  394.46   34.00
   5  -7   3  469.05   38.50
  -6   7  -3  403.06   33.10
   6  -7   3  430.46   35.30
   6  -7   3  368.96   34.30
   6  -7   3  442.56   39.00
  -7   7  -3  112.39   14.70
  -7   7  -3  104.79   10.80
   7  -7   3  100.09   12.50
   7  -7   3   73.49   14.00
   7  -7   3   95.29   12.80
  -8   7  -3    5.30    2.80
  -8   7  -3    4.70    5.90
   8  -7   3    2.10    6.00
   8  -7   3    2.30    4.60
   8  -7   3   -0.40    3.30
  -9   7  -3   11.10    6.30
   9  -7   3   10.40    5.40
   9  -7   3   12.60    4.20
   9  -7   3   21.10    9.70
 -10   7  -3   32.80    9.30
  10  -7   3   28.90    5.80
  10   6  -3   79.89   10.20
  10   6  -3   82.69    9.70
  10   6  -3   92.39   10.90
   9   6  -3   90.39   11.00
   9   6  -3  113.59   11.70
   9   6  -3   89.09   11.00
   8   6  -3  149.19   15.90
   8   6  -3  166.78   15.90
   8   6  -3  168.38   16.80
  -8  -6   3  178.88   18.00
   7   6  -3  359.36   31.20
   7   6  -3  398.66   31.10
   7   6  -3  381.56   30.50
  -7  -6   3  361.46   29.70
  -7  -6   3  341.87   29.40
  -7  -6   3  339.07   31.80
   6   6  -3  294.97   24.90
   6   6  -3  229.68   25.00
   6   6  -3  299.17   25.30
  -6  -6   3  274.47   24.60
  -6  -6   3  317.07   24.90
  -6  -6   3  272.87   26.40
   5   6  -3  284.27   27.10
   5   6  -3  359.06   29.60
   5   6  -3  323.47   28.30
  -5  -6   3  303.87   29.00
  -5  -6   3  297.27   27.10
  -5  -6   3  341.67   28.30
   4   6  -3  253.97   24.00
   4   6  -3  252.27   23.40
   4   6  -3  251.37   22.80
  -4  -6   3  246.18   24.00
  -4  -6   3  214.88   22.10
  -4  -6   3  238.88   23.10
   3   6  -3   55.59   10.40
   3   6  -3   42.20    9.90
   3   6  -3   67.59   11.60
  -3  -6   3   49.20   10.90
  -3  -6   3   52.69    9.50
  -3  -6   3   56.29   11.50
   2   6  -3   81.29   11.40
   2   6  -3   93.99   13.30
   2   6  -3   87.59   12.40
  -2  -6   3   98.59   12.40
  -2  -6   3   91.89   12.50
  -2  -6   3   88.39   12.90
   1   6  -3  399.06   37.90
   1   6  -3  423.86   37.10
   1   6  -3  416.16   36.10
  -1  -6   3  491.85   38.50
  -1  -6   3  416.76   37.40
  -1  -6   3  418.66   36.50
   0   6  -3   16.30    6.80
   0   6  -3   15.00    5.50
   0   6  -3   12.50    5.90
   0  -6   3   19.90    7.10
   0  -6   3   18.50    6.30
   0  -6   3   19.20    7.00
   0  -6   3   12.80    5.70
  -1   6  -3  281.57   28.70
  -1   6  -3  269.57   26.70
  -1   6  -3  315.67   27.20
   1  -6   3  297.47   27.70
   1  -6   3  260.47   26.70
   1  -6   3  301.47   26.90
   1  -6   3  299.07   28.00
  -2   6  -3   27.30    7.50
  -2   6  -3   20.90    6.40
  -2   6  -3   28.60    8.40
   2  -6   3   26.90    8.80
   2  -6   3   24.40    7.20
   2  -6   3   19.80    7.30
   2  -6   3   12.90    6.90
  -3   6  -3   68.89   12.20
  -3   6  -3   64.59   11.00
   3  -6   3   70.49   11.80
   3  -6   3   31.40   10.30
   3  -6   3   71.29   12.80
   3  -6   3   57.29   10.80
  -4   6  -3  799.62   63.49
  -4   6  -3  807.42   61.59
   4  -6   3  786.02   62.79
   4  -6   3  782.62   63.19
  -5   6  -3  353.36   31.30
  -5   6  -3  342.67   28.60
   5  -6   3  290.27   31.90
   5  -6   3  320.97   29.50
   5  -6   3  364.26   30.90
  -6   6  -3  142.29   14.80
  -6   6  -3  156.48   18.40
   6  -6   3  136.79   16.40
   6  -6   3  188.88   17.50
   6  -6   3  163.48   19.90
  -7   6  -3  306.87   26.80
  -7   6  -3  379.06   31.80
   7  -6   3  351.86   33.60
   7  -6   3  343.77   29.50
   7  -6   3  336.87   29.60
  -8   6  -3  493.55   40.60
  -8   6  -3  494.75   35.20
   8  -6   3  431.36   37.90
   8  -6   3  431.46   37.80
   8  -6   3  482.75   42.90
  -9   6  -3  127.89   16.20
   9  -6   3  147.99   15.30
   9  -6   3  138.39   14.20
   9  -6   3  120.49   18.40
  10  -6   3  193.68   17.90
  10  -6   3  178.28   16.80
  11  -6   3  119.19   12.00
  11  -6   3  126.99   13.70
  11   5  -3    1.60    3.90
  11   5  -3    3.20    6.80
  11   5  -3    1.20    3.90
  10   5  -3   18.00    5.20
  10   5  -3   16.90    5.10
  10   5  -3   14.80    4.10
   9   5  -3   68.59    9.30
   9   5  -3   76.49    9.30
   9   5  -3   69.29    9.20
   8   5  -3  225.28   21.70
   8   5  -3  257.47   22.50
   8   5  -3  275.87   22.80
   7   5  -3  354.56   28.40
   7   5  -3  308.27   27.60
   7   5  -3  303.57   28.00
  -7  -5   3  329.87   29.70
  -7  -5   3  348.47   26.80
   6   5  -3  409.86   35.60
   6   5  -3  395.06   34.70
   6   5  -3  453.45   35.60
  -6  -5   3  428.46   37.00
  -6  -5   3  429.96   34.60
  -6  -5   3  461.95   34.70
   5   5  -3  343.27   30.20
   5   5  -3  365.66   29.70
   5   5  -3  306.17   29.10
  -5  -5   3  326.87   28.90
  -5  -5   3  366.26   29.10
  -5  -5   3  360.06   31.50
   4   5  -3  196.88   20.30
   4   5  -3  216.48   20.10
   4   5  -3  202.28   19.80
  -4  -5   3  195.78   19.20
  -4  -5   3  192.98   20.80
  -4  -5   3  209.88   20.10
   3   5  -3 1887.91  144.79
   3   5  -3 2023.90  144.79
   3   5  -3 1930.61  145.79
  -3  -5   3 2087.49  146.19
  -3  -5   3 1935.01  144.99
   2   5  -3 1497.95  119.09
   2   5  -3 1544.35  118.19
   2   5  -3 1622.14  117.89
  -2  -5   3 1675.23  118.89
  -2  -5   3 1553.44  118.29
  -2  -5   3 1627.24  118.69
   1   5  -3 1410.16  107.59
   1   5  -3 1426.86  105.39
   1   5  -3 1193.98  104.99
  -1  -5   3 1441.96  106.89
  -1  -5   3 1511.55  106.19
  -1  -5   3 1488.65  106.89
   0   5  -3 1473.35  112.59
   0   5  -3 1484.75  110.19
   0   5  -3 1417.26  110.49
   0  -5   3 1396.76  109.79
   0  -5   3 1562.14  109.59
   0  -5   3 1555.64  111.69
   0  -5   3 1438.16  111.49
  -1   5  -3  657.83   63.99
  -1   5  -3  874.31   67.59
  -1   5  -3  795.92   64.79
   1  -5   3  914.81   66.99
   1  -5   3  894.91   65.79
   1  -5   3  838.52   65.69
   1  -5   3  845.72   64.59
  -2   5  -3 1252.67   90.69
  -2   5  -3 1093.59   89.39
  -2   5  -3 1169.28   87.79
  -2   5  -3 1041.90   87.29
   2  -5   3 1271.37   90.39
   2  -5   3 1163.88   87.49
   2  -5   3 1146.99   89.29
   2  -5   3 1121.09   88.29
  -3   5  -3  248.78   23.40
  -3   5  -3  228.28   24.90
   3  -5   3  234.68   23.30
   3  -5   3  252.97   25.80
   3  -5   3  216.78   23.30
   3  -5   3  242.78   22.50
  -4   5  -3  117.79   12.90
  -4   5  -3  125.19   16.50
  -4   5  -3   90.69   13.30
   4  -5   3  105.49   13.10
   4  -5   3  104.09   13.90
   4  -5   3  142.99   17.40
  -5   5  -3   45.00    7.70
  -5   5  -3   53.89   11.00
  -5   5  -3   55.79   13.10
   5  -5   3   56.59   10.20
   5  -5   3   54.19   13.30
   5  -5   3   53.19    9.70
  -6   5  -3    8.70    3.70
  -6   5  -3   17.40    6.80
   6  -5   3    1.20    5.60
   6  -5   3    1.20    3.80
   6  -5   3    8.40    4.60
  -7   5  -3   17.90    6.50
  -7   5  -3    8.30    3.00
   7  -5   3    7.00    3.90
   7  -5   3    5.70    6.80
   7  -5   3    8.50    4.40
  -8   5  -3   36.00    8.90
  -8   5  -3   44.50    5.30
   8  -5   3   42.20   11.70
   8  -5   3   39.00    7.30
   8  -5   3   38.70    8.30
   9  -5   3  116.29   18.60
   9  -5   3   67.39   10.70
   9  -5   3   93.39   10.60
  10  -5   3   39.30    7.70
  10  -5   3   35.80    6.30
  11  -5   3   19.60    4.60
  11  -5   3   19.30    6.10
  11   4  -3  121.29   10.90
  11   4  -3  100.49   13.80
  11   4  -3   92.49   10.90
  10   4  -3    7.90    5.70
  10   4  -3    6.90    3.80
  10   4  -3    2.90    4.20
   9   4  -3   11.10    3.60
   9   4  -3   15.10    4.50
   9   4  -3   24.10    6.00
   8   4  -3   44.60    7.10
   8   4  -3   35.10    6.30
   8   4  -3   37.80    7.90
   7   4  -3   14.80    4.00
   7   4  -3   13.30    4.70
   7   4  -3   16.60    4.90
   6   4  -3    0.50    2.90
   6   4  -3    4.30    4.10
   6   4  -3    4.10    3.50
  -6  -4   3    0.80    2.70
  -6  -4   3   -2.90    4.30
   5   4  -3   22.30    5.70
   5   4  -3   21.40    5.90
   5   4  -3   16.20    5.30
  -5  -4   3   19.60    6.80
  -5  -4   3   11.50    4.60
  -5  -4   3   17.90    5.10
   4   4  -3   13.50    4.70
   4   4  -3   21.20    6.20
   4   4  -3   23.50    5.90
  -4  -4   3   12.60    4.70
  -4  -4   3   24.20    7.60
  -4  -4   3   12.40    4.80
   3   4  -3 1842.42  128.79
   3   4  -3 1777.12  128.99
   3   4  -3 1636.74  129.09
  -3  -4   3 1776.42  130.09
  -3  -4   3 1705.93  128.59
   2   4  -3  225.88   24.70
   2   4  -3  282.87   26.40
   2   4  -3  272.17   25.30
  -2  -4   3  284.97   26.50
  -2  -4   3  296.27   25.80
  -2  -4   3  274.37   25.80
   1   4  -3  143.39   17.50
   1   4  -3  151.68   16.10
   1   4  -3  178.28   19.70
  -1  -4   3  123.99   15.50
  -1  -4   3  165.58   17.50
  -1  -4   3  151.98   17.20
   0   4  -3  923.61   71.49
   0   4  -3  982.20   72.19
   0   4  -3  907.11   72.59
   0  -4   3 1001.40   71.79
   0  -4   3  942.71   72.09
   0  -4   3  923.21   73.09
   0  -4   3  908.81   73.59
  -1   4  -3 2282.57  177.18
  -1   4  -3 2424.16  177.98
  -1   4  -3 2635.64  179.38
  -1   4  -3 2450.05  180.38
   1  -4   3 2563.94  179.08
   1  -4   3 2367.26  178.38
   1  -4   3 2375.16  179.38
  -2   4  -3 1631.04  112.19
  -2   4  -3 1530.95  111.89
  -2   4  -3 1528.35  114.39
   2  -4   3 1490.15  112.49
   2  -4   3 1597.44  111.69
   2  -4   3 1372.96  113.49
   2  -4   3 1358.26  112.99
  -3   4  -3 2219.88  161.48
  -3   4  -3 2091.69  157.78
   3  -4   3 2046.10  159.18
   3  -4   3 2275.67  157.68
  -4   4  -3 1296.27   98.59
  -4   4  -3 1417.66  104.49
  -4   4  -3 1308.17  100.09
   4  -4   3 1257.57  103.09
   4  -4   3 1510.75   99.99
   4  -4   3 1219.08  100.59
  -5   4  -3  516.85   40.40
  -5   4  -3  511.05   46.00
   5  -4   3  586.74   44.00
   5  -4   3  458.35   41.00
  -6   4  -3  577.54   51.99
  -6   4  -3  649.64   49.50
  -6   4  -3  597.04   45.80
   6  -4   3  588.24   47.30
   6  -4   3  608.04   52.29
   6  -4   3  610.04   48.90
  -7   4  -3  172.48   18.10
  -7   4  -3  165.78   14.50
   7  -4   3  137.89   20.00
   7  -4   3  192.78   18.20
   7  -4   3  174.68   16.80
  -8   4  -3   53.39    9.90
   8  -4   3   64.59    9.20
   8  -4   3   82.19   15.70
   8  -4   3   66.09    9.50
   9  -4   3   42.70    9.80
   9  -4   3   41.60    7.40
   9  -4   3   28.30    6.40
  10  -4   3   76.49   10.50
  10  -4   3   77.59    9.90
  10  -4   3  110.49   15.90
  11  -4   3   24.60    5.90
  11  -4   3   28.70    5.20
  11  -4   3   31.10    8.00
  11   3  -3   76.99   12.50
  11   3  -3   70.39   10.60
  11   3  -3   61.59    9.70
  11   3  -3   75.39    9.20
  10   3  -3  174.28   19.20
  10   3  -3  173.68   18.00
  10   3  -3  200.38   16.20
  10   3  -3  180.98   17.90
  10   3  -3  187.18   16.70
   9   3  -3  123.39   12.50
   9   3  -3  122.39   15.20
   9   3  -3  135.99   12.60
   9   3  -3  149.49   14.60
   9   3  -3  115.09   11.90
   9   3  -3  126.89   14.30
   8   3  -3  252.77   20.70
   8   3  -3  227.48   21.90
   8   3  -3  209.38   19.40
   8   3  -3  219.18   19.20
   8   3  -3  240.78   19.80
   7   3  -3  879.81   66.49
   7   3  -3  857.21   63.79
   7   3  -3  902.41   64.49
   7   3  -3  803.52   63.59
   6   3  -3 1157.08   83.19
   6   3  -3 1157.18   85.79
   6   3  -3 1081.89   83.49
  -6  -3   3 1127.29   86.49
   5   3  -3  345.07   28.60
   5   3  -3  324.07   29.00
   5   3  -3  358.26   30.90
  -5  -3   3  322.77   30.90
  -5  -3   3  389.66   28.00
   4   3  -3 1202.48   88.69
   4   3  -3 1132.79   89.59
   4   3  -3 1179.08   87.89
  -4  -3   3 1212.98   87.29
  -4  -3   3 1203.08   90.99
   3   3  -3 1520.35  117.99
   3   3  -3 1628.04  119.19
   3   3  -3 1664.93  119.89
  -3  -3   3 1542.55  118.19
  -3  -3   3 1685.13  118.19
  -3  -3   3 1638.44  120.79
   2   3  -3 1807.92  137.19
   2   3  -3 1919.01  136.39
   2   3  -3 1953.00  137.19
  -2  -3   3 1820.52  136.39
  -2  -3   3 1810.62  137.29
   1   3  -3  257.27   23.40
   1   3  -3  243.08   23.50
   1   3  -3  251.47   21.20
   1   3  -3  279.57   25.60
  -1  -3   3  226.48   22.90
  -1  -3   3  262.37   23.90
  -1  -3   3  279.17   24.60
   0   3  -3   14.30    6.30
   0   3  -3   19.50    6.10
   0   3  -3   10.70    4.70
   0   3  -3   17.10    5.70
   0  -3   3   18.00    5.50
   0  -3   3   12.30    5.50
   0  -3   3   22.90    6.70
   0  -3   3   26.70    6.70
  -1   3  -3   40.60    7.60
  -1   3  -3   44.70   10.20
  -1   3  -3   42.70    9.10
   1  -3   3   53.69    9.50
   1  -3   3   34.10    9.00
   1  -3   3   42.30   10.00
  -2   3  -3  385.46   33.50
  -2   3  -3  297.67   29.20
   2  -3   3  396.06   30.00
   2  -3   3  388.56   33.10
   2  -3   3  312.07   31.70
  -3   3  -3  201.28   19.70
  -3   3  -3  206.88   23.60
  -3   3  -3  217.68   20.20
   3  -3   3  220.68   23.60
   3  -3   3  195.18   19.00
  -4   3  -3  116.29   16.30
  -4   3  -3  117.89   12.80
  -4   3  -3  117.99   13.60
   4  -3   3  136.99   17.40
   4  -3   3  107.09   12.60
  -5   3  -3  173.38   16.70
  -5   3  -3  158.58   15.00
  -5   3  -3  186.38   20.70
   5  -3   3  129.69   18.60
   5  -3   3  137.09   14.90
  -6   3  -3   86.29    9.10
  -6   3  -3   68.99   11.50
  -6   3  -3   65.59   15.00
   6  -3   3   76.99   14.80
   6  -3   3   83.59   10.00
  -7   3  -3  234.28   18.40
  -7   3  -3  229.18   25.20
  -7   3  -3  250.37   22.60
   7  -3   3  225.48   25.20
   7  -3   3  224.38   20.40
   8  -3   3  344.57   28.60
   8  -3   3  353.36   33.60
   9  -3   3  165.78   15.80
   9  -3   3  181.88   20.50
  10  -3   3   99.49   16.80
  10  -3   3  115.89   11.60
  10  -3   3  109.69   12.20
  10  -3   3  112.09   13.10
  11  -3   3   96.49   13.40
  11  -3   3  140.29   12.50
  11  -3   3  134.79   12.70
  11  -3   3  133.49   12.70
  11   2  -3    6.30    5.60
  11   2  -3   13.60    6.20
  11   2  -3   12.10    6.60
  11   2  -3    6.00    4.40
  10   2  -3    4.30    5.80
  10   2  -3   -2.10    4.40
  10   2  -3   -3.10    5.00
  10   2  -3    2.30    3.70
   9   2  -3   17.10    6.50
   9   2  -3   15.60    6.00
   9   2  -3   10.10    4.40
   9   2  -3    5.20    5.70
   8   2  -3   27.30    4.80
   8   2  -3   24.10    6.50
   8   2  -3   29.20    7.60
   8   2  -3   35.50    8.00
   7   2  -3   94.89   11.40
   7   2  -3   86.79   12.30
   7   2  -3   84.39    8.90
   7   2  -3   67.59    9.80
   7   2  -3   77.39    8.30
   6   2  -3  281.77   22.60
   6   2  -3  251.37   19.90
   6   2  -3  206.08   18.90
   6   2  -3  205.78   20.10
   6   2  -3  236.38   22.80
   5   2  -3  139.29   13.80
   5   2  -3  133.49   13.10
   5   2  -3  157.58   14.80
   5   2  -3  136.99   13.70
   5   2  -3  155.08   17.00
  -5  -2   3  160.88   17.50
   4   2  -3 2070.99  150.48
   4   2  -3 2103.69  147.79
   4   2  -3 1847.02  146.69
  -4  -2   3 2068.29  145.99
  -4  -2   3 2135.79  151.38
   3   2  -3 4313.57  294.57
   3   2  -3 3586.54  291.27
   3   2  -3 4140.79  292.57
  -3  -2   3 3806.92  294.27
  -3  -2   3 4625.84  291.77
   2   2  -3 4099.89  297.67
   2   2  -3 4203.08  299.17
   2   2  -3 4139.99  298.57
  -2  -2   3 4245.58  299.67
   1   2  -3  870.91   65.49
   1   2  -3  810.62   64.99
   1   2  -3  773.72   63.19
   1   2  -3  863.51   66.49
  -1  -2   3  845.72   65.69
  -1  -2   3  881.71   66.19
  -1  -2   3  925.71   63.39
   0   2  -3  404.66   35.50
   0   2  -3  412.36   34.90
   0  -2   3  473.45   35.80
   0  -2   3  401.06   37.20
   0  -2   3  480.45   36.00
  -1   2  -3 1197.78   97.69
  -1   2  -3 1527.85   95.99
   1  -2   3 1111.79   94.89
   1  -2   3 1376.56   98.39
  -2   2  -3  774.12   64.59
  -2   2  -3  890.71   69.09
   2  -2   3  867.41   68.69
   2  -2   3  947.61   64.99
  -3   2  -3 2521.75  193.18
  -3   2  -3 2848.31  192.78
  -3   2  -3 3015.70  198.38
   3  -2   3 2583.84  191.88
   3  -2   3 2447.26  196.38
  -4   2  -3 1083.99   74.59
  -4   2  -3  848.32   77.89
  -4   2  -3 1008.50   74.39
   4  -2   3  957.60   73.29
   4  -2   3 1033.20   79.09
  -5   2  -3  464.95   36.40
  -5   2  -3  451.75   35.00
  -5   2  -3  415.46   39.70
   5  -2   3  437.96   34.80
   5  -2   3  430.56   39.70
  -6   2  -3    6.80    5.70
  -6   2  -3   -2.10    1.90
  -6   2  -3   -1.20    3.50
   6  -2   3   -8.50    4.10
   6  -2   3    2.00    2.90
  -7   2  -3    3.30    2.40
  -7   2  -3   -0.50    2.30
  -7   2  -3    0.40    3.80
   7  -2   3    4.30    6.10
   7  -2   3   -1.00    2.70
  -8   2  -3    6.10    6.00
   8  -2   3    6.00    3.40
   8  -2   3   10.50    6.10
   9  -2   3   24.40    5.80
   9  -2   3   22.30    6.10
   9  -2   3   26.20    9.10
   9  -2   3   38.20    5.90
  10  -2   3    8.20    7.60
  10  -2   3   15.80    5.00
  10  -2   3   19.30    5.20
  10  -2   3   21.40    4.60
  11  -2   3    8.80    3.90
  11  -2   3   -3.70    3.40
  11  -2   3    4.20    4.00
  12   1  -3   53.79   10.80
  12   1  -3   55.69    9.20
  12   1  -3   80.49   11.00
  12   1  -3   44.20    8.60
  11   1  -3   93.09   12.60
  11   1  -3   90.39   13.90
  11   1  -3   87.29   12.80
  11   1  -3   73.19   10.80
  10   1  -3   92.49   14.10
  10   1  -3  103.99   13.80
  10   1  -3  106.39   12.40
  10   1  -3  105.59   13.20
   9   1  -3   21.40    6.30
   9   1  -3   21.70    6.40
   9   1  -3   25.10    6.90
   9   1  -3   12.70    7.20
   8   1  -3  257.57   25.10
   8   1  -3  256.97   23.00
   8   1  -3  251.57   24.70
   7   1  -3  404.16   37.10
   7   1  -3  465.25   36.10
   7   1  -3  457.55   32.50
   7   1  -3  410.46   37.00
   7   1  -3  421.06   37.80
   6   1  -3   37.20    8.90
   6   1  -3   25.10    7.60
   6   1  -3   28.20    6.90
   6   1  -3   24.70    3.80
   5   1  -3   38.70    8.50
   5   1  -3   32.90    5.00
   5   1  -3   40.20    8.00
   5   1  -3   29.50    7.90
   4   1  -3  144.09   13.40
   4   1  -3  171.48   14.50
   4   1  -3  161.48   18.60
   4   1  -3  143.09   15.20
   3   1  -3 1549.05  110.49
   3   1  -3 1338.27  109.59
   3   1  -3 1489.95  113.29
  -3  -1   3 1639.34  109.09
  -3  -1   3 1565.94  113.89
   2   1  -3 1034.20   69.89
   2   1  -3  915.61   73.19
  -2  -1   3  865.01   69.59
  -2  -1   3 1018.30   73.89
  -2  -1   3  929.11   70.89
   1   1  -3  437.96   35.30
   1   1  -3  437.46   36.90
  -1  -1   3  484.75   35.30
   0   1  -3   84.69   11.70
   0   1  -3  106.69   11.10
   0  -1   3   98.39   11.70
   0  -1   3  109.39   11.30
  -1   1  -3 1633.24  110.99
  -1   1  -3 1522.95  114.49
   1  -1   3 1458.15  110.79
   1  -1   3 1530.85  114.09
  -2   1  -3 1586.44  106.29
  -2   1  -3 1407.96  100.39
   2  -1   3 1286.17   99.99
   2  -1   3 1315.57  104.69
  -3   1  -3 1532.65  111.29
  -3   1  -3 1521.35  105.69
   3  -1   3 1333.17  104.79
   3  -1   3 1464.45  110.69
  -4   1  -3 1451.75  110.49
  -4   1  -3 1385.06  104.99
   4  -1   3 1374.16  109.69
   4  -1   3 1542.95  104.29
  -5   1  -3 1046.50   94.19
   5  -1   3 1315.17   89.39
   5  -1   3 1301.57   95.49
  -6   1  -3  711.63   56.19
  -6   1  -3  756.82   56.39
  -6   1  -3  751.42   62.09
   6  -1   3  823.92   56.39
   6  -1   3  732.53   61.69
  -7   1  -3  303.17   24.00
  -7   1  -3  300.27   24.10
  -7   1  -3  301.57   30.00
   7  -1   3  293.97   30.00
   7  -1   3  359.66   25.30
  -8   1  -3  438.16   40.60
   8  -1   3  434.16   39.90
   8  -1   3  475.15   36.70
   8  -1   3  448.56   35.90
   8  -1   3  474.65   35.00
   9  -1   3  284.57   24.60
   9  -1   3  307.97   24.30
   9  -1   3  284.07   23.20
   9  -1   3  294.97   28.40
  10  -1   3   70.89   13.50
  10  -1   3   93.19   10.00
  10  -1   3   78.49    8.80
  10  -1   3   73.89    8.40
  11  -1   3   52.69   11.50
  11  -1   3   30.30    5.00
  11  -1   3   33.50    5.60
  11  -1   3   27.10    4.70
  12   0  -3   44.60    9.90
  12   0  -3   31.60    7.90
  12   0  -3   42.60    9.90
  12   0  -3   45.80    8.90
  11   0  -3   30.10    7.60
  11   0  -3   59.79   10.70
  11   0  -3   31.40    8.60
  11   0  -3   60.69   10.70
  10   0  -3  247.78   22.80
  10   0  -3  226.28   22.80
  10   0  -3  181.18   21.30
  10   0  -3  241.98   21.60
   9   0  -3  255.07   24.00
   9   0  -3  281.17   25.70
   9   0  -3  250.47   24.80
   8   0  -3  341.07   28.00
   8   0  -3  278.97   28.20
   8   0  -3  309.97   29.10
   8   0  -3  285.77   28.40
   7   0  -3  831.62   69.09
   7   0  -3  875.81   67.59
   7   0  -3  881.41   69.29
   7   0  -3  925.11   69.49
   6   0  -3 1077.49   82.39
   6   0  -3 1055.19   82.69
   6   0  -3 1111.39   83.19
   6   0  -3 1028.30   80.59
   5   0  -3  248.78   23.60
   5   0  -3  281.67   26.30
   4   0  -3  912.81   69.89
   4   0  -3  926.11   72.69
   3   0  -3 1974.80  139.49
   3   0  -3 1791.62  136.19
   2   0  -3  207.88   18.10
   2   0  -3  181.98   21.70
  -2   0   3  175.68   17.60
   1   0  -3  903.91   65.89
   1   0  -3  783.52   63.99
  -1   0   3  956.10   64.59
  -1   0   3  810.52   65.49
   0   0  -3 3379.16  264.57
   0   0  -3 3690.93  263.77
   0   0   3 3923.71  264.07
   0   0   3 3825.92  264.87
  -1   0  -3   39.50   11.20
  -1   0  -3   35.40    5.60
   1   0   3   50.29    6.90
   1   0   3   47.10   10.90
  -2   0  -3   98.99   13.30
  -2   0  -3  105.19    8.10
   2   0   3  104.69   13.30
   2   0   3   86.69    8.00
  -3   0  -3    2.40    3.80
   3   0   3    0.40    1.30
   3   0   3    0.60    5.00
  -4   0  -3   24.80    9.70
  -4   0  -3   36.10    7.60
   4   0   3   32.70    4.50
   4   0   3   34.80   10.60
  -5   0  -3  350.86   29.60
  -5   0  -3  379.46   34.00
   5   0   3  368.36   27.70
   5   0   3  351.26   28.30
   5   0   3  390.36   33.80
  -6   0  -3  373.66   30.00
  -6   0  -3  348.07   34.40
   6   0   3  398.46   29.80
   6   0   3  345.67   28.70
   6   0   3  403.16   34.90
   6   0   3  422.56   32.50
  -7   0  -3   39.40    5.50
  -7   0  -3   44.10   10.70
   7   0   3   57.49    9.30
   7   0   3   40.10    6.40
   7   0   3   25.80    9.00
   7   0   3   34.80    5.20
  -8   0  -3  295.77   31.50
   8   0   3  313.07   31.50
   8   0   3  323.07   26.90
   8   0   3  386.36   26.60
   8   0   3  377.86   28.90
  -9   0  -3  345.17   30.40
   9   0   3  314.47   29.40
   9   0   3  350.56   26.40
   9   0   3  271.47   23.70
   9   0   3  309.47   24.40
  10   0   3   39.90    5.10
  10   0   3   37.10    5.10
  10   0   3   42.50   10.20
  10   0   3   37.40    7.00
  11   0   3   64.59    6.30
  11   0   3   65.69    6.50
  11   0   3   73.89    8.80
  11   0   3   65.99   12.50
  12  -1  -3    3.50    5.80
  12  -1  -3    3.20    7.40
  12  -1  -3    5.80    7.70
  12  -1  -3    0.90    4.60
  11  -1  -3    6.60    5.40
  11  -1  -3    0.40    6.10
  11  -1  -3    5.10    6.60
  11  -1  -3   -2.40    5.30
  10  -1  -3   19.70    7.00
  10  -1  -3   16.60    6.10
  10  -1  -3   20.10    7.10
  10  -1  -3   21.50    8.10
   9  -1  -3    5.70    4.90
   9  -1  -3   16.50    6.80
   9  -1  -3    1.60    5.00
   9  -1  -3    4.60    5.60
   8  -1  -3   18.20    8.60
   8  -1  -3   29.90    8.90
   8  -1  -3   27.40    7.60
   8  -1  -3   25.30    7.30
   7  -1  -3   18.60    6.00
   7  -1  -3   16.00    6.70
   7  -1  -3   21.40    6.50
   7  -1  -3   20.90    7.70
   6  -1  -3  287.87   26.80
   6  -1  -3  268.87   25.00
   6  -1  -3  251.37   25.90
   6  -1  -3  253.17   26.00
   5  -1  -3 1296.57   98.59
   5  -1  -3 1268.47   96.49
   4  -1  -3  816.52   67.69
   4  -1  -3  869.71   65.79
   3  -1  -3 1924.51  121.49
   3  -1  -3 1731.23  126.39
   3  -1  -3 1695.53  123.89
  -3   1   3 1463.35  123.49
  -3   1   3 1602.54  119.89
   2  -1  -3  580.74   39.40
   2  -1  -3  442.86   41.60
   2  -1  -3  537.55   40.20
  -2   1   3  444.26   38.00
  -2   1   3  476.55   39.90
   1  -1  -3  478.55   41.90
   1  -1  -3  469.35   42.70
   1  -1  -3  514.75   41.60
  -1   1   3  625.24   42.80
  -1   1   3  586.44   42.30
   0  -1  -3   35.30    7.60
   0  -1  -3   39.70    8.70
   0  -1  -3   48.00    8.20
   0   1   3   48.70    9.90
  -1  -1  -3  867.51   71.99
  -1  -1  -3  964.00   68.39
  -1  -1  -3  918.31   68.29
   1   1   3  972.60   72.49
   1   1   3 1000.00   71.99
  -2  -1  -3 1520.55  126.39
  -2  -1  -3 2001.20  128.89
   2   1   3 1720.43  127.19
   2   1   3 1664.63  126.79
  -3  -1  -3 2009.70  150.28
  -3  -1  -3 2008.70  148.49
   3   1   3 2160.38  149.39
   3   1   3 1948.51  149.29
  -4  -1  -3 1342.37  104.09
  -4  -1  -3 1458.65  102.09
   4   1   3 1260.57  103.09
   4   1   3 1434.56  102.89
   5   1   3  569.74   42.90
   5   1   3  584.54   47.40
   5   1   3  650.63   49.60
  -6  -1  -3   61.89    7.70
  -6  -1  -3   55.29   10.80
   6   1   3   43.40    5.20
   6   1   3   46.70   10.10
   6   1   3   64.19    8.90
   6   1   3   45.30    5.00
  -7  -1  -3   12.20    3.50
  -7  -1  -3   14.30    6.40
   7   1   3   16.40    7.40
   7   1   3   21.10    5.60
   7   1   3   10.60    2.60
   7   1   3   15.20    2.70
  -8  -1  -3   11.00    2.80
  -8  -1  -3   22.80    7.60
   8   1   3   14.80    2.90
   8   1   3    9.20    2.50
   8   1   3   14.80    4.40
   8   1   3   11.50    6.60
  -9  -1  -3   -2.60    4.40
   9   1   3    2.40    1.90
   9   1   3    1.40    3.00
   9   1   3    7.40    6.60
   9   1   3   -0.40    1.60
  10   1   3    2.00    1.70
  10   1   3   -2.30    6.30
  10   1   3   -2.00    1.50
  10   1   3   -2.30    3.40
  11   1   3    0.70    3.70
  11   1   3    3.20    6.80
  12  -2  -3   52.69    9.50
  12  -2  -3   23.50   10.20
  12  -2  -3   35.10    8.20
  12  -2  -3   24.30    8.00
  11  -2  -3   73.89   11.60
  11  -2  -3   83.39   14.10
  11  -2  -3   77.99   13.30
  10  -2  -3  187.48   19.50
  10  -2  -3  158.48   16.80
  10  -2  -3  125.69   16.80
  10  -2  -3  116.89   16.30
   9  -2  -3  320.87   28.70
   9  -2  -3  298.07   27.90
   9  -2  -3  349.27   30.10
   9  -2  -3  255.97   28.80
   8  -2  -3  331.77   30.50
   8  -2  -3  331.77   30.90
   8  -2  -3  314.57   28.80
   8  -2  -3  289.07   29.10
   7  -2  -3  460.05   37.40
   7  -2  -3  347.37   36.50
   7  -2  -3  481.85   39.50
   6  -2  -3   78.89   14.10
   6  -2  -3   84.89    7.50
   6  -2  -3   72.29   12.80
   6  -2  -3   90.89   14.80
   5  -2  -3   63.59    7.20
   5  -2  -3   71.29   13.70
   5  -2  -3   67.89   11.70
   5  -2  -3   82.39    7.50
   4  -2  -3  214.18   17.90
   4  -2  -3  198.78   17.80
   4  -2  -3  211.08   23.10
   4  -2  -3  238.48   22.10
   3  -2  -3   40.60    9.20
   3  -2  -3   35.70    6.50
   3  -2  -3   34.30    6.90
   3  -2  -3   28.40    8.90
  -3   2   3   30.70    8.50
  -3   2   3   28.00    5.20
   2  -2  -3    6.80    4.00
   2  -2  -3    8.50    5.60
   2  -2  -3    7.40    4.30
   2  -2  -3   10.60    4.90
  -2   2   3   10.00    5.30
  -2   2   3    8.20    5.30
  -2   2   3    7.20    3.80
   1  -2  -3    2.80    4.40
   1  -2  -3   -1.30    3.10
   1  -2  -3    2.20    4.40
   1  -2  -3   -4.00    4.00
  -1   2   3   -2.10    3.10
  -1   2   3    4.00    4.40
  -1   2   3    4.80    5.20
   0  -2  -3   61.99   11.20
   0  -2  -3   32.40    7.30
   0  -2  -3   42.80    7.80
   0   2   3   40.20    8.50
   0   2   3   58.39    9.70
   0   2   3   56.79    9.30
  -1  -2  -3  977.60   78.59
  -1  -2  -3 1013.10   74.89
  -1  -2  -3 1009.70   77.99
  -1  -2  -3 1085.89   79.29
   1   2   3  993.00   75.39
   1   2   3 1042.10   77.29
   1   2   3 1111.09   79.29
  -2  -2  -3  796.32   60.79
  -2  -2  -3  786.22   60.59
  -2  -2  -3  757.62   55.09
   2   2   3  765.72   55.49
   2   2   3  762.62   59.39
   2   2   3  739.33   60.09
  -3  -2  -3 1094.79   97.89
  -3  -2  -3 1388.16  100.29
   3   2   3 1465.65   99.99
   3   2   3 1355.66   98.89
  -4  -2  -3 1184.48   87.99
   4   2   3 1088.09   86.49
   4   2   3 1171.98   86.89
  -5  -2  -3  258.87   24.40
  -5  -2  -3  247.38   22.20
   5   2   3  230.08   23.10
   5   2   3  269.17   24.10
  -6  -2  -3  197.08   17.10
  -6  -2  -3  196.38   19.90
   6   2   3  170.68   17.80
   6   2   3  163.38   18.80
  -7  -2  -3  212.98   17.40
  -7  -2  -3  181.28   20.60
   7   2   3  178.08   19.80
   7   2   3  204.58   19.10
  -8  -2  -3  151.18   12.70
  -8  -2  -3  188.68   18.00
   8   2   3  167.08   16.90
   8   2   3  124.29   10.60
   8   2   3  154.18   14.90
  -9  -2  -3  159.38   18.20
   9   2   3  185.98   18.60
   9   2   3  160.58   15.90
  10   2   3   86.29   10.90
  10   2   3  108.29   13.50
  12  -3  -3   28.00    8.60
  12  -3  -3   21.30    8.20
  12  -3  -3   13.30    6.60
  11  -3  -3   -0.90    6.30
  11  -3  -3   11.40    7.90
  11  -3  -3   -2.90    4.00
  11  -3  -3   10.10    7.00
  10  -3  -3   74.39   13.50
  10  -3  -3  100.69   15.90
  10  -3  -3   88.09   12.80
  10  -3  -3   99.09   13.40
   9  -3  -3  502.15   41.90
   9  -3  -3  497.85   43.50
   9  -3  -3  482.05   41.50
   8  -3  -3   96.19   17.80
   8  -3  -3  117.89   14.10
   8  -3  -3   84.89   14.20
   7  -3  -3   72.09   14.00
   7  -3  -3   85.79    7.90
   7  -3  -3   81.29   13.80
   7  -3  -3   93.29   13.00
   6  -3  -3  946.01   72.29
   6  -3  -3  989.90   72.39
   6  -3  -3 1064.89   78.19
   6  -3  -3 1004.30   78.29
   5  -3  -3  901.31   64.79
   5  -3  -3  978.80   70.79
   5  -3  -3  778.22   64.39
   5  -3  -3  892.31   69.29
   4  -3  -3 1064.79   82.19
   4  -3  -3 1102.69   85.69
   4  -3  -3 1197.68   82.59
   4  -3  -3 1141.39   86.99
  -4   3   3 1146.89   81.89
  -4   3   3 1031.70   87.19
   3  -3  -3 1030.20   76.99
   3  -3  -3 1131.29   79.89
   3  -3  -3 1087.79   80.79
   3  -3  -3  920.91   76.79
  -3   3   3 1029.90   76.69
  -3   3   3 1000.10   81.29
   2  -3  -3 1818.62  117.09
   2  -3  -3 1534.35  115.69
   2  -3  -3 1607.74  117.49
  -2   3   3 1491.05  117.89
  -2   3   3 1483.45  116.39
  -2   3   3 1481.05  114.99
   1  -3  -3  584.84   42.70
   1  -3  -3  468.15   40.40
   1  -3  -3  455.35   41.10
   1  -3  -3  593.24   42.70
  -1   3   3  441.06   40.70
  -1   3   3  561.34   42.90
  -1   3   3  485.55   42.20
  -1   3   3  496.45   41.20
   0  -3  -3  124.49   13.40
   0  -3  -3  100.99   14.50
   0  -3  -3  117.89   14.80
   0  -3  -3  117.49   13.40
   0   3   3  118.49   13.70
   0   3   3  141.49   14.50
   0   3   3  126.09   15.50
   0   3   3  126.19   14.60
  -1  -3  -3 1236.68   94.79
  -1  -3  -3 1246.88   91.19
  -1  -3  -3 1352.26   93.79
   1   3   3 1252.27   94.59
   1   3   3 1192.08   92.39
   1   3   3 1225.28   91.79
   1   3   3 1255.77   95.49
  -2  -3  -3    0.80    2.30
  -2  -3  -3    1.20    5.30
  -2  -3  -3    0.60    2.90
  -2  -3  -3    4.00    3.80
   2   3   3   -1.10    4.10
   2   3   3    7.80    5.10
   2   3   3   -0.50    4.20
   2   3   3    3.60    3.00
  -3  -3  -3   14.70    6.30
  -3  -3  -3   23.40    3.80
  -3  -3  -3   22.40    7.10
   3   3   3   21.90    6.50
   3   3   3   22.60    3.60
   3   3   3   18.90    6.60
  -4  -3  -3   73.39   11.10
  -4  -3  -3   60.49   10.20
   4   3   3   42.20    8.70
   4   3   3   56.89    5.40
   4   3   3   78.99   12.00
  -5  -3  -3    8.20    4.50
  -5  -3  -3    8.30    4.40
   5   3   3    7.60    4.80
   5   3   3   12.00    5.80
   5   3   3    6.90    1.60
  -6  -3  -3  293.77   27.20
  -6  -3  -3  292.17   25.00
   6   3   3  282.17   26.20
   6   3   3  316.37   26.60
  -7  -3  -3   62.09    7.70
  -7  -3  -3   54.39    9.90
   7   3   3   44.40    7.90
   7   3   3   41.90    8.60
  -8  -3  -3   52.79    9.80
  -8  -3  -3   45.20    6.20
   8   3   3   41.20    8.40
   8   3   3   42.70    8.30
  -9  -3  -3  128.49   15.20
  -9  -3  -3  129.59   11.20
   9   3   3  103.49   14.40
   9   3   3  152.88   14.00
  10   3   3   50.39    8.60
  10   3   3   31.40    6.50
  12  -4  -3   26.50    6.70
  12  -4  -3   40.20   10.30
  12  -4  -3   14.80    8.20
  11  -4  -3   -8.30    5.90
  11  -4  -3   -3.40    6.40
  11  -4  -3    5.50    7.50
  11  -4  -3   -1.10    4.20
  10  -4  -3   -1.20    5.90
  10  -4  -3    4.00    4.60
  10  -4  -3    8.40    7.80
   9  -4  -3    7.00    5.20
   9  -4  -3   -3.80    6.30
   9  -4  -3    2.90    5.00
   8  -4  -3   19.20    3.60
   8  -4  -3   16.00    6.90
   8  -4  -3   18.00    6.60
   8  -4  -3   16.40    8.00
   7  -4  -3   -1.70    2.00
   7  -4  -3   -4.50    4.10
   7  -4  -3    0.30    4.80
   7  -4  -3    2.40    2.70
   7  -4  -3   -4.50    4.30
   6  -4  -3   91.39    9.40
   6  -4  -3   96.39   13.20
   6  -4  -3  126.69   15.10
   6  -4  -3   73.09    9.20
  -6   4   3   76.89   14.80
   5  -4  -3  506.85   47.30
   5  -4  -3  560.74   44.30
   5  -4  -3  653.53   49.60
   5  -4  -3  565.74   44.40
  -5   4   3  586.84   44.00
  -5   4   3  619.64   50.59
   4  -4  -3  959.50   81.19
   4  -4  -3 1085.69   85.29
   4  -4  -3 1091.29   84.69
   4  -4  -3 1188.48   82.19
  -4   4   3 1071.59   81.49
  -4   4   3 1237.88   87.89
   3  -4  -3  520.25   43.90
   3  -4  -3  474.85   41.90
   3  -4  -3  546.85   42.70
   3  -4  -3  544.55   45.10
  -3   4   3  490.45   45.80
  -3   4   3  638.64   44.00
  -3   4   3  488.05   42.00
   2  -4  -3 1042.00   81.39
   2  -4  -3 1147.59   81.89
   2  -4  -3 1070.99   82.59
   2  -4  -3 1141.59   81.89
  -2   4   3  937.31   80.49
  -2   4   3 1089.99   83.79
  -2   4   3 1030.20   82.09
  -2   4   3 1137.99   85.29
   1  -4  -3 1759.92  121.79
   1  -4  -3 1624.64  122.59
   1  -4  -3 1769.72  122.59
  -1   4   3 1475.55  122.59
  -1   4   3 1595.14  122.99
  -1   4   3 1767.22  122.89
  -1   4   3 1545.95  121.69
   0  -4  -3 1188.58  101.19
   0  -4  -3 1242.58  103.29
   0  -4  -3 1586.24  105.19
   0  -4  -3 1586.14  102.49
   0   4   3 1405.66  104.79
   0   4   3 1397.76  103.79
   0   4   3 1336.97  102.69
   0   4   3 1293.57  101.79
  -1  -4  -3 1333.67  106.69
  -1  -4  -3 1400.26  106.79
   1   4   3 1556.54  107.39
   1   4   3 1336.67  104.19
   1   4   3 1397.86  107.69
   1   4   3 1486.15  104.69
  -2  -4  -3 2597.74  166.28
  -2  -4  -3 2237.98  168.28
  -2  -4  -3 2215.28  169.48
  -2  -4  -3 2328.17  170.28
   2   4   3 2052.09  169.98
   2   4   3 2637.14  166.98
   2   4   3 2177.18  169.48
   2   4   3 2237.18  166.98
  -3  -4  -3  717.93   54.09
  -3  -4  -3  667.13   57.39
  -3  -4  -3  836.72   58.19
  -3  -4  -3  745.13   58.59
   3   4   3  658.53   58.39
   3   4   3  761.82   55.89
   3   4   3  732.83   54.19
   3   4   3  725.53   58.19
  -4  -4  -3  320.97   28.50
  -4  -4  -3  320.97   25.10
  -4  -4  -3  309.47   28.50
   4   4   3  340.07   27.50
   4   4   3  319.67   24.80
   4   4   3  328.47   29.20
  -5  -4  -3  506.65   46.60
  -5  -4  -3  634.24   48.50
   5   4   3  502.15   47.30
   5   4   3  636.24   47.10
   5   4   3  681.93   43.70
  -6  -4  -3  154.68   15.50
   6   4   3  121.69   15.10
   6   4   3  160.58   16.30
   6   4   3  157.88   11.60
  -7  -4  -3   53.29    9.80
  -7  -4  -3   61.19    8.50
   7   4   3   55.59   10.30
   7   4   3   58.19    9.60
  -8  -4  -3  194.38   19.40
  -8  -4  -3  183.08   16.80
   8   4   3  188.38   18.40
   8   4   3  186.48   18.30
  -9  -4  -3   68.89    8.60
  -9  -4  -3   74.89   11.70
   9   4   3   88.79   11.40
   9   4   3   86.09   10.80
  10   4   3    4.80    5.40
  10   4   3   -4.00    4.00
  11  -5  -3   75.89   12.20
  11  -5  -3   54.09   10.20
  10  -5  -3  224.58   21.20
  10  -5  -3  171.58   22.20
   9  -5  -3  326.37   25.50
   9  -5  -3  352.56   25.90
   9  -5  -3  342.37   32.70
   9  -5  -3  262.37   29.10
   9  -5  -3  362.36   31.10
   8  -5  -3  398.26   31.70
   8  -5  -3  439.96   38.60
   8  -5  -3  443.96   36.90
   8  -5  -3  410.26   31.70
   8  -5  -3  367.26   35.80
   7  -5  -3  239.68   24.60
   7  -5  -3  251.17   24.50
   7  -5  -3  222.98   20.00
   7  -5  -3  235.88   20.10
   7  -5  -3  241.98   26.00
  -7   5   3  256.07   25.90
   6  -5  -3   71.79    8.80
   6  -5  -3   75.49    9.20
   6  -5  -3   61.09   12.30
   6  -5  -3   78.79   14.30
  -6   5   3   64.09   14.00
   5  -5  -3   15.20    4.70
   5  -5  -3   22.80    8.00
   5  -5  -3   19.00    5.70
   5  -5  -3   30.30    8.50
  -5   5   3   25.20    5.50
  -5   5   3    9.50    7.00
   4  -5  -3   92.09   15.00
   4  -5  -3   88.19   11.10
   4  -5  -3   82.59   11.80
   4  -5  -3   90.19   11.20
  -4   5   3   76.89   15.00
  -4   5   3   99.49   11.80
  -4   5   3   84.99   10.90
   3  -5  -3  152.18   18.70
   3  -5  -3  187.98   18.30
   3  -5  -3  181.08   18.80
   3  -5  -3  202.98   18.50
  -3   5   3  151.68   19.60
  -3   5   3  165.08   17.70
   2  -5  -3   19.50    7.20
   2  -5  -3    6.00    4.70
   2  -5  -3   10.40    5.20
   2  -5  -3   21.70    6.90
  -2   5   3    7.10    4.70
  -2   5   3   20.00    7.80
  -2   5   3   14.70    6.50
  -2   5   3   15.90    6.20
   1  -5  -3   78.09   12.00
   1  -5  -3   78.29   13.50
   1  -5  -3   50.19   11.10
   1  -5  -3   68.89   12.30
  -1   5   3   60.19   11.80
  -1   5   3   57.09   11.00
  -1   5   3   39.00    9.50
  -1   5   3   43.60   11.10
   0  -5  -3   -3.90    4.40
   0  -5  -3    1.30    4.10
   0  -5  -3    1.30    3.00
   0  -5  -3   -2.90    3.00
   0   5   3    1.20    4.00
   0   5   3    4.10    4.00
   0   5   3   -4.50    3.80
   0   5   3   -6.30    4.00
  -1  -5  -3  365.36   32.00
  -1  -5  -3  367.16   28.90
  -1  -5  -3  349.37   29.20
  -1  -5  -3  315.37   30.90
   1   5   3  325.37   31.00
   1   5   3  370.56   32.50
   1   5   3  338.97   29.30
   1   5   3  330.27   28.90
  -2  -5  -3  388.56   31.50
  -2  -5  -3  422.46   33.50
  -2  -5  -3  408.56   34.80
  -2  -5  -3  404.26   35.20
   2   5   3  385.16   35.50
   2   5   3  363.36   34.30
   2   5   3  406.86   32.20
   2   5   3  385.26   32.10
  -3  -5  -3  404.36   33.10
  -3  -5  -3  345.07   31.50
  -3  -5  -3  334.97   30.50
  -3  -5  -3  359.36   28.60
   3   5   3  420.76   29.20
   3   5   3  342.47   32.60
   3   5   3  326.07   28.90
   3   5   3  326.47   31.50
  -4  -5  -3  364.36   32.10
  -4  -5  -3  378.46   29.20
  -4  -5  -3  364.76   31.70
   4   5   3  407.76   34.30
   4   5   3  355.26   28.80
   4   5   3  371.06   30.20
   4   5   3  368.16   32.70
  -5  -5  -3  196.48   18.20
  -5  -5  -3  176.98   17.50
  -5  -5  -3  171.28   14.50
  -5  -5  -3  173.28   18.40
   5   5   3  177.98   18.50
   5   5   3  162.68   15.80
   5   5   3  156.88   14.00
  -6  -5  -3  348.87   29.30
  -6  -5  -3  384.36   29.80
   6   5   3  312.07   27.90
   6   5   3  331.97   25.50
   6   5   3  354.56   30.20
  -7  -5  -3  268.17   22.20
  -7  -5  -3  211.48   21.90
   7   5   3  263.27   21.70
   7   5   3  233.38   22.60
  -8  -5  -3  184.18   16.60
  -8  -5  -3  182.88   18.10
   8   5   3  150.48   16.40
   8   5   3  202.88   18.30
   9   5   3  117.09   12.80
   9   5   3   93.29   12.10
  11  -6  -3    1.60    4.80
  10  -6  -3   38.50   11.60
  10  -6  -3   29.00    8.60
  10  -6  -3   35.40    9.30
   9  -6  -3  143.99   19.80
   9  -6  -3  135.79   17.10
   9  -6  -3  167.08   14.40
   9  -6  -3  143.49   17.30
   9  -6  -3  170.78   14.30
   8  -6  -3  225.48   19.00
   8  -6  -3  205.38   22.50
   8  -6  -3  212.08   22.40
   8  -6  -3  228.48   24.60
   8  -6  -3  226.68   19.10
   7  -6  -3   31.70   10.30
   7  -6  -3   22.00    4.90
   7  -6  -3   37.40    9.00
   7  -6  -3   26.50    5.80
   7  -6  -3   21.40    7.40
  -7   6   3   31.10   10.70
   6  -6  -3  278.87   24.70
   6  -6  -3  308.17   25.00
   6  -6  -3  282.97   27.50
   6  -6  -3  282.37   27.40
  -6   6   3  282.37   29.70
  -6   6   3  279.77   24.40
   5  -6  -3 1034.70   74.99
   5  -6  -3  955.90   71.99
   5  -6  -3  973.80   71.99
   5  -6  -3  808.42   73.49
  -5   6   3 1031.20   72.29
  -5   6   3  792.42   74.99
  -5   6   3 1010.60   72.19
   4  -6  -3  731.53   55.59
   4  -6  -3  600.74   54.09
   4  -6  -3  664.23   53.19
   4  -6  -3  702.93   53.29
  -4   6   3  745.13   54.09
  -4   6   3  683.83   53.39
  -4   6   3  587.54   55.79
   3  -6  -3  661.03   54.59
   3  -6  -3  594.04   54.59
   3  -6  -3  799.42   55.99
   3  -6  -3  691.03   55.99
  -3   6   3  703.53   57.49
  -3   6   3  709.33   55.39
   2  -6  -3  570.94   46.90
   2  -6  -3  551.44   46.00
   2  -6  -3  606.84   47.40
   2  -6  -3  630.14   47.40
  -2   6   3  512.35   46.40
  -2   6   3  556.94   48.10
  -2   6   3  560.04   47.30
   1  -6  -3  254.77   24.90
   1  -6  -3  240.68   24.50
   1  -6  -3  259.47   23.90
   1  -6  -3  283.77   23.60
  -1   6   3  227.58   23.50
  -1   6   3  234.78   24.70
  -1   6   3  277.87   26.10
  -1   6   3  265.57   25.20
   0  -6  -3   51.19    9.10
   0  -6  -3   49.40   11.20
   0  -6  -3   51.99   10.40
   0  -6  -3   59.49    9.50
   0   6   3   58.79   10.40
   0   6   3   41.40    8.60
   0   6   3   32.10    9.10
   0   6   3   40.00    9.50
  -1  -6  -3  109.29   14.80
  -1  -6  -3  121.69   12.90
  -1  -6  -3  131.09   15.80
  -1  -6  -3  123.59   13.00
   1   6   3  115.29   12.90
   1   6   3   98.89   14.40
   1   6   3   88.89   15.00
   1   6   3  125.49   13.90
  -2  -6  -3  251.97   21.10
  -2  -6  -3  194.18   21.90
  -2  -6  -3  186.48   19.00
  -2  -6  -3  204.58   22.10
   2   6   3  222.88   22.60
   2   6   3  222.58   20.10
   2   6   3  239.48   20.00
   2   6   3  226.68   23.30
  -3  -6  -3  155.28   17.70
  -3  -6  -3  152.38   16.50
  -3  -6  -3  170.88   18.50
  -3  -6  -3  161.78   15.10
   3   6   3  173.48   15.60
   3   6   3  130.29   17.20
   3   6   3  173.98   19.30
   3   6   3  176.98   15.90
  -4  -6  -3   89.79   11.40
  -4  -6  -3   82.09    9.30
  -4  -6  -3   95.69   12.70
  -4  -6  -3   64.99   11.90
   4   6   3   77.89    9.60
   4   6   3   80.49   14.10
   4   6   3   92.49    9.60
   4   6   3   96.29   15.30
  -5  -6  -3   20.90    3.90
  -5  -6  -3   14.40    5.40
  -5  -6  -3   18.50    5.30
  -5  -6  -3   13.00    5.30
   5   6   3   22.20    5.20
   5   6   3    8.80    5.80
   5   6   3   14.20    5.90
   5   6   3   20.00    4.30
  -6  -6  -3   36.70    6.90
  -6  -6  -3   38.40    6.70
   6   6   3   31.20    6.30
   6   6   3   38.60    5.00
   6   6   3   39.20    8.80
  -7  -6  -3   30.50    7.40
  -7  -6  -3   26.20    6.50
   7   6   3   41.70    4.20
   7   6   3   33.70    6.60
   7   6   3   49.00    9.80
  -8  -6  -3    9.20    5.00
   8   6   3    7.00    4.30
   8   6   3   12.00    5.80
   9   6   3   39.70    8.50
   9   6   3   36.00    7.00
  11  -7  -3   12.90    6.40
  10  -7  -3   18.30    4.50
  10  -7  -3    6.80    7.00
  10  -7  -3   15.90    6.20
  10  -7  -3   15.80    4.30
   9  -7  -3   86.59    9.90
   9  -7  -3   78.89   13.20
   9  -7  -3   74.59   14.10
   9  -7  -3  106.19   10.40
   9  -7  -3   94.79   15.90
   8  -7  -3    2.00    3.50
   8  -7  -3    4.70    2.80
   8  -7  -3   10.60    6.60
   8  -7  -3    8.20    3.80
   8  -7  -3    8.20    6.60
  -8   7   3    1.20    5.80
   7  -7  -3    6.80    4.30
   7  -7  -3   12.20    6.90
   7  -7  -3    3.30    6.30
   7  -7  -3    8.20    4.90
   7  -7  -3    7.80    4.20
  -7   7   3    7.40    6.90
   6  -7  -3    7.20    4.60
   6  -7  -3    7.50    3.90
   6  -7  -3    5.70    3.70
   6  -7  -3    5.60    5.30
  -6   7   3    4.90    6.00
  -6   7   3    3.80    3.80
   5  -7  -3   63.79   12.30
   5  -7  -3   82.69   13.80
   5  -7  -3   75.29   10.40
   5  -7  -3   65.89    9.90
  -5   7   3   66.29   11.20
  -5   7   3   59.79   10.40
  -5   7   3   78.19   14.70
   4  -7  -3  610.34   49.50
   4  -7  -3  586.84   49.20
   4  -7  -3  608.84   48.30
   4  -7  -3  536.35   47.60
  -4   7   3  644.94   51.89
  -4   7   3  616.54   48.60
  -4   7   3  586.94   48.20
   3  -7  -3  166.48   17.30
   3  -7  -3  159.18   17.40
   3  -7  -3  135.99   16.50
   3  -7  -3  162.28   17.30
  -3   7   3  149.09   18.60
  -3   7   3  160.38   17.40
  -3   7   3  136.89   17.40
   2  -7  -3   10.20    4.70
   2  -7  -3   14.10    5.30
   2  -7  -3    9.90    6.00
   2  -7  -3   19.10    6.50
  -2   7   3   16.20    7.10
  -2   7   3   22.70    7.30
  -2   7   3   25.70    8.80
   1  -7  -3 1266.77   89.89
   1  -7  -3 1241.38   91.69
   1  -7  -3 1171.68   91.69
   1  -7  -3 1110.29   89.99
  -1   7   3 1127.59   91.99
  -1   7   3 1170.78   91.69
  -1   7   3 1177.18   90.49
  -1   7   3 1308.77   92.69
   0  -7  -3  623.34   51.59
   0  -7  -3  669.53   52.99
   0  -7  -3  801.22   56.29
   0   7   3  649.24   53.99
   0   7   3  643.84   55.49
   0   7   3  695.23   53.09
   0   7   3  640.44   54.69
  -1  -7  -3  185.28   21.40
  -1  -7  -3  199.98   18.80
  -1  -7  -3  195.58   19.00
  -1  -7  -3  197.98   21.30
   1   7   3  215.58   22.80
   1   7   3  254.07   21.20
   1   7   3  195.58   19.10
   1   7   3  192.68   21.50
  -2  -7  -3  739.33   65.19
  -2  -7  -3  836.32   62.89
  -2  -7  -3  801.92   62.99
  -2  -7  -3  899.81   65.99
   2   7   3  782.42   63.19
   2   7   3  842.32   62.59
   2   7   3  899.61   66.49
  -3  -7  -3  940.91   70.79
  -3  -7  -3  870.21   69.79
  -3  -7  -3  814.32   66.79
  -3  -7  -3  892.81   67.89
   3   7   3  970.20   70.89
   3   7   3  935.01   66.79
   3   7   3  856.11   67.19
  -4  -7  -3   88.69   12.60
  -4  -7  -3   71.19    9.40
  -4  -7  -3   91.69   11.10
  -4  -7  -3   83.59   12.90
   4   7   3   89.09    9.80
   4   7   3   76.39    9.40
   4   7   3   94.99   14.80
   4   7   3   95.99   12.80
  -5  -7  -3  116.09   13.80
  -5  -7  -3   98.09   11.90
  -5  -7  -3  108.39   11.20
   5   7   3  105.59   11.00
   5   7   3  113.79   16.90
   5   7   3   99.69   14.10
   5   7   3  113.09   10.70
  -6  -7  -3  200.18   20.90
  -6  -7  -3  177.68   20.30
  -6  -7  -3  233.98   18.00
   6   7   3  217.28   21.40
   6   7   3  233.58   17.80
   6   7   3  206.58   18.30
  -7  -7  -3   54.39    9.30
   7   7   3   52.29   10.60
   7   7   3   71.99    6.40
   8   7   3   21.90    6.50
  10  -8  -3  107.89   11.10
  10  -8  -3   99.69   14.00
  10  -8  -3  108.39   11.60
   9  -8  -3  215.68   18.60
   9  -8  -3  192.08   21.00
   9  -8  -3  233.88   18.80
   9  -8  -3  166.28   20.40
   8  -8  -3  189.08   18.20
   8  -8  -3  210.48   18.50
   8  -8  -3  236.38   23.60
   8  -8  -3  175.28   20.60
   8  -8  -3  202.58   21.10
  -8   8   3  186.08   22.50
   7  -8  -3  195.28   23.40
   7  -8  -3  224.98   19.60
   7  -8  -3  197.78   21.40
   7  -8  -3  205.48   21.60
   7  -8  -3  200.48   19.30
  -7   8   3  205.88   23.70
   6  -8  -3  232.08   22.50
   6  -8  -3  226.58   22.00
   6  -8  -3  211.08   23.20
   6  -8  -3  192.48   19.50
   6  -8  -3  223.18   20.00
  -6   8   3  220.18   20.30
  -6   8   3  192.08   19.60
  -6   8   3  168.68   22.10
   5  -8  -3  238.18   21.40
   5  -8  -3  224.48   22.10
   5  -8  -3  171.28   21.00
  -5   8   3  221.18   21.00
  -5   8   3  194.78   20.70
  -5   8   3  223.48   24.40
   4  -8  -3  205.38   20.30
   4  -8  -3  187.18   20.40
   4  -8  -3  194.28   19.70
   4  -8  -3  204.88   20.50
  -4   8   3  206.58   22.80
  -4   8   3  152.68   22.00
  -4   8   3  187.28   19.90
   3  -8  -3   81.69   12.30
   3  -8  -3  114.19   13.10
   3  -8  -3   87.29   14.30
   3  -8  -3   93.99   14.40
  -3   8   3  109.19   16.20
  -3   8   3  101.99   13.30
  -3   8   3   75.39   14.60
   2  -8  -3  102.39   13.60
   2  -8  -3   87.59   12.90
   2  -8  -3   78.39   11.30
   2  -8  -3   83.99   12.20
  -2   8   3   94.49   13.30
  -2   8   3   76.69   14.30
  -2   8   3   84.39   14.90
   1  -8  -3   18.80    5.30
   1  -8  -3   24.30    9.10
   1  -8  -3   17.60    7.00
   1  -8  -3   22.10    7.30
  -1   8   3   28.10    8.70
  -1   8   3   21.20    8.20
  -1   8   3   11.10    5.80
   0  -8  -3   40.60   10.00
   0  -8  -3   45.00    7.90
   0  -8  -3   36.50    9.50
   0  -8  -3   37.50    8.10
   0   8   3   31.80    9.60
   0   8   3   36.90    8.70
   0   8   3   29.90    9.30
   0   8   3   29.10    8.60
  -1  -8  -3   46.20   11.20
  -1  -8  -3   55.39   13.20
  -1  -8  -3   43.50    7.90
  -1  -8  -3   47.20    8.30
   1   8   3   52.09   11.10
   1   8   3   52.89    9.70
   1   8   3   28.70    7.40
   1   8   3   51.79   10.10
  -2  -8  -3   48.30   10.60
  -2  -8  -3   26.80    7.70
  -2  -8  -3   50.09    8.10
  -2  -8  -3   42.50    8.20
   2   8   3   41.90    9.80
   2   8   3   47.90    8.60
   2   8   3   45.90    8.40
   2   8   3   50.59   11.20
  -3  -8  -3   40.30    7.50
  -3  -8  -3   29.70    8.40
  -3  -8  -3   44.80   10.10
  -3  -8  -3   38.00    7.50
   3   8   3   60.79   11.90
   3   8   3   42.80    7.90
   3   8   3   32.10    8.80
   3   8   3   50.89    8.00
  -4  -8  -3  104.99   13.30
  -4  -8  -3   75.49   10.00
  -4  -8  -3   99.69   11.20
  -4  -8  -3  110.59   13.50
   4   8   3   84.89    9.80
   4   8   3   73.09   13.20
   4   8   3   95.49   10.40
   4   8   3   76.29   12.80
  -5  -8  -3  184.18   19.30
  -5  -8  -3  187.58   16.30
  -5  -8  -3  157.98   22.30
   5   8   3  164.98   15.80
   5   8   3  177.88   20.20
   5   8   3  188.18   19.50
  -6  -8  -3  143.49   16.00
  -6  -8  -3  120.99   12.10
  -6  -8  -3  118.99   15.30
   6   8   3  122.79   11.60
   6   8   3  132.09   15.90
   7   8   3  161.38   19.30
   7   8   3  200.58   15.30
   8   8   3  106.89   13.70
  10  -9  -3   -2.00    4.30
  10  -9  -3    3.60    3.40
  10  -9  -3    0.40    3.60
   9  -9  -3   54.29    8.00
   9  -9  -3   40.40    7.00
   9  -9  -3   42.20    9.80
  -9   9   3   31.20    8.90
   8  -9  -3   81.79   10.30
   8  -9  -3   95.29   11.10
   8  -9  -3  105.69   17.90
   8  -9  -3   87.59   12.60
   8  -9  -3   69.79   12.70
  -8   9   3   81.89   15.20
   7  -9  -3   31.90    8.20
   7  -9  -3   43.00    8.70
   7  -9  -3   27.00    8.50
   7  -9  -3   52.79    8.80
   7  -9  -3   34.00    9.40
  -7   9   3   43.10    7.70
  -7   9   3   35.30   10.90
   6  -9  -3  224.48   20.10
   6  -9  -3  217.38   23.50
   6  -9  -3  162.38   20.20
   6  -9  -3  224.38   21.60
   6  -9  -3  204.18   19.90
  -6   9   3  196.48   23.00
  -6   9   3  206.48   20.20
  -6   9   3  177.28   19.60
   5  -9  -3  418.06   38.20
   5  -9  -3  462.85   39.50
   5  -9  -3  471.75   39.50
   5  -9  -3  498.25   38.90
  -5   9   3  523.55   42.90
  -5   9   3  463.95   38.90
  -5   9   3  411.56   38.40
   4  -9  -3  368.36   31.50
   4  -9  -3  357.66   31.40
   4  -9  -3  337.37   31.30
   4  -9  -3  331.87   31.00
  -4   9   3  356.66   31.90
  -4   9   3  352.06   33.50
   3  -9  -3  361.16   30.80
   3  -9  -3  315.17   29.20
   3  -9  -3  358.96   30.90
   3  -9  -3  317.27   29.90
  -3   9   3  331.97   30.90
  -3   9   3  333.27   32.20
  -3   9   3  325.37   30.70
   2  -9  -3  814.32   56.79
   2  -9  -3  743.93   57.89
   2  -9  -3  634.94   56.29
   2  -9  -3  644.34   57.29
  -2   9   3  664.23   58.09
  -2   9   3  758.72   58.89
  -2   9   3  752.32   58.49
   1  -9  -3  510.45   43.60
   1  -9  -3  523.75   43.40
   1  -9  -3  479.85   41.80
   1  -9  -3  511.95   40.90
  -1   9   3  559.04   44.50
  -1   9   3  518.25   44.10
  -1   9   3  470.85   43.10
   0  -9  -3  173.48   19.50
   0  -9  -3  235.88   22.80
   0  -9  -3  232.38   22.50
   0  -9  -3  199.08   19.00
   0   9   3  183.88   21.50
   0   9   3  226.98   21.90
   0   9   3  234.38   23.40
  -1  -9  -3  342.57   28.00
  -1  -9  -3  309.47   29.80
  -1  -9  -3  322.47   26.90
  -1  -9  -3  288.17   29.60
   1   9   3  342.67   31.50
   1   9   3  331.97   29.20
   1   9   3  348.27   31.30
   1   9   3  285.97   27.00
  -2  -9  -3  393.26   32.80
  -2  -9  -3  428.36   36.40
  -2  -9  -3  385.36   33.10
  -2  -9  -3  411.16   35.80
   2   9   3  446.96   34.60
   2   9   3  375.46   35.80
   2   9   3  385.56   32.50
  -3  -9  -3   79.89   10.10
  -3  -9  -3   81.49   12.80
  -3  -9  -3   83.29   13.80
  -3  -9  -3   79.59    9.90
   3   9   3   67.59   12.30
   3   9   3   86.19    9.80
   3   9   3   80.39   11.80
   3   9   3   77.39   14.20
  -4  -9  -3   15.10    4.80
  -4  -9  -3   15.60    5.70
  -4  -9  -3   10.00    4.70
  -4  -9  -3    9.10    5.80
   4   9   3    7.00    5.40
   4   9   3   19.60    5.60
   4   9   3    6.60    4.80
   4   9   3   14.00    4.60
  -5  -9  -3   19.10    6.60
  -5  -9  -3   24.30    6.10
  -5  -9  -3   19.30    6.70
   5   9   3   14.70    6.30
   5   9   3   13.60    6.90
   5   9   3   21.50    5.30
  -6  -9  -3    4.70    5.40
  -6  -9  -3    5.70    4.10
   6   9   3    5.60    3.50
   6   9   3    0.20    4.50
  -7  -9  -3   -3.00    3.40
   7   9   3   -3.50    6.00
   7   9   3   -2.90    2.80
   9 -10  -3   52.39   11.80
   9 -10  -3   49.60    7.70
   9 -10  -3   51.99    8.30
  -9  10   3   47.80   11.10
   8 -10  -3   82.09   10.80
   8 -10  -3   70.99   11.90
   8 -10  -3   89.59   10.80
  -8  10   3   56.49   12.90
   7 -10  -3    5.40    5.50
   7 -10  -3   -5.10    5.20
   7 -10  -3   -1.90    4.00
   7 -10  -3   -3.70    3.20
   7 -10  -3    1.60    3.70
  -7  10   3   -8.00    5.90
  -7  10   3    0.70    4.70
   6 -10  -3    0.50    3.80
   6 -10  -3   11.90    6.20
   6 -10  -3    4.70    3.90
   6 -10  -3    7.70    5.00
   6 -10  -3    5.10    5.50
  -6  10   3    7.80    6.30
  -6  10   3    6.90    5.50
  -6  10   3    2.10    4.60
   5 -10  -3   12.90    5.50
   5 -10  -3    7.90    5.30
   5 -10  -3   14.50    5.50
   5 -10  -3   -1.30    5.70
  -5  10   3    3.30    5.30
  -5  10   3   -3.70    4.10
  -5  10   3    8.50    6.00
   4 -10  -3   38.10    8.00
   4 -10  -3   54.19    9.60
   4 -10  -3   52.89   10.10
   4 -10  -3   76.39   12.90
  -4  10   3   70.79   13.10
  -4  10   3   62.79   11.20
  -4  10   3   55.29   10.70
   3 -10  -3   57.79   10.30
   3 -10  -3   59.99   10.50
   3 -10  -3   65.49   11.40
   3 -10  -3   60.09   10.20
  -3  10   3   59.09   12.80
  -3  10   3   59.39   11.10
  -3  10   3   47.80    9.50
   2 -10  -3  -12.60    4.80
   2 -10  -3    0.00    3.30
   2 -10  -3   -2.10    4.10
   2 -10  -3    9.80    5.40
  -2  10   3    1.50    4.80
  -2  10   3    2.80    5.60
  -2  10   3    7.80    6.30
   1 -10  -3   72.19   11.00
   1 -10  -3   68.69   11.50
   1 -10  -3   80.59    9.90
   1 -10  -3   84.19   13.90
  -1  10   3   58.69   11.20
  -1  10   3   82.19   13.30
  -1  10   3   75.79   13.90
   0 -10  -3  276.07   23.80
   0 -10  -3  246.78   26.80
   0 -10  -3  263.37   26.90
   0 -10  -3  320.07   25.90
   0  10   3  282.77   26.90
   0  10   3  263.27   27.20
   0  10   3  296.87   28.20
  -1 -10  -3   90.69   10.30
  -1 -10  -3   95.79   14.80
  -1 -10  -3   71.89   12.30
  -1 -10  -3   95.09   11.30
   1  10   3   65.89   11.90
   1  10   3   72.79   13.50
   1  10   3   94.39   12.80
  -2 -10  -3  196.08   19.90
  -2 -10  -3  165.38   19.60
  -2 -10  -3  191.88   17.60
  -2 -10  -3  142.69   15.90
   2  10   3  158.58   20.10
   2  10   3  171.58   18.00
   2  10   3  196.48   21.40
  -3 -10  -3  263.77   25.20
  -3 -10  -3  335.67   29.10
  -3 -10  -3  322.27   29.40
  -3 -10  -3  310.27   26.40
   3  10   3  291.77   29.40
   3  10   3  296.37   29.10
   3  10   3  333.87   27.20
  -4 -10  -3   86.59   11.10
  -4 -10  -3   80.09   14.10
  -4 -10  -3  119.09   15.70
   4  10   3  103.09   15.80
   4  10   3  100.29   14.50
   4  10   3   86.39   11.50
  -5 -10  -3   38.40    8.00
  -5 -10  -3   60.39   10.40
   5  10   3   57.19    8.40
   5  10   3   62.19   11.50
   5  10   3   33.40    8.30
  -6 -10  -3  205.68   23.20
  -6 -10  -3  187.58   18.60
   6  10   3  219.48   22.00
   6  10   3  225.48   18.20
   8 -11  -3   86.59   11.20
   8 -11  -3   80.79   13.40
   8 -11  -3   78.29   11.10
  -8  11   3   73.29   14.50
   7 -11  -3   97.49   12.60
   7 -11  -3   96.19   12.70
   7 -11  -3   91.79   11.80
  -7  11   3   59.99   13.00
   6 -11  -3   71.99   16.20
   6 -11  -3   87.49   12.60
   6 -11  -3   99.49   13.50
   6 -11  -3  107.89   18.40
   6 -11  -3   92.19   12.40
  -6  11   3  114.09   14.00
  -6  11   3   77.89   15.10
  -6  11   3  106.49   16.50
   5 -11  -3  132.39   18.20
   5 -11  -3  157.98   16.50
   5 -11  -3  158.38   17.40
   5 -11  -3  168.48   17.20
   5 -11  -3  133.99   17.10
  -5  11   3  132.09   17.00
  -5  11   3  139.99   17.40
  -5  11   3  141.39   18.60
   4 -11  -3  182.58   19.70
   4 -11  -3  185.78   19.80
   4 -11  -3  194.48   19.10
  -4  11   3  145.79   19.30
  -4  11   3  213.08   20.80
  -4  11   3  180.18   21.00
   3 -11  -3   60.19   11.30
   3 -11  -3   54.59   11.00
   3 -11  -3   61.69   10.20
   3 -11  -3   69.79   12.00
  -3  11   3   60.49   11.20
  -3  11   3   49.20   11.30
  -3  11   3   57.79   10.80
   2 -11  -3   34.00    6.90
   2 -11  -3   24.60    7.10
   2 -11  -3   48.80   10.10
   2 -11  -3   27.70    7.10
  -2  11   3   25.30    8.40
  -2  11   3   31.20    9.30
  -2  11   3   50.59   10.30
   1 -11  -3   13.40    7.30
   1 -11  -3   11.10    5.40
   1 -11  -3    0.60    3.10
   1 -11  -3    5.10    4.90
  -1  11   3   -1.50    5.20
  -1  11   3    3.30    5.60
  -1  11   3    2.80    6.20
   0 -11  -3    2.30    2.90
   0 -11  -3    5.90    6.50
   0 -11  -3    1.60    4.40
   0 -11  -3    2.30    5.90
   0  11   3    6.50    5.90
   0  11   3   -4.50    5.60
   0  11   3   -2.60    5.10
  -1 -11  -3    1.70    3.30
  -1 -11  -3    3.90    5.50
  -1 -11  -3    6.90    6.50
  -1 -11  -3   -1.80    3.90
   1  11   3   -8.70    3.50
   1  11   3   -3.00    4.90
   1  11   3    2.90    6.10
  -2 -11  -3    7.00    5.30
  -2 -11  -3    9.60    7.10
  -2 -11  -3   21.00    5.20
  -2 -11  -3   12.80    4.80
   2  11   3    8.80    5.60
   2  11   3    6.80    6.10
   2  11   3   21.20    7.80
  -3 -11  -3   -2.50    6.30
  -3 -11  -3   -1.70    4.00
  -3 -11  -3    4.70    7.10
   3  11   3   -4.60    5.70
   3  11   3    2.30    4.60
   3  11   3    1.10    4.90
  -4 -11  -3   16.70    8.80
  -4 -11  -3   24.30    6.40
  -4 -11  -3   19.80    7.50
   4  11   3   19.80    5.80
   4  11   3   15.10    7.40
   4  11   3   16.70    6.90
  -5 -11  -3   21.40    7.20
  -5 -11  -3   32.00    8.10
   5  11   3   21.90    8.50
   5  11   3   27.90    6.80
   5  11   3   28.80    9.70
   7 -12  -3   33.50    7.30
   7 -12  -3   27.60    7.10
   7 -12  -3   27.60    7.00
  -7  12   3   32.90   10.00
   6 -12  -3   32.20    7.50
   6 -12  -3   31.40    7.80
   6 -12  -3   30.60    8.80
  -6  12   3   39.30    9.40
  -6  12   3   33.60    9.20
   5 -12  -3  117.59   14.70
   5 -12  -3   87.89   13.20
   5 -12  -3  113.39   16.10
   5 -12  -3   99.29   12.90
  -5  12   3   90.19   15.50
   4 -12  -3  207.88   20.50
   4 -12  -3  163.68   19.30
   4 -12  -3  162.28   17.90
   4 -12  -3  172.28   19.40
   4 -12  -3  179.48   20.50
  -4  12   3  162.78   20.40
  -4  12   3  211.68   20.80
  -4  12   3  183.18   20.70
   3 -12  -3  108.19   14.60
   3 -12  -3  110.99   13.40
   3 -12  -3  122.99   15.70
   3 -12  -3  117.49   14.50
  -3  12   3  137.79   16.30
  -3  12   3  126.79   16.50
  -3  12   3  105.59   15.80
   2 -12  -3  117.79   15.50
   2 -12  -3  113.29   14.20
   2 -12  -3   95.09   14.50
   2 -12  -3  124.69   13.20
  -2  12   3  135.29   16.80
  -2  12   3  115.19   16.60
  -2  12   3  108.19   15.50
   1 -12  -3  201.68   20.70
   1 -12  -3  159.28   16.20
   1 -12  -3  185.38   18.60
   1 -12  -3  175.38   20.00
  -1  12   3  188.48   20.60
  -1  12   3  158.18   19.60
  -1  12   3  175.18   20.60
   0 -12  -3  199.38   20.70
   0 -12  -3  161.38   15.70
   0 -12  -3  154.88   17.30
   0 -12  -3  146.39   18.70
   0  12   3  200.38   21.30
   0  12   3  152.88   18.20
   0  12   3  191.28   20.80
  -1 -12  -3  218.68   23.70
  -1 -12  -3  233.88   21.20
  -1 -12  -3  256.87   23.80
  -1 -12  -3  195.48   19.20
   1  12   3  236.28   24.50
   1  12   3  204.38   23.50
   1  12   3  219.58   22.20
  -2 -12  -3  153.98   19.70
  -2 -12  -3  160.88   16.80
  -2 -12  -3  185.38   16.60
  -2 -12  -3  182.48   19.30
   2  12   3  178.48   20.70
   2  12   3  173.38   21.70
   2  12   3  168.68   18.50
  -3 -12  -3   60.39    9.70
  -3 -12  -3   64.89   11.80
  -3 -12  -3   51.29    9.50
   3  12   3   67.69   10.50
   3  12   3   43.90   13.10
   3  12   3   62.39   10.70
  -4 -12  -3   16.30    6.30
  -4 -12  -3   18.60    6.80
   4  12   3    8.80    8.10
   4  12   3   30.30    7.40
   4  12   3   11.00    7.00
   6 -13  -3    5.70    5.00
   6 -13  -3   20.00    7.40
   6 -13  -3    2.80    4.10
  -6  13   3   -3.50    6.70
  -6  13   3    8.70    7.20
   5 -13  -3   33.40    9.00
   5 -13  -3   28.80    8.20
  -5  13   3   23.40    8.50
   4 -13  -3   10.50    5.20
   4 -13  -3    5.00    4.30
   4 -13  -3    6.90    7.20
   4 -13  -3   -1.30    5.90
  -4  13   3   -2.80    6.00
  -4  13   3   11.00    6.30
   3 -13  -3    9.30    6.40
   3 -13  -3    5.20    4.50
   3 -13  -3   11.00    6.90
   3 -13  -3   12.00    6.50
  -3  13   3  -12.00    5.40
  -3  13   3    8.50    9.30
  -3  13   3   -1.00    5.00
   2 -13  -3  -12.70    6.00
   2 -13  -3    1.80    5.30
   2 -13  -3   -0.70    3.20
  -2  13   3   -5.20    6.30
  -2  13   3    4.10    7.50
  -2  13   3   -0.40    6.10
   1 -13  -3   14.10    4.60
   1 -13  -3    6.50    6.60
   1 -13  -3   22.00    8.30
   1 -13  -3   22.80    7.60
  -1  13   3   29.70    9.00
  -1  13   3   16.40    7.80
  -1  13   3    8.10    6.60
   0 -13  -3  101.49   14.10
   0 -13  -3  107.59   11.90
   0 -13  -3  129.39   16.80
   0 -13  -3  140.99   16.50
   0  13   3  129.29   19.10
   0  13   3  122.39   15.60
   0  13   3  136.39   18.50
  -1 -13  -3   74.59    9.80
  -1 -13  -3   69.79   12.40
  -1 -13  -3   66.39   12.00
  -1 -13  -3  103.69   11.90
   1  13   3   68.09   12.70
   1  13   3   70.89   12.90
   1  13   3   81.09   13.10
  -2 -13  -3   21.90    5.30
  -2 -13  -3   31.40    9.40
  -2 -13  -3   14.30    7.30
  -2 -13  -3   13.80    6.30
   2  13   3   18.90    6.60
   2  13   3   14.90    8.20
   2  13   3   16.50    8.60
   2  14  -4   52.79   13.00
   2  14  -4   16.20    6.90
   2  14  -4   31.60    7.80
  -2 -14   4   67.39   15.90
  -2 -14   4   21.20    7.80
   1  14  -4   21.80    7.30
   1  14  -4   32.30    7.60
   1  14  -4   32.00   10.20
  -1 -14   4   32.80    8.30
  -1 -14   4   44.70   10.10
   0  14  -4   49.10   10.30
   0  14  -4   68.69   11.30
   0  14  -4   71.09   12.60
   0 -14   4   73.39    8.30
   0 -14   4   54.39   10.00
   0 -14   4   93.69   13.40
   0 -14   4   78.89   10.00
  -1  14  -4  123.09   16.70
  -1  14  -4  107.09   17.50
  -1  14  -4  102.29   14.30
   1 -14   4  116.89   11.90
   1 -14   4   87.59   13.30
   1 -14   4  122.49   15.00
   1 -14   4  139.79   18.30
  -2  14  -4  198.38   21.80
  -2  14  -4  184.48   24.00
  -2  14  -4  197.78   21.90
   2 -14   4  219.28   21.70
   2 -14   4  192.28   18.70
   2 -14   4  229.18   23.60
   2 -14   4  206.28   20.80
  -3  14  -4  119.29   16.00
  -3  14  -4   84.99   15.30
   3 -14   4  143.99   18.30
   3 -14   4  121.69   13.90
   3 -14   4  136.49   15.90
   3 -14   4  153.28   16.70
  -4  14  -4   76.19   12.30
  -4  14  -4   42.00    9.50
   4 -14   4   44.00   10.10
   4 -14   4   54.89    9.80
   4 -14   4   54.29   11.50
   4 -14   4   64.69   11.80
   4  13  -4   58.99   11.50
   4  13  -4   64.89   11.20
   4  13  -4   51.09   11.60
  -4 -13   4   51.89   10.50
   3  13  -4   14.10    5.50
   3  13  -4   16.50    7.40
   3  13  -4   11.40    5.90
  -3 -13   4   13.40    6.10
  -3 -13   4   29.50    8.10
  -3 -13   4   23.50    8.60
   2  13  -4   12.50    5.40
   2  13  -4   21.60    9.40
   2  13  -4    8.00    5.50
  -2 -13   4    4.90    4.90
  -2 -13   4   -1.70    5.60
  -2 -13   4   18.20    7.60
   1  13  -4    4.30    4.60
   1  13  -4   13.30    8.20
   1  13  -4    5.20    4.40
  -1 -13   4    5.90    4.90
  -1 -13   4    7.00    6.70
  -1 -13   4   19.80    5.40
   0  13  -4    1.80    4.90
   0  13  -4   10.50    7.20
   0  13  -4   11.90    5.60
   0 -13   4    1.30    4.10
   0 -13   4   -0.50    2.50
   0 -13   4   -1.00    3.50
   0 -13   4   11.70    6.40
   0 -13   4   -5.10    4.90
  -1  13  -4    7.50    7.10
  -1  13  -4   15.30    6.10
  -1  13  -4   14.90    5.80
   1 -13   4    9.10    7.30
   1 -13   4    5.70    6.40
   1 -13   4    9.90    5.00
   1 -13   4    6.00    5.80
   1 -13   4    9.50    4.40
  -2  13  -4   71.89   14.00
  -2  13  -4   92.69   12.90
  -2  13  -4   57.19   11.70
   2 -13   4   82.29   10.40
   2 -13   4   76.29   13.20
   2 -13   4   67.39   12.10
   2 -13   4  116.59   17.60
  -3  13  -4   12.10    7.30
  -3  13  -4    9.40    6.60
  -3  13  -4   16.20    7.90
   3 -13   4   25.30    8.50
   3 -13   4   21.70    7.10
   3 -13   4   14.60    6.20
   3 -13   4   16.00    6.00
  -4  13  -4   13.30    6.20
  -4  13  -4   11.00    6.30
   4 -13   4   14.30    6.20
   4 -13   4    9.40    5.00
   4 -13   4   25.10    8.40
   4 -13   4   16.00    7.10
  -5  13  -4   75.69   13.00
  -5  13  -4   68.09   10.90
   5 -13   4   90.49   13.40
   5 -13   4   74.59   13.30
   5 -13   4   78.19   11.50
   5 -13   4   69.39   13.20
  -6  13  -4   55.09   10.20
  -6  13  -4   82.69   13.50
   6 -13   4   95.49   12.40
   6 -13   4   82.19   12.80
   6 -13   4   59.19   10.90
   6  12  -4   68.69   11.80
   6  12  -4   68.29   12.50
   6  12  -4   59.19    9.70
  -6 -12   4   85.29   12.70
  -6 -12   4   64.69   12.80
   5  12  -4  114.99   16.70
   5  12  -4  125.49   14.00
   5  12  -4  118.89   15.60
  -5 -12   4  147.09   16.70
  -5 -12   4  118.59   15.20
   4  12  -4  124.29   14.70
   4  12  -4  132.49   17.80
   4  12  -4  146.19   16.40
  -4 -12   4  153.98   17.30
  -4 -12   4  124.99   16.30
  -4 -12   4  123.59   15.60
   3  12  -4  193.98   20.70
   3  12  -4  202.48   23.30
   3  12  -4  222.88   22.20
  -3 -12   4  236.98   22.10
  -3 -12   4  212.68   21.90
  -3 -12   4  209.08   22.50
   2  12  -4  308.37   30.00
   2  12  -4  348.27   28.90
   2  12  -4  261.57   26.50
  -2 -12   4  281.17   27.20
  -2 -12   4  293.77   27.50
  -2 -12   4  282.77   28.30
   1  12  -4  132.29   16.60
   1  12  -4  138.59   15.80
   1  12  -4  140.69   18.70
  -1 -12   4  121.29   15.70
  -1 -12   4  127.59   15.60
  -1 -12   4  144.09   18.00
   0  12  -4  102.89   14.20
   0  12  -4  108.59   14.40
   0  12  -4  118.39   18.40
   0 -12   4  113.19   12.50
   0 -12   4  104.39   11.00
   0 -12   4   98.69   13.90
   0 -12   4   86.29   12.70
   0 -12   4  119.79   16.20
  -1  12  -4  259.17   25.10
  -1  12  -4  265.67   25.20
  -1  12  -4  251.97   27.00
   1 -12   4  233.78   25.70
   1 -12   4  282.77   25.00
   1 -12   4  259.47   22.60
   1 -12   4  247.38   23.70
   1 -12   4  231.48   24.50
  -2  12  -4  151.78   17.10
  -2  12  -4  156.08   17.50
  -2  12  -4  157.28   19.30
   2 -12   4  131.09   15.00
   2 -12   4  162.58   17.80
   2 -12   4  153.18   18.70
   2 -12   4  146.79   16.90
   2 -12   4  124.09   16.00
  -3  12  -4  126.09   16.80
  -3  12  -4  105.39   13.70
  -3  12  -4   66.79   12.90
   3 -12   4   97.79   13.50
   3 -12   4  114.99   15.40
   3 -12   4   99.89   12.90
   3 -12   4  121.99   14.60
   3 -12   4  124.99   15.10
  -4  12  -4  151.18   19.10
  -4  12  -4  176.08   18.90
   4 -12   4  195.58   19.90
   4 -12   4  170.78   19.80
   4 -12   4  166.28   18.50
   4 -12   4  190.28   19.40
   4 -12   4  176.08   19.80
  -5  12  -4   39.10   10.30
  -5  12  -4   36.50   12.90
   5 -12   4   38.90    9.10
   5 -12   4   30.60    8.20
   5 -12   4   31.90    8.30
   5 -12   4   27.40    9.20
  -6  12  -4    0.50    4.70
  -6  12  -4    2.90    5.70
   6 -12   4    4.60    5.40
   6 -12   4    5.00    5.20
   6 -12   4    5.30    5.20
  -7  12  -4  -11.40    4.50
  -7  12  -4   -4.90    5.90
   7 -12   4    2.20    4.40
   7 -12   4   -0.90    4.30
   7  11  -4   16.10    5.20
   7  11  -4   13.70    6.80
   7  11  -4   13.70    5.50
  -7 -11   4   15.30    9.10
  -7 -11   4   11.80    5.60
   6  11  -4    2.00    3.70
   6  11  -4   -1.30    5.10
   6  11  -4   -0.50    4.80
  -6 -11   4   17.20    7.20
  -6 -11   4   -3.50    4.10
   5  11  -4    5.80    4.30
   5  11  -4    9.60    4.80
   5  11  -4    5.10    5.70
  -5 -11   4   -1.40    4.90
  -5 -11   4    9.50    5.70
  -5 -11   4    3.80    5.50
   4  11  -4   23.70    6.00
   4  11  -4   39.60    9.90
   4  11  -4   35.90    8.10
  -4 -11   4   22.70    6.30
  -4 -11   4   34.70    7.80
  -4 -11   4   42.30    9.20
   3  11  -4    3.20    5.30
   3  11  -4    0.50    4.70
   3  11  -4   -0.30    5.10
  -3 -11   4    3.20    5.00
  -3 -11   4    9.20    5.10
  -3 -11   4    3.30    3.60
   2  11  -4    6.60    4.20
   2  11  -4    6.50    6.00
   2  11  -4    4.30    5.20
  -2 -11   4    4.20    4.50
  -2 -11   4   -3.10    3.90
  -2 -11   4   -3.30    5.50
   1  11  -4  168.98   19.60
   1  11  -4  153.08   17.10
   1  11  -4  161.98   18.20
  -1 -11   4  154.48   16.70
  -1 -11   4  137.29   17.00
  -1 -11   4  127.29   18.00
   0  11  -4  125.19   16.60
   0  11  -4  109.69   16.20
   0  11  -4  100.19   13.80
   0 -11   4  122.59   11.60
   0 -11   4  100.69   13.00
   0 -11   4   93.29   13.60
   0 -11   4   97.19   15.20
   0 -11   4   98.89   12.50
  -1  11  -4  135.49   15.70
  -1  11  -4  133.09   18.00
  -1  11  -4  111.19   15.10
   1 -11   4  133.69   15.10
   1 -11   4  119.39   14.60
   1 -11   4  125.09   13.70
   1 -11   4  132.49   17.20
   1 -11   4  121.19   15.70
  -2  11  -4  275.47   27.10
  -2  11  -4  324.27   30.00
  -2  11  -4  287.87   26.70
   2 -11   4  264.47   25.80
   2 -11   4  278.57   27.90
   2 -11   4  285.27   25.50
   2 -11   4  297.17   27.80
   2 -11   4  240.78   26.00
  -3  11  -4  397.16   34.70
  -3  11  -4  410.06   35.50
  -3  11  -4  442.36   37.90
   3 -11   4  417.16   36.20
   3 -11   4  339.97   33.80
   3 -11   4  408.66   35.90
   3 -11   4  379.96   35.30
  -4  11  -4   96.69   13.50
  -4  11  -4   85.29   14.20
   4 -11   4   92.39   13.60
   4 -11   4  116.09   15.40
   4 -11   4  124.59   14.50
   4 -11   4  124.39   15.20
  -5  11  -4  113.69   17.10
   5 -11   4  166.58   17.00
   5 -11   4  158.18   17.50
   5 -11   4  153.58   17.10
   5 -11   4  136.09   18.30
  -6  11  -4  216.88   21.10
  -6  11  -4  199.68   22.80
   6 -11   4  231.48   21.70
   6 -11   4  219.48   21.90
   6 -11   4  219.78   22.50
   6 -11   4  205.58   23.80
  -7  11  -4   69.89   12.90
  -7  11  -4   75.39   11.30
   7 -11   4   81.29   11.50
  -8  11  -4  129.79   17.20
  -8  11  -4  111.39   13.90
   8 -11   4  124.89   14.20
   8  10  -4   29.00    7.10
   8  10  -4   35.20    7.00
   8  10  -4   45.50    9.00
  -8 -10   4   36.30    8.30
  -8 -10   4   29.80    9.30
   7  10  -4   40.20    8.10
   7  10  -4   88.19   12.10
   7  10  -4   54.19    9.20
  -7 -10   4   72.49   12.40
  -7 -10   4   64.19   10.00
   6  10  -4   38.10    7.80
   6  10  -4   58.09   10.50
   6  10  -4   44.80    8.60
  -6 -10   4   38.00   10.10
  -6 -10   4   72.99   11.70
  -6 -10   4   43.80    8.40
   5  10  -4  169.68   20.20
   5  10  -4  194.58   19.10
   5  10  -4  210.18   20.30
  -5 -10   4  191.58   20.60
  -5 -10   4  197.08   21.20
   4  10  -4  151.68   18.30
   4  10  -4  132.59   16.50
   4  10  -4  135.19   15.70
  -4 -10   4  158.18   16.60
  -4 -10   4  135.39   17.00
  -4 -10   4  157.78   17.30
   3  10  -4  142.49   18.30
   3  10  -4  165.18   18.10
   3  10  -4  166.08   16.70
  -3 -10   4  143.69   16.60
  -3 -10   4  157.18   17.70
  -3 -10   4  150.88   18.10
   2  10  -4  111.89   14.30
   2  10  -4  118.69   18.40
   2  10  -4  101.09   13.10
  -2 -10   4  115.99   17.30
  -2 -10   4   81.89   12.30
  -2 -10   4   93.49   15.20
   1  10  -4   11.60    5.10
   1  10  -4   10.60    6.10
   1  10  -4   12.60    5.20
  -1 -10   4   13.90    5.80
  -1 -10   4    5.00    4.10
  -1 -10   4   10.30    5.70
   0  10  -4    9.00    4.60
   0  10  -4   11.80    5.40
   0  10  -4    6.30    6.50
   0 -10   4    5.80    5.80
   0 -10   4   12.50    5.30
   0 -10   4   12.10    4.80
   0 -10   4    9.70    4.40
   0 -10   4   13.50    4.10
  -1  10  -4    6.70    5.00
  -1  10  -4    0.30    3.60
  -1  10  -4    2.60    4.60
   1 -10   4    1.90    3.90
   1 -10   4    3.60    4.40
   1 -10   4    2.00    4.60
   1 -10   4    1.00    3.70
   1 -10   4    2.40    3.00
  -2  10  -4   18.20    7.10
  -2  10  -4    6.90    4.80
  -2  10  -4   10.80    5.60
   2 -10   4   13.20    5.20
   2 -10   4    4.70    5.80
   2 -10   4   14.10    5.80
   2 -10   4   23.20    8.00
  -3  10  -4   12.40    5.60
  -3  10  -4    7.70    6.50
  -3  10  -4   17.50    6.00
   3 -10   4   14.70    6.40
   3 -10   4    9.40    5.60
   3 -10   4   13.20    6.10
   3 -10   4   13.90    6.80
  -4  10  -4   14.90    6.80
  -4  10  -4   23.10    6.80
   4 -10   4   18.90    6.70
   4 -10   4   24.10    7.20
   4 -10   4   28.30    8.60
   4 -10   4   26.20    8.20
  -5  10  -4   62.79   12.00
  -5  10  -4   62.99   10.50
   5 -10   4   74.49   12.50
   5 -10   4   54.19   11.40
   5 -10   4   70.19   12.10
   5 -10   4   72.09   11.20
  -6  10  -4  112.09   14.80
  -6  10  -4  104.99   11.80
   6 -10   4   76.99   13.90
   6 -10   4   79.29   11.80
   6 -10   4   66.79   11.90
  -7  10  -4   96.39   11.80
  -7  10  -4   82.99   14.70
   7 -10   4   80.49   11.70
   7 -10   4  106.39   19.50
   7 -10   4   86.09   12.50
  -8  10  -4   94.99   12.50
  -8  10  -4  106.29   16.80
   8 -10   4  116.09   14.20
   8 -10   4  111.89   13.20
  -9  10  -4   45.10   10.60
  -9  10  -4   47.60    7.90
   9 -10   4   43.10    7.90
   8   9  -4   20.30    6.30
   8   9  -4   21.70    5.50
   8   9  -4   16.80    5.20
  -8  -9   4   16.90    6.10
  -8  -9   4   16.10    7.00
   7   9  -4   -4.10    3.10
   7   9  -4    3.20    3.80
   7   9  -4    9.40    5.60
  -7  -9   4   16.30    6.40
  -7  -9   4    3.30    4.40
   6   9  -4   54.49   10.00
   6   9  -4   78.19   10.70
   6   9  -4   72.39    9.40
  -6  -9   4   70.79   12.70
  -6  -9   4   58.99    9.60
  -6  -9   4   56.19   10.30
   5   9  -4  515.95   44.70
   5   9  -4  542.75   43.80
   5   9  -4  511.75   42.50
  -5  -9   4  550.14   43.90
  -5  -9   4  532.05   44.80
  -5  -9   4  520.05   43.30
   4   9  -4  293.37   28.60
   4   9  -4  302.47   26.90
   4   9  -4  263.97   27.10
  -4  -9   4  329.57   28.50
  -4  -9   4  310.77   27.30
  -4  -9   4  286.27   27.90
   3   9  -4   65.39   11.50
   3   9  -4   61.99   10.30
   3   9  -4   64.69   11.40
  -3  -9   4   62.19   10.80
  -3  -9   4   84.29   13.70
  -3  -9   4   80.39   13.30
   2   9  -4  350.86   33.30
   2   9  -4  314.07   30.50
   2   9  -4  371.16   32.20
  -2  -9   4  331.57   31.10
  -2  -9   4  385.96   32.30
  -2  -9   4  339.07   32.00
   1   9  -4  252.77   24.80
   1   9  -4  271.37   27.00
   1   9  -4  243.58   25.10
  -1  -9   4  262.07   25.80
  -1  -9   4  270.37   26.60
  -1  -9   4  252.97   24.80
   0   9  -4  306.07   30.20
   0   9  -4  285.47   27.90
   0   9  -4  336.77   28.30
   0  -9   4  277.57   27.30
   0  -9   4  335.07   29.40
   0  -9   4  233.58   27.50
   0  -9   4  295.67   26.10
  -1   9  -4  887.11   73.89
  -1   9  -4  963.70   74.49
  -1   9  -4  979.50   76.99
   1  -9   4  938.41   75.29
   1  -9   4  958.10   73.79
   1  -9   4  987.50   74.29
  -2   9  -4  978.10   77.79
  -2   9  -4 1013.00   75.79
   2  -9   4  902.61   75.69
   2  -9   4  994.40   75.89
   2  -9   4  944.21   76.19
  -3   9  -4  146.69   17.80
  -3   9  -4  176.28   20.80
  -3   9  -4  174.08   19.40
   3  -9   4  177.48   19.60
   3  -9   4  161.08   19.30
   3  -9   4  179.08   18.60
   3  -9   4  180.88   20.10
  -4   9  -4  165.78   16.60
  -4   9  -4  124.29   16.60
   4  -9   4  136.79   17.70
   4  -9   4  128.49   16.50
   4  -9   4  138.09   17.10
   4  -9   4  156.68   16.50
  -5   9  -4  206.78   19.40
  -5   9  -4  178.68   20.30
   5  -9   4  211.88   20.60
   5  -9   4  181.28   19.00
   5  -9   4  148.09   20.40
   5  -9   4  178.18   20.20
  -6   9  -4    3.70    3.10
  -6   9  -4    3.80    5.10
   6  -9   4    1.40    4.10
   6  -9   4    3.30    5.70
   6  -9   4    9.30    5.10
  -7   9  -4    9.30    6.70
  -7   9  -4    3.60    3.50
   7  -9   4   -4.20    5.90
   7  -9   4    3.50    5.30
   7  -9   4    1.50    3.90
  -8   9  -4   17.30    5.20
  -8   9  -4   15.10    7.60
   8  -9   4   16.90    6.60
   8  -9   4   11.80    4.90
  -9   9  -4   12.60    4.90
  -9   9  -4    5.20    7.20
   9  -9   4   11.40    6.40
   9  -9   4   11.80    4.80
   9   8  -4  116.59   12.00
   9   8  -4  100.19   12.60
   9   8  -4   98.99   12.40
  -9  -8   4   99.19   14.40
   8   8  -4  158.28   16.80
   8   8  -4  187.18   18.20
   8   8  -4  177.08   16.60
  -8  -8   4  185.58   18.70
  -8  -8   4  138.79   15.80
   7   8  -4   45.70    8.60
   7   8  -4   54.39   10.50
   7   8  -4   52.49    9.20
  -7  -8   4   66.29   10.00
  -7  -8   4   76.89   13.60
  -7  -8   4   71.69    9.50
   6   8  -4   44.30    8.20
   6   8  -4   27.00    6.60
   6   8  -4   29.90    6.20
  -6  -8   4   31.00    8.30
  -6  -8   4   31.20    7.40
  -6  -8   4   19.20    7.30
   5   8  -4    3.50    4.00
   5   8  -4   -0.50    3.20
   5   8  -4   -4.40    3.00
  -5  -8   4    3.50    5.80
  -5  -8   4    0.30    3.50
  -5  -8   4   -1.10    4.20
   4   8  -4    8.90    4.90
   4   8  -4    7.00    4.40
   4   8  -4    5.10    4.30
  -4  -8   4    0.30    4.90
  -4  -8   4   10.80    4.60
  -4  -8   4   13.00    6.30
   3   8  -4   -0.50    4.90
   3   8  -4    3.00    4.60
   3   8  -4    3.60    4.20
  -3  -8   4    6.50    5.20
  -3  -8   4    4.30    5.00
  -3  -8   4    9.00    5.40
   2   8  -4   32.30    7.90
   2   8  -4   32.60    7.50
   2   8  -4   31.00   10.00
  -2  -8   4   25.30    8.00
  -2  -8   4   23.10    7.70
  -2  -8   4   13.50    6.30
   1   8  -4  142.69   17.10
   1   8  -4  141.99   16.30
   1   8  -4  132.39   18.40
  -1  -8   4  151.28   17.70
  -1  -8   4  146.99   18.00
  -1  -8   4  156.78   17.10
   0   8  -4  526.05   51.39
   0   8  -4  708.03   53.69
   0   8  -4  606.84   54.39
   0  -8   4  617.64   52.29
   0  -8   4  663.03   51.29
   0  -8   4  687.73   54.09
   0  -8   4  730.23   54.59
  -1   8  -4  197.38   22.30
  -1   8  -4  198.88   24.10
  -1   8  -4  270.47   23.70
   1  -8   4  246.48   22.70
   1  -8   4  240.28   23.90
   1  -8   4  215.98   22.60
   1  -8   4  209.68   23.50
  -2   8  -4  752.12   53.99
  -2   8  -4  632.54   54.99
   2  -8   4  704.83   54.49
   2  -8   4  626.54   53.49
   2  -8   4  691.03   52.89
   2  -8   4  512.35   51.99
  -3   8  -4  741.43   55.39
  -3   8  -4  593.64   53.29
   3  -8   4  658.03   55.59
   3  -8   4  789.92   54.89
   3  -8   4  651.83   54.99
   3  -8   4  597.34   53.99
  -4   8  -4  334.87   27.60
   4  -8   4  264.47   26.20
   4  -8   4  297.37   25.80
   4  -8   4  238.18   25.50
   4  -8   4  217.48   26.50
  -5   8  -4  312.97   28.00
  -5   8  -4  317.67   26.10
   5  -8   4  294.77   26.50
   5  -8   4  241.38   27.90
   5  -8   4  265.47   26.70
  -6   8  -4  372.66   36.20
  -6   8  -4  456.45   34.40
   6  -8   4  470.25   39.50
   6  -8   4  367.06   34.40
   6  -8   4  408.56   35.80
  -7   8  -4  210.68   22.40
  -7   8  -4  223.38   19.10
   7  -8   4  199.68   20.20
   7  -8   4  212.18   21.20
   7  -8   4  201.48   23.70
  -8   8  -4  108.79   14.60
  -8   8  -4  102.59   10.50
   8  -8   4   72.79   12.00
   8  -8   4  113.49   12.60
   8  -8   4   75.79   15.30
  -9   8  -4  179.08   15.30
  -9   8  -4  126.29   18.40
   9  -8   4  174.68   17.60
   9  -8   4  215.88   18.20
 -10   8  -4   73.89   12.80
  10  -8   4   61.99    9.60
  10  -8   4   73.19    9.80
  10   7  -4   45.10    7.20
  10   7  -4   31.30    6.50
  10   7  -4   43.60    7.00
   9   7  -4  127.39   14.30
   9   7  -4  134.89   13.80
   9   7  -4  133.39   13.90
   8   7  -4   87.69   11.70
   8   7  -4  122.79   13.10
   8   7  -4   88.59   11.50
  -8  -7   4   98.89   14.50
  -8  -7   4  107.39   11.30
   7   7  -4  138.39   15.20
   7   7  -4  170.78   16.10
   7   7  -4  148.09   16.50
  -7  -7   4  147.69   14.80
  -7  -7   4  144.09   17.80
   6   7  -4  301.07   29.50
   6   7  -4  358.06   29.20
   6   7  -4  321.97   28.90
  -6  -7   4  326.67   28.20
  -6  -7   4  356.86   31.00
  -6  -7   4  337.37   29.00
   5   7  -4  312.07   25.00
   5   7  -4  242.68   24.70
   5   7  -4  220.78   23.00
  -5  -7   4  244.58   25.30
  -5  -7   4  251.87   23.90
  -5  -7   4  278.27   23.70
   4   7  -4  859.31   68.99
   4   7  -4  947.31   67.69
   4   7  -4  862.81   67.69
  -4  -7   4  782.02   67.99
  -4  -7   4  890.61   67.99
   3   7  -4  858.71   63.39
   3   7  -4  747.33   60.39
   3   7  -4  785.12   61.29
  -3  -7   4  756.12   61.09
  -3  -7   4  757.82   61.59
  -3  -7   4  735.23   61.19
   2   7  -4  605.64   47.20
   2   7  -4  573.04   48.30
   2   7  -4  517.85   45.50
  -2  -7   4  552.14   47.10
  -2  -7   4  560.54   46.70
  -2  -7   4  563.74   46.90
   1   7  -4  114.49   14.30
   1   7  -4  112.19   15.10
   1   7  -4  119.59   16.60
  -1  -7   4  119.69   15.00
  -1  -7   4  124.89   16.20
  -1  -7   4  112.69   12.60
  -1  -7   4  132.69   15.90
   0   7  -4   74.69   13.00
   0   7  -4  135.79   21.30
   0   7  -4   90.29   13.10
   0  -7   4   86.09   14.60
   0  -7   4   98.39   15.30
   0  -7   4   86.59   11.60
   0  -7   4  100.19   15.80
  -1   7  -4  332.37   32.60
  -1   7  -4  367.76   31.00
  -1   7  -4  330.67   30.10
   1  -7   4  325.97   30.30
   1  -7   4  318.67   29.90
   1  -7   4  319.37   31.00
   1  -7   4  321.07   31.10
  -2   7  -4  259.57   25.00
  -2   7  -4  213.18   25.80
  -2   7  -4  278.57   25.20
   2  -7   4  281.07   26.20
   2  -7   4  245.78   25.60
   2  -7   4  255.87   24.50
   2  -7   4  255.97   25.70
  -3   7  -4   36.70    9.00
  -3   7  -4   36.80    8.60
   3  -7   4   51.19   11.20
   3  -7   4   45.70   11.80
   3  -7   4   54.29   10.50
   3  -7   4   46.10   10.00
  -4   7  -4    5.90    5.20
   4  -7   4    2.30    3.40
   4  -7   4   -3.90    3.80
   4  -7   4   -1.60    3.40
   4  -7   4    0.00    3.30
  -5   7  -4    6.70    5.90
  -5   7  -4    7.80    4.50
   5  -7   4    4.00    4.30
   5  -7   4    3.20    3.80
   5  -7   4    2.40    6.40
  -6   7  -4  110.89   16.60
  -6   7  -4   87.79   11.50
   6  -7   4   99.99   13.40
   6  -7   4   76.19   15.70
   6  -7   4  120.29   12.90
  -7   7  -4  102.49   14.20
  -7   7  -4   99.19   11.20
   7  -7   4   93.89   12.60
   7  -7   4  102.89   13.20
   7  -7   4  113.49   16.00
  -8   7  -4  131.49   12.60
  -8   7  -4  109.69   16.00
   8  -7   4  143.99   15.10
   8  -7   4  117.89   14.40
   8  -7   4  162.38   19.50
  -9   7  -4   47.50    6.10
  -9   7  -4   31.30    8.70
   9  -7   4   46.00    8.00
   9  -7   4   35.20    7.60
 -10   7  -4   33.60    8.60
  10  -7   4   27.40    6.50
  10   6  -4   14.10    5.00
  10   6  -4   21.20    6.00
  10   6  -4   15.90    4.60
   9   6  -4   10.50    4.60
   9   6  -4   16.10    4.90
   9   6  -4   13.20    4.30
   8   6  -4   45.50    7.80
   8   6  -4   56.79    8.90
   8   6  -4   43.20    8.30
  -8  -6   4   41.80    6.50
  -8  -6   4   58.89   10.80
   7   6  -4   41.50    8.80
   7   6  -4   56.09    8.70
   7   6  -4   69.39    9.20
  -7  -6   4   53.59    8.10
  -7  -6   4   46.10    9.20
   6   6  -4   42.60    9.40
   6   6  -4   44.00    8.00
   6   6  -4   40.80    8.40
  -6  -6   4   46.50    8.70
  -6  -6   4   43.00    8.10
  -6  -6   4   47.20   10.30
   5   6  -4  350.76   32.20
   5   6  -4  394.96   33.60
   5   6  -4  381.16   32.50
  -5  -6   4  348.47   31.20
  -5  -6   4  399.06   34.60
  -5  -6   4  406.76   32.80
   4   6  -4  999.30   73.59
   4   6  -4  989.70   74.89
   4   6  -4  974.60   73.59
  -4  -6   4  832.52   72.29
  -4  -6   4  972.40   73.59
  -4  -6   4  974.50   74.89
   3   6  -4   50.89    9.80
   3   6  -4   27.80    7.90
   3   6  -4   30.50    8.10
  -3  -6   4   46.10    9.50
  -3  -6   4   41.80    9.70
  -3  -6   4   42.90    9.80
   2   6  -4  114.49   14.40
   2   6  -4  148.09   16.00
   2   6  -4  122.29   16.60
  -2  -6   4  128.59   15.50
  -2  -6   4  142.09   16.10
  -2  -6   4  124.39   15.70
   1   6  -4 1061.59   82.29
   1   6  -4 1012.10   79.99
   1   6  -4 1034.10   79.39
  -1  -6   4 1101.39   81.49
  -1  -6   4 1043.20   76.89
  -1  -6   4 1021.50   80.69
  -1  -6   4  988.70   79.59
   0   6  -4  864.31   69.09
   0   6  -4  971.50   69.29
   0   6  -4  935.71   72.09
   0  -6   4  821.12   68.39
   0  -6   4  870.81   70.19
   0  -6   4  790.42   69.19
   0  -6   4  918.91   67.89
  -1   6  -4 1183.78   92.09
  -1   6  -4 1336.17   89.99
  -1   6  -4 1092.99   88.99
   1  -6   4 1044.30   88.69
   1  -6   4 1151.58   90.69
   1  -6   4 1226.88   89.19
   1  -6   4 1157.88   90.09
  -2   6  -4 1480.75  102.19
  -2   6  -4 1456.15  103.69
  -2   6  -4 1216.28  100.79
   2  -6   4 1349.47  103.09
   2  -6   4 1266.17  100.59
   2  -6   4 1289.97  102.49
   2  -6   4 1357.46  102.49
  -3   6  -4  806.42   65.49
  -3   6  -4  763.72   67.69
   3  -6   4  931.81   68.39
   3  -6   4  786.12   65.19
   3  -6   4  840.62   66.89
   3  -6   4  953.70   69.59
  -4   6  -4  170.38   17.50
  -4   6  -4  148.89   16.20
  -4   6  -4  139.99   18.70
   4  -6   4  166.58   16.70
   4  -6   4  138.19   17.60
   4  -6   4  141.69   19.10
  -5   6  -4  186.78   21.80
  -5   6  -4  165.68   16.70
   5  -6   4  158.88   18.60
   5  -6   4  135.99   19.90
   5  -6   4  179.88   17.60
  -6   6  -4  156.38   14.70
  -6   6  -4  139.39   17.00
   6  -6   4  114.79   14.40
   6  -6   4  161.08   19.20
   6  -6   4  146.89   16.60
  -7   6  -4  106.69   11.10
  -7   6  -4   68.49   13.40
   7  -6   4   85.79   15.60
   7  -6   4  116.59   13.50
   7  -6   4  125.09   13.10
  -8   6  -4   45.00    9.30
  -8   6  -4   45.70    6.60
   8  -6   4   64.09   13.00
   8  -6   4   59.59    9.20
   8  -6   4   54.09    9.90
  -9   6  -4   21.20    7.40
   9  -6   4   14.90    5.30
   9  -6   4   17.10    5.60
   9  -6   4   11.20    7.80
  10  -6   4   -0.10    3.60
  10  -6   4   -5.70    4.30
  11   5  -4   93.79   11.30
  11   5  -4  113.79   14.00
  11   5  -4   96.79   11.00
  10   5  -4   89.19   10.90
  10   5  -4   78.09    9.50
  10   5  -4   95.09   10.30
   9   5  -4  120.09   12.20
   9   5  -4  105.49   12.20
   9   5  -4  122.59   13.20
   8   5  -4  119.49   12.30
   8   5  -4  119.09   13.60
   8   5  -4  116.69   12.90
   7   5  -4   18.50    5.00
   7   5  -4   21.10    5.30
   7   5  -4   22.10    6.10
  -7  -5   4    9.90    6.40
  -7  -5   4   20.20    4.80
   6   5  -4    5.70    3.80
   6   5  -4    4.70    4.10
   6   5  -4    2.50    2.90
  -6  -5   4    8.00    6.30
  -6  -5   4    1.80    3.20
   5   5  -4  195.08   19.10
   5   5  -4  190.78   19.40
   5   5  -4  208.38   20.10
  -5  -5   4  191.08   21.10
  -5  -5   4  219.58   19.20
  -5  -5   4  183.08   18.10
   4   5  -4   13.40    4.80
   4   5  -4    6.60    4.10
   4   5  -4   15.00    5.90
  -4  -5   4   11.70    4.50
  -4  -5   4   16.30    6.00
  -4  -5   4   20.90    7.70
   3   5  -4  112.99   17.50
   3   5  -4   76.19   11.10
   3   5  -4   77.39   11.20
  -3  -5   4   79.89   13.40
  -3  -5   4   93.59   14.20
   2   5  -4  542.65   48.10
   2   5  -4  540.85   46.30
   2   5  -4  579.14   47.10
  -2  -5   4  541.25   46.90
  -2  -5   4  551.44   47.10
  -2  -5   4  678.83   48.50
   1   5  -4  145.39   13.60
   1   5  -4  133.49   15.40
   1   5  -4  118.79   16.80
   1   5  -4  108.99   15.20
  -1  -5   4  127.39   13.00
  -1  -5   4  134.09   16.20
  -1  -5   4  128.29   15.90
  -1  -5   4  109.99   14.30
   0   5  -4  715.23   54.09
   0   5  -4  711.83   55.19
   0   5  -4  673.43   57.09
   0  -5   4  700.13   54.59
   0  -5   4  659.23   55.79
   0  -5   4  600.64   53.09
   0  -5   4  699.13   55.89
  -1   5  -4  771.92   53.89
  -1   5  -4  607.94   52.79
  -1   5  -4  677.83   52.49
  -1   5  -4  634.44   54.79
   1  -5   4  587.04   53.49
   1  -5   4  664.73   53.09
   1  -5   4  610.44   51.69
   1  -5   4  653.73   53.69
  -2   5  -4   28.10    8.10
  -2   5  -4   23.50    7.10
  -2   5  -4   33.60    9.30
   2  -5   4   36.30   10.60
   2  -5   4   26.70    9.30
   2  -5   4   22.20    7.10
   2  -5   4   39.20    8.80
  -3   5  -4 1171.48   93.09
  -3   5  -4 1351.06   91.09
   3  -5   4 1094.29   91.69
   3  -5   4 1269.37   89.99
   3  -5   4 1059.99   92.09
  -4   5  -4  554.14   42.90
  -4   5  -4  504.65   46.20
  -4   5  -4  494.15   43.10
   4  -5   4  550.14   45.30
   4  -5   4  545.05   42.80
   4  -5   4  496.25   46.10
  -5   5  -4  125.49   13.80
  -5   5  -4   95.49   16.90
  -5   5  -4   92.79   11.60
   5  -5   4   76.49   14.80
   5  -5   4   88.89   15.10
   5  -5   4   96.99   11.80
  -6   5  -4  494.25   39.80
  -6   5  -4  465.85   42.70
  -6   5  -4  466.35   36.90
   6  -5   4  420.86   37.60
   6  -5   4  478.95   40.00
   6  -5   4  484.95   43.00
  -7   5  -4  615.84   48.90
  -7   5  -4  594.94   54.99
  -7   5  -4  725.13   52.99
   7  -5   4  586.34   51.79
   7  -5   4  717.53   50.99
   7  -5   4  667.03   55.69
  -8   5  -4  123.79   11.60
  -8   5  -4  137.59   15.70
   8  -5   4  127.09   17.70
   8  -5   4  106.49   14.40
   8  -5   4  152.58   14.20
  -9   5  -4   57.59   10.10
   9  -5   4   67.39   14.00
   9  -5   4   54.79    8.50
   9  -5   4   42.20    8.10
  10  -5   4  149.49   15.40
  10  -5   4  182.38   16.50
  11  -5   4   32.80    6.30
  11  -5   4   21.40    4.90
  11   4  -4   27.10    6.30
  11   4  -4   23.20    8.10
  10   4  -4   53.49    7.70
  10   4  -4   79.99    9.10
  10   4  -4   69.59    9.70
   9   4  -4   94.09   10.50
   9   4  -4  110.69   12.50
   9   4  -4   84.59    9.60
   8   4  -4  189.58   16.60
   8   4  -4  159.98   15.80
   8   4  -4  189.98   18.40
   7   4  -4  401.16   33.30
   7   4  -4  416.46   34.30
   7   4  -4  433.46   35.80
  -7  -4   4  443.86   37.30
   6   4  -4  543.45   43.20
   6   4  -4  625.74   44.70
   6   4  -4  607.24   45.60
  -6  -4   4  471.05   41.70
  -6  -4   4  544.35   46.20
   5   4  -4 1059.69   72.19
   5   4  -4  881.01   71.89
   5   4  -4  834.82   70.19
  -5  -4   4  912.21   69.59
  -5  -4   4 1013.10   74.19
   4   4  -4 1054.49   83.29
   4   4  -4 1001.30   81.69
   4   4  -4 1084.39   83.19
  -4  -4   4 1111.39   84.79
  -4  -4   4 1213.98   82.19
   3   4  -4 1256.47   93.59
   3   4  -4 1194.08   92.49
   3   4  -4 1278.37   94.19
  -3  -4   4 1235.48   92.89
  -3  -4   4 1205.78   94.49
   2   4  -4 1177.58   87.09
   2   4  -4 1181.48   87.29
   2   4  -4 1043.40   87.89
  -2  -4   4 1100.89   87.19
  -2  -4   4 1256.17   88.09
  -2  -4   4 1119.09   87.79
   1   4  -4 1168.08   88.79
   1   4  -4 1106.59   86.09
   1   4  -4 1238.38   88.69
   1   4  -4 1181.58   90.79
  -1  -4   4 1230.38   89.19
  -1  -4   4 1256.07   90.29
  -1  -4   4  973.30   85.29
  -1  -4   4 1248.58   89.69
   0   4  -4 1049.79   79.19
   0   4  -4  946.21   81.39
   0   4  -4 1148.19   80.79
   0  -4   4  975.00   80.09
   0  -4   4 1065.19   78.99
   0  -4   4 1033.10   79.39
   0  -4   4 1060.89   81.49
  -1   4  -4  702.63   56.99
  -1   4  -4  713.93   56.39
  -1   4  -4  571.14   54.19
   1  -4   4  733.43   55.49
   1  -4   4  796.12   57.69
   1  -4   4  715.13   58.19
  -2   4  -4  554.44   46.60
  -2   4  -4  579.54   46.20
  -2   4  -4  540.65   48.50
   2  -4   4  612.24   46.10
   2  -4   4  564.34   48.70
   2  -4   4  565.64   48.90
  -3   4  -4  110.89   19.40
  -3   4  -4  135.19   13.90
   3  -4   4  102.49   12.60
   3  -4   4  104.79   17.30
   3  -4   4  128.89   17.00
  -4   4  -4    3.70    4.30
  -4   4  -4    8.60    7.00
  -4   4  -4    5.90    3.30
   4  -4   4   11.00    4.70
   4  -4   4   11.90    6.70
   4  -4   4   18.10    5.70
  -5   4  -4    3.90    5.00
  -5   4  -4    0.10    3.60
  -5   4  -4    5.90    3.20
   5  -4   4   -0.30    4.40
   5  -4   4    2.00    3.10
  -6   4  -4    0.40    2.80
  -6   4  -4   -1.10    4.00
  -6   4  -4    1.40    3.70
   6  -4   4    6.80    5.90
   6  -4   4    2.60    3.40
  -7   4  -4   24.90    4.80
  -7   4  -4   24.40    7.30
  -7   4  -4   18.30    7.80
   7  -4   4   29.10    6.50
   7  -4   4   32.80   10.80
  -8   4  -4   40.30    5.40
  -8   4  -4   62.19   10.70
  -8   4  -4   38.50   10.10
   8  -4   4   63.49   12.60
   8  -4   4   51.59    9.80
   8  -4   4   46.80    7.70
   9  -4   4   16.00    7.30
   9  -4   4   23.20    5.50
   9  -4   4   18.20    5.80
  10  -4   4   57.09    7.60
  10  -4   4   49.20    8.80
  10  -4   4   56.59   19.40
  11  -4   4   98.59   11.10
  11  -4   4  101.99   12.40
  11  -4   4  103.39   11.10
  11   3  -4   53.39    9.20
  11   3  -4   22.30    5.50
  11   3  -4   31.10    8.00
  11   3  -4   30.30    7.00
  10   3  -4   37.50    6.80
  10   3  -4   51.99   10.30
  10   3  -4   44.30    7.90
  10   3  -4   45.80    8.40
   9   3  -4   71.89    8.10
   9   3  -4   79.79   10.40
   9   3  -4   68.69    8.60
   9   3  -4   69.89   11.30
   9   3  -4   71.29    8.50
   8   3  -4    7.40    4.00
   8   3  -4   11.50    3.40
   8   3  -4    6.00    5.20
   8   3  -4   14.30    4.10
   8   3  -4   10.50    4.00
   7   3  -4   47.30    9.40
   7   3  -4   28.70    6.20
   7   3  -4   30.20    5.50
   6   3  -4   82.09    9.60
   6   3  -4   86.19   12.30
   6   3  -4   72.79    9.80
  -6  -3   4   99.89   13.60
   5   3  -4  167.58   16.90
   5   3  -4  126.49   14.10
   5   3  -4  142.19   13.60
  -5  -3   4  118.89   16.20
  -5  -3   4  124.99   12.20
   4   3  -4  486.65   38.10
   4   3  -4  495.75   39.20
   4   3  -4  456.35   40.00
  -4  -3   4  464.55   37.30
  -4  -3   4  468.65   41.20
   3   3  -4  438.16   37.30
   3   3  -4  390.86   37.00
   3   3  -4  498.15   36.70
  -3  -3   4  361.26   35.10
  -3  -3   4  539.25   40.10
   2   3  -4 1944.71  142.59
   2   3  -4 2078.49  143.99
   2   3  -4 1776.72  141.39
  -2  -3   4 1949.20  143.29
   1   3  -4 3212.58  250.47
   1   3  -4 3126.99  248.78
   1   3  -4 3628.94  251.57
   1   3  -4 3633.44  253.37
  -1  -3   4 2930.21  251.07
  -1  -3   4 3953.30  252.17
  -1  -3   4 3925.41  249.08
   0   3  -4 1390.66  108.19
   0   3  -4 1476.25  107.39
   0   3  -4 1424.16  107.69
   0  -3   4 1378.76  107.09
   0  -3   4 1646.34  108.29
   0  -3   4 1374.16  109.69
  -1   3  -4 2080.79  143.89
  -1   3  -4 2004.90  140.89
  -1   3  -4 1787.22  142.09
   1  -3   4 2020.00  141.09
   1  -3   4 1795.82  142.49
   1  -3   4 1894.61  144.49
  -2   3  -4 3207.38  251.07
  -2   3  -4 3576.84  253.27
   2  -3   4 3697.73  251.57
   2  -3   4 3555.14  255.27
  -3   3  -4  952.80   77.69
  -3   3  -4 1063.39   82.79
   3  -3   4 1068.39   77.59
   3  -3   4 1085.69   82.59
  -4   3  -4  323.87   25.70
  -4   3  -4  272.07   24.80
  -4   3  -4  218.68   27.10
   4  -3   4  290.07   24.20
   4  -3   4  312.67   29.60
  -5   3  -4 1028.70   70.89
  -5   3  -4  962.50   75.99
  -5   3  -4  783.92   70.19
   5  -3   4  945.61   75.39
   5  -3   4  959.00   69.89
  -6   3  -4  373.66   31.60
  -6   3  -4  354.86   36.80
  -6   3  -4  402.86   33.40
   6  -3   4  446.86   32.40
   6  -3   4  399.26   37.50
  -7   3  -4  142.89   13.10
  -7   3  -4  169.68   19.70
  -7   3  -4  153.28   15.60
   7  -3   4  132.69   13.70
   7  -3   4  140.49   18.40
  -8   3  -4   52.69    5.50
  -8   3  -4   41.50   11.60
  -8   3  -4   39.20    5.60
   8  -3   4   38.30   10.40
   8  -3   4   54.09    7.30
   9  -3   4   17.00    7.70
   9  -3   4   13.10    4.40
  10  -3   4    0.90    4.60
  10  -3   4   -2.20    7.10
  10  -3   4    9.50    3.80
  11  -3   4   -3.40    4.50
  11  -3   4   -5.50    4.30
  11  -3   4   -5.70    3.40
  11  -3   4    0.30    3.50
  11   2  -4  334.87   30.10
  11   2  -4  373.76   30.80
  11   2  -4  347.87   30.10
  11   2  -4  341.77   28.70
  10   2  -4  197.28   18.10
  10   2  -4  147.59   15.10
  10   2  -4  151.88   16.80
  10   2  -4  131.69   17.70
   9   2  -4   77.19   10.40
   9   2  -4  102.59   13.90
   9   2  -4  102.69    8.80
   9   2  -4   84.89   12.10
   9   2  -4   90.49   12.90
   8   2  -4  235.88   20.20
   8   2  -4  274.77   22.50
   8   2  -4  264.27   24.90
   8   2  -4  265.57   21.10
   7   2  -4  194.08   21.50
   7   2  -4  270.67   20.50
   7   2  -4  249.38   23.90
   7   2  -4  226.98   20.80
   7   2  -4  245.68   19.30
   6   2  -4  272.97   21.70
   6   2  -4  261.77   25.60
   6   2  -4  247.78   22.40
   6   2  -4  238.28   23.60
   6   2  -4  300.87   22.90
   5   2  -4  674.73   51.79
   5   2  -4  729.23   53.09
   5   2  -4  679.73   51.99
   5   2  -4  697.23   55.99
  -5  -2   4  669.33   56.19
   4   2  -4 1943.01  136.39
   4   2  -4 1810.62  138.09
   4   2  -4 1849.71  140.69
   4   2  -4 1919.81  137.39
  -4  -2   4 1918.11  141.59
  -4  -2   4 1927.31  136.39
   3   2  -4   15.10    5.80
   3   2  -4   30.30    8.30
   3   2  -4   19.10    4.70
   3   2  -4   17.60    5.20
  -3  -2   4   18.00    4.60
  -3  -2   4   16.60    7.20
  -3  -2   4   20.30    5.60
   2   2  -4    2.30    5.20
   2   2  -4    1.40    3.20
  -2  -2   4    0.60    1.80
  -2  -2   4    2.40    3.10
  -2  -2   4   -1.10    3.60
   1   2  -4   16.60    6.50
   1   2  -4   13.20    5.40
  -1  -2   4   17.90    5.70
  -1  -2   4   14.80    6.00
  -1  -2   4   18.10    6.50
   0   2  -4  489.55   37.00
   0   2  -4  454.35   38.00
   0  -2   4  437.96   37.10
   0  -2   4  427.06   36.70
  -1   2  -4  314.67   28.50
   1  -2   4  329.67   31.10
   1  -2   4  414.76   29.70
  -2   2  -4   12.20    4.70
  -2   2  -4   20.60    7.30
   2  -2   4   26.30    7.50
   2  -2   4   32.20    5.90
  -3   2  -4   15.60    7.10
  -3   2  -4   19.60    4.70
   3  -2   4   20.10    5.00
   3  -2   4   12.00    8.20
  -4   2  -4  807.22   65.89
  -4   2  -4  753.62   60.39
   4  -2   4  854.41   59.99
   4  -2   4  791.72   65.49
  -5   2  -4  543.35   42.20
  -5   2  -4  527.05   41.70
   5  -2   4  476.05   40.40
   5  -2   4  615.94   47.60
  -6   2  -4  426.66   34.40
  -6   2  -4  412.86   35.00
  -6   2  -4  399.46   39.10
   6  -2   4  486.15   34.20
   6  -2   4  434.16   39.30
  -7   2  -4  526.95   41.20
  -7   2  -4  643.74   48.70
  -7   2  -4  556.24   41.20
   7  -2   4  524.45   47.00
   7  -2   4  500.25   41.10
  -8   2  -4  238.28   26.30
  -8   2  -4  242.58   19.70
  -8   2  -4  246.88   19.70
   8  -2   4  260.37   26.70
   8  -2   4  293.97   21.20
  -9   2  -4   30.70    9.70
   9  -2   4   49.50   11.90
   9  -2   4   35.80    5.20
   9  -2   4   41.50    7.20
   9  -2   4   28.50    6.20
  10  -2   4  136.09   13.80
  10  -2   4  131.89   12.60
  10  -2   4  146.19   18.30
  10  -2   4  115.19   11.50
  11  -2   4  105.29   10.00
  11  -2   4  117.79   10.60
  11  -2   4   99.99   11.80
  12   1  -4    2.40    6.60
  12   1  -4    3.30    5.60
  12   1  -4    1.50    4.10
  12   1  -4   -2.70    7.30
  11   1  -4   88.99   13.10
  11   1  -4   71.09   10.20
  11   1  -4   79.79   12.70
  11   1  -4   83.49   12.70
  10   1  -4   21.90    8.10
  10   1  -4   18.40    7.80
  10   1  -4   26.20    8.10
  10   1  -4   16.80    5.70
   9   1  -4   30.90    7.10
   9   1  -4   26.70    8.30
   9   1  -4   32.80    8.50
   9   1  -4   18.00    6.80
   8   1  -4  122.69   14.50
   8   1  -4  100.89   13.50
   8   1  -4   82.69    8.00
   8   1  -4   94.19   14.80
   8   1  -4  103.79   11.50
   7   1  -4  539.35   40.90
   7   1  -4  623.54   44.90
   7   1  -4  538.85   46.60
   7   1  -4  538.05   45.60
   6   1  -4 1232.08   88.39
   6   1  -4 1150.68   81.99
   6   1  -4 1145.99   84.89
   6   1  -4 1032.50   85.79
   5   1  -4  905.91   68.79
   5   1  -4 1016.20   74.69
   5   1  -4  926.31   70.69
   4   1  -4 2060.99  147.29
   4   1  -4 2008.50  151.08
   3   1  -4 1182.78   92.09
   3   1  -4 1212.98   88.39
  -3  -1   4 1147.99   88.29
  -3  -1   4 1273.17   89.09
   2   1  -4 1525.15  113.19
  -2  -1   4 1632.84  113.49
  -2  -1   4 1512.75  116.49
   1   1  -4  385.56   33.80
   1   1  -4  378.26   35.00
  -1  -1   4  467.65   36.00
   0   1  -4 2574.94  180.18
   0   1  -4 2337.47  178.18
   0  -1   4 2455.15  179.38
   0  -1   4 2534.35  178.98
  -1   1  -4  442.26   39.70
  -1   1  -4  442.06   35.90
   1  -1   4  539.95   40.10
   1  -1   4  453.75   36.30
  -2   1  -4  435.86   31.80
  -2   1  -4  386.56   36.70
   2  -1   4  463.45   37.20
   2  -1   4  370.06   31.40
  -3   1  -4  531.15   42.10
  -3   1  -4  611.54   48.90
   3  -1   4  581.74   41.90
   3  -1   4  528.95   47.50
  -4   1  -4    0.40    3.20
  -4   1  -4    7.00    3.20
   4  -1   4    7.30    2.40
   4  -1   4    4.20    5.40
  -5   1  -4   62.09   13.50
   5  -1   4   68.69   12.90
   5  -1   4   74.59    7.60
  -6   1  -4    0.70    5.50
  -6   1  -4    2.20    3.20
   6  -1   4    5.90    2.70
   6  -1   4    8.90    5.50
  -7   1  -4   36.10    9.10
  -7   1  -4   22.50    4.60
  -7   1  -4   25.40    4.90
   7  -1   4   26.00    4.40
   7  -1   4   35.30    9.70
  -8   1  -4   30.10    4.30
  -8   1  -4   29.30    8.70
  -8   1  -4   30.00    4.50
   8  -1   4   30.40    4.70
   8  -1   4   30.80    5.30
   8  -1   4   39.30    7.50
   8  -1   4   31.00    9.60
  -9   1  -4   33.80    9.30
   9  -1   4   23.50    4.10
   9  -1   4   26.20    5.70
   9  -1   4   32.50    4.90
   9  -1   4   31.90    9.50
  10  -1   4   56.79    6.00
  10  -1   4   52.39    6.50
  10  -1   4   55.69    8.60
  10  -1   4   76.49   12.90
  11  -1   4   79.89    7.40
  11  -1   4   84.09   10.00
  11  -1   4   76.69    7.10
  12   0  -4   63.79   11.70
  12   0  -4   83.79   10.80
  12   0  -4   85.19   12.80
  12   0  -4   86.29   13.20
  11   0  -4   62.09   11.40
  11   0  -4   40.20    8.40
  11   0  -4   58.09   10.70
  11   0  -4   62.19   11.30
  10   0  -4   63.79   11.50
  10   0  -4   44.50    9.90
  10   0  -4   47.80   10.30
  10   0  -4   78.19   11.70
   9   0  -4  192.38   20.30
   9   0  -4  188.18   18.60
   9   0  -4  144.19   19.00
   9   0  -4  205.98   20.50
   8   0  -4   79.29   12.40
   8   0  -4   56.99   11.30
   8   0  -4   64.19   12.30
   8   0  -4   57.99   12.70
   7   0  -4  148.09   19.50
   7   0  -4  178.88   17.90
   7   0  -4  184.08   20.60
   7   0  -4  212.88   20.50
   6   0  -4  200.88   15.30
   6   0  -4  164.18   21.30
   6   0  -4  202.98   19.50
   6   0  -4  206.48   22.00
   5   0  -4   35.60    7.90
   5   0  -4   45.80   11.20
   4   0  -4  654.63   54.59
   4   0  -4  663.03   51.49
   3   0  -4 1451.95  108.99
   3   0  -4 1267.77  105.19
  -3   0   4 1636.24  104.49
  -3   0   4 1390.66  106.09
   2   0  -4  113.49   14.40
   2   0  -4  103.59   11.70
  -2   0   4  101.29   11.80
   1   0  -4  196.48   21.10
   1   0  -4  191.78   19.60
  -1   0   4  215.28   19.80
  -1   0   4  194.08   21.20
   0   0  -4  653.43   50.19
   0   0  -4  643.44   48.30
   0   0   4  515.35   48.40
   0   0   4  665.53   48.60
  -1   0  -4 2988.90  203.68
  -1   0  -4 2665.03  198.68
   1   0   4 2782.92  202.38
   1   0   4 2746.83  199.08
  -2   0  -4  869.91   62.49
  -2   0  -4  913.91   69.39
   2   0   4  857.61   67.99
   2   0   4  842.32   62.79
  -3   0  -4  955.00   70.59
  -3   0  -4 1078.49   78.79
   3   0   4  925.11   70.49
   3   0   4 1050.29   77.79
  -4   0  -4  958.30   80.49
   4   0   4 1179.98   81.49
   4   0   4  979.40   73.19
  -5   0  -4  931.11   69.19
  -5   0  -4  940.31   65.19
   5   0   4  874.41   61.39
   5   0   4  807.72   60.79
   5   0   4  707.73   66.69
  -6   0  -4  525.35   42.80
  -6   0  -4  532.25   47.10
   6   0   4  535.65   44.40
   6   0   4  563.24   40.00
   6   0   4  587.84   47.20
   6   0   4  555.94   40.50
  -7   0  -4  262.57   27.20
  -7   0  -4  283.77   22.80
   7   0   4  246.88   21.00
   7   0   4  269.77   27.10
   7   0   4  289.37   24.80
   7   0   4  296.47   20.80
  -8   0  -4  121.09   10.60
  -8   0  -4  142.49   16.80
   8   0   4  103.69    9.70
   8   0   4  126.59    9.70
   8   0   4  120.59   13.20
   8   0   4   94.09   16.10
  -9   0  -4   27.80    9.20
   9   0   4   24.10    2.90
   9   0   4   15.70    2.90
   9   0   4   26.10    8.60
   9   0   4   24.30    5.50
  10   0   4   -5.50    6.20
  10   0   4    4.50    4.70
  11   0   4    3.00    4.00
  12  -1  -4   34.90    7.80
  12  -1  -4   36.20    8.80
  12  -1  -4   54.29   11.20
  12  -1  -4   45.20    9.90
  11  -1  -4  196.68   21.20
  11  -1  -4  210.18   20.20
  11  -1  -4  185.48   20.80
  11  -1  -4  214.98   22.10
  10  -1  -4  457.35   37.30
  10  -1  -4  478.35   39.60
  10  -1  -4  415.96   37.90
  10  -1  -4  424.86   38.50
   9  -1  -4  220.78   22.40
   9  -1  -4  194.78   19.80
   9  -1  -4  189.08   21.50
   9  -1  -4  194.18   21.20
   8  -1  -4  359.66   34.30
   8  -1  -4  392.06   35.20
   8  -1  -4  412.26   33.50
   8  -1  -4  368.26   34.50
   7  -1  -4  991.00   80.29
   7  -1  -4 1137.49   79.49
   7  -1  -4  954.40   80.39
   7  -1  -4 1032.20   80.99
   6  -1  -4  557.94   49.10
   6  -1  -4  584.24   49.50
   6  -1  -4  596.94   47.20
   5  -1  -4 1237.38   89.89
   5  -1  -4 1111.89   91.79
   5  -1  -4 1202.08   92.19
   4  -1  -4 1225.98   93.99
   4  -1  -4 1194.58   90.89
   3  -1  -4  456.35   42.90
   3  -1  -4  531.45   40.90
  -3   1   4  501.95   38.30
  -3   1   4  508.05   41.30
   2  -1  -4  708.43   60.99
  -2   1   4  916.81   61.49
  -2   1   4  788.92   61.79
   1  -1  -4  296.67   26.70
  -1   1   4  311.07   27.40
  -1   1   4  319.87   27.10
   0  -1  -4 1211.08   86.89
   0  -1  -4 1137.49   85.09
   0   1   4 1018.20   86.59
   0   1   4 1227.98   86.39
  -1  -1  -4   57.89    7.60
  -1  -1  -4   31.80    8.70
  -1  -1  -4   39.70    6.50
   1   1   4   36.20    9.00
   1   1   4   47.90   11.20
  -2  -1  -4   39.60    9.70
   2   1   4   90.79   14.30
   2   1   4   61.39   12.40
  -3  -1  -4   22.80    7.70
  -3  -1  -4   22.00    6.60
   3   1   4   24.50    7.80
   3   1   4   37.10    9.40
  -4  -1  -4  413.66   35.00
  -4  -1  -4  305.77   31.20
   4   1   4  406.86   33.40
   4   1   4  396.36   33.90
  -5  -1  -4  669.03   59.19
  -5  -1  -4  814.42   63.29
   5   1   4  869.91   61.69
   5   1   4  781.42   62.19
  -6  -1  -4  146.39   15.60
  -6  -1  -4  184.38   20.20
   6   1   4  178.28   17.50
   6   1   4  161.08   18.40
  -7  -1  -4  148.59   17.90
  -7  -1  -4  148.09   14.00
   7   1   4  133.69   17.20
   7   1   4  161.28   16.10
  -8  -1  -4  145.09   18.40
  -8  -1  -4  177.08   14.00
   8   1   4  172.28   18.50
   8   1   4  130.89   15.60
  -9  -1  -4   37.10    4.60
  -9  -1  -4   33.80    4.50
  -9  -1  -4   30.00    8.40
   9   1   4   30.70    7.10
   9   1   4   33.80    7.80
  10   1   4  101.79   14.60
  10   1   4  110.59   11.90
  12  -2  -4   -5.00    4.20
  12  -2  -4    2.20    8.00
  12  -2  -4    1.50    5.90
  12  -2  -4    2.50    7.80
  11  -2  -4   11.90    7.30
  11  -2  -4   -6.60    5.90
  11  -2  -4    3.90    6.80
  11  -2  -4    4.80    4.80
  10  -2  -4   22.00    8.00
  10  -2  -4   24.50    7.90
  10  -2  -4   11.70    7.40
  10  -2  -4   22.50    6.50
   9  -2  -4    2.90    6.00
   9  -2  -4    3.60    5.60
   9  -2  -4   -0.60    4.20
   9  -2  -4    8.60    6.80
   8  -2  -4   92.59   16.30
   8  -2  -4   76.39   13.60
   8  -2  -4   87.69   12.10
   8  -2  -4   76.59   14.20
   7  -2  -4  240.48   24.70
   7  -2  -4  273.67   24.30
   7  -2  -4  229.08   18.10
   7  -2  -4  240.98   25.20
   6  -2  -4  744.23   63.09
   6  -2  -4  799.02   56.79
   5  -2  -4  669.83   56.99
   5  -2  -4  603.14   50.99
   5  -2  -4  781.22   51.69
   5  -2  -4  699.53   55.19
   4  -2  -4  675.83   49.70
   4  -2  -4  562.84   46.00
   4  -2  -4  486.15   49.80
   4  -2  -4  662.23   46.80
  -4   2   4  618.14   45.00
   3  -2  -4 2246.28  155.88
   3  -2  -4 1787.82  153.28
   3  -2  -4 2359.86  158.88
  -3   2   4 2286.17  153.28
  -3   2   4 1987.10  155.68
   2  -2  -4 3050.09  217.78
   2  -2  -4 2681.13  217.08
   2  -2  -4 3164.98  220.18
  -2   2   4 3123.89  217.18
  -2   2   4 3083.79  218.38
   1  -2  -4 1817.82  131.59
   1  -2  -4 1778.82  130.39
   1  -2  -4 1680.03  131.19
  -1   2   4 1749.12  131.09
  -1   2   4 1873.11  130.99
   0  -2  -4 2135.89  168.88
   0  -2  -4 2284.67  169.08
   0  -2  -4 2522.15  167.18
   0  -2  -4 2353.16  167.88
   0   2   4 2227.28  167.28
  -1  -2  -4 4043.10  304.87
  -1  -2  -4 4531.25  304.67
  -1  -2  -4 3724.23  304.17
  -1  -2  -4 4760.32  300.87
   1   2   4 4129.69  303.07
   1   2   4 4195.78  304.57
  -2  -2  -4  499.55   41.90
  -2  -2  -4  528.05   47.40
  -2  -2  -4  618.44   48.80
   2   2   4  674.83   49.00
   2   2   4  661.83   47.90
  -3  -2  -4  403.36   33.30
  -3  -2  -4  356.36   33.20
   3   2   4  346.97   32.70
   3   2   4  393.76   32.90
  -4  -2  -4  422.26   35.20
  -4  -2  -4  330.37   32.40
   4   2   4  378.06   33.50
   4   2   4  422.86   34.10
  -5  -2  -4    5.70    4.00
  -5  -2  -4    5.60    5.50
   5   2   4    9.20    4.50
   5   2   4    1.80    4.60
  -6  -2  -4    7.00    4.20
  -6  -2  -4   12.30    6.10
   6   2   4   12.20    6.30
   6   2   4   14.70    5.60
  -7  -2  -4   36.10    6.20
  -7  -2  -4   34.40    9.60
   7   2   4   30.50    6.60
   7   2   4   47.70    8.60
  -8  -2  -4    1.90    4.70
  -8  -2  -4   -1.50    2.70
   8   2   4    2.80    3.70
   8   2   4    7.60    5.30
  -9  -2  -4   40.80    9.80
  -9  -2  -4   55.39    6.50
   9   2   4   76.79    9.30
   9   2   4   63.09   11.00
  10   2   4    0.20    4.00
  10   2   4    2.90    6.60
  12  -3  -4   70.69   13.00
  12  -3  -4   61.39   11.20
  12  -3  -4   71.69   12.30
  11  -3  -4  156.88   17.60
  11  -3  -4  131.79   18.60
  11  -3  -4  177.68   20.10
  11  -3  -4  181.38   18.90
  10  -3  -4   43.00   10.60
  10  -3  -4   83.89   14.30
  10  -3  -4   51.79   10.50
  10  -3  -4   74.89   13.40
   9  -3  -4   96.89   13.00
   9  -3  -4  103.69   16.50
   8  -3  -4   87.19   11.80
   8  -3  -4   61.99   12.50
   8  -3  -4   65.99    6.50
   8  -3  -4   57.99   12.90
   7  -3  -4   49.99    5.90
   7  -3  -4   60.99   11.10
   7  -3  -4   44.00   11.00
   7  -3  -4   44.60   11.60
   6  -3  -4   48.80   10.90
   6  -3  -4   44.00    6.60
   6  -3  -4   60.29   12.50
   6  -3  -4   49.10    6.10
   5  -3  -4  140.59   13.80
   5  -3  -4  155.68   17.10
   5  -3  -4  143.49   14.00
   5  -3  -4  166.58   19.30
   4  -3  -4   53.79   11.50
   4  -3  -4   71.59   10.10
   4  -3  -4   55.59    9.30
   4  -3  -4   72.09   14.40
  -4   3   4   49.70    7.30
   3  -3  -4  257.57   26.40
   3  -3  -4  263.17   24.80
   3  -3  -4  291.87   24.40
   3  -3  -4  268.27   23.70
  -3   3   4  260.07   22.90
  -3   3   4  241.28   24.90
  -3   3   4  238.98   26.70
   2  -3  -4  799.72   62.79
   2  -3  -4  813.12   61.29
   2  -3  -4  701.53   60.59
   2  -3  -4  813.12   61.69
  -2   3   4  777.22   61.69
  -2   3   4  822.52   63.79
  -2   3   4  771.12   60.49
   1  -3  -4  668.33   54.69
   1  -3  -4  603.54   54.99
   1  -3  -4  800.32   56.99
   1  -3  -4  711.43   56.49
  -1   3   4  817.82   56.29
  -1   3   4  583.04   54.79
  -1   3   4  779.82   57.19
   0  -3  -4 1467.05  118.19
   0  -3  -4 1779.52  121.89
   0  -3  -4 1610.04  119.29
   0   3   4 1593.04  119.39
   0   3   4 1837.92  121.59
   0   3   4 1461.55  118.79
  -1  -3  -4 1119.59   85.89
  -1  -3  -4 1190.98   86.19
  -1  -3  -4 1018.50   84.19
   1   3   4 1096.49   82.39
   1   3   4 1180.98   83.99
   1   3   4 1078.89   85.49
  -2  -3  -4  644.94   50.19
  -2  -3  -4  650.83   44.80
  -2  -3  -4  559.94   49.30
  -2  -3  -4  559.64   49.60
   2   3   4  601.94   45.30
   2   3   4  552.64   49.30
   2   3   4  640.14   48.40
  -3  -3  -4  969.30   70.39
  -3  -3  -4  952.30   76.29
  -3  -3  -4 1070.69   76.69
   3   3   4  990.30   76.59
   3   3   4  963.30   74.79
  -4  -3  -4  649.43   51.39
   4   3   4  673.63   51.09
   4   3   4  596.84   51.59
  -5  -3  -4  788.42   60.29
   5   3   4  771.12   60.49
   5   3   4  775.02   61.19
  -6  -3  -4  395.06   32.60
  -6  -3  -4  488.65   36.10
   6   3   4  310.67   32.70
   6   3   4  414.16   33.80
  -7  -3  -4  235.48   20.10
  -7  -3  -4  180.08   21.60
   7   3   4  263.67   21.90
   7   3   4  229.68   21.80
  -8  -3  -4  177.68   15.00
  -8  -3  -4  143.39   17.20
   8   3   4  167.68   17.10
   8   3   4  139.69   16.10
  -9  -3  -4   79.89   12.40
  -9  -3  -4   70.89    8.50
   9   3   4   86.59   12.80
   9   3   4   90.99   10.60
  10   3   4   39.70    8.80
  10   3   4   48.10    7.60
  12  -4  -4   14.80    5.70
  12  -4  -4    7.80    7.40
  11  -4  -4   97.99   13.10
  11  -4  -4  129.89   15.90
  11  -4  -4   92.59   16.30
  11  -4  -4   89.59   14.80
  10  -4  -4  164.98   18.00
  10  -4  -4  147.39   18.90
  10  -4  -4  123.49   16.00
   9  -4  -4  149.69   12.60
   9  -4  -4  145.09   18.60
   9  -4  -4  174.28   18.00
   9  -4  -4  155.28   18.00
   8  -4  -4  218.78   20.90
   8  -4  -4  161.28   20.90
   8  -4  -4  171.98   15.30
   8  -4  -4  202.28   15.80
   8  -4  -4  183.98   21.00
   7  -4  -4  681.63   52.69
   7  -4  -4  662.83   57.59
   7  -4  -4  720.93   52.59
   7  -4  -4  770.92   57.99
   6  -4  -4  829.92   63.59
   6  -4  -4  791.92   62.39
   6  -4  -4  698.03   57.99
   6  -4  -4  812.92   58.19
   5  -4  -4  350.06   33.80
   5  -4  -4  407.36   31.80
   5  -4  -4  366.96   31.30
   5  -4  -4  414.26   36.30
  -5   4   4  403.06   30.90
  -5   4   4  377.06   36.50
   4  -4  -4  885.31   74.19
   4  -4  -4 1014.00   77.19
   4  -4  -4 1163.28   79.49
   4  -4  -4  878.31   74.19
  -4   4   4  965.80   79.19
  -4   4   4 1084.39   74.69
   3  -4  -4  341.47   29.20
   3  -4  -4  337.17   29.80
   3  -4  -4  341.77   29.20
   3  -4  -4  315.87   30.70
  -3   4   4  305.37   28.10
  -3   4   4  329.77   32.20
  -3   4   4  324.57   30.40
   2  -4  -4  128.49   16.20
   2  -4  -4  137.79   16.60
   2  -4  -4  154.98   17.20
   2  -4  -4  169.08   16.80
  -2   4   4  149.09   18.70
  -2   4   4  150.58   16.80
  -2   4   4  129.09   15.50
   1  -4  -4  463.15   34.60
   1  -4  -4  339.77   34.40
   1  -4  -4  412.06   35.60
   1  -4  -4  387.96   34.50
  -1   4   4  427.36   35.10
  -1   4   4  411.26   35.80
  -1   4   4  370.16   34.30
   0  -4  -4 1667.03  118.79
   0  -4  -4 1552.54  120.49
   0  -4  -4 1603.94  120.69
   0  -4  -4 1548.65  117.99
   0   4   4 1649.33  119.39
   0   4   4 1602.24  118.79
   0   4   4 1633.34  120.39
  -1  -4  -4   40.80    9.20
  -1  -4  -4   44.60   10.40
  -1  -4  -4   51.39    8.10
  -1  -4  -4   25.20    6.90
   1   4   4   54.29    9.00
   1   4   4   35.30    7.70
   1   4   4   49.00    9.20
  -2  -4  -4   66.99    7.60
  -2  -4  -4   84.69   13.50
  -2  -4  -4   79.89   11.20
  -2  -4  -4   55.39   10.80
   2   4   4   67.99    8.60
   2   4   4   81.29   10.10
   2   4   4  110.99   17.10
  -3  -4  -4   64.09   12.40
  -3  -4  -4   49.10    9.10
  -3  -4  -4   35.60    9.60
  -3  -4  -4   45.10    5.50
   3   4   4   43.70    5.70
   3   4   4   59.79    8.50
   3   4   4   35.80    7.70
  -4  -4  -4  206.08   23.00
  -4  -4  -4  271.77   24.80
  -4  -4  -4  258.47   18.90
   4   4   4  270.57   22.90
   4   4   4  266.17   24.60
   4   4   4  238.68   18.90
  -5  -4  -4  338.77   29.50
  -5  -4  -4  343.67   30.50
   5   4   4  368.46   30.80
   5   4   4  316.67   28.80
  -6  -4  -4   46.00    9.50
  -6  -4  -4   53.69    8.90
   6   4   4   37.10    7.70
   6   4   4   48.40    8.50
  -7  -4  -4    4.40    5.20
  -7  -4  -4   -0.20    3.60
   7   4   4    4.40    5.20
   7   4   4    0.60    4.10
  -8  -4  -4  132.89   15.50
  -8  -4  -4  147.19   13.60
   8   4   4  115.79   14.10
   8   4   4  101.19   13.40
  -9  -4  -4  141.49   15.00
   9   4   4  126.19   13.60
   9   4   4   92.79   13.50
  10   4   4   81.29   10.10
  10   4   4   54.69    9.70
  11  -5  -4   23.60    9.00
  10  -5  -4   16.40    8.30
  10  -5  -4   25.00    9.50
  10  -5  -4   19.70    6.20
   9  -5  -4    3.80    4.10
   9  -5  -4    3.90    2.90
   9  -5  -4    4.40    6.00
   9  -5  -4   11.30    6.40
   9  -5  -4    5.00    2.80
   8  -5  -4   18.20    7.30
   8  -5  -4   14.70    7.20
   8  -5  -4   21.20    5.10
   8  -5  -4   20.60    4.50
   8  -5  -4   19.80    7.90
   7  -5  -4   75.39   13.00
   7  -5  -4   95.59   10.10
   7  -5  -4   77.99   14.80
   7  -5  -4  105.29   10.70
   6  -5  -4  337.17   29.60
   6  -5  -4  282.27   24.80
   6  -5  -4  296.07   25.10
   6  -5  -4  306.67   28.30
  -6   5   4  285.17   24.20
  -6   5   4  293.27   30.10
   5  -5  -4  446.16   39.10
   5  -5  -4  530.05   40.10
   5  -5  -4  547.05   43.80
  -5   5   4  457.35   38.80
  -5   5   4  528.95   45.20
   4  -5  -4  266.37   24.80
   4  -5  -4  308.97   27.80
   4  -5  -4  271.07   25.00
   4  -5  -4  262.77   26.30
  -4   5   4  309.77   30.00
  -4   5   4  281.87   25.00
   3  -5  -4  210.68   21.90
   3  -5  -4  237.98   22.80
   3  -5  -4  209.88   23.30
   3  -5  -4  277.77   23.20
  -3   5   4  215.18   23.10
  -3   5   4  222.88   21.90
  -3   5   4  255.47   25.50
   2  -5  -4 1402.16  105.39
   2  -5  -4 1572.14  105.19
   2  -5  -4 1281.87  104.49
   2  -5  -4 1368.56  105.19
  -2   5   4 1389.26  106.69
  -2   5   4 1580.04  106.79
  -2   5   4 1146.29  104.09
  -2   5   4 1453.95  105.09
   1  -5  -4  729.83   53.19
   1  -5  -4  598.14   53.99
   1  -5  -4  664.63   53.19
   1  -5  -4  754.12   55.29
  -1   5   4  661.53   54.69
  -1   5   4  623.84   53.19
  -1   5   4  667.83   54.09
  -1   5   4  676.53   55.39
   0  -5  -4  473.85   43.60
   0  -5  -4  538.35   46.50
   0  -5  -4  592.54   47.00
   0  -5  -4  591.14   44.80
   0   5   4  612.94   46.20
   0   5   4  564.64   45.00
   0   5   4  595.44   48.00
   0   5   4  504.25   45.70
  -1  -5  -4 1669.13  120.49
  -1  -5  -4 1474.05  117.39
  -1  -5  -4 1629.14  119.89
   1   5   4 1596.34  120.89
   1   5   4 1616.14  119.79
   1   5   4 1566.04  117.19
   1   5   4 1629.54  117.59
  -2  -5  -4  294.27   29.40
  -2  -5  -4  319.47   30.80
  -2  -5  -4  355.66   27.50
  -2  -5  -4  427.26   33.20
   2   5   4  384.86   28.90
   2   5   4  330.27   28.60
   2   5   4  290.77   31.30
   2   5   4  337.37   31.20
  -3  -5  -4   12.80    3.70
  -3  -5  -4   14.70    5.80
  -3  -5  -4   16.50    6.50
  -3  -5  -4   11.20    6.00
   3   5   4   12.90    4.40
   3   5   4   18.10    5.50
   3   5   4   14.90    6.10
  -4  -5  -4  516.25   39.80
  -4  -5  -4  475.65   44.80
  -4  -5  -4  553.04   44.10
  -4  -5  -4  583.74   44.70
   4   5   4  439.66   43.50
   4   5   4  593.84   40.20
   4   5   4  561.74   42.30
  -5  -5  -4  357.06   34.50
  -5  -5  -4  422.26   35.30
   5   5   4  401.26   33.50
   5   5   4  424.76   36.00
   5   5   4  452.05   30.60
  -6  -5  -4   73.79   10.70
  -6  -5  -4   77.79   10.40
   6   5   4   58.19    9.50
   6   5   4   63.49   11.50
  -7  -5  -4   84.99   11.50
  -7  -5  -4   74.99    9.80
   7   5   4   53.29   10.40
   7   5   4   57.99    9.80
  -8  -5  -4   18.00    5.80
   8   5   4   10.40    5.60
   8   5   4    6.90    5.50
  -9  -5  -4    4.20    5.00
   9   5   4   -3.30    5.00
   9   5   4   -1.20    4.40
  11  -6  -4  118.69   14.40
  10  -6  -4  108.79   14.90
  10  -6  -4  124.09   11.50
  10  -6  -4  165.88   17.20
  10  -6  -4  114.49   18.70
  10  -6  -4  117.19   11.30
   9  -6  -4  161.68   14.50
   9  -6  -4  174.58   18.80
   9  -6  -4  149.49   14.50
   9  -6  -4  150.88   19.80
   9  -6  -4  176.38   18.40
   8  -6  -4  189.48   23.70
   8  -6  -4  222.38   22.80
   8  -6  -4  242.88   23.70
   8  -6  -4  200.48   18.90
   8  -6  -4  257.77   19.90
   7  -6  -4  225.28   20.30
   7  -6  -4  249.28   20.80
   7  -6  -4  220.38   24.10
   7  -6  -4  225.68   23.30
  -7   6   4  242.68   26.10
   6  -6  -4   75.49   13.80
   6  -6  -4  100.29   11.50
   6  -6  -4  100.39   11.80
   6  -6  -4   95.99   13.20
  -6   6   4  109.49   11.70
  -6   6   4  117.39   19.30
   5  -6  -4  132.59   14.00
   5  -6  -4  133.79   16.30
   5  -6  -4  115.89   13.40
   5  -6  -4  123.99   15.40
  -5   6   4  102.49   18.10
  -5   6   4  113.19   13.20
   4  -6  -4   60.89   12.00
   4  -6  -4   38.80    9.50
   4  -6  -4   65.79   11.20
   4  -6  -4   50.89    9.50
  -4   6   4   45.20   11.80
  -4   6   4   37.20    8.60
   3  -6  -4    7.60    3.70
   3  -6  -4    6.10    5.20
   3  -6  -4    0.20    5.20
   3  -6  -4   -1.50    3.90
  -3   6   4    5.30    4.60
  -3   6   4    6.70    6.40
   2  -6  -4   72.79   13.00
   2  -6  -4   83.39   13.00
   2  -6  -4   77.29   11.30
   2  -6  -4   91.99   11.70
  -2   6   4   98.09   16.30
  -2   6   4   80.79   13.90
  -2   6   4   68.29   11.80
  -2   6   4   59.69   11.70
   1  -6  -4  134.69   14.90
   1  -6  -4  100.29   15.10
   1  -6  -4  132.59   16.00
   1  -6  -4  143.39   14.50
  -1   6   4  131.39   16.20
  -1   6   4  137.99   15.40
  -1   6   4  127.09   16.50
  -1   6   4  117.79   15.50
   0  -6  -4    7.50    5.90
   0  -6  -4   18.80    5.80
   0  -6  -4   37.40   10.10
   0  -6  -4   23.50    6.10
   0   6   4   29.50    8.40
   0   6   4   13.80    6.40
   0   6   4   12.80    6.50
   0   6   4   22.10    7.30
  -1  -6  -4  180.38   19.40
  -1  -6  -4  157.38   16.10
  -1  -6  -4  179.78   17.30
  -1  -6  -4  155.28   18.80
   1   6   4  161.08   16.90
   1   6   4  172.48   19.40
   1   6   4  209.28   18.50
   1   6   4  155.48   19.60
  -2  -6  -4  165.68   15.20
  -2  -6  -4  182.28   17.50
  -2  -6  -4  160.38   18.50
  -2  -6  -4  170.88   18.40
   2   6   4  131.89   17.50
   2   6   4  154.68   15.80
   2   6   4  146.09   15.80
   2   6   4  172.88   19.80
  -3  -6  -4  179.78   19.50
  -3  -6  -4  175.28   18.20
  -3  -6  -4  192.48   15.90
  -3  -6  -4  162.88   18.80
   3   6   4  154.28   16.40
   3   6   4  178.88   19.40
   3   6   4  174.68   16.10
   3   6   4  164.88   20.30
  -4  -6  -4  532.05   43.40
  -4  -6  -4  481.15   41.90
  -4  -6  -4  562.54   43.20
  -4  -6  -4  471.35   38.80
   4   6   4  486.15   38.90
   4   6   4  525.15   43.30
   4   6   4  555.94   40.40
  -5  -6  -4  488.15   40.60
  -5  -6  -4  505.25   48.20
  -5  -6  -4  465.55   36.90
  -5  -6  -4  533.05   41.40
   5   6   4  466.15   38.60
   5   6   4  525.95   37.10
   5   6   4  507.15   41.90
  -6  -6  -4  206.18   18.90
  -6  -6  -4  177.18   18.60
   6   6   4  193.88   17.30
   6   6   4  166.48   19.00
  -7  -6  -4   69.09   10.30
  -7  -6  -4   92.29   11.50
   7   6   4   85.89   13.00
   7   6   4   66.09    9.40
  -8  -6  -4   84.29   10.60
   8   6   4   49.10    8.90
   8   6   4   62.89    9.20
  -9  -6  -4   74.89   11.20
   9   6   4   72.19    9.80
   9   6   4   79.49   11.50
  11  -7  -4   -3.70    3.00
  11  -7  -4    4.50    4.50
  10  -7  -4   70.69    8.40
  10  -7  -4   65.19    8.50
  10  -7  -4   55.99   11.30
   9  -7  -4  166.68   18.40
   9  -7  -4  186.88   21.20
   9  -7  -4  146.89   15.10
   9  -7  -4  165.28   18.50
   9  -7  -4  183.68   15.50
   8  -7  -4  134.29   15.30
   8  -7  -4  120.59   12.50
   8  -7  -4  111.79   12.20
   8  -7  -4  116.09   15.50
   8  -7  -4  108.79   17.30
   7  -7  -4  245.48   27.40
   7  -7  -4  239.18   25.90
   7  -7  -4  292.27   24.30
   7  -7  -4  283.47   26.80
   7  -7  -4  322.47   24.40
  -7   7   4  271.87   23.20
  -7   7   4  243.88   28.20
   6  -7  -4  644.24   53.09
   6  -7  -4  708.33   50.49
   6  -7  -4  646.24   52.49
   6  -7  -4  546.75   49.50
  -6   7   4  673.63   50.09
  -6   7   4  626.84   54.59
   5  -7  -4  282.07   28.70
   5  -7  -4  377.26   31.50
   5  -7  -4  392.06   30.00
   5  -7  -4  331.17   31.10
  -5   7   4  338.47   33.50
  -5   7   4  310.27   29.00
   4  -7  -4  185.68   19.70
   4  -7  -4  166.58   20.30
   4  -7  -4  216.68   20.20
   4  -7  -4  221.48   21.00
  -4   7   4  167.98   21.80
  -4   7   4  191.18   19.60
  -4   7   4  192.28   19.90
   3  -7  -4  356.06   31.70
   3  -7  -4  354.96   31.40
   3  -7  -4  368.56   31.30
   3  -7  -4  315.97   30.30
  -3   7   4  361.86   31.30
  -3   7   4  309.97   31.10
  -3   7   4  366.66   33.80
   2  -7  -4  262.97   23.30
   2  -7  -4  236.78   22.00
   2  -7  -4  171.38   21.10
   2  -7  -4  228.48   21.20
  -2   7   4  211.58   23.70
  -2   7   4  234.48   23.00
  -2   7   4  190.28   21.80
  -2   7   4  214.58   23.00
   1  -7  -4  266.97   24.50
   1  -7  -4  262.07   25.30
   1  -7  -4  260.97   25.70
   1  -7  -4  285.27   23.80
  -1   7   4  241.58   25.40
  -1   7   4  270.17   24.70
  -1   7   4  221.98   24.60
  -1   7   4  253.47   26.30
   0  -7  -4  388.66   35.10
   0  -7  -4  422.86   37.70
   0  -7  -4  476.55   38.10
   0  -7  -4  367.66   34.40
   0   7   4  475.45   37.40
   0   7   4  443.86   38.70
   0   7   4  450.25   36.00
   0   7   4  409.66   37.30
  -1  -7  -4  379.76   31.90
  -1  -7  -4  347.17   28.40
  -1  -7  -4  350.56   28.30
  -1  -7  -4  303.47   30.10
   1   7   4  322.07   30.60
   1   7   4  295.67   28.60
   1   7   4  327.87   31.70
   1   7   4  325.37   28.50
  -2  -7  -4   21.40    6.80
  -2  -7  -4   23.70    6.80
  -2  -7  -4   29.40    6.10
  -2  -7  -4   15.90    6.00
   2   7   4   33.70    7.20
   2   7   4   21.50    7.30
   2   7   4   22.00    6.20
   2   7   4   24.50    7.10
  -3  -7  -4    1.10    2.80
  -3  -7  -4    3.90    4.10
  -3  -7  -4    1.50    4.10
  -3  -7  -4   -0.10    4.20
   3   7   4    0.30    2.90
   3   7   4    3.30    3.80
   3   7   4    1.80    3.80
   3   7   4    4.60    4.70
  -4  -7  -4   34.10    8.10
  -4  -7  -4   24.60    5.30
  -4  -7  -4   38.60    8.40
  -4  -7  -4   29.90    8.20
   4   7   4   39.50    7.10
   4   7   4   37.70   10.10
   4   7   4   25.00    6.50
   4   7   4   42.10    6.40
  -5  -7  -4   69.09   10.10
  -5  -7  -4   67.19    7.80
  -5  -7  -4   74.09   11.60
   5   7   4   67.79    9.10
   5   7   4   68.29    7.80
   5   7   4   68.39   12.90
  -6  -7  -4   41.30    8.00
  -6  -7  -4   28.20    6.60
   6   7   4   41.70    8.50
   6   7   4   28.60    6.10
   6   7   4   32.20    4.40
  -7  -7  -4   14.10    5.30
   7   7   4   15.10    6.20
   7   7   4    8.70    4.00
   8   7   4   58.19    8.60
   8   7   4   89.09   11.50
  10  -8  -4   11.10    5.20
  10  -8  -4   12.10    4.30
  10  -8  -4    0.70    3.50
   9  -8  -4   -2.70    2.90
   9  -8  -4    0.00    6.70
   9  -8  -4   -0.90    3.20
   9  -8  -4    0.40    3.20
   8  -8  -4   42.00   10.00
   8  -8  -4   60.19   13.10
   8  -8  -4   61.09    8.60
   8  -8  -4   53.89    8.00
   8  -8  -4   38.20    8.80
  -8   8   4   40.40   10.90
   7  -8  -4   -2.50    3.60
   7  -8  -4   -0.30    3.50
   7  -8  -4   -4.20    5.90
   7  -8  -4   -1.00    4.80
   7  -8  -4    1.40    3.50
  -7   8   4   -4.70    3.60
  -7   8   4   -9.20    5.10
   6  -8  -4    5.00    5.30
   6  -8  -4    8.50    4.10
   6  -8  -4    5.20    4.40
   6  -8  -4    4.90    4.00
  -6   8   4    7.10    4.70
  -6   8   4    1.70    6.60
   5  -8  -4   98.19   13.60
   5  -8  -4  107.09   14.40
   5  -8  -4  141.89   14.50
   5  -8  -4  110.29   14.60
  -5   8   4  120.29   19.20
  -5   8   4  122.09   14.20
   4  -8  -4  139.29   15.40
   4  -8  -4  115.29   14.60
   4  -8  -4   93.69   14.60
   4  -8  -4  132.89   15.20
  -4   8   4  136.99   15.70
  -4   8   4  123.39   17.30
   3  -8  -4   52.89   11.40
   3  -8  -4   51.49    9.80
   3  -8  -4   44.70    9.20
   3  -8  -4   28.90    8.40
  -3   8   4   44.80    9.20
  -3   8   4   39.80   11.30
  -3   8   4   26.10    7.70
   2  -8  -4  602.44   46.50
   2  -8  -4  620.64   48.10
   2  -8  -4  604.94   47.30
   2  -8  -4  707.03   49.60
  -2   8   4  523.25   48.20
  -2   8   4  476.25   46.80
  -2   8   4  502.85   47.60
   1  -8  -4 1096.49   78.69
   1  -8  -4 1074.09   81.39
   1  -8  -4  952.40   79.99
   1  -8  -4  998.10   79.09
  -1   8   4 1069.79   81.89
  -1   8   4 1244.08   82.39
  -1   8   4  977.50   80.59
  -1   8   4  933.81   78.99
   0  -8  -4  391.66   38.60
   0  -8  -4  423.66   37.20
   0  -8  -4  439.06   39.70
   0  -8  -4  462.85   37.00
   0   8   4  471.45   39.20
   0   8   4  518.45   38.60
   0   8   4  483.75   40.20
   0   8   4  444.76   40.30
  -1  -8  -4  542.55   39.90
  -1  -8  -4  444.16   41.80
  -1  -8  -4  519.55   39.50
  -1  -8  -4  506.15   42.10
   1   8   4  519.55   42.70
   1   8   4  399.76   39.60
   1   8   4  492.15   39.80
   1   8   4  500.75   43.30
  -2  -8  -4  359.46   32.50
  -2  -8  -4  455.75   36.50
  -2  -8  -4  411.36   33.80
  -2  -8  -4  426.46   36.50
   2   8   4  410.76   37.20
   2   8   4  427.36   36.50
   2   8   4  375.06   33.40
   2   8   4  404.26   33.20
  -3  -8  -4  145.99   17.10
  -3  -8  -4  148.49   14.00
  -3  -8  -4  121.99   16.40
  -3  -8  -4  141.19   15.20
   3   8   4  126.89   14.00
   3   8   4  140.79   14.30
   3   8   4  145.89   16.90
   3   8   4  139.19   18.30
  -4  -8  -4   79.99   13.40
  -4  -8  -4   86.79   10.60
  -4  -8  -4   68.09    8.70
  -4  -8  -4   74.39   12.10
   4   8   4   78.59   13.90
   4   8   4   57.69   12.50
   4   8   4   67.39    9.10
   4   8   4   59.09    8.50
  -5  -8  -4  238.08   20.40
  -5  -8  -4  244.28   23.40
  -5  -8  -4  249.78   22.40
  -5  -8  -4  231.38   24.00
   5   8   4  233.58   20.90
   5   8   4  276.77   20.90
   5   8   4  263.27   24.80
  -6  -8  -4   61.09    7.10
  -6  -8  -4   63.19    8.90
  -6  -8  -4   92.89   12.80
   6   8   4   56.99    6.90
   6   8   4   65.69   11.80
   7   8   4   13.70    6.60
  10  -9  -4   33.40    8.10
  10  -9  -4   46.30    6.90
  10  -9  -4   37.20    7.00
   9  -9  -4  117.69   15.60
   9  -9  -4  133.49   13.70
   9  -9  -4  141.19   13.90
   8  -9  -4  126.49   13.10
   8  -9  -4  103.19   13.90
   8  -9  -4  124.29   12.80
   8  -9  -4   88.39   16.10
  -8   9   4  108.89   19.70
   7  -9  -4  112.39   18.50
   7  -9  -4  112.59   14.10
   7  -9  -4   88.39   11.40
   7  -9  -4   62.59   11.40
   7  -9  -4   81.69   10.90
  -7   9   4   57.29   10.20
  -7   9   4   68.69   12.70
   6  -9  -4  143.59   15.80
   6  -9  -4  153.98   17.00
   6  -9  -4  127.79   15.80
   6  -9  -4  134.29   15.30
  -6   9   4  140.79   15.50
  -6   9   4  159.88   19.70
   5  -9  -4   39.70    8.80
   5  -9  -4   60.19   11.90
   5  -9  -4   27.10    8.10
   5  -9  -4   51.29   10.20
  -5   9   4   57.09    9.90
  -5   9   4   44.20    9.20
  -5   9   4   43.90   10.80
   4  -9  -4    0.90    4.10
   4  -9  -4    2.90    5.50
   4  -9  -4    1.40    3.20
   4  -9  -4    3.50    5.20
  -4   9   4    1.70    7.10
  -4   9   4    3.60    4.40
   3  -9  -4   17.40    7.20
   3  -9  -4   23.70    6.80
   3  -9  -4   17.70    6.70
   3  -9  -4   20.70    7.30
  -3   9   4   16.60    7.00
  -3   9   4   23.00    7.50
  -3   9   4   20.70    8.30
   2  -9  -4   50.59   10.10
   2  -9  -4   53.49   10.50
   2  -9  -4   40.30    9.80
   2  -9  -4   45.80    9.20
  -2   9   4   53.29   11.10
  -2   9   4   40.30   10.50
  -2   9   4   58.99   11.80
   1  -9  -4    5.70    4.40
   1  -9  -4    0.10    3.40
   1  -9  -4   -5.30    4.30
   1  -9  -4   -0.30    3.30
  -1   9   4    6.00    5.20
  -1   9   4   -1.00    3.80
  -1   9   4   -0.30    4.40
   0  -9  -4   -6.70    4.30
   0  -9  -4    0.20    4.00
   0  -9  -4   -0.30    3.20
   0  -9  -4    1.80    4.20
   0   9   4   -2.80    4.60
   0   9   4   -3.40    3.30
   0   9   4   -2.10    4.70
   0   9   4    0.70    4.70
  -1  -9  -4    4.70    5.50
  -1  -9  -4   -2.00    4.00
  -1  -9  -4    8.00    4.00
  -1  -9  -4   10.80    4.70
   1   9   4   -2.40    6.20
   1   9   4    8.50    4.70
   1   9   4    0.60    4.60
   1   9   4    7.30    6.00
  -2  -9  -4   99.49   14.30
  -2  -9  -4   96.39   12.10
  -2  -9  -4   99.59   11.00
  -2  -9  -4   94.29   13.60
[truncated: 599,971 more chars]
