# Supplementary material for: Altering the spectroscopy, electronic structure, and bonding of organometallic curium(III) upon coordination of 4,4′−bipyridine
Source: Nat Commun. 2023 Jun 24;14:3774. doi: 10.1038/s41467-023-39481-7 (PMC10290646; doi:10.1038/s41467-023-39481-7)
Supplement: Supplementary file 6 — Supplementary Data 3 [file 41467_2023_39481_MOESM6_ESM.cif]

data_a
_audit_creation_date               2021-05-07
_audit_creation_method
;
Olex2 1.3
(compiled 2020.11.12 svn.r5f609507 for OlexSys, GUI svn.r6272)
;
_shelx_SHELXL_version_number       '2018/3'
_audit_contact_author_address      ?
_audit_contact_author_email        ?
_audit_contact_author_name         ''
_audit_contact_author_phone        ?
_publ_contact_author_id_orcid      ?
_publ_section_references
;
Dolomanov, O.V., Bourhis, L.J., Gildea, R.J, Howard, J.A.K. & Puschmann, H.
 (2009), J. Appl. Cryst. 42, 339-341.

Sheldrick, G.M. (2015). Acta Cryst. A71, 3-8.

Sheldrick, G.M. (2015). Acta Cryst. C71, 3-8.
;
_chemical_name_common              ?
_chemical_name_systematic          ?
_chemical_formula_moiety           'C58 H86 Cm2 N2 Si6'
_chemical_formula_sum              'C58 H86 Cm2 N2 Si6'
_chemical_formula_weight           1467.82
_chemical_melting_point            ?
loop_
  _atom_type_symbol
  _atom_type_description
  _atom_type_scat_dispersion_real
  _atom_type_scat_dispersion_imag
  _atom_type_scat_source
 'C' 'C' 0.0033 0.0016 'International Tables Vol C Tables 4.2.6.8 and 6.1.1.4'
 'H' 'H' 0.0000 0.0000 'International Tables Vol C Tables 4.2.6.8 and 6.1.1.4'
 'Cm' 'Cm' -7.3248 4.8980
 'International Tables Vol C Tables 4.2.6.8 and 6.1.1.4'
 'N' 'N' 0.0061 0.0033 'International Tables Vol C Tables 4.2.6.8 and 6.1.1.4'
 'Si' 'Si' 0.0817 0.0704 'International Tables Vol C Tables 4.2.6.8 and 6.1.1.4'

_shelx_space_group_comment
;
The symmetry employed for this shelxl refinement is uniquely defined
by the following loop, which should always be used as a source of
symmetry information in preference to the above space-group names.
They are only intended as comments.
;
_space_group_crystal_system        'triclinic'
_space_group_IT_number             2
_space_group_name_H-M_alt          'P -1'
_space_group_name_Hall             '-P 1'
loop_
  _space_group_symop_operation_xyz
 'x, y, z'
 '-x, -y, -z'

_cell_length_a                     9.4771(3)
_cell_length_b                     11.3592(4)
_cell_length_c                     14.7868(6)
_cell_angle_alpha                  99.2120(10)
_cell_angle_beta                   101.6140(10)
_cell_angle_gamma                  95.5520(10)
_cell_volume                       1525.38(10)
_cell_formula_units_Z              1
_cell_measurement_reflns_used      9832
_cell_measurement_temperature      100
_cell_measurement_theta_max        27.50
_cell_measurement_theta_min        2.52
_shelx_estimated_absorpt_T_max     0.792
_shelx_estimated_absorpt_T_min     0.410
_exptl_absorpt_coefficient_mu      2.807
_exptl_absorpt_correction_T_max    0.0949
_exptl_absorpt_correction_T_min    0.0650
_exptl_absorpt_correction_type     multi-scan
_exptl_absorpt_process_details
;
SADABS-2016/2 (Bruker,2016/2) was used for absorption correction.
wR2(int) was 0.1352 before and 0.0595 after correction.
The Ratio of minimum to maximum transmission is 0.6849.
The \l/2 correction factor is Not present.
;
_exptl_absorpt_special_details     ?
_exptl_crystal_colour              yellow
_exptl_crystal_colour_modifier     ?
_exptl_crystal_colour_primary      yellow
_exptl_crystal_density_diffrn      1.598
_exptl_crystal_density_meas        ?
_exptl_crystal_density_method      ?
_exptl_crystal_description         block
_exptl_crystal_F_000               724
_exptl_crystal_size_max            0.387
_exptl_crystal_size_mid            0.156
_exptl_crystal_size_min            0.087
_exptl_transmission_factor_max     ?
_exptl_transmission_factor_min     ?
_diffrn_reflns_av_R_equivalents    0.0448
_diffrn_reflns_av_unetI/netI       0.0260
_diffrn_reflns_Laue_measured_fraction_full  0.998
_diffrn_reflns_Laue_measured_fraction_max  0.998
_diffrn_reflns_limit_h_max         11
_diffrn_reflns_limit_h_min         -12
_diffrn_reflns_limit_k_max         14
_diffrn_reflns_limit_k_min         -14
_diffrn_reflns_limit_l_max         19
_diffrn_reflns_limit_l_min         -19
_diffrn_reflns_number              47077
_diffrn_reflns_point_group_measured_fraction_full  0.998
_diffrn_reflns_point_group_measured_fraction_max  0.998
_diffrn_reflns_theta_full          25.242
_diffrn_reflns_theta_max           27.504
_diffrn_reflns_theta_min           2.679
_diffrn_ambient_temperature        100
_diffrn_detector_area_resol_mean   ?
_diffrn_measured_fraction_theta_full  0.998
_diffrn_measured_fraction_theta_max  0.998
_diffrn_measurement_device_type    'Bruker APEX-III CCD'
_diffrn_measurement_method         '\f and \w scans'
_diffrn_radiation_type             MoK\a
_diffrn_radiation_wavelength       0.71073
_diffrn_source                     ?
_diffrn_source_current             1.4
_diffrn_source_power               0.07
_diffrn_source_voltage             50.0
_diffrn_standards_number           0
_reflns_Friedel_coverage           0.000
_reflns_Friedel_fraction_full      .
_reflns_Friedel_fraction_max       .
_reflns_number_gt                  6664
_reflns_number_total               6992
_reflns_special_details
;
 Reflections were merged by SHELXL according to the crystal
 class for the calculation of statistics and refinement.
 
 _reflns_Friedel_fraction is defined as the number of unique
 Friedel pairs measured divided by the number that would be
 possible theoretically, ignoring centric projections and
 systematic absences.
;
_reflns_threshold_expression       'I > 2\s(I)'
_computing_cell_refinement         'SAINT V8.38A (Bruker, 2018)'
_computing_data_collection         ?
_computing_data_reduction          'SAINT V8.38A (Bruker, 2018)'
_computing_molecular_graphics      'Olex2 1.3 (Dolomanov et al., 2009)'
_computing_publication_material    'Olex2 1.3 (Dolomanov et al., 2009)'
_computing_structure_refinement    'SHELXL 2018/3 (Sheldrick, 2015)'
_computing_structure_solution      'SHELXT 2018/2 (Sheldrick, 2018)'
_refine_diff_density_max           0.571
_refine_diff_density_min           -0.508
_refine_diff_density_rms           0.074
_refine_ls_extinction_coef         .
_refine_ls_extinction_method       none
_refine_ls_goodness_of_fit_ref     1.064
_refine_ls_hydrogen_treatment      mixed
_refine_ls_matrix_type             full
_refine_ls_number_parameters       348
_refine_ls_number_reflns           6992
_refine_ls_number_restraints       0
_refine_ls_R_factor_all            0.0160
_refine_ls_R_factor_gt             0.0146
_refine_ls_restrained_S_all        1.064
_refine_ls_shift/su_max            0.001
_refine_ls_shift/su_mean           0.000
_refine_ls_structure_factor_coef   Fsqd
_refine_ls_weighting_details      
 'w=1/[\s^2^(Fo^2^)+(0.0076P)^2^+0.3550P] where P=(Fo^2^+2Fc^2^)/3'
_refine_ls_weighting_scheme        calc
_refine_ls_wR_factor_gt            0.0336
_refine_ls_wR_factor_ref           0.0342
_refine_special_details            ?
_olex2_refinement_description
;
1.a Aromatic/amide H refined with riding coordinates:
 C26(H26), C28(H28), C25(H25), C29(H29), C4(H4), C5(H5), C21(H21), C20(H20)
1.b Idealised Me refined as rotating group:
 C6(H6A,H6B,H6C), C14(H14A,H14B,H14C), C16(H16A,H16B,H16C), C8(H8A,H8B,H8C),
 C7(H7A,H7B,H7C), C24(H24A,H24B,H24C), C23(H23A,H23B,H23C), C22(H22A,H22B,H22C),
  C15(H15A,H15B,H15C)
;
_atom_sites_solution_hydrogens     mixed
_atom_sites_solution_primary       dual
_atom_sites_solution_secondary     ?
loop_
  _atom_site_label
  _atom_site_type_symbol
  _atom_site_fract_x
  _atom_site_fract_y
  _atom_site_fract_z
  _atom_site_U_iso_or_equiv
  _atom_site_adp_type
  _atom_site_occupancy
  _atom_site_site_symmetry_order
  _atom_site_calc_flag
  _atom_site_refinement_flags_posn
  _atom_site_refinement_flags_adp
  _atom_site_refinement_flags_occupancy
  _atom_site_disorder_assembly
  _atom_site_disorder_group
 Cm1 Cm 0.52641(2) 0.32054(2) 0.22787(2) 0.01589(3) Uani 1 1 d . . . . .
 Si1 Si 0.65209(7) 0.70863(5) 0.26177(4) 0.02194(12) Uani 1 1 d . . . . .
 Si2 Si 0.79432(7) 0.26877(5) 0.47008(4) 0.02356(12) Uani 1 1 d . . . . .
 Si3 Si 0.18976(7) 0.03308(6) 0.19024(4) 0.02697(13) Uani 1 1 d . . . . .
 C27 C 0.0598(2) 0.47611(17) 0.02910(14) 0.0186(4) Uani 1 1 d . . . . .
 N1 N 0.28901(18) 0.38457(15) 0.13934(12) 0.0201(3) Uani 1 1 d . . . . .
 C26 C 0.0888(2) 0.49977(19) 0.12700(14) 0.0224(4) Uani 1 1 d . . . . .
 H26 H 0.030827 0.548163 0.158588 0.027 Uiso 1 1 calc R U . . .
 C28 C 0.1507(2) 0.40541(19) -0.01142(15) 0.0237(4) Uani 1 1 d . . . . .
 H28 H 0.136619 0.386419 -0.077832 0.028 Uiso 1 1 calc R U . . .
 C25 C 0.2016(2) 0.45315(19) 0.17826(14) 0.0220(4) Uani 1 1 d . . . . .
 H25 H 0.218079 0.470663 0.244834 0.026 Uiso 1 1 calc R U . . .
 C29 C 0.2615(2) 0.3628(2) 0.04505(15) 0.0242(4) Uani 1 1 d . . . . .
 H29 H 0.322057 0.315115 0.015298 0.029 Uiso 1 1 calc R U . . .
 C10 C 0.6205(2) 0.45030(19) 0.40693(14) 0.0209(4) Uani 1 1 d . . . . .
 C3 C 0.6494(3) 0.39158(19) 0.08813(15) 0.0258(5) Uani 1 1 d . . . . .
 C4 C 0.7662(2) 0.38038(19) 0.16069(16) 0.0248(4) Uani 1 1 d . . . . .
 H4 H 0.826242 0.318081 0.159746 0.030 Uiso 1 1 calc R U . . .
 C1 C 0.6679(2) 0.55144(18) 0.21016(14) 0.0201(4) Uani 1 1 d . . . . .
 C11 C 0.4748(2) 0.46862(19) 0.38032(14) 0.0225(4) Uani 1 1 d . . . . .
 C13 C 0.4793(2) 0.2752(2) 0.40187(14) 0.0235(4) Uani 1 1 d . . . . .
 C5 C 0.7781(2) 0.47834(18) 0.23505(15) 0.0227(4) Uani 1 1 d . . . . .
 H5 H 0.848615 0.493143 0.292618 0.027 Uiso 1 1 calc R U . . .
 C2 C 0.5889(2) 0.49453(19) 0.11877(15) 0.0228(4) Uani 1 1 d . . . . .
 C6 C 0.7131(3) 0.7479(2) 0.39214(16) 0.0347(5) Uani 1 1 d . . . . .
 H6A H 0.642507 0.707486 0.421089 0.052 Uiso 1 1 calc R U . . .
 H6B H 0.720530 0.835222 0.412258 0.052 Uiso 1 1 calc R U . . .
 H6C H 0.808290 0.721713 0.411609 0.052 Uiso 1 1 calc R U . . .
 C17 C 0.3737(2) 0.08655(18) 0.17589(15) 0.0228(4) Uani 1 1 d . . . . .
 C18 C 0.4088(3) 0.11223(19) 0.09062(16) 0.0268(5) Uani 1 1 d . . . . .
 C14 C 0.9478(3) 0.3154(3) 0.41571(17) 0.0370(6) Uani 1 1 d . . . . .
 H14A H 1.034057 0.280683 0.442291 0.055 Uiso 1 1 calc R U . . .
 H14B H 0.969477 0.403334 0.428710 0.055 Uiso 1 1 calc R U . . .
 H14C H 0.920288 0.286505 0.347654 0.055 Uiso 1 1 calc R U . . .
 C12 C 0.3870(2) 0.3592(2) 0.37678(14) 0.0243(4) Uani 1 1 d . . . . .
 C16 C 0.7667(3) 0.1017(2) 0.45483(18) 0.0402(6) Uani 1 1 d . . . . .
 H16A H 0.754721 0.066609 0.388302 0.060 Uiso 1 1 calc R U . . .
 H16B H 0.679456 0.075906 0.476388 0.060 Uiso 1 1 calc R U . . .
 H16C H 0.851331 0.074761 0.491749 0.060 Uiso 1 1 calc R U . . .
 C9 C 0.6269(2) 0.32881(18) 0.41855(13) 0.0209(4) Uani 1 1 d . . . . .
 C21 C 0.5089(2) 0.07882(18) 0.23537(16) 0.0246(4) Uani 1 1 d . . . . .
 H21 H 0.520935 0.060301 0.296655 0.030 Uiso 1 1 calc R U . . .
 C19 C 0.5596(3) 0.1196(2) 0.10001(18) 0.0325(5) Uani 1 1 d . . . . .
 C20 C 0.6220(3) 0.10267(19) 0.18994(18) 0.0304(5) Uani 1 1 d . . . . .
 H20 H 0.722942 0.106563 0.215776 0.037 Uiso 1 1 calc R U . . .
 C8 C 0.4619(3) 0.7397(2) 0.22411(19) 0.0358(5) Uani 1 1 d . . . . .
 H8A H 0.429870 0.715618 0.155748 0.054 Uiso 1 1 calc R U . . .
 H8B H 0.457447 0.825829 0.242251 0.054 Uiso 1 1 calc R U . . .
 H8C H 0.398173 0.693838 0.254488 0.054 Uiso 1 1 calc R U . . .
 C7 C 0.7741(3) 0.8109(2) 0.21461(18) 0.0330(5) Uani 1 1 d . . . . .
 H7A H 0.873806 0.791796 0.230129 0.049 Uiso 1 1 calc R U . . .
 H7B H 0.771520 0.894628 0.242746 0.049 Uiso 1 1 calc R U . . .
 H7C H 0.741012 0.799844 0.146235 0.049 Uiso 1 1 calc R U . . .
 C24 C 0.1945(3) 0.0046(3) 0.31099(18) 0.0446(7) Uani 1 1 d . . . . .
 H24A H 0.271387 -0.044638 0.328381 0.067 Uiso 1 1 calc R U . . .
 H24B H 0.100530 -0.037910 0.313135 0.067 Uiso 1 1 calc R U . . .
 H24C H 0.214005 0.081487 0.355175 0.067 Uiso 1 1 calc R U . . .
 C23 C 0.1237(3) -0.1112(3) 0.1053(2) 0.0477(7) Uani 1 1 d . . . . .
 H23A H 0.134121 -0.100013 0.042477 0.072 Uiso 1 1 calc R U . . .
 H23B H 0.021080 -0.135662 0.103868 0.072 Uiso 1 1 calc R U . . .
 H23C H 0.181037 -0.173687 0.124825 0.072 Uiso 1 1 calc R U . . .
 C22 C 0.0577(3) 0.1420(3) 0.1653(2) 0.0444(7) Uani 1 1 d . . . . .
 H22A H 0.082717 0.213496 0.215118 0.067 Uiso 1 1 calc R U . . .
 H22B H -0.040767 0.104017 0.162732 0.067 Uiso 1 1 calc R U . . .
 H22C H 0.061752 0.165524 0.104807 0.067 Uiso 1 1 calc R U . . .
 C15 C 0.8462(3) 0.3318(2) 0.59863(15) 0.0300(5) Uani 1 1 d . . . . .
 H15A H 0.936673 0.303548 0.626400 0.045 Uiso 1 1 calc R U . . .
 H15B H 0.768737 0.305014 0.628690 0.045 Uiso 1 1 calc R U . . .
 H15C H 0.860404 0.419890 0.608270 0.045 Uiso 1 1 calc R U . . .
 H10 H 0.705(3) 0.511(2) 0.4140(16) 0.022(6) Uiso 1 1 d . . . . .
 H11 H 0.440(3) 0.540(2) 0.3709(16) 0.020(6) Uiso 1 1 d . . . . .
 H12 H 0.286(3) 0.343(2) 0.3630(16) 0.020(6) Uiso 1 1 d . . . . .
 H13 H 0.451(3) 0.194(2) 0.4060(16) 0.021(6) Uiso 1 1 d . . . . .
 H3 H 0.621(3) 0.336(2) 0.0300(17) 0.026(6) Uiso 1 1 d . . . . .
 H2 H 0.507(3) 0.525(2) 0.0855(17) 0.026(6) Uiso 1 1 d . . . . .
 H18 H 0.339(3) 0.116(2) 0.0367(19) 0.033(7) Uiso 1 1 d . . . . .
 H19 H 0.609(3) 0.132(2) 0.0558(19) 0.039(8) Uiso 1 1 d . . . . .

loop_
  _atom_site_aniso_label
  _atom_site_aniso_U_11
  _atom_site_aniso_U_22
  _atom_site_aniso_U_33
  _atom_site_aniso_U_23
  _atom_site_aniso_U_13
  _atom_site_aniso_U_12
 Cm1 0.01634(4) 0.01649(4) 0.01539(4) 0.00367(2) 0.00358(2) 0.00344(3)
 Si1 0.0259(3) 0.0177(3) 0.0230(3) 0.0040(2) 0.0068(2) 0.0032(2)
 Si2 0.0259(3) 0.0251(3) 0.0195(3) 0.0056(2) 0.0015(2) 0.0072(2)
 Si3 0.0230(3) 0.0274(3) 0.0291(3) 0.0049(2) 0.0050(2) -0.0017(2)
 C27 0.0146(9) 0.0191(9) 0.0225(10) 0.0060(8) 0.0039(8) 0.0004(8)
 N1 0.0177(8) 0.0234(9) 0.0195(8) 0.0052(7) 0.0034(7) 0.0035(7)
 C26 0.0208(10) 0.0269(11) 0.0217(10) 0.0053(8) 0.0070(8) 0.0078(8)
 C28 0.0240(11) 0.0277(11) 0.0187(10) 0.0031(8) 0.0021(8) 0.0067(9)
 C25 0.0212(10) 0.0273(11) 0.0184(10) 0.0057(8) 0.0044(8) 0.0051(8)
 C29 0.0213(10) 0.0289(11) 0.0229(11) 0.0025(8) 0.0048(8) 0.0093(9)
 C10 0.0257(11) 0.0220(10) 0.0149(9) 0.0032(8) 0.0044(8) 0.0036(9)
 C3 0.0383(13) 0.0208(10) 0.0199(10) 0.0036(8) 0.0123(9) 0.0005(9)
 C4 0.0267(11) 0.0195(10) 0.0335(12) 0.0072(9) 0.0163(9) 0.0053(9)
 C1 0.0216(10) 0.0186(9) 0.0212(10) 0.0053(8) 0.0072(8) 0.0008(8)
 C11 0.0271(11) 0.0247(10) 0.0177(10) 0.0042(8) 0.0063(8) 0.0095(9)
 C13 0.0268(11) 0.0254(11) 0.0192(10) 0.0066(8) 0.0067(8) 0.0003(9)
 C5 0.0171(10) 0.0236(10) 0.0275(11) 0.0061(8) 0.0050(8) 0.0007(8)
 C2 0.0283(11) 0.0221(10) 0.0195(10) 0.0075(8) 0.0066(8) 0.0022(9)
 C6 0.0518(16) 0.0236(11) 0.0272(12) 0.0021(9) 0.0088(11) 0.0022(11)
 C17 0.0258(11) 0.0176(9) 0.0240(11) 0.0013(8) 0.0061(8) 0.0003(8)
 C18 0.0368(13) 0.0197(10) 0.0206(11) -0.0013(8) 0.0052(9) -0.0011(9)
 C14 0.0270(12) 0.0586(17) 0.0301(13) 0.0169(12) 0.0063(10) 0.0147(11)
 C12 0.0222(11) 0.0341(12) 0.0183(10) 0.0047(9) 0.0082(8) 0.0049(9)
 C16 0.0524(16) 0.0287(12) 0.0339(13) 0.0065(10) -0.0076(12) 0.0122(12)
 C9 0.0250(10) 0.0226(10) 0.0142(9) 0.0029(8) 0.0023(8) 0.0035(8)
 C21 0.0262(11) 0.0180(10) 0.0296(11) 0.0060(8) 0.0050(9) 0.0028(8)
 C19 0.0446(15) 0.0175(10) 0.0386(14) -0.0033(9) 0.0253(12) 0.0000(10)
 C20 0.0242(11) 0.0186(10) 0.0490(15) 0.0041(10) 0.0092(10) 0.0064(9)
 C8 0.0325(13) 0.0285(12) 0.0465(15) 0.0066(11) 0.0075(11) 0.0083(10)
 C7 0.0421(14) 0.0209(11) 0.0381(13) 0.0039(9) 0.0166(11) 0.0007(10)
 C24 0.0394(15) 0.0567(17) 0.0356(14) 0.0129(13) 0.0097(11) -0.0134(13)
 C23 0.0342(14) 0.0453(16) 0.0534(18) -0.0100(13) 0.0095(12) -0.0129(12)
 C22 0.0264(13) 0.0491(16) 0.0622(19) 0.0181(14) 0.0137(12) 0.0060(12)
 C15 0.0296(12) 0.0378(13) 0.0218(11) 0.0037(9) 0.0040(9) 0.0066(10)

_geom_special_details
;
 All esds (except the esd in the dihedral angle between two l.s. planes)
 are estimated using the full covariance matrix.  The cell esds are taken
 into account individually in the estimation of esds in distances, angles
 and torsion angles; correlations between esds in cell parameters are only
 used when they are defined by crystal symmetry.  An approximate (isotropic)
 treatment of cell esds is used for estimating esds involving l.s. planes.
;
loop_
  _geom_bond_atom_site_label_1
  _geom_bond_atom_site_label_2
  _geom_bond_distance
  _geom_bond_site_symmetry_2
  _geom_bond_publ_flag
 Cm1 N1 2.5962(16) . ?
 Cm1 C10 2.743(2) . ?
 Cm1 C3 2.757(2) . ?
 Cm1 C4 2.728(2) . ?
 Cm1 C1 2.903(2) . ?
 Cm1 C11 2.746(2) . ?
 Cm1 C13 2.816(2) . ?
 Cm1 C5 2.815(2) . ?
 Cm1 C2 2.835(2) . ?
 Cm1 C17 2.811(2) . ?
 Cm1 C18 2.829(2) . ?
 Cm1 C12 2.786(2) . ?
 Cm1 C9 2.7718(19) . ?
 Cm1 C21 2.756(2) . ?
 Cm1 C19 2.807(2) . ?
 Cm1 C20 2.730(2) . ?
 Si1 C1 1.859(2) . ?
 Si1 C6 1.864(2) . ?
 Si1 C8 1.862(2) . ?
 Si1 C7 1.870(2) . ?
 Si2 C14 1.871(3) . ?
 Si2 C16 1.861(2) . ?
 Si2 C9 1.858(2) . ?
 Si2 C15 1.867(2) . ?
 Si3 C17 1.854(2) . ?
 Si3 C24 1.857(3) . ?
 Si3 C23 1.866(3) . ?
 Si3 C22 1.869(3) . ?
 C27 C27 1.482(4) 2_565 ?
 C27 C26 1.394(3) . ?
 C27 C28 1.390(3) . ?
 N1 C25 1.341(3) . ?
 N1 C29 1.343(3) . ?
 C26 H26 0.9500 . ?
 C26 C25 1.381(3) . ?
 C28 H28 0.9500 . ?
 C28 C29 1.381(3) . ?
 C25 H25 0.9500 . ?
 C29 H29 0.9500 . ?
 C10 C10 4.013(4) 2_666 ?
 C10 C11 1.403(3) . ?
 C10 C11 3.455(3) 2_666 ?
 C10 C12 3.581(3) 2_666 ?
 C10 C9 1.423(3) . ?
 C10 H10 0.98(2) . ?
 C3 C4 1.409(3) . ?
 C3 C2 3.897(3) 2_665 ?
 C3 C2 1.402(3) . ?
 C3 H3 0.95(2) . ?
 C4 H4 0.9500 . ?
 C4 C5 1.412(3) . ?
 C1 C5 1.424(3) . ?
 C1 C2 1.423(3) . ?
 C11 C11 3.422(4) 2_666 ?
 C11 C13 3.902(3) 2_666 ?
 C11 C12 1.414(3) . ?
 C11 C12 3.715(3) 2_666 ?
 C11 C9 3.803(3) 2_666 ?
 C11 H11 0.93(2) . ?
 C13 C12 1.399(3) . ?
 C13 C9 1.428(3) . ?
 C13 H13 0.95(2) . ?
 C5 H5 0.9500 . ?
 C2 C2 3.604(4) 2_665 ?
 C2 H2 0.96(2) . ?
 C6 H6A 0.9800 . ?
 C6 H6B 0.9800 . ?
 C6 H6C 0.9800 . ?
 C17 C18 1.433(3) . ?
 C17 C21 1.420(3) . ?
 C18 C19 3.618(3) 2_655 ?
 C18 C19 1.401(4) . ?
 C18 H18 0.94(3) . ?
 C14 H14A 0.9800 . ?
 C14 H14B 0.9800 . ?
 C14 H14C 0.9800 . ?
 C12 H12 0.93(2) . ?
 C16 H16A 0.9800 . ?
 C16 H16B 0.9800 . ?
 C16 H16C 0.9800 . ?
 C21 H21 0.9500 . ?
 C21 C20 1.402(3) . ?
 C19 C19 3.591(5) 2_655 ?
 C19 C20 1.394(4) . ?
 C19 H19 0.90(3) . ?
 C20 H20 0.9500 . ?
 C8 H8A 0.9800 . ?
 C8 H8B 0.9800 . ?
 C8 H8C 0.9800 . ?
 C7 H7A 0.9800 . ?
 C7 H7B 0.9800 . ?
 C7 H7C 0.9800 . ?
 C24 H24A 0.9800 . ?
 C24 H24B 0.9800 . ?
 C24 H24C 0.9800 . ?
 C23 H23A 0.9800 . ?
 C23 H23B 0.9800 . ?
 C23 H23C 0.9800 . ?
 C22 H22A 0.9800 . ?
 C22 H22B 0.9800 . ?
 C22 H22C 0.9800 . ?
 C15 H15A 0.9800 . ?
 C15 H15B 0.9800 . ?
 C15 H15C 0.9800 . ?

loop_
  _geom_angle_atom_site_label_1
  _geom_angle_atom_site_label_2
  _geom_angle_atom_site_label_3
  _geom_angle
  _geom_angle_site_symmetry_1
  _geom_angle_site_symmetry_3
  _geom_angle_publ_flag
 N1 Cm1 C10 112.34(6) . . ?
 N1 Cm1 C3 85.63(6) . . ?
 N1 Cm1 C4 114.38(6) . . ?
 N1 Cm1 C1 86.01(6) . . ?
 N1 Cm1 C11 83.91(6) . . ?
 N1 Cm1 C13 107.35(6) . . ?
 N1 Cm1 C5 113.72(6) . . ?
 N1 Cm1 C2 69.04(6) . . ?
 N1 Cm1 C17 84.85(6) . . ?
 N1 Cm1 C18 77.94(6) . . ?
 N1 Cm1 C12 81.39(6) . . ?
 N1 Cm1 C9 129.67(6) . . ?
 N1 Cm1 C21 114.23(6) . . ?
 N1 Cm1 C19 101.41(7) . . ?
 N1 Cm1 C20 126.08(6) . . ?
 C10 Cm1 C3 118.29(7) . . ?
 C10 Cm1 C1 73.72(6) . . ?
 C10 Cm1 C11 29.62(6) . . ?
 C10 Cm1 C13 48.17(6) . . ?
 C10 Cm1 C5 71.27(6) . . ?
 C10 Cm1 C2 101.64(6) . . ?
 C10 Cm1 C17 126.53(6) . . ?
 C10 Cm1 C18 155.35(6) . . ?
 C10 Cm1 C12 48.59(6) . . ?
 C10 Cm1 C9 29.91(6) . . ?
 C10 Cm1 C21 108.79(6) . . ?
 C10 Cm1 C19 145.60(7) . . ?
 C3 Cm1 C1 48.14(6) . . ?
 C3 Cm1 C13 163.75(7) . . ?
 C3 Cm1 C5 48.27(7) . . ?
 C3 Cm1 C2 29.00(6) . . ?
 C3 Cm1 C17 113.03(6) . . ?
 C3 Cm1 C18 83.89(7) . . ?
 C3 Cm1 C12 153.73(7) . . ?
 C3 Cm1 C9 134.16(7) . . ?
 C3 Cm1 C19 69.36(7) . . ?
 C4 Cm1 C10 98.24(7) . . ?
 C4 Cm1 C3 29.78(7) . . ?
 C4 Cm1 C1 48.38(6) . . ?
 C4 Cm1 C11 119.19(7) . . ?
 C4 Cm1 C13 134.75(7) . . ?
 C4 Cm1 C5 29.46(6) . . ?
 C4 Cm1 C2 48.10(6) . . ?
 C4 Cm1 C17 120.83(6) . . ?
 C4 Cm1 C18 97.32(7) . . ?
 C4 Cm1 C12 146.58(7) . . ?
 C4 Cm1 C9 105.70(7) . . ?
 C4 Cm1 C21 107.59(6) . . ?
 C4 Cm1 C19 72.58(7) . . ?
 C4 Cm1 C20 78.20(7) . . ?
 C11 Cm1 C3 126.38(6) . . ?
 C11 Cm1 C1 78.71(6) . . ?
 C11 Cm1 C13 48.24(6) . . ?
 C11 Cm1 C5 89.74(6) . . ?
 C11 Cm1 C2 99.70(6) . . ?
 C11 Cm1 C17 118.11(6) . . ?
 C11 Cm1 C18 143.37(7) . . ?
 C11 Cm1 C12 29.62(7) . . ?
 C11 Cm1 C9 49.44(6) . . ?
 C11 Cm1 C21 116.22(6) . . ?
 C11 Cm1 C19 164.04(7) . . ?
 C13 Cm1 C1 121.45(6) . . ?
 C13 Cm1 C2 147.31(6) . . ?
 C13 Cm1 C18 107.99(6) . . ?
 C5 Cm1 C1 28.78(6) . . ?
 C5 Cm1 C13 116.01(6) . . ?
 C5 Cm1 C2 47.26(6) . . ?
 C5 Cm1 C18 126.67(6) . . ?
 C2 Cm1 C1 28.68(6) . . ?
 C17 Cm1 C1 159.74(6) . . ?
 C17 Cm1 C13 78.61(6) . . ?
 C17 Cm1 C5 148.78(6) . . ?
 C17 Cm1 C2 131.32(6) . . ?
 C17 Cm1 C18 29.43(6) . . ?
 C18 Cm1 C1 130.54(6) . . ?
 C18 Cm1 C2 102.99(6) . . ?
 C12 Cm1 C1 107.92(6) . . ?
 C12 Cm1 C13 28.93(6) . . ?
 C12 Cm1 C5 117.91(6) . . ?
 C12 Cm1 C2 124.86(6) . . ?
 C12 Cm1 C17 88.52(6) . . ?
 C12 Cm1 C18 115.23(7) . . ?
 C12 Cm1 C19 135.64(7) . . ?
 C9 Cm1 C1 99.73(6) . . ?
 C9 Cm1 C13 29.59(6) . . ?
 C9 Cm1 C5 87.29(6) . . ?
 C9 Cm1 C2 128.40(6) . . ?
 C9 Cm1 C17 100.03(6) . . ?
 C9 Cm1 C18 126.44(6) . . ?
 C9 Cm1 C12 49.07(6) . . ?
 C9 Cm1 C19 119.20(7) . . ?
 C21 Cm1 C3 116.02(7) . . ?
 C21 Cm1 C1 155.07(6) . . ?
 C21 Cm1 C13 68.18(7) . . ?
 C21 Cm1 C5 127.08(6) . . ?
 C21 Cm1 C2 144.06(6) . . ?
 C21 Cm1 C17 29.53(6) . . ?
 C21 Cm1 C18 47.87(7) . . ?
 C21 Cm1 C12 90.18(7) . . ?
 C21 Cm1 C9 78.97(6) . . ?
 C21 Cm1 C19 47.86(7) . . ?
 C19 Cm1 C1 116.44(6) . . ?
 C19 Cm1 C13 115.96(7) . . ?
 C19 Cm1 C5 101.59(7) . . ?
 C19 Cm1 C2 96.26(7) . . ?
 C19 Cm1 C17 48.41(7) . . ?
 C19 Cm1 C18 28.78(7) . . ?
 C20 Cm1 C10 117.36(7) . . ?
 C20 Cm1 C3 88.57(7) . . ?
 C20 Cm1 C1 126.44(6) . . ?
 C20 Cm1 C11 137.84(7) . . ?
 C20 Cm1 C13 91.34(7) . . ?
 C20 Cm1 C5 101.01(6) . . ?
 C20 Cm1 C2 117.57(7) . . ?
 C20 Cm1 C17 49.17(7) . . ?
 C20 Cm1 C18 48.15(7) . . ?
 C20 Cm1 C12 117.50(7) . . ?
 C20 Cm1 C9 90.09(7) . . ?
 C20 Cm1 C21 29.60(7) . . ?
 C20 Cm1 C19 29.12(8) . . ?
 C1 Si1 C6 114.77(10) . . ?
 C1 Si1 C8 109.71(10) . . ?
 C1 Si1 C7 107.48(10) . . ?
 C6 Si1 C7 105.79(12) . . ?
 C8 Si1 C6 110.32(12) . . ?
 C8 Si1 C7 108.50(12) . . ?
 C16 Si2 C14 108.85(13) . . ?
 C16 Si2 C15 108.14(11) . . ?
 C9 Si2 C14 110.72(10) . . ?
 C9 Si2 C16 112.08(11) . . ?
 C9 Si2 C15 108.50(10) . . ?
 C15 Si2 C14 108.46(11) . . ?
 C17 Si3 C24 111.36(11) . . ?
 C17 Si3 C23 107.27(11) . . ?
 C17 Si3 C22 112.63(11) . . ?
 C24 Si3 C23 108.76(14) . . ?
 C24 Si3 C22 108.11(14) . . ?
 C23 Si3 C22 108.62(14) . . ?
 C26 C27 C27 122.4(2) . 2_565 ?
 C28 C27 C27 121.5(2) . 2_565 ?
 C28 C27 C26 116.11(17) . . ?
 C25 N1 Cm1 125.95(13) . . ?
 C25 N1 C29 115.82(17) . . ?
 C29 N1 Cm1 117.45(13) . . ?
 C27 C26 H26 119.8 . . ?
 C25 C26 C27 120.31(19) . . ?
 C25 C26 H26 119.8 . . ?
 C27 C28 H28 120.1 . . ?
 C29 C28 C27 119.89(19) . . ?
 C29 C28 H28 120.1 . . ?
 N1 C25 C26 123.70(19) . . ?
 N1 C25 H25 118.2 . . ?
 C26 C25 H25 118.2 . . ?
 N1 C29 C28 124.18(19) . . ?
 N1 C29 H29 117.9 . . ?
 C28 C29 H29 117.9 . . ?
 Cm1 C10 C10 127.76(10) . 2_666 ?
 Cm1 C10 C11 144.51(9) . 2_666 ?
 Cm1 C10 C12 159.67(9) . 2_666 ?
 Cm1 C10 H10 113.4(14) . . ?
 C10 C10 H10 111.1(14) 2_666 . ?
 C11 C10 Cm1 75.31(12) . . ?
 C11 C10 C10 19.91(4) 2_666 2_666 ?
 C11 C10 C10 56.99(11) . 2_666 ?
 C11 C10 C11 76.90(13) . 2_666 ?
 C11 C10 C12 23.10(5) 2_666 2_666 ?
 C11 C10 C12 84.35(12) . 2_666 ?
 C11 C10 C9 109.46(19) . . ?
 C11 C10 H10 100.6(14) 2_666 . ?
 C11 C10 H10 125.2(14) . . ?
 C12 C10 C10 34.27(5) 2_666 2_666 ?
 C12 C10 H10 78.5(14) 2_666 . ?
 C9 C10 Cm1 76.17(11) . . ?
 C9 C10 C10 99.22(14) . 2_666 ?
 C9 C10 C11 92.91(12) . 2_666 ?
 C9 C10 C12 111.32(13) . 2_666 ?
 C9 C10 H10 125.3(14) . . ?
 Cm1 C3 C2 119.97(8) . 2_665 ?
 Cm1 C3 H3 113.3(15) . . ?
 C4 C3 Cm1 73.97(12) . . ?
 C4 C3 C2 162.19(15) . 2_665 ?
 C4 C3 H3 123.3(15) . . ?
 C2 C3 Cm1 78.61(12) . . ?
 C2 C3 C4 107.63(19) . . ?
 C2 C3 C2 67.62(13) . 2_665 ?
 C2 C3 H3 129.1(15) . . ?
 C2 C3 H3 63.9(14) 2_665 . ?
 Cm1 C4 H4 111.6 . . ?
 C3 C4 Cm1 76.25(13) . . ?
 C3 C4 H4 126.1 . . ?
 C3 C4 C5 107.76(19) . . ?
 C5 C4 Cm1 78.71(12) . . ?
 C5 C4 H4 126.1 . . ?
 Si1 C1 Cm1 132.27(9) . . ?
 C5 C1 Cm1 72.19(11) . . ?
 C5 C1 Si1 130.08(16) . . ?
 C2 C1 Cm1 73.02(11) . . ?
 C2 C1 Si1 122.32(15) . . ?
 C2 C1 C5 105.45(18) . . ?
 Cm1 C11 C10 158.28(9) . 2_666 ?
 Cm1 C11 C11 146.34(11) . 2_666 ?
 Cm1 C11 C13 162.40(9) . 2_666 ?
 Cm1 C11 C12 148.64(8) . 2_666 ?
 Cm1 C11 C9 175.62(8) . 2_666 ?
 Cm1 C11 H11 117.9(14) . . ?
 C10 C11 Cm1 75.07(11) . . ?
 C10 C11 C10 103.10(13) . 2_666 ?
 C10 C11 C11 79.56(13) . 2_666 ?
 C10 C11 C13 91.29(13) . 2_666 ?
 C10 C11 C13 35.28(5) 2_666 2_666 ?
 C10 C11 C12 36.78(5) 2_666 2_666 ?
 C10 C11 C12 107.72(19) . . ?
 C10 C11 C12 73.57(12) . 2_666 ?
 C10 C11 C9 21.95(5) 2_666 2_666 ?
 C10 C11 C9 109.30(13) . 2_666 ?
 C10 C11 H11 80.9(14) 2_666 . ?
 C10 C11 H11 127.2(15) . . ?
 C11 C11 C10 23.54(5) 2_666 2_666 ?
 C11 C11 C13 35.41(6) 2_666 2_666 ?
 C11 C11 C12 22.38(6) 2_666 2_666 ?
 C11 C11 C9 36.78(6) 2_666 2_666 ?
 C11 C11 H11 95.0(14) 2_666 . ?
 C13 C11 H11 61.8(14) 2_666 . ?
 C12 C11 Cm1 76.75(12) . . ?
 C12 C11 C10 83.45(13) . 2_666 ?
 C12 C11 C11 90.55(14) . 2_666 ?
 C12 C11 C13 20.99(5) 2_666 2_666 ?
 C12 C11 C13 118.73(13) . 2_666 ?
 C12 C11 C12 112.93(13) . 2_666 ?
 C12 C11 C9 35.73(5) 2_666 2_666 ?
 C12 C11 C9 101.22(13) . 2_666 ?
 C12 C11 H11 124.9(15) . . ?
 C12 C11 H11 82.1(14) 2_666 . ?
 C9 C11 C13 21.31(5) 2_666 2_666 ?
 C9 C11 H11 60.0(14) 2_666 . ?
 Cm1 C13 C11 122.30(8) . 2_666 ?
 Cm1 C13 H13 117.4(14) . . ?
 C11 C13 H13 120.3(14) 2_666 . ?
 C12 C13 Cm1 74.35(12) . . ?
 C12 C13 C11 71.97(13) . 2_666 ?
 C12 C13 C9 109.43(19) . . ?
 C12 C13 H13 126.5(14) . . ?
 C9 C13 Cm1 73.50(11) . . ?
 C9 C13 C11 75.45(12) . 2_666 ?
 C9 C13 H13 124.0(14) . . ?
 Cm1 C5 H5 115.7 . . ?
 C4 C5 Cm1 71.83(12) . . ?
 C4 C5 C1 109.28(19) . . ?
 C4 C5 H5 125.4 . . ?
 C1 C5 Cm1 79.03(12) . . ?
 C1 C5 H5 125.4 . . ?
 Cm1 C2 C3 132.38(8) . 2_665 ?
 Cm1 C2 C2 127.67(10) . 2_665 ?
 Cm1 C2 H2 116.5(15) . . ?
 C3 C2 Cm1 72.40(12) . . ?
 C3 C2 C3 112.38(13) . 2_665 ?
 C3 C2 C1 109.87(19) . . ?
 C3 C2 C2 91.30(14) . 2_665 ?
 C3 C2 H2 22.3(14) 2_665 . ?
 C3 C2 H2 127.5(14) . . ?
 C1 C2 Cm1 78.30(11) . . ?
 C1 C2 C3 133.69(14) . 2_665 ?
 C1 C2 C2 151.52(16) . 2_665 ?
 C1 C2 H2 122.6(14) . . ?
 C2 C2 C3 21.08(5) 2_665 2_665 ?
 C2 C2 H2 40.2(14) 2_665 . ?
 Si1 C6 H6A 109.5 . . ?
 Si1 C6 H6B 109.5 . . ?
 Si1 C6 H6C 109.5 . . ?
 H6A C6 H6B 109.5 . . ?
 H6A C6 H6C 109.5 . . ?
 H6B C6 H6C 109.5 . . ?
 Si3 C17 Cm1 128.55(10) . . ?
 C18 C17 Cm1 75.96(12) . . ?
 C18 C17 Si3 125.55(17) . . ?
 C21 C17 Cm1 73.07(12) . . ?
 C21 C17 Si3 127.18(16) . . ?
 C21 C17 C18 105.22(19) . . ?
 Cm1 C18 C19 151.21(10) . 2_655 ?
 Cm1 C18 H18 120.9(16) . . ?
 C17 C18 Cm1 74.61(12) . . ?
 C17 C18 C19 123.04(14) . 2_655 ?
 C17 C18 H18 123.6(17) . . ?
 C19 C18 Cm1 74.74(13) . . ?
 C19 C18 C17 108.8(2) . . ?
 C19 C18 C19 77.73(14) . 2_655 ?
 C19 C18 H18 70.9(16) 2_655 . ?
 C19 C18 H18 127.4(16) . . ?
 Si2 C14 H14A 109.5 . . ?
 Si2 C14 H14B 109.5 . . ?
 Si2 C14 H14C 109.5 . . ?
 H14A C14 H14B 109.5 . . ?
 H14A C14 H14C 109.5 . . ?
 H14B C14 H14C 109.5 . . ?
 Cm1 C12 C10 145.91(9) . 2_666 ?
 Cm1 C12 C11 130.09(8) . 2_666 ?
 Cm1 C12 H12 117.6(14) . . ?
 C10 C12 C11 22.07(5) 2_666 2_666 ?
 C10 C12 H12 90.1(14) 2_666 . ?
 C11 C12 Cm1 73.63(12) . . ?
 C11 C12 C10 73.45(12) . 2_666 ?
 C11 C12 C11 67.07(13) . 2_666 ?
 C11 C12 H12 110.8(14) 2_666 . ?
 C11 C12 H12 128.5(14) . . ?
 C13 C12 Cm1 76.72(12) . . ?
 C13 C12 C10 105.38(14) . 2_666 ?
 C13 C12 C11 87.04(13) . 2_666 ?
 C13 C12 C11 107.81(19) . . ?
 C13 C12 H12 123.7(14) . . ?
 Si2 C16 H16A 109.5 . . ?
 Si2 C16 H16B 109.5 . . ?
 Si2 C16 H16C 109.5 . . ?
 H16A C16 H16B 109.5 . . ?
 H16A C16 H16C 109.5 . . ?
 H16B C16 H16C 109.5 . . ?
 Cm1 C9 C11 127.20(7) . 2_666 ?
 Si2 C9 Cm1 124.20(9) . . ?
 Si2 C9 C11 106.50(8) . 2_666 ?
 C10 C9 Cm1 73.92(11) . . ?
 C10 C9 Si2 124.77(16) . . ?
 C10 C9 C11 65.14(11) . 2_666 ?
 C10 C9 C13 105.51(18) . . ?
 C13 C9 Cm1 76.90(12) . . ?
 C13 C9 Si2 128.47(16) . . ?
 C13 C9 C11 83.25(13) . 2_666 ?
 Cm1 C21 H21 115.2 . . ?
 C17 C21 Cm1 77.39(12) . . ?
 C17 C21 H21 125.2 . . ?
 C20 C21 Cm1 74.18(12) . . ?
 C20 C21 C17 109.7(2) . . ?
 C20 C21 H21 125.2 . . ?
 Cm1 C19 C18 171.63(10) . 2_655 ?
 Cm1 C19 C19 154.90(14) . 2_655 ?
 Cm1 C19 H19 118.1(17) . . ?
 C18 C19 Cm1 76.49(13) . . ?
 C18 C19 C18 102.27(14) . 2_655 ?
 C18 C19 C19 79.87(15) . 2_655 ?
 C18 C19 H19 126.5(18) . . ?
 C18 C19 H19 55.8(17) 2_655 . ?
 C19 C19 C18 22.40(6) 2_655 2_655 ?
 C19 C19 H19 70.5(18) 2_655 . ?
 C20 C19 Cm1 72.39(13) . . ?
 C20 C19 C18 115.58(15) . 2_655 ?
 C20 C19 C18 108.6(2) . . ?
 C20 C19 C19 124.02(17) . 2_655 ?
 C20 C19 H19 124.9(18) . . ?
 Cm1 C20 H20 111.8 . . ?
 C21 C20 Cm1 76.22(12) . . ?
 C21 C20 H20 126.2 . . ?
 C19 C20 Cm1 78.49(13) . . ?
 C19 C20 C21 107.6(2) . . ?
 C19 C20 H20 126.2 . . ?
 Si1 C8 H8A 109.5 . . ?
 Si1 C8 H8B 109.5 . . ?
 Si1 C8 H8C 109.5 . . ?
 H8A C8 H8B 109.5 . . ?
 H8A C8 H8C 109.5 . . ?
 H8B C8 H8C 109.5 . . ?
 Si1 C7 H7A 109.5 . . ?
 Si1 C7 H7B 109.5 . . ?
 Si1 C7 H7C 109.5 . . ?
 H7A C7 H7B 109.5 . . ?
 H7A C7 H7C 109.5 . . ?
 H7B C7 H7C 109.5 . . ?
 Si3 C24 H24A 109.5 . . ?
 Si3 C24 H24B 109.5 . . ?
 Si3 C24 H24C 109.5 . . ?
 H24A C24 H24B 109.5 . . ?
 H24A C24 H24C 109.5 . . ?
 H24B C24 H24C 109.5 . . ?
 Si3 C23 H23A 109.5 . . ?
 Si3 C23 H23B 109.5 . . ?
 Si3 C23 H23C 109.5 . . ?
 H23A C23 H23B 109.5 . . ?
 H23A C23 H23C 109.5 . . ?
 H23B C23 H23C 109.5 . . ?
 Si3 C22 H22A 109.5 . . ?
 Si3 C22 H22B 109.5 . . ?
 Si3 C22 H22C 109.5 . . ?
 H22A C22 H22B 109.5 . . ?
 H22A C22 H22C 109.5 . . ?
 H22B C22 H22C 109.5 . . ?
 Si2 C15 H15A 109.5 . . ?
 Si2 C15 H15B 109.5 . . ?
 Si2 C15 H15C 109.5 . . ?
 H15A C15 H15B 109.5 . . ?
 H15A C15 H15C 109.5 . . ?
 H15B C15 H15C 109.5 . . ?

loop_
  _geom_torsion_atom_site_label_1
  _geom_torsion_atom_site_label_2
  _geom_torsion_atom_site_label_3
  _geom_torsion_atom_site_label_4
  _geom_torsion
  _geom_torsion_site_symmetry_1
  _geom_torsion_site_symmetry_2
  _geom_torsion_site_symmetry_3
  _geom_torsion_site_symmetry_4
  _geom_torsion_publ_flag
 Cm1 N1 C25 C26 169.86(16) . . . . ?
 Cm1 N1 C29 C28 -171.11(17) . . . . ?
 Cm1 C10 C11 C10 157.69(9) . . . 2_666 ?
 Cm1 C10 C11 C11 157.69(9) . . . 2_666 ?
 Cm1 C10 C11 C13 -168.73(7) . . . 2_666 ?
 Cm1 C10 C11 C12 179.87(7) . . . 2_666 ?
 Cm1 C10 C11 C12 70.47(14) . . . . ?
 Cm1 C10 C11 C9 179.64(10) . . . 2_666 ?
 Cm1 C10 C9 Si2 120.80(15) . . . . ?
 Cm1 C10 C9 C11 -145.80(8) . . . 2_666 ?
 Cm1 C10 C9 C13 -71.05(14) . . . . ?
 Cm1 C3 C4 C5 -73.14(15) . . . . ?
 Cm1 C3 C2 C3 -129.36(9) . . . 2_665 ?
 Cm1 C3 C2 C1 70.07(15) . . . . ?
 Cm1 C3 C2 C2 -129.36(9) . . . 2_665 ?
 Cm1 C4 C5 C1 -70.91(15) . . . . ?
 Cm1 C1 C5 C4 66.16(15) . . . . ?
 Cm1 C1 C2 C3 138.95(17) . . . 2_665 ?
 Cm1 C1 C2 C3 -66.22(15) . . . . ?
 Cm1 C1 C2 C2 158.0(4) . . . 2_665 ?
 Cm1 C11 C12 C10 171.02(7) . . . 2_666 ?
 Cm1 C11 C12 C11 148.53(10) . . . 2_666 ?
 Cm1 C11 C12 C13 69.77(15) . . . . ?
 Cm1 C13 C12 C10 -144.84(10) . . . 2_666 ?
 Cm1 C13 C12 C11 -132.43(7) . . . 2_666 ?
 Cm1 C13 C12 C11 -67.67(14) . . . . ?
 Cm1 C13 C9 Si2 -123.52(17) . . . . ?
 Cm1 C13 C9 C10 68.92(13) . . . . ?
 Cm1 C13 C9 C11 130.74(6) . . . 2_666 ?
 Cm1 C17 C18 C19 67.55(15) . . . . ?
 Cm1 C17 C18 C19 154.87(15) . . . 2_655 ?
 Cm1 C17 C21 C20 -67.87(15) . . . . ?
 Cm1 C18 C19 C18 -171.50(10) . . . 2_655 ?
 Cm1 C18 C19 C19 -171.50(10) . . . 2_655 ?
 Cm1 C18 C19 C20 65.85(16) . . . . ?
 Cm1 C21 C20 C19 -72.92(15) . . . . ?
 Cm1 C19 C20 C21 71.34(15) . . . . ?
 Si1 C1 C5 Cm1 130.77(17) . . . . ?
 Si1 C1 C5 C4 -163.08(16) . . . . ?
 Si1 C1 C2 Cm1 -129.72(14) . . . . ?
 Si1 C1 C2 C3 164.06(15) . . . . ?
 Si1 C1 C2 C3 9.2(3) . . . 2_665 ?
 Si1 C1 C2 C2 28.3(5) . . . 2_665 ?
 Si3 C17 C18 Cm1 127.65(16) . . . . ?
 Si3 C17 C18 C19 -77.5(2) . . . 2_655 ?
 Si3 C17 C18 C19 -164.80(16) . . . . ?
 Si3 C17 C21 Cm1 -125.93(16) . . . . ?
 Si3 C17 C21 C20 166.20(16) . . . . ?
 C27 C27 C26 C25 180.0(2) 2_565 . . . ?
 C27 C27 C28 C29 179.7(2) 2_565 . . . ?
 C27 C26 C25 N1 0.3(3) . . . . ?
 C27 C28 C29 N1 0.3(3) . . . . ?
 C26 C27 C28 C29 0.2(3) . . . . ?
 C28 C27 C26 C25 -0.5(3) . . . . ?
 C25 N1 C29 C28 -0.6(3) . . . . ?
 C29 N1 C25 C26 0.2(3) . . . . ?
 C10 C10 C11 Cm1 -157.69(9) 2_666 . . . ?
 C10 C10 C11 C11 0.000(0) 2_666 . . 2_666 ?
 C10 C10 C11 C13 33.58(5) 2_666 . . 2_666 ?
 C10 C10 C11 C12 22.19(6) 2_666 . . 2_666 ?
 C10 C10 C11 C12 -87.21(15) 2_666 . . . ?
 C10 C10 C11 C9 21.95(6) 2_666 . . 2_666 ?
 C10 C10 C9 Cm1 126.80(9) 2_666 . . . ?
 C10 C10 C9 Si2 -112.41(15) 2_666 . . . ?
 C10 C10 C9 C11 -19.00(5) 2_666 . . 2_666 ?
 C10 C10 C9 C13 55.74(17) 2_666 . . . ?
 C10 C11 C12 Cm1 -171.02(7) 2_666 . . . ?
 C10 C11 C12 Cm1 -69.32(14) . . . . ?
 C10 C11 C12 C10 101.70(15) . . . 2_666 ?
 C10 C11 C12 C11 -22.49(6) 2_666 . . 2_666 ?
 C10 C11 C12 C11 79.21(15) . . . 2_666 ?
 C10 C11 C12 C13 -101.25(16) 2_666 . . . ?
 C10 C11 C12 C13 0.4(2) . . . . ?
 C3 C4 C5 Cm1 71.43(15) . . . . ?
 C3 C4 C5 C1 0.5(2) . . . . ?
 C4 C3 C2 Cm1 -68.92(15) . . . . ?
 C4 C3 C2 C3 161.72(16) . . . 2_665 ?
 C4 C3 C2 C1 1.1(2) . . . . ?
 C4 C3 C2 C2 161.72(16) . . . 2_665 ?
 C11 C10 C11 Cm1 -157.69(9) 2_666 . . . ?
 C11 C10 C11 C10 0.000(0) 2_666 . . 2_666 ?
 C11 C10 C11 C13 33.58(5) 2_666 . . 2_666 ?
 C11 C10 C11 C12 22.19(6) 2_666 . . 2_666 ?
 C11 C10 C11 C12 -87.21(15) 2_666 . . . ?
 C11 C10 C11 C9 21.95(6) 2_666 . . 2_666 ?
 C11 C10 C9 Cm1 145.80(8) 2_666 . . . ?
 C11 C10 C9 Cm1 68.66(14) . . . . ?
 C11 C10 C9 Si2 -170.54(15) . . . . ?
 C11 C10 C9 Si2 -93.40(15) 2_666 . . . ?
 C11 C10 C9 C11 -77.14(15) . . . 2_666 ?
 C11 C10 C9 C13 74.75(15) 2_666 . . . ?
 C11 C10 C9 C13 -2.4(2) . . . . ?
 C11 C11 C12 Cm1 -148.53(10) 2_666 . . . ?
 C11 C11 C12 C10 22.49(6) 2_666 . . 2_666 ?
 C11 C11 C12 C13 -78.76(17) 2_666 . . . ?
 C11 C13 C12 Cm1 132.43(7) 2_666 . . . ?
 C11 C13 C12 C10 -12.41(7) 2_666 . . 2_666 ?
 C11 C13 C12 C11 64.76(15) 2_666 . . . ?
 C11 C13 C9 Cm1 -130.74(6) 2_666 . . . ?
 C11 C13 C9 Si2 105.74(17) 2_666 . . . ?
 C11 C13 C9 C10 -61.82(13) 2_666 . . . ?
 C13 C11 C12 Cm1 -170.99(12) 2_666 . . . ?
 C13 C11 C12 C10 0.03(10) 2_666 . . 2_666 ?
 C13 C11 C12 C11 -22.46(7) 2_666 . . 2_666 ?
 C13 C11 C12 C13 -101.22(17) 2_666 . . . ?
 C5 C1 C2 Cm1 65.40(14) . . . . ?
 C5 C1 C2 C3 -0.8(2) . . . . ?
 C5 C1 C2 C3 -155.64(15) . . . 2_665 ?
 C5 C1 C2 C2 -136.6(3) . . . 2_665 ?
 C2 C3 C4 Cm1 143.6(5) 2_665 . . . ?
 C2 C3 C4 Cm1 72.12(15) . . . . ?
 C2 C3 C4 C5 -1.0(2) . . . . ?
 C2 C3 C4 C5 70.5(5) 2_665 . . . ?
 C2 C3 C2 Cm1 129.36(9) 2_665 . . . ?
 C2 C3 C2 C3 0.000(0) 2_665 . . 2_665 ?
 C2 C3 C2 C1 -160.6(2) 2_665 . . . ?
 C2 C1 C5 Cm1 -65.98(14) . . . . ?
 C2 C1 C5 C4 0.2(2) . . . . ?
 C6 Si1 C1 Cm1 64.43(16) . . . . ?
 C6 Si1 C1 C5 -38.6(2) . . . . ?
 C6 Si1 C1 C2 160.63(18) . . . . ?
 C17 C18 C19 Cm1 -67.47(15) . . . . ?
 C17 C18 C19 C18 121.03(16) . . . 2_655 ?
 C17 C18 C19 C19 121.03(16) . . . 2_655 ?
 C17 C18 C19 C20 -1.6(3) . . . . ?
 C17 C21 C20 Cm1 69.99(15) . . . . ?
 C17 C21 C20 C19 -2.9(2) . . . . ?
 C18 C17 C21 Cm1 69.78(14) . . . . ?
 C18 C17 C21 C20 1.9(2) . . . . ?
 C18 C19 C20 Cm1 -68.56(16) . . . . ?
 C18 C19 C20 Cm1 177.25(12) 2_655 . . . ?
 C18 C19 C20 C21 2.8(2) . . . . ?
 C18 C19 C20 C21 -111.41(17) 2_655 . . . ?
 C14 Si2 C9 Cm1 45.28(15) . . . . ?
 C14 Si2 C9 C10 -48.4(2) . . . . ?
 C14 Si2 C9 C11 -119.25(11) . . . 2_666 ?
 C14 Si2 C9 C13 146.24(19) . . . . ?
 C12 C10 C11 Cm1 -179.87(7) 2_666 . . . ?
 C12 C10 C11 C10 -22.19(6) 2_666 . . 2_666 ?
 C12 C10 C11 C11 -22.19(6) 2_666 . . 2_666 ?
 C12 C10 C11 C13 11.40(6) 2_666 . . 2_666 ?
 C12 C10 C11 C12 -109.40(15) 2_666 . . . ?
 C12 C10 C11 C9 -0.24(9) 2_666 . . 2_666 ?
 C12 C10 C9 Cm1 160.15(11) 2_666 . . . ?
 C12 C10 C9 Si2 -79.06(18) 2_666 . . . ?
 C12 C10 C9 C11 14.35(7) 2_666 . . 2_666 ?
 C12 C10 C9 C13 89.09(16) 2_666 . . . ?
 C12 C11 C12 Cm1 -148.53(10) 2_666 . . . ?
 C12 C11 C12 C10 22.49(6) 2_666 . . 2_666 ?
 C12 C11 C12 C11 0.000(0) 2_666 . . 2_666 ?
 C12 C11 C12 C13 -78.76(17) 2_666 . . . ?
 C12 C13 C9 Cm1 -66.25(15) . . . . ?
 C12 C13 C9 Si2 170.23(16) . . . . ?
 C12 C13 C9 C10 2.7(2) . . . . ?
 C12 C13 C9 C11 64.49(16) . . . 2_666 ?
 C16 Si2 C9 Cm1 -76.47(15) . . . . ?
 C16 Si2 C9 C10 -170.15(18) . . . . ?
 C16 Si2 C9 C11 119.00(11) . . . 2_666 ?
 C16 Si2 C9 C13 24.5(2) . . . . ?
 C9 C10 C11 Cm1 -69.23(14) . . . . ?
 C9 C10 C11 C10 88.46(15) . . . 2_666 ?
 C9 C10 C11 C11 88.46(15) . . . 2_666 ?
 C9 C10 C11 C13 122.04(15) . . . 2_666 ?
 C9 C10 C11 C12 110.65(15) . . . 2_666 ?
 C9 C10 C11 C12 1.2(2) . . . . ?
 C9 C10 C11 C9 110.41(15) . . . 2_666 ?
 C9 C11 C12 Cm1 176.03(8) 2_666 . . . ?
 C9 C11 C12 C10 -12.95(6) 2_666 . . 2_666 ?
 C9 C11 C12 C11 -35.44(5) 2_666 . . 2_666 ?
 C9 C11 C12 C13 -114.20(15) 2_666 . . . ?
 C9 C13 C12 Cm1 65.70(15) . . . . ?
 C9 C13 C12 C10 -79.14(17) . . . 2_666 ?
 C9 C13 C12 C11 -2.0(2) . . . . ?
 C9 C13 C12 C11 -66.73(16) . . . 2_666 ?
 C21 C17 C18 Cm1 -67.72(14) . . . . ?
 C21 C17 C18 C19 -0.2(2) . . . . ?
 C21 C17 C18 C19 87.1(2) . . . 2_655 ?
 C19 C18 C19 Cm1 171.50(10) 2_655 . . . ?
 C19 C18 C19 C18 0.0 2_655 . . 2_655 ?
 C19 C18 C19 C20 -122.65(19) 2_655 . . . ?
 C19 C19 C20 Cm1 -158.75(19) 2_655 . . . ?
 C19 C19 C20 C21 -87.4(2) 2_655 . . . ?
 C8 Si1 C1 Cm1 -60.43(16) . . . . ?
 C8 Si1 C1 C5 -163.4(2) . . . . ?
 C8 Si1 C1 C2 35.8(2) . . . . ?
 C7 Si1 C1 Cm1 -178.22(13) . . . . ?
 C7 Si1 C1 C5 78.8(2) . . . . ?
 C7 Si1 C1 C2 -82.0(2) . . . . ?
 C24 Si3 C17 Cm1 -81.68(16) . . . . ?
 C24 Si3 C17 C18 177.48(19) . . . . ?
 C24 Si3 C17 C21 16.2(2) . . . . ?
 C23 Si3 C17 Cm1 159.43(14) . . . . ?
 C23 Si3 C17 C18 58.6(2) . . . . ?
 C23 Si3 C17 C21 -102.7(2) . . . . ?
 C22 Si3 C17 Cm1 39.97(17) . . . . ?
 C22 Si3 C17 C18 -60.9(2) . . . . ?
 C22 Si3 C17 C21 137.9(2) . . . . ?
 C15 Si2 C9 Cm1 164.19(11) . . . . ?
 C15 Si2 C9 C10 70.5(2) . . . . ?
 C15 Si2 C9 C11 -0.34(12) . . . 2_666 ?
 C15 Si2 C9 C13 -94.9(2) . . . . ?

_shelx_res_file
;
TITL a_a.res in P-1
    a.res
    created by SHELXL-2018/3 at 09:46:23 on 03-May-2021
REM Old TITL a in P-1
REM SHELXT solution in P-1: R1 0.035, Rweak 0.011, Alpha 0.028
REM <I/s> 0.000 for 0 systematic absences, Orientation as input
REM Formula found by SHELXT: C27 N3 Si3 Pu
CELL 0.71073 9.4771 11.3592 14.7868 99.212 101.614 95.552
ZERR 1 0.0003 0.0004 0.0006 0.001 0.001 0.001
LATT 1
SFAC C H Cm N Si
UNIT 58 86 2 2 6

L.S. 30
PLAN  10
SIZE 0.387 0.156 0.087
TEMP -173.15
CONF
CONN 16 1.8 C17
FREE C17 C13
FREE C17 C12
FREE C17 H21
FREE C17 H18
CONN 16 1.8 C12
FREE C12 C10
FREE C12 H11
FREE C12 H13
CONN 16 1.8 C5
FREE C5 C2
FREE C5 C3
FREE C5 C10
FREE C5 C11
FREE C5 H4
CONN 16 1.8 C1
FREE C1 H5
FREE C1 H2
CONN 16 1.8 C2
FREE C2 H3
CONN 16 1.8 C11
FREE C11 C1
FREE C11 H10
FREE C11 H12
CONN 16 1.8 C18
FREE C18 H19
CONN 16 1.8 C4
FREE C4 C1
FREE C4 C2
FREE C4 C19
FREE C4 C20
FREE C4 H5
FREE C4 H3
CONN 16 1.8 C9
FREE C9 C5
FREE C9 C20
FREE C9 C21
FREE C9 C15
FREE C9 C11
FREE C9 C14
FREE C9 C12
FREE C9 H10
FREE C9 H13
CONN 16 1.8 C3
FREE C3 C1
FREE C3 C18
FREE C3 C19
FREE C3 C20
FREE C3 H4
FREE C3 H2
CONN 16 1.8 C13
FREE C13 C10
FREE C13 C11
FREE C13 H12
CONN 16 1.8 C10
FREE C10 C1
FREE C10 H11
FREE Si3 C18
FREE Si3 C21
CONN 16 Cm1
BIND Cm1 C13
BIND Cm1 C9
BIND Cm1 C10
BIND Cm1 C11
BIND Cm1 C12
BIND Cm1 C17
BIND Cm1 C21
BIND Cm1 C20
BIND Cm1 C18
BIND Cm1 C19
BIND Cm1 C3
BIND Cm1 C2
BIND Cm1 C1
BIND Cm1 C5
BIND Cm1 C4
FREE Si1 C2
FREE Si1 C5
FREE Si2 C13
FREE Si2 C10
CONN 16 1.8 C20
FREE C20 C13
FREE C20 C18
FREE C20 C17
FREE C20 H21
FREE C20 H19
FREE C23 C17
FREE C24 C17
CONN 16 1.8 C19
FREE C19 C17
FREE C19 H20
FREE C19 H18
FREE C8 C1
FREE C7 C1
CONN 16 1.8 C21
FREE C21 C12
FREE C21 C13
FREE C21 C18
FREE C21 C19
FREE C21 H20
list 4
MORE -1
BOND $H
fmap 2 53
acta
OMIT 0 0 2
OMIT 0 -1 1
OMIT -1 1 1
OMIT 1 0 0
REM <olex2.extras>
REM <HklSrc "%.\\a.hkl">
REM </olex2.extras>

WGHT    0.007600    0.355000
FVAR       0.41357
CM1   3    0.526413    0.320541    0.227872    11.00000    0.01634    0.01649 =
         0.01539    0.00367    0.00358    0.00344
SI1   5    0.652087    0.708632    0.261771    11.00000    0.02585    0.01773 =
         0.02299    0.00397    0.00684    0.00318
SI2   5    0.794320    0.268774    0.470084    11.00000    0.02585    0.02513 =
         0.01947    0.00556    0.00153    0.00719
SI3   5    0.189757    0.033084    0.190239    11.00000    0.02296    0.02742 =
         0.02907    0.00491    0.00501   -0.00170
C27   1    0.059823    0.476114    0.029099    11.00000    0.01457    0.01911 =
         0.02253    0.00602    0.00389    0.00038
N1    4    0.289010    0.384570    0.139340    11.00000    0.01768    0.02344 =
         0.01952    0.00522    0.00339    0.00346
C26   1    0.088846    0.499765    0.126996    11.00000    0.02085    0.02688 =
         0.02172    0.00525    0.00701    0.00785
AFIX  43
H26   2    0.030827    0.548163    0.158588    11.00000   -1.20000
AFIX   0
C28   1    0.150694    0.405410   -0.011422    11.00000    0.02398    0.02768 =
         0.01866    0.00305    0.00212    0.00672
AFIX  43
H28   2    0.136619    0.386419   -0.077832    11.00000   -1.20000
AFIX   0
C25   1    0.201572    0.453149    0.178256    11.00000    0.02122    0.02735 =
         0.01842    0.00570    0.00441    0.00509
AFIX  43
H25   2    0.218079    0.470663    0.244834    11.00000   -1.20000
AFIX   0
C29   1    0.261478    0.362826    0.045054    11.00000    0.02132    0.02886 =
         0.02291    0.00254    0.00477    0.00925
AFIX  43
H29   2    0.322057    0.315115    0.015298    11.00000   -1.20000
AFIX   0
C10   1    0.620476    0.450297    0.406927    11.00000    0.02573    0.02198 =
         0.01487    0.00323    0.00437    0.00361
C3    1    0.649361    0.391577    0.088134    11.00000    0.03834    0.02081 =
         0.01992    0.00364    0.01227    0.00051
C4    1    0.766226    0.380385    0.160695    11.00000    0.02672    0.01954 =
         0.03347    0.00719    0.01631    0.00535
AFIX  43
H4    2    0.826242    0.318081    0.159746    11.00000   -1.20000
AFIX   0
C1    1    0.667908    0.551441    0.210158    11.00000    0.02163    0.01859 =
         0.02119    0.00531    0.00716    0.00081
C11   1    0.474762    0.468618    0.380324    11.00000    0.02710    0.02466 =
         0.01774    0.00417    0.00635    0.00949
C13   1    0.479310    0.275153    0.401872    11.00000    0.02679    0.02537 =
         0.01923    0.00664    0.00675    0.00025
C5    1    0.778143    0.478341    0.235049    11.00000    0.01709    0.02364 =
         0.02752    0.00612    0.00505    0.00075
AFIX  43
H5    2    0.848615    0.493143    0.292618    11.00000   -1.20000
AFIX   0
C2    1    0.588892    0.494529    0.118769    11.00000    0.02828    0.02209 =
         0.01948    0.00748    0.00665    0.00219
C6    1    0.713087    0.747922    0.392142    11.00000    0.05181    0.02356 =
         0.02717    0.00210    0.00876    0.00225
AFIX 137
H6A   2    0.642507    0.707486    0.421089    11.00000   -1.50000
H6B   2    0.720530    0.835222    0.412258    11.00000   -1.50000
H6C   2    0.808290    0.721713    0.411609    11.00000   -1.50000
AFIX   0
C17   1    0.373688    0.086554    0.175892    11.00000    0.02579    0.01758 =
         0.02403    0.00130    0.00612    0.00032
C18   1    0.408772    0.112232    0.090623    11.00000    0.03677    0.01974 =
         0.02061   -0.00134    0.00520   -0.00106
C14   1    0.947809    0.315372    0.415711    11.00000    0.02698    0.05856 =
         0.03012    0.01689    0.00627    0.01466
AFIX 137
H14A  2    1.034057    0.280683    0.442291    11.00000   -1.50000
H14B  2    0.969477    0.403334    0.428710    11.00000   -1.50000
H14C  2    0.920288    0.286505    0.347654    11.00000   -1.50000
AFIX   0
C12   1    0.387027    0.359208    0.376783    11.00000    0.02223    0.03415 =
         0.01826    0.00467    0.00818    0.00493
C16   1    0.766687    0.101748    0.454825    11.00000    0.05240    0.02870 =
         0.03390    0.00648   -0.00757    0.01216
AFIX 137
H16A  2    0.754721    0.066609    0.388302    11.00000   -1.50000
H16B  2    0.679456    0.075906    0.476388    11.00000   -1.50000
H16C  2    0.851331    0.074761    0.491749    11.00000   -1.50000
AFIX   0
C9    1    0.626948    0.328807    0.418551    11.00000    0.02503    0.02259 =
         0.01417    0.00293    0.00231    0.00352
C21   1    0.508918    0.078823    0.235373    11.00000    0.02624    0.01803 =
         0.02959    0.00600    0.00501    0.00283
AFIX  43
H21   2    0.520935    0.060301    0.296655    11.00000   -1.20000
AFIX   0
C19   1    0.559552    0.119643    0.100009    11.00000    0.04461    0.01745 =
         0.03856   -0.00328    0.02525   -0.00004
C20   1    0.621988    0.102671    0.189940    11.00000    0.02416    0.01860 =
         0.04902    0.00407    0.00923    0.00644
AFIX  43
H20   2    0.722942    0.106563    0.215776    11.00000   -1.20000
AFIX   0
C8    1    0.461875    0.739652    0.224105    11.00000    0.03253    0.02846 =
         0.04653    0.00664    0.00755    0.00828
AFIX 137
H8A   2    0.429870    0.715618    0.155748    11.00000   -1.50000
H8B   2    0.457447    0.825829    0.242251    11.00000   -1.50000
H8C   2    0.398173    0.693838    0.254488    11.00000   -1.50000
AFIX   0
C7    1    0.774129    0.810894    0.214608    11.00000    0.04208    0.02088 =
         0.03814    0.00391    0.01663    0.00074
AFIX 137
H7A   2    0.873806    0.791796    0.230129    11.00000   -1.50000
H7B   2    0.771520    0.894628    0.242746    11.00000   -1.50000
H7C   2    0.741012    0.799844    0.146235    11.00000   -1.50000
AFIX   0
C24   1    0.194477    0.004648    0.310993    11.00000    0.03944    0.05675 =
         0.03558    0.01289    0.00968   -0.01343
AFIX 137
H24A  2    0.271387   -0.044638    0.328381    11.00000   -1.50000
H24B  2    0.100530   -0.037910    0.313135    11.00000   -1.50000
H24C  2    0.214005    0.081487    0.355175    11.00000   -1.50000
AFIX   0
C23   1    0.123651   -0.111197    0.105265    11.00000    0.03423    0.04532 =
         0.05337   -0.01002    0.00954   -0.01289
AFIX 137
H23A  2    0.134121   -0.100013    0.042477    11.00000   -1.50000
H23B  2    0.021080   -0.135662    0.103868    11.00000   -1.50000
H23C  2    0.181037   -0.173687    0.124825    11.00000   -1.50000
AFIX   0
C22   1    0.057655    0.141981    0.165252    11.00000    0.02640    0.04911 =
         0.06223    0.01807    0.01365    0.00598
AFIX 137
H22A  2    0.082717    0.213496    0.215118    11.00000   -1.50000
H22B  2   -0.040767    0.104017    0.162732    11.00000   -1.50000
H22C  2    0.061752    0.165524    0.104807    11.00000   -1.50000
AFIX   0
C15   1    0.846197    0.331794    0.598633    11.00000    0.02965    0.03779 =
         0.02178    0.00375    0.00398    0.00664
AFIX 137
H15A  2    0.936673    0.303548    0.626400    11.00000   -1.50000
H15B  2    0.768737    0.305014    0.628690    11.00000   -1.50000
H15C  2    0.860404    0.419890    0.608270    11.00000   -1.50000
AFIX   0
H10   2    0.704871    0.510937    0.413970    11.00000    0.02160
H11   2    0.439751    0.540379    0.370947    11.00000    0.02008
H12   2    0.285959    0.342941    0.362962    11.00000    0.01984
H13   2    0.450504    0.193657    0.406001    11.00000    0.02057
H3    2    0.620884    0.336202    0.030033    11.00000    0.02565
H2    2    0.507375    0.525477    0.085481    11.00000    0.02590
H18   2    0.338613    0.116280    0.036681    11.00000    0.03272
H19   2    0.608882    0.131899    0.055842    11.00000    0.03891
HKLF 4


REM  a_a.res in P-1
REM wR2 = 0.0342, GooF = S = 1.064, Restrained GooF = 1.064 for all data
REM R1 = 0.0146 for 6664 Fo > 4sig(Fo) and 0.0160 for all 6992 data
REM 348 parameters refined using 0 restraints

END

WGHT      0.0076      0.3550

REM Highest difference peak  0.571,  deepest hole -0.508,  1-sigma level  0.074
Q1    1   0.4529  0.2725  0.2351  11.00000  0.05    0.57
Q2    1   0.4448  0.3002  0.2272  11.00000  0.05    0.53
Q3    1   0.6734  0.6219  0.2262  11.00000  0.05    0.42
Q4    1   0.1916  0.3826  0.0252  11.00000  0.05    0.41
Q5    1   0.4922  0.3226  0.2829  11.00000  0.05    0.41
Q6    1   0.8267  0.3025  0.5387  11.00000  0.05    0.40
Q7    1   0.2896  0.0687  0.1837  11.00000  0.05    0.40
Q8    1   0.5506  0.2919  0.1782  11.00000  0.05    0.36
Q9    1   0.7236  0.7617  0.2392  11.00000  0.05    0.36
Q10   1   0.7337  0.1962  0.4620  11.00000  0.05    0.35
;
_shelx_res_checksum                54361
_shelx_hkl_file
;
  -1   0   0    0.00    0.70
  -1   0   0   -1.10    0.70
  -2   0   0 1415.86   69.39
  -2   0   0 1396.36   69.99
   2   0   0 1473.05   69.69
   2   0   0 1424.96   70.29
  -3   0   0 4025.40  198.18
  -3   0   0 4286.27  194.48
  -3   0   0 4179.08  198.28
  -3   0   0 4280.77  199.48
   3   0   0 4087.29  198.58
   3   0   0 4305.47  199.98
  -4   0   0 1642.44   83.19
  -4   0   0 1646.14   84.39
  -4   0   0 1675.13   83.49
  -4   0   0 1488.85   82.89
  -4   0   0 1704.83   78.69
  -4   0   0 1641.94   78.99
   4   0   0 1672.83   85.39
   4   0   0 1755.12   84.49
  -5   0   0  368.06   24.10
  -5   0   0  332.07   19.60
  -5   0   0  338.97   19.00
  -5   0   0  377.66   25.50
  -5   0   0  323.87   23.40
  -5   0   0  324.97   23.70
   5   0   0  335.67   24.40
   5   0   0  381.56   26.60
  -6   0   0  814.62   41.40
  -6   0   0  863.41   49.20
  -6   0   0  778.42   46.70
  -6   0   0  806.02   47.50
  -6   0   0  812.62   47.00
  -6   0   0  802.52   42.20
   6   0   0  779.42   47.80
   6   0   0  844.92   50.39
  -7   0   0 1102.59   64.39
  -7   0   0 1157.38   58.49
  -7   0   0 1116.69   64.99
  -7   0   0 1201.58   65.09
  -7   0   0 1176.18   66.79
  -7   0   0 1153.78   59.39
   7   0   0 1174.48   66.59
   7   0   0 1302.67   70.29
  -8   0   0   34.10    5.90
  -8   0   0   42.90   10.10
  -8   0   0   39.80   10.90
  -8   0   0   39.10    6.80
  -8   0   0   44.10   10.90
  -8   0   0   36.00   10.30
   8   0   0   42.10   10.80
   8   0   0   35.70   11.30
  -9   0   0   20.10    4.90
  -9   0   0   28.10    7.80
  -9   0   0    7.80    6.40
  -9   0   0   17.00    4.90
  -9   0   0   24.50    8.70
 -10   0   0   -5.30    5.50
 -10   0   0   15.40    8.30
 -10   0   0   -8.30    6.40
 -10   0   0    3.00    3.10
 -10   0   0    2.30    3.10
 -11   0   0   53.89   13.40
 -11   0   0   59.39    7.90
 -11   0   0   76.19    8.60
 -11   0   0   72.29   14.40
 -12   1   0  488.85   26.60
 -12   1   0  454.75   36.80
 -12   1   0  477.15   26.70
 -11   1   0  593.44   32.90
 -11   1   0  624.74   33.20
 -11   1   0  615.34   43.40
 -10   1   0  705.83   47.00
 -10   1   0  780.02   40.00
 -10   1   0  791.82   39.90
 -10   1   0  771.62   50.39
 -10   1   0  701.43   48.60
  -9   1   0  640.24   45.20
  -9   1   0  740.83   47.80
  -9   1   0  667.03   45.80
  -9   1   0  748.93   37.40
  -9   1   0  682.63   44.30
  -9   1   0  719.23   37.30
  -8   1   0  745.63   47.20
  -8   1   0  732.83   48.40
  -8   1   0  694.73   45.40
  -8   1   0  778.12   39.00
  -8   1   0  708.43   46.80
  -8   1   0  797.42   39.20
   7  -1   0  575.84   40.60
  -7   1   0  624.74   32.10
  -7   1   0  573.74   39.30
  -7   1   0  625.74   41.30
  -7   1   0  617.34   38.80
  -7   1   0  638.64   40.80
  -7   1   0  643.64   32.60
   6  -1   0  475.35   33.30
  -6   1   0  485.75   25.60
  -6   1   0  436.56   30.30
  -6   1   0  516.35   34.00
  -6   1   0  483.45   32.00
  -6   1   0  508.25   25.40
  -6   1   0  468.85   32.40
   5  -1   0  289.27   22.20
  -5   1   0  262.87   19.90
  -5   1   0  271.17   22.10
  -5   1   0  254.67   20.80
  -5   1   0  273.77   20.80
  -5   1   0  296.17   15.40
  -5   1   0  285.57   14.90
   4  -1   0 1042.10   54.59
  -4   1   0  974.30   53.49
  -4   1   0 1003.00   53.19
  -4   1   0 1017.50   54.89
   3  -1   0  574.94   31.20
  -3   1   0  498.25   31.50
  -3   1   0  556.54   30.80
  -3   1   0  584.04   30.70
   2  -1   0  460.25   24.10
  -2   1   0  440.26   23.90
  -2   1   0  456.15   23.90
  -2   1   0  432.76   21.20
  -1   1   0  755.32   37.50
  -1   1   0  865.71   37.70
  -1   1   0  765.22   38.20
  -1   1   0  753.92   37.20
  -1  -1   0 1444.06   69.69
   1   1   0 1490.95   70.79
   1   1   0 1452.75   70.19
  -2  -1   0  802.82   40.40
  -2  -1   0  845.32   39.80
  -2  -1   0  830.42   43.10
  -2  -1   0  794.12   41.90
   2   1   0  804.82   40.90
   2   1   0  778.52   43.10
   2   1   0  808.72   42.40
   2   1   0  839.62   40.00
  -3  -1   0 1535.65   75.49
  -3  -1   0 1458.55   75.49
  -3  -1   0 1560.94   76.69
  -3  -1   0 1470.15   78.59
  -3  -1   0 1643.64   78.19
  -3  -1   0 1649.13   75.29
   3   1   0 1621.44   78.69
   3   1   0 1465.95   79.19
   3   1   0 1552.34   73.79
   3   1   0 1604.64   73.59
  -4  -1   0 3751.82  180.38
  -4  -1   0 3682.33  176.38
  -4  -1   0 3636.64  174.88
  -4  -1   0 3627.34  176.58
  -4  -1   0 3839.12  176.78
  -4  -1   0 3847.11  178.98
   4   1   0 3718.83  179.68
   4   1   0 3614.74  181.08
  -5  -1   0 3248.88  158.28
  -5  -1   0 3075.69  159.58
  -5  -1   0 3233.48  161.88
  -5  -1   0 3491.05  155.98
  -5  -1   0 3329.07  158.08
  -5  -1   0 3421.46  157.68
   5   1   0 3294.57  161.58
   5   1   0 3097.79  162.78
  -6  -1   0 1367.86   72.39
  -6  -1   0 1420.46   69.29
  -6  -1   0 1398.46   71.19
  -6  -1   0 1390.86   72.19
  -6  -1   0 1313.57   75.69
  -6  -1   0 1440.06   74.59
   6   1   0 1361.26   77.69
   6   1   0 1372.56   75.89
  -7  -1   0 1668.23   80.39
  -7  -1   0 1546.05   81.19
  -7  -1   0 1563.44   77.99
  -7  -1   0 1507.85   81.49
  -7  -1   0 1516.15   85.49
  -7  -1   0 1505.75   82.99
   7   1   0 1473.35   84.99
   7   1   0 1683.93   89.19
  -8  -1   0 1474.35   75.89
  -8  -1   0 1486.05   74.19
  -8  -1   0 1390.96   79.29
  -8  -1   0 1399.66   81.89
  -8  -1   0 1488.15   78.39
  -8  -1   0 1529.85   78.39
   8   1   0 1432.76   82.09
   8   1   0 1466.45   85.49
  -9  -1   0  667.63   39.60
  -9  -1   0  709.43   38.70
  -9  -1   0  640.44   41.40
  -9  -1   0  690.43   42.60
   9   1   0  671.93   46.40
 -10  -1   0  281.47   21.00
 -10  -1   0  299.37   24.30
 -10  -1   0  289.97   20.50
 -10  -1   0  267.67   22.80
  10   1   0  329.27   28.20
 -11  -1   0  484.25   34.30
 -11  -1   0  498.25   31.60
 -11  -1   0  500.85   34.80
 -11  -1   0  538.05   31.50
 -12   2   0   65.29   14.70
 -12   2   0   80.49   13.60
 -11   2   0  208.18   13.40
 -11   2   0  201.58   24.00
 -11   2   0  212.38   13.80
 -11   2   0  222.68   20.00
 -10   2   0  193.98   20.40
 -10   2   0  210.68   14.20
 -10   2   0  230.48   14.10
 -10   2   0  221.08   24.20
  -9   2   0  328.97   30.70
  -9   2   0  401.86   29.10
  -9   2   0  367.56   20.90
  -9   2   0  362.36   30.60
  -9   2   0  390.56   21.80
  -9   2   0  375.96   29.40
  -8   2   0 1250.47   61.69
  -8   2   0 1230.18   69.09
  -8   2   0 1280.87   72.09
  -8   2   0 1270.77   60.49
  -8   2   0 1116.59   71.39
  -8   2   0 1236.08   68.49
  -7   2   0 1549.84   74.79
  -7   2   0 1580.54   76.39
  -7   2   0 1578.64   85.89
  -7   2   0 1573.44   83.09
  -7   2   0 1482.35   81.89
  -7   2   0 1600.74   87.09
  -6   2   0 1112.99   61.59
  -6   2   0 1162.28   66.09
  -6   2   0 1126.59   61.89
  -6   2   0 1186.88   56.69
  -6   2   0 1039.80   63.89
  -6   2   0 1182.08   55.19
   5  -2   0 3179.98  152.38
  -5   2   0 3076.19  155.48
  -5   2   0 2966.50  154.38
  -5   2   0 3316.67  147.09
  -5   2   0 3209.08  151.58
  -5   2   0 2667.23  150.28
  -5   2   0 3346.07  145.69
   4  -2   0 3890.81  189.28
  -4   2   0 4062.99  189.38
  -4   2   0 3889.71  192.38
  -4   2   0 4035.00  184.88
  -4   2   0 3942.21  188.88
  -4   2   0 3992.70  187.78
  -3   2   0 2494.05  115.19
  -3   2   0 2434.86  119.49
  -3   2   0 2168.58  115.09
  -3   2   0 2561.94  113.89
  -3   2   0 2429.56  115.19
   2  -2   0 2345.37  110.59
   2  -2   0 2310.47  110.49
   2  -2   0 2330.17  109.79
  -2   2   0 2185.48  110.29
  -2   2   0 2361.86  109.79
  -2   2   0 2481.55  112.29
  -2   2   0 2365.96  110.49
   1  -2   0 2891.21  139.89
   1  -2   0 3052.99  137.89
  -1   2   0 2982.50  137.69
  -1   2   0 2792.22  140.29
  -1   2   0 2986.30  138.79
   0  -2   0 1092.79   52.59
   0  -2   0 1065.69   55.89
   0  -2   0 1102.09   54.39
   0  -2   0 1122.29   53.39
   0   2   0 1095.19   52.69
   0   2   0 1086.99   53.39
  -1  -2   0 1814.12   92.29
  -1  -2   0 1912.11   90.49
  -1  -2   0 1734.53   90.19
  -1  -2   0 1920.61   90.19
   1   2   0 1949.01   90.59
   1   2   0 1955.80   92.59
   1   2   0 1805.32   86.89
   1   2   0 1874.41   90.69
   1   2   0 1874.51   90.29
  -2  -2   0  762.82   43.20
  -2  -2   0  817.52   42.10
  -2  -2   0  781.82   44.00
  -2  -2   0  764.82   42.40
   2   2   0  806.82   41.50
   2   2   0  865.21   43.60
   2   2   0  852.31   44.40
  -3  -2   0    5.50    2.20
  -3  -2   0    5.70    4.30
  -3  -2   0    5.30    3.20
  -3  -2   0    3.60    4.80
  -3  -2   0    4.40    2.00
  -3  -2   0    3.70    4.00
   3   2   0    6.10    3.90
   3   2   0    8.00    3.30
   3   2   0    1.00    4.50
   3   2   0    7.00    4.40
  -4  -2   0    0.40    4.70
  -4  -2   0    0.80    3.60
  -4  -2   0    1.30    2.50
  -4  -2   0   -1.50    5.20
  -4  -2   0   -1.70    2.60
  -4  -2   0    4.00    3.00
   4   2   0    2.90    2.70
   4   2   0    0.20    3.10
   4   2   0    0.50    4.90
   4   2   0    2.40    5.00
  -5  -2   0   23.70    7.00
  -5  -2   0   14.50    5.50
  -5  -2   0   16.20    4.60
  -5  -2   0   10.30    4.40
  -5  -2   0   10.10    4.50
  -5  -2   0    6.80    5.60
   5   2   0   20.20    7.40
   5   2   0   -0.50    5.30
  -6  -2   0    2.60    2.80
  -6  -2   0    9.30    4.10
  -6  -2   0   -4.10    4.40
  -6  -2   0    2.70    3.60
  -6  -2   0    1.20    3.70
  -6  -2   0    8.40    5.20
   6   2   0    1.60    6.20
   6   2   0    6.70    7.10
  -7  -2   0  282.67   20.40
  -7  -2   0  312.47   23.00
  -7  -2   0  260.47   19.30
  -7  -2   0  260.47   22.50
  -7  -2   0  292.97   20.50
  -7  -2   0  311.67   26.20
   7   2   0  286.27   27.10
   7   2   0  254.87   25.10
  -8  -2   0  331.67   22.40
  -8  -2   0  340.07   24.50
  -8  -2   0  269.37   24.00
  -8  -2   0  300.77   29.50
  -8  -2   0  335.47   22.60
  -8  -2   0  272.47   21.70
   8   2   0  313.37   28.60
   8   2   0  344.27   31.20
  -9  -2   0  478.95   35.80
  -9  -2   0  503.95   33.20
  -9  -2   0  472.45   31.30
  -9  -2   0  514.75   31.70
  -9  -2   0  491.05   31.80
   9   2   0  531.55   41.80
   9   2   0  507.45   38.60
 -10  -2   0  731.53   43.50
 -10  -2   0  702.03   41.90
 -10  -2   0  675.03   41.60
 -10  -2   0  692.23   41.40
  10   2   0  718.73   49.70
 -11  -2   0  346.87   27.20
 -11  -2   0  441.56   28.60
 -11  -2   0  418.16   28.20
 -11  -2   0  430.46   29.40
  11   2   0  440.86   35.80
 -12   3   0  216.38   19.90
 -12   3   0  229.78   25.90
 -11   3   0  348.27   26.60
 -11   3   0  400.66   21.20
 -11   3   0  328.77   29.50
 -11   3   0  381.16   21.50
 -11   3   0  370.66   34.10
 -10   3   0  119.09   16.40
 -10   3   0  172.88   25.40
 -10   3   0  106.89   17.40
 -10   3   0  160.98   15.50
 -10   3   0  143.99   10.50
 -10   3   0  169.28   12.00
  -9   3   0   38.00    8.00
  -9   3   0   32.60   10.10
  -9   3   0   34.20    6.30
  -9   3   0   30.60   11.00
  -9   3   0   32.40    9.30
  -9   3   0   37.40    5.40
  -9   3   0   20.80    8.20
  -8   3   0   11.40    4.40
  -8   3   0   -1.40    4.70
  -8   3   0    9.70    5.80
  -8   3   0   10.40    5.00
  -8   3   0    5.10    7.30
  -8   3   0    9.00    6.30
  -8   3   0    7.20    2.80
  -7   3   0    2.30    4.80
  -7   3   0    2.30    7.00
  -7   3   0    8.70    4.10
  -7   3   0    5.70    2.40
  -7   3   0    6.70    5.60
  -7   3   0   15.60    5.00
  -7   3   0    7.20    5.30
  -6   3   0 1004.80   55.19
  -6   3   0  953.20   53.49
  -6   3   0 1020.20   52.99
  -6   3   0 1015.40   50.79
  -6   3   0 1126.29   62.89
  -6   3   0  962.40   59.79
  -6   3   0 1084.19   56.69
  -5   3   0  263.87   17.60
  -5   3   0  277.67   22.60
  -5   3   0  236.18   18.50
  -5   3   0  259.17   18.10
  -5   3   0  228.68   22.30
  -5   3   0  271.87   17.70
  -5   3   0  274.47   15.90
  -4   3   0  423.06   23.00
  -4   3   0  411.06   29.10
  -4   3   0  403.16   23.80
  -4   3   0  392.36   23.50
   3  -3   0 2060.29  102.19
   3  -3   0 2134.49  100.69
   3  -3   0 2207.58  101.59
  -3   3   0 2071.19  100.79
  -3   3   0 2178.18  107.59
  -3   3   0 2132.09  101.99
  -3   3   0 2113.59  102.29
   2  -3   0 2380.06  103.49
   2  -3   0 2199.18  105.59
   2  -3   0 1929.91  103.29
  -2   3   0 2170.68  106.99
  -2   3   0 2167.78  100.59
  -2   3   0 2151.38  103.09
  -2   3   0 2064.59  100.09
  -2   3   0 2250.97  104.59
   1  -3   0 3335.47  152.58
   1  -3   0 3120.19  155.88
   1  -3   0 3392.76  154.28
  -1   3   0 2921.11  153.58
  -1   3   0 3275.97  157.08
  -1   3   0 3264.07  152.48
  -1   3   0 3312.97  150.08
   0  -3   0 4788.22  226.58
   0  -3   0 5025.40  227.98
   0  -3   0 4907.11  229.58
   0  -3   0 4805.52  231.88
   0   3   0 4820.52  226.98
   0   3   0 4811.92  228.08
  -1  -3   0 4381.36  219.28
  -1  -3   0 4634.54  215.78
  -1  -3   0 4728.53  217.08
  -1  -3   0 4542.35  215.68
   1   3   0 4690.23  219.78
   1   3   0 4485.75  216.38
   1   3   0 4620.84  212.58
   1   3   0 4697.63  216.38
   1   3   0 4531.45  216.18
   1   3   0 4434.56  212.58
  -2  -3   0  791.72   43.80
  -2  -3   0  806.22   46.50
  -2  -3   0  841.82   44.60
  -2  -3   0  841.02   43.80
   2   3   0  812.62   45.10
   2   3   0  799.52   44.30
   2   3   0  755.22   42.90
  -3  -3   0 2310.37  117.49
  -3  -3   0 2419.76  119.79
  -3  -3   0 2427.26  118.59
  -3  -3   0 2515.55  121.29
   3   3   0 2346.37  119.39
   3   3   0 2381.26  120.79
   3   3   0 2344.87  119.49
   3   3   0 2424.66  116.69
  -4  -3   0 2810.32  128.09
  -4  -3   0 2687.73  136.19
  -4  -3   0 2879.11  138.59
  -4  -3   0 2694.33  137.79
  -4  -3   0 2814.42  135.09
  -4  -3   0 2721.33  128.09
   4   3   0 2691.13  132.89
   4   3   0 2709.63  135.39
   4   3   0 2798.02  138.09
   4   3   0 2768.32  139.59
  -5  -3   0 1218.78   67.49
  -5  -3   0 1263.77   69.69
  -5  -3   0 1277.97   65.79
  -5  -3   0 1252.27   60.09
  -5  -3   0 1292.87   60.19
  -5  -3   0 1236.28   68.49
   5   3   0 1193.48   68.99
   5   3   0 1170.68   62.09
   5   3   0 1248.78   63.99
   5   3   0 1249.47   71.29
  -6  -3   0 1288.77   64.89
  -6  -3   0 1247.68   72.29
  -6  -3   0 1332.57   69.89
  -6  -3   0 1322.27   64.89
  -6  -3   0 1269.67   74.09
  -6  -3   0 1397.06   72.99
   6   3   0 1381.16   75.59
   6   3   0 1330.47   77.19
  -7  -3   0  872.61   47.00
  -7  -3   0  907.71   56.69
  -7  -3   0  975.50   55.19
  -7  -3   0  843.12   53.59
  -7  -3   0  916.91   51.59
  -7  -3   0  894.81   47.10
   7   3   0 1023.80   61.39
   7   3   0  911.61   57.39
  -8  -3   0  140.79   16.90
  -8  -3   0  131.79   11.60
  -8  -3   0  143.79   16.50
  -8  -3   0  146.69   12.00
  -8  -3   0  145.99   14.80
   8   3   0  134.59   22.80
   8   3   0  113.89   19.20
  -9  -3   0   10.40    4.30
  -9  -3   0   17.30    5.80
  -9  -3   0   12.20    6.60
  -9  -3   0    3.20    5.20
   9   3   0   12.50   10.60
   9   3   0   22.90    9.30
 -10  -3   0   28.80    8.30
 -10  -3   0   36.30    7.00
 -10  -3   0   32.70    9.40
 -10  -3   0   37.20    7.40
  10   3   0   28.40   12.40
 -11  -3   0    5.10    4.00
 -11  -3   0    4.40    5.00
 -11  -3   0    5.20    4.90
 -11  -3   0    8.50    5.50
  11   3   0    4.90    5.90
 -11   4   0  517.75   42.00
 -11   4   0  508.85   32.60
 -11   4   0  503.75   26.90
 -11   4   0  475.05   27.70
 -11   4   0  397.66   33.90
 -10   4   0 1009.70   66.19
 -10   4   0  986.80   54.99
 -10   4   0 1035.50   50.29
 -10   4   0  900.11   56.89
 -10   4   0 1017.60   52.39
 -10   4   0  879.31   56.09
  -9   4   0  549.35   34.70
  -9   4   0  544.25   30.90
  -9   4   0  586.44   36.80
  -9   4   0  515.95   36.60
  -9   4   0  634.94   45.90
  -9   4   0  581.34   33.80
  -8   4   0  404.26   23.90
  -8   4   0  413.26   35.40
  -8   4   0  393.96   28.80
  -8   4   0  400.66   33.40
  -8   4   0  368.36   27.40
  -8   4   0  423.96   27.00
  -8   4   0  441.66   27.20
  -7   4   0 1859.81   96.99
  -7   4   0 1855.21  104.49
  -7   4   0 1991.80   96.69
  -7   4   0 1728.33  104.99
  -7   4   0 2048.99   97.69
  -7   4   0 1978.50   94.19
  -7   4   0 1937.51   99.19
  -6   4   0 1706.83   86.19
  -6   4   0 1514.95   91.09
  -6   4   0 1740.63   94.19
  -6   4   0 1597.74   84.09
  -6   4   0 1682.03   86.69
  -6   4   0 1714.53   84.39
  -6   4   0 1779.72   83.19
  -5   4   0 1139.19   66.79
  -5   4   0 1124.09   60.99
  -5   4   0 1164.78   58.59
  -5   4   0 1088.79   57.69
  -5   4   0 1193.08   58.39
  -5   4   0 1121.89   65.69
   4  -4   0 1004.00   48.50
   4  -4   0 1016.40   49.10
  -4   4   0  863.31   50.89
  -4   4   0 1060.29   48.70
  -4   4   0 1028.60   51.09
  -4   4   0  968.80   57.39
  -4   4   0  968.90   49.20
   3  -4   0  957.30   51.69
   3  -4   0  935.51   50.09
   3  -4   0 1049.99   50.49
  -3   4   0  968.00   46.90
  -3   4   0  984.80   46.30
  -3   4   0  993.10   50.19
  -3   4   0 1020.90   51.79
  -3   4   0  928.01   55.29
   2  -4   0   93.59    8.30
   2  -4   0   87.59   10.60
  -2   4   0   82.69    8.10
  -2   4   0   96.59   11.50
  -2   4   0   75.49    9.00
   1  -4   0    1.70    2.60
   1  -4   0   -0.30    3.10
   1  -4   0   -0.20    4.00
   1  -4   0   -0.10    1.40
  -1   4   0   -0.40    1.80
  -1   4   0    4.40    3.50
  -1   4   0    1.30    4.00
  -1   4   0   -0.70    2.20
   0  -4   0   88.59   12.20
   0  -4   0   79.39   12.60
   0  -4   0   78.69    7.50
   0  -4   0   69.09    8.00
   0   4   0   94.19   10.10
   0   4   0   76.09    8.50
   0   4   0   86.99    8.30
   0   4   0   78.89    9.10
   0   4   0   85.39   13.20
   0   4   0   72.99    8.40
  -1  -4   0 1002.90   55.79
  -1  -4   0  902.91   51.79
  -1  -4   0  987.20   50.29
  -1  -4   0  901.51   50.19
   1   4   0  969.50   47.60
   1   4   0  953.50   51.29
   1   4   0  943.61   55.29
   1   4   0  964.90   47.80
   1   4   0  978.50   50.99
   1   4   0  950.60   51.69
  -2  -4   0  272.77   22.70
  -2  -4   0  219.98   19.50
  -2  -4   0  237.58   19.10
  -2  -4   0  255.57   20.00
   2   4   0  247.78   12.50
   2   4   0  241.28   21.00
   2   4   0  273.47   19.30
   2   4   0  255.27   20.40
   2   4   0  255.87   23.00
  -3  -4   0  395.66   28.10
  -3  -4   0  405.66   30.30
  -3  -4   0  387.06   27.20
  -3  -4   0  431.66   27.90
   3   4   0  417.86   26.50
   3   4   0  398.36   28.60
   3   4   0  395.96   29.30
  -4  -4   0  868.21   48.20
  -4  -4   0  824.12   47.60
  -4  -4   0  820.02   49.10
  -4  -4   0  857.31   51.09
   4   4   0  782.52   49.20
   4   4   0  757.02   45.00
   4   4   0  883.01   51.49
   4   4   0  830.92   49.10
  -5  -4   0 2343.07  122.89
  -5  -4   0 2233.58  119.69
  -5  -4   0 2217.48  121.49
  -5  -4   0 2498.35  119.89
   5   4   0 2562.04  123.89
   5   4   0 2365.66  119.09
   5   4   0 2295.67  124.09
   5   4   0 2371.36  116.19
  -6  -4   0 1114.09   63.09
  -6  -4   0 1143.99   61.99
  -6  -4   0 1010.10   64.09
  -6  -4   0 1157.48   65.69
   6   4   0 1106.19   58.39
   6   4   0 1091.09   65.89
   6   4   0 1054.09   67.19
   6   4   0 1100.49   56.79
  -7  -4   0  589.34   42.90
  -7  -4   0  623.04   41.00
  -7  -4   0  624.54   39.60
  -7  -4   0  637.14   42.90
   7   4   0  577.94   45.70
   7   4   0  673.03   45.50
  -8  -4   0 1451.95   71.29
  -8  -4   0 1510.35   81.79
  -8  -4   0 1568.04   85.49
  -8  -4   0 1512.25   71.29
   8   4   0 1521.15   90.59
   8   4   0 1515.45   87.99
  -9  -4   0  912.51   45.70
  -9  -4   0  999.80   56.59
  -9  -4   0  913.61   45.60
  -9  -4   0  975.20   59.39
   9   4   0  908.21   64.39
   9   4   0 1057.79   64.39
 -10  -4   0  286.77   24.10
 -10  -4   0  310.17   27.00
  10   4   0  303.17   30.70
 -11  -4   0  420.36   33.50
 -11  -4   0  447.16   31.90
  11   4   0  423.16   37.60
 -11   5   0   44.20   14.40
 -11   5   0   66.39    9.80
 -11   5   0   63.59    7.50
 -11   5   0   61.59   10.60
 -11   5   0   48.00    9.60
 -11   5   0   60.49   11.60
 -11   5   0   47.40   11.40
 -10   5   0  234.68   18.50
 -10   5   0  210.48   18.80
 -10   5   0  185.28   19.90
 -10   5   0  193.68   17.30
 -10   5   0  212.38   15.50
 -10   5   0  207.98   17.60
 -10   5   0  196.48   29.10
  -9   5   0  380.96   28.10
  -9   5   0  380.96   26.40
  -9   5   0  358.26   25.70
  -9   5   0  343.97   33.80
  -9   5   0  357.36   24.70
  -9   5   0  355.16   23.00
  -9   5   0  377.76   25.30
  -8   5   0  891.81   47.70
  -8   5   0  855.51   50.69
  -8   5   0  870.81   47.90
  -8   5   0  878.71   49.99
  -8   5   0  788.12   60.49
  -8   5   0  829.22   46.70
  -8   5   0  832.02   46.10
  -8   5   0  856.21   59.09
  -7   5   0 2467.75  119.69
  -7   5   0 2422.86  118.99
  -7   5   0 2457.55  122.69
  -7   5   0 2324.57  129.19
  -7   5   0 2516.55  118.29
  -7   5   0 2229.88  129.89
  -7   5   0 2530.25  123.49
  -7   5   0 2418.56  118.99
  -6   5   0 1448.06   84.19
  -6   5   0 1518.65   80.19
  -6   5   0 1556.84   73.59
  -6   5   0 1436.96   85.49
  -6   5   0 1490.55   75.69
  -6   5   0 1464.05   74.19
  -5   5   0 1269.27   60.69
  -5   5   0 1144.09   63.79
  -5   5   0 1283.67   63.39
  -5   5   0 1238.68   59.79
  -5   5   0 1264.67   71.39
  -5   5   0 1147.79   71.39
  -5   5   0 1250.67   68.19
   4  -5   0 1660.53   83.99
   4  -5   0 1709.63   85.59
   4  -5   0 1695.23   85.19
  -4   5   0 1721.53   90.79
  -4   5   0 1732.13   80.19
  -4   5   0 1896.81   87.59
  -4   5   0 1646.44   92.79
  -4   5   0 1685.13   84.79
  -4   5   0 1742.73   80.79
  -4   5   0 1610.94   91.49
   3  -5   0 2595.34  117.19
   3  -5   0 2374.46  117.59
   3  -5   0 2658.63  120.99
  -3   5   0 2409.36  116.49
  -3   5   0 2369.76  122.49
  -3   5   0 2028.90  117.69
   2  -5   0 3980.70  193.08
   2  -5   0 3978.30  197.98
  -2   5   0 4019.90  187.98
  -2   5   0 4057.29  197.38
  -2   5   0 4081.59  193.08
  -2   5   0 4269.97  196.08
   1  -5   0 4423.56  205.58
   1  -5   0 4452.75  212.28
   1  -5   0 4284.97  215.18
   1  -5   0 4304.07  209.28
  -1   5   0 4612.04  217.48
  -1   5   0 4366.56  211.58
  -1   5   0 4337.77  211.98
  -1   5   0 4543.55  206.68
  -1   5   0 4584.44  210.08
  -1   5   0 4208.08  211.88
   0  -5   0 5636.94  266.17
   0  -5   0 5538.65  264.07
   0  -5   0 6101.29  269.87
   0  -5   0 5379.26  272.17
   0   5   0 5514.35  266.87
   0   5   0 5592.74  266.47
   0   5   0 5757.52  266.17
   0   5   0 5420.66  273.17
   0   5   0 5804.42  269.07
   0   5   0 5602.34  265.07
  -1  -5   0 1757.72   98.69
  -1  -5   0 1898.01   95.89
  -1  -5   0 2005.40   93.79
  -1  -5   0 1864.71   92.49
   1   5   0 1896.11   94.59
   1   5   0 1791.22   90.29
   1   5   0 1765.72   94.59
   1   5   0 1853.41   90.19
   1   5   0 1899.61   93.69
   1   5   0 1815.32   99.49
  -2  -5   0 1960.20   97.49
  -2  -5   0 1884.31  102.79
  -2  -5   0 1859.01   97.09
  -2  -5   0 1730.33   98.09
   2   5   0 1989.50   90.69
   2   5   0 1996.90   99.19
   2   5   0 1937.31   90.49
   2   5   0 1991.20   99.09
   2   5   0 1900.51   98.09
   2   5   0 1932.41  103.39
  -3  -5   0  194.38   18.00
  -3  -5   0  211.08   17.80
  -3  -5   0  186.88   20.20
  -3  -5   0  181.48   17.30
   3   5   0  203.68   18.80
   3   5   0  216.98   19.90
   3   5   0  182.38   16.70
  -4  -5   0   29.80    8.60
  -4  -5   0   27.10    8.10
  -4  -5   0   25.00   10.20
  -4  -5   0    8.00    5.40
   4   5   0   11.70    6.20
   4   5   0   20.80    6.20
   4   5   0   12.40    7.00
   4   5   0   19.80    8.40
  -5  -5   0   64.59   13.20
  -5  -5   0  112.69   13.60
  -5  -5   0  121.29   14.70
  -5  -5   0  105.79   13.80
   5   5   0  126.99   19.30
   5   5   0   92.19   15.20
   5   5   0   83.69   10.80
   5   5   0  106.99   17.00
  -6  -5   0   10.70    6.70
  -6  -5   0   15.80    7.80
  -6  -5   0   18.60    8.00
  -6  -5   0    8.50    6.10
   6   5   0    6.80    7.90
   6   5   0    8.80    8.40
   6   5   0   15.80    5.50
   6   5   0   14.10    7.10
  -7  -5   0   61.19   14.10
  -7  -5   0   37.50    9.80
  -7  -5   0   31.70   10.80
   7   5   0   42.90   13.90
   7   5   0   63.99   16.40
   7   5   0   60.39    8.20
   7   5   0   67.49    9.80
  -8  -5   0   87.39   17.20
  -8  -5   0  111.99   17.20
   8   5   0   87.39   19.50
   8   5   0  117.79   21.30
  -9  -5   0  257.37   25.10
  -9  -5   0  250.17   22.30
   9   5   0  223.08   26.80
   9   5   0  173.98   28.40
 -10  -5   0  315.47   26.90
 -10  -5   0  331.47   30.40
  10   5   0  335.27   33.60
 -11   6   0  392.66   27.50
 -11   6   0  468.75   41.50
 -11   6   0  356.46   27.80
 -11   6   0  392.06   31.30
 -11   6   0  408.36   28.00
 -11   6   0  456.25   26.80
 -11   6   0  448.66   29.60
 -10   6   0  323.37   24.90
 -10   6   0  293.37   32.20
 -10   6   0  279.07   21.70
 -10   6   0  324.27   22.00
 -10   6   0  250.57   21.10
 -10   6   0  297.47   25.30
 -10   6   0  345.47   21.90
  -9   6   0   13.40    7.10
  -9   6   0   15.80    5.10
  -9   6   0   17.60    5.90
  -9   6   0   19.20    8.40
  -9   6   0    0.80    9.60
  -9   6   0   22.90    5.80
  -9   6   0   20.10    6.10
  -8   6   0   32.30    7.10
  -8   6   0   15.50    7.30
  -8   6   0   37.30   12.60
  -8   6   0   16.20    4.90
  -8   6   0   28.00    5.90
  -8   6   0   12.40    5.30
  -8   6   0   24.10    8.10
  -7   6   0   14.50    6.00
  -7   6   0    4.60    8.00
  -7   6   0    0.00    3.00
  -7   6   0    1.20    2.20
  -7   6   0    1.00    4.10
  -7   6   0    0.10    3.00
  -7   6   0   -6.40    6.90
  -7   6   0    1.60    3.10
  -6   6   0    1.10    2.70
  -6   6   0    0.20    5.20
  -6   6   0    4.20    2.20
  -6   6   0   12.60    7.00
  -6   6   0   -0.20    8.60
  -6   6   0    6.00    2.30
  -6   6   0    6.90    4.20
   5  -6   0   28.70    6.50
   5  -6   0   24.60    5.00
   5  -6   0   27.30    5.60
  -5   6   0   10.30    8.50
  -5   6   0   31.20    3.10
  -5   6   0   25.50    2.60
  -5   6   0   27.30    5.80
  -5   6   0   13.80    5.30
  -5   6   0   34.40   10.00
  -5   6   0   21.30    8.30
   4  -6   0    8.30    3.80
   4  -6   0    6.40    3.80
   4  -6   0    5.40    4.00
  -4   6   0    7.60    6.50
  -4   6   0    2.30    3.80
  -4   6   0    3.40    6.40
  -4   6   0    3.50    3.40
  -4   6   0   11.10    4.60
   3  -6   0 1036.80   55.39
   3  -6   0 1006.80   53.59
   3  -6   0  859.51   56.49
  -3   6   0  997.30   60.69
  -3   6   0 1079.39   56.89
  -3   6   0  996.00   58.89
  -3   6   0 1058.89   60.59
  -3   6   0 1052.09   53.69
   2  -6   0 2117.89  115.69
   2  -6   0 2449.85  107.79
   2  -6   0 2197.98  119.19
   2  -6   0 2398.66  114.09
  -2   6   0 2393.76  117.29
  -2   6   0 2319.17  108.39
  -2   6   0 2315.47  118.79
  -2   6   0 2338.77  113.99
  -2   6   0 2310.47  117.89
  -2   6   0 2240.18  121.69
   1  -6   0  439.16   27.60
   1  -6   0  386.86   31.60
   1  -6   0  462.65   30.60
   1  -6   0  457.05   23.80
  -1   6   0  439.06   29.10
  -1   6   0  444.96   30.10
  -1   6   0  467.25   35.10
  -1   6   0  442.96   24.80
  -1   6   0  394.96   29.20
  -1   6   0  436.66   28.10
   0  -6   0 1616.54   91.39
   0  -6   0 1712.43   82.39
   0  -6   0 1570.84   87.29
   0  -6   0 1658.03   84.59
   0   6   0 1606.34   84.19
   0   6   0 1665.93   87.69
   0   6   0 1698.93   93.19
   0   6   0 1641.04   84.89
   0   6   0 1717.53   83.69
   0   6   0 1731.33   86.09
  -1  -6   0 2306.47  113.99
  -1  -6   0 2217.08  109.19
  -1  -6   0 2168.18  110.09
  -1  -6   0 2167.48  117.39
   1   6   0 2250.17  118.79
   1   6   0 2136.49  112.29
   1   6   0 2161.68  107.39
   1   6   0 2181.88  111.69
   1   6   0 2158.58  107.09
   1   6   0 2279.37  110.79
  -2  -6   0 1525.95   80.49
  -2  -6   0 1440.96   83.89
  -2  -6   0 1421.56   77.29
  -2  -6   0 1452.55   77.29
   2   6   0 1451.35   70.99
   2   6   0 1581.44   85.89
   2   6   0 1549.84   79.49
   2   6   0 1433.96   79.09
   2   6   0 1447.16   78.89
   2   6   0 1441.16   71.09
  -3  -6   0 1261.47   73.19
  -3  -6   0 1283.87   71.99
  -3  -6   0 1409.66   72.59
  -3  -6   0 1423.36   79.09
   3   6   0 1197.48   71.39
   3   6   0 1350.86   74.19
   3   6   0 1369.56   74.69
   3   6   0 1318.37   77.49
  -4  -6   0 2542.75  130.99
  -4  -6   0 2609.84  130.99
  -4  -6   0 2560.24  135.69
  -4  -6   0 2499.85  129.19
   4   6   0 2441.56  133.59
   4   6   0 2488.85  128.39
   4   6   0 2644.64  133.09
   4   6   0 2604.74  133.59
  -5  -6   0 1275.37   74.69
  -5  -6   0 1362.86   73.99
  -5  -6   0 1354.86   79.39
  -5  -6   0 1353.16   74.89
   5   6   0 1307.37   76.09
   5   6   0 1186.48   70.39
   5   6   0 1298.97   77.59
   5   6   0 1445.46   78.69
  -6  -6   0  525.65   44.00
  -6  -6   0  587.44   39.60
  -6  -6   0  588.14   43.20
  -6  -6   0  557.74   38.80
   6   6   0  540.85   38.70
   6   6   0  585.04   42.80
   6   6   0  538.75   42.50
  -7  -6   0  412.66   36.00
  -7  -6   0  459.25   34.10
   7   6   0  425.76   38.20
   7   6   0  436.06   31.00
   7   6   0  486.55   39.10
  -8  -6   0  101.49   19.50
  -8  -6   0  116.59   15.90
   8   6   0  123.69   22.00
   8   6   0  103.19   10.10
   8   6   0  119.09   21.70
  -9  -6   0   86.99   17.80
  -9  -6   0  106.99   17.30
   9   6   0  113.69   20.70
   9   6   0  116.89   23.50
 -10  -6   0   55.39   12.30
 -10  -6   0   67.29   17.30
  10   6   0   55.39   17.20
 -11   7   0  298.07   22.50
 -11   7   0  398.86   28.50
 -11   7   0  426.26   39.60
 -11   7   0  350.76   22.60
 -11   7   0  272.87   27.00
 -11   7   0  342.37   24.10
 -11   7   0  351.36   24.70
 -10   7   0  583.24   32.90
 -10   7   0  538.85   38.30
 -10   7   0  581.04   33.70
 -10   7   0  600.44   40.60
 -10   7   0  601.04   36.20
 -10   7   0  599.54   36.00
  -9   7   0  657.53   42.70
  -9   7   0  669.33   52.49
  -9   7   0  689.73   45.10
  -9   7   0  719.93   40.20
  -9   7   0  622.74   36.10
  -9   7   0  659.43   35.70
  -9   7   0  673.93   40.40
  -8   7   0  176.08   16.80
  -8   7   0  184.78   29.00
  -8   7   0  196.28   12.60
  -8   7   0  202.18   13.40
  -8   7   0  183.98   17.80
  -8   7   0  210.58   21.40
  -8   7   0  186.68   16.20
  -7   7   0  915.11   63.09
  -7   7   0  902.61   46.00
  -7   7   0  974.20   51.69
  -7   7   0  895.61   45.50
  -7   7   0 1003.00   54.19
  -7   7   0  973.40   59.19
   6  -7   0 2221.58  109.99
   6  -7   0 2422.96  109.89
  -6   7   0 2275.17  126.59
  -6   7   0 2093.39  123.39
  -6   7   0 2260.97  114.49
  -6   7   0 2278.97  123.39
  -6   7   0 2583.94  118.69
   5  -7   0  596.84   36.20
   5  -7   0  627.94   35.40
   5  -7   0  617.14   36.60
  -5   7   0  592.54   45.20
  -5   7   0  586.54   43.10
  -5   7   0  626.54   36.30
  -5   7   0  580.84   43.10
  -5   7   0  668.13   39.50
   4  -7   0  259.77   21.90
   4  -7   0  213.98   18.40
   4  -7   0  266.27   19.80
  -4   7   0  260.47   24.50
  -4   7   0  273.27   21.70
  -4   7   0  237.08   24.90
  -4   7   0  263.77   25.50
  -4   7   0  286.87   19.50
   3  -7   0  758.72   43.30
   3  -7   0  654.33   46.60
  -3   7   0  732.13   50.89
  -3   7   0  804.42   49.99
  -3   7   0  840.72   47.20
  -3   7   0  769.72   48.30
  -3   7   0  774.42   43.40
   2  -7   0  408.66   26.70
   2  -7   0  368.26   20.70
   2  -7   0  397.76   31.80
   2  -7   0  401.36   29.20
  -2   7   0  415.36   30.00
  -2   7   0  430.36   35.10
  -2   7   0  444.86   27.70
  -2   7   0  443.56   30.30
  -2   7   0  415.56   21.80
  -2   7   0  419.36   31.30
   1  -7   0   -1.50    4.20
   1  -7   0    2.60    4.20
   1  -7   0    3.30    4.50
   1  -7   0    0.00    1.90
  -1   7   0    1.80    4.90
  -1   7   0   -2.70    4.90
  -1   7   0    0.30    3.30
  -1   7   0    0.00    4.20
  -1   7   0    3.20    5.80
  -1   7   0    3.00    3.10
   0  -7   0   28.20    9.70
   0  -7   0   49.10    7.60
   0  -7   0   46.30    9.00
   0  -7   0   46.10   11.20
   0   7   0   49.20    8.80
   0   7   0   34.30    8.70
   0   7   0   43.10    9.20
   0   7   0   53.69   10.10
   0   7   0   20.70    8.90
   0   7   0   45.50    9.20
  -1  -7   0   12.50    6.50
  -1  -7   0    7.70    5.00
  -1  -7   0   18.60    8.10
  -1  -7   0   14.80    6.60
   1   7   0   11.70    9.00
   1   7   0   16.10    7.00
   1   7   0   24.30    6.90
   1   7   0   22.60    5.80
   1   7   0   17.00    5.60
   1   7   0   16.40    7.20
  -2  -7   0  433.96   29.60
  -2  -7   0  432.46   32.10
  -2  -7   0  447.06   35.90
  -2  -7   0  407.26   28.50
   2   7   0  404.76   30.80
   2   7   0  403.06   23.20
   2   7   0  420.76   23.40
   2   7   0  382.26   29.90
   2   7   0  397.56   30.10
   2   7   0  407.36   35.40
  -3  -7   0  459.25   33.40
  -3  -7   0  465.55   33.40
  -3  -7   0  539.85   40.40
  -3  -7   0  510.55   36.40
   3   7   0  465.45   39.30
   3   7   0  467.25   35.40
   3   7   0  559.64   35.80
   3   7   0  483.25   36.00
  -4  -7   0  238.88   22.70
  -4  -7   0  266.37   22.80
  -4  -7   0  279.37   28.10
  -4  -7   0  251.57   24.50
   4   7   0  280.47   23.00
   4   7   0  241.68   25.20
   4   7   0  268.97   25.80
  -5  -7   0  688.33   45.90
  -5  -7   0  650.73   44.80
  -5  -7   0  729.93   50.69
  -5  -7   0  661.83   43.80
   5   7   0  651.73   47.00
   5   7   0  706.03   47.90
   5   7   0  617.74   46.70
   5   7   0  644.04   42.20
  -6  -7   0  586.24   42.20
  -6  -7   0  622.14   46.60
   6   7   0  551.94   44.30
   6   7   0  587.84   44.70
   6   7   0  601.44   42.60
  -7  -7   0  240.98   24.40
  -7  -7   0  267.07   28.50
   7   7   0  256.37   23.90
   7   7   0  226.28   26.90
   7   7   0  247.48   27.90
  -8  -7   0  410.56   37.10
  -8  -7   0  428.06   33.80
   8   7   0  391.96   27.80
   8   7   0  431.26   38.80
   8   7   0  402.66   37.60
  -9  -7   0  867.11   58.69
  -9  -7   0  738.63   51.99
   9   7   0  728.83   57.89
   9   7   0  831.62   59.59
 -10   8   0   34.50   10.80
 -10   8   0   51.29   18.50
 -10   8   0   36.40    5.70
 -10   8   0   55.99   10.10
 -10   8   0   38.70   10.50
 -10   8   0   38.40    5.20
 -10   8   0   31.40    8.50
  -9   8   0  221.68   12.80
  -9   8   0  229.18   20.30
  -9   8   0  209.78   12.30
  -9   8   0  233.58   23.90
  -9   8   0  217.28   20.50
  -9   8   0  224.18   33.80
  -9   8   0  233.68   18.50
  -8   8   0  362.96   27.30
  -8   8   0  365.36   32.20
  -8   8   0  370.56   36.60
  -8   8   0  372.16   25.30
  -7   8   0  840.52   50.39
  -7   8   0  835.72   47.50
  -7   8   0  835.02   56.19
  -7   8   0  852.51   60.19
   6  -8   0 1291.97   67.89
   6  -8   0 1307.67   70.79
   6  -8   0 1370.56   67.39
  -6   8   0 1412.96   82.79
  -6   8   0 1400.56   70.39
  -6   8   0 1168.48   71.99
  -6   8   0 1353.06   80.29
   5  -8   0  680.83   43.70
   5  -8   0  740.43   43.10
   5  -8   0  754.82   42.80
  -5   8   0  792.92   53.19
  -5   8   0  660.63   48.70
  -5   8   0  769.92   42.80
  -5   8   0  691.83   45.10
  -5   8   0  784.02   52.79
   4  -8   0 1153.08   60.99
   4  -8   0 1111.59   61.89
   4  -8   0 1052.29   63.99
  -4   8   0 1098.39   68.49
  -4   8   0 1132.49   64.19
  -4   8   0 1115.49   70.49
  -4   8   0 1186.98   60.89
  -4   8   0 1013.80   65.89
   3  -8   0 1492.45   84.39
   3  -8   0 1472.45   78.49
  -3   8   0 1516.85   85.39
  -3   8   0 1450.55   81.79
  -3   8   0 1561.94   78.89
  -3   8   0 1531.55   89.49
  -3   8   0 1450.55   83.29
   2  -8   0 1984.30  105.39
   2  -8   0 1756.02   89.49
   2  -8   0 1814.12  100.19
   2  -8   0 2048.90   97.99
  -2   8   0 1793.42   97.09
  -2   8   0 2124.99  102.49
  -2   8   0 2246.88  111.29
  -2   8   0 1861.01  100.49
  -2   8   0 1540.35   99.39
   1  -8   0 2124.09  122.29
   1  -8   0 2190.48  118.59
   1  -8   0 2307.67  114.99
   1  -8   0 2321.27  109.39
  -1   8   0 2297.57  111.19
  -1   8   0 2218.38  116.29
  -1   8   0 2332.07  117.89
  -1   8   0 2390.16  127.19
  -1   8   0 2186.88  118.39
  -1   8   0 2368.16  116.39
   0  -8   0 1003.00   57.99
   0  -8   0  931.41   52.59
   0  -8   0  871.31   59.99
   0  -8   0  909.41   49.10
   0   8   0  987.70   56.89
   0   8   0  961.80   54.59
   0   8   0  907.41   50.99
   0   8   0  845.32   51.49
   0   8   0  906.31   62.39
   0   8   0  901.21   52.59
  -1  -8   0  754.32   54.39
  -1  -8   0  813.32   45.20
  -1  -8   0  794.12   50.79
  -1  -8   0  768.42   46.70
   1   8   0  803.12   50.19
   1   8   0  787.62   43.90
   1   8   0  864.61   50.09
   1   8   0  791.92   47.10
   1   8   0  787.62   44.30
   1   8   0  710.33   55.09
  -2  -8   0  930.21   58.69
  -2  -8   0  889.31   54.49
  -2  -8   0  964.00   54.39
  -2  -8   0  958.50   63.39
   2   8   0  892.11   48.50
   2   8   0  920.81   56.89
   2   8   0 1150.98   58.89
   2   8   0  986.00   58.29
   2   8   0  919.81   63.99
   2   8   0  910.81   48.50
  -3  -8   0  319.17   26.60
  -3  -8   0  366.96   33.50
  -3  -8   0  336.17   30.00
  -3  -8   0  319.17   26.20
   3   8   0  382.16   30.10
   3   8   0  371.76   34.50
   3   8   0  341.27   27.90
   3   8   0  350.76   29.90
  -4  -8   0  149.79   19.70
  -4  -8   0  141.69   22.70
  -4  -8   0  171.28   23.80
  -4  -8   0  135.49   19.00
   4   8   0  123.39   20.10
   4   8   0  174.58   24.40
   4   8   0  192.58   23.40
   4   8   0  124.69   16.20
  -5  -8   0  285.17   27.60
  -5  -8   0  274.07   30.40
   5   8   0  298.67   29.20
   5   8   0  312.27   30.00
   5   8   0  278.37   29.70
  -6  -8   0  142.69   19.10
  -6  -8   0  128.49   22.30
   6   8   0  107.89   19.60
   6   8   0  192.98   27.40
   6   8   0  182.38   26.20
  -7  -8   0    1.20    5.60
  -7  -8   0  -10.70    8.20
   7   8   0    3.50    8.20
   7   8   0   -1.50    8.30
   7   8   0   -0.30    7.40
  -8  -8   0   11.40    6.60
  -8  -8   0   -1.60    9.50
   8   8   0   16.30   10.20
   8   8   0   -4.90   10.30
   8   8   0   17.90   10.20
  -9  -8   0   43.70   16.10
  -9  -8   0   52.29   13.20
   9   8   0   66.29   18.00
 -10   9   0  549.35   47.50
 -10   9   0  455.95   33.50
 -10   9   0  492.15   31.50
 -10   9   0  537.85   40.80
 -10   9   0  436.96   34.10
  -9   9   0  113.29   23.00
  -9   9   0  101.59   19.20
  -9   9   0  122.29   14.70
  -9   9   0  109.49   14.80
  -9   9   0   89.79   12.80
  -8   9   0   31.50    9.50
  -8   9   0   42.50   13.20
  -8   9   0   41.20    8.50
  -8   9   0   40.60   15.70
  -7   9   0  275.67   23.70
  -7   9   0  248.28   20.10
  -7   9   0  246.98   28.90
  -7   9   0  247.68   27.90
   6  -9   0   67.99   11.50
   6  -9   0   61.79    9.40
  -6   9   0   42.60   10.50
  -6   9   0   58.69   14.80
  -6   9   0   72.79   11.60
  -6   9   0   63.19   17.00
   5  -9   0   32.10    7.30
   5  -9   0   39.50    8.70
  -5   9   0   42.60    9.30
  -5   9   0   17.10    6.60
  -5   9   0   26.50   12.00
  -5   9   0   31.10   13.00
  -5   9   0   36.80   14.40
   4  -9   0   18.80    7.00
   4  -9   0   14.10    7.20
   4  -9   0   14.80    6.60
  -4   9   0   12.60    5.70
  -4   9   0    5.40    7.40
  -4   9   0    6.80    5.10
  -4   9   0   20.20   12.50
  -4   9   0   13.60    9.70
   3  -9   0  107.09   13.20
   3  -9   0   77.99   13.90
   3  -9   0  147.69   22.10
  -3   9   0  134.09   22.80
  -3   9   0  118.29   14.30
  -3   9   0  174.08   24.80
  -3   9   0  121.79   18.80
  -3   9   0  124.99   16.30
   2  -9   0  722.73   38.30
   2  -9   0  789.02   53.49
   2  -9   0  727.63   45.60
   2  -9   0  783.92   49.80
  -2   9   0  808.12   47.30
  -2   9   0  753.52   48.70
  -2   9   0  781.42   50.19
  -2   9   0  814.42   51.29
  -2   9   0  829.22   58.29
   1  -9   0  613.54   32.20
   1  -9   0  619.74   38.10
   1  -9   0  573.74   41.20
   1  -9   0  500.95   43.00
  -1   9   0  545.65   38.00
  -1   9   0  632.14   39.40
  -1   9   0  580.44   33.80
  -1   9   0  655.23   41.10
  -1   9   0  580.44   48.00
  -1   9   0  536.75   40.00
   0  -9   0  486.25   37.00
   0  -9   0  451.05   28.40
   0  -9   0  483.55   32.40
   0  -9   0  494.45   40.30
   0   9   0  437.16   41.20
   0   9   0  447.36   34.60
   0   9   0  491.65   31.00
   0   9   0  473.65   32.40
   0   9   0  504.65   34.90
   0   9   0  444.16   30.90
  -1  -9   0 1096.79   61.99
  -1  -9   0 1078.49   59.29
  -1  -9   0 1189.18   68.09
  -1  -9   0 1127.09   71.99
   1   9   0 1107.29   73.49
   1   9   0 1012.90   58.09
   1   9   0 1025.30   61.09
   1   9   0 1126.09   65.79
   1   9   0 1053.69   58.69
   1   9   0 1113.89   64.79
  -2  -9   0  978.20   59.49
  -2  -9   0 1029.10   68.99
  -2  -9   0 1066.89   64.99
  -2  -9   0 1003.70   57.99
   2   9   0 1010.00   60.79
   2   9   0 1107.69   53.49
   2   9   0 1108.29   71.59
   2   9   0 1004.90   52.99
   2   9   0  965.40   61.89
   2   9   0 1020.10   62.99
  -3  -9   0  877.51   63.79
  -3  -9   0  912.01   54.89
  -3  -9   0  959.10   60.69
   3   9   0  841.92   57.09
   3   9   0  966.80   65.89
   3   9   0 1006.60   59.39
   3   9   0  983.10   60.29
  -4  -9   0  618.34   42.80
  -4  -9   0  642.24   51.69
  -4  -9   0  660.13   47.10
   4   9   0  636.44   46.20
   4   9   0  645.24   47.20
   4   9   0  690.03   52.29
  -5  -9   0  952.30   65.09
  -5  -9   0  913.21   59.29
   5   9   0  818.32   58.79
   5   9   0  880.81   62.19
   5   9   0  891.21   60.39
  -6  -9   0  536.05   47.10
  -6  -9   0  579.14   43.50
   6   9   0  603.34   46.10
   6   9   0  492.15   43.00
   6   9   0  534.65   44.40
  -7  -9   0  370.06   34.00
  -7  -9   0  377.46   39.60
   7   9   0  412.16   37.70
   7   9   0  366.66   34.60
   7   9   0  427.16   38.90
  -8  -9   0  270.97   28.20
  -8  -9   0  229.88   30.90
   8   9   0  304.17   32.40
   8   9   0  248.98   31.10
   8   9   0  275.37   28.20
  -9  10   0  799.22   58.79
  -9  10   0  662.83   45.00
  -9  10   0  725.93   42.90
  -9  10   0  705.33   52.99
  -9  10   0  706.73   46.60
  -8  10   0  711.63   53.39
  -8  10   0  733.33   47.50
  -8  10   0  677.83   42.10
  -8  10   0  706.73   55.69
   7 -10   0  704.93   40.30
  -7  10   0  772.02   57.09
  -7  10   0  798.12   50.09
  -7  10   0  780.12   56.89
  -7  10   0  769.62   45.20
   6 -10   0 1012.80   56.69
   6 -10   0 1007.80   58.39
  -6  10   0 1032.00   62.39
  -6  10   0 1041.90   57.89
  -6  10   0  968.90   67.79
  -6  10   0 1035.50   70.09
   5 -10   0  807.72   47.90
   5 -10   0  780.22   47.70
  -5  10   0  845.72   47.70
  -5  10   0  765.42   57.89
  -5  10   0  766.92   55.69
  -5  10   0  728.93   50.49
   4 -10   0  132.09   15.50
   4 -10   0  167.18   18.60
  -4  10   0  138.99   16.00
  -4  10   0  151.88   24.70
  -4  10   0  187.58   29.70
  -4  10   0  164.98   23.80
  -4  10   0  143.99   18.20
   3 -10   0  648.34   50.19
   3 -10   0  602.84   40.70
   3 -10   0  641.94   44.10
  -3  10   0  697.23   47.90
  -3  10   0  678.33   42.60
  -3  10   0  713.93   46.60
  -3  10   0  637.34   45.00
  -3  10   0  664.63   52.89
   2 -10   0  732.33   37.10
   2 -10   0  729.43   45.40
   2 -10   0  714.73   49.00
   2 -10   0  716.03   52.69
  -2  10   0  786.52   50.39
  -2  10   0  831.52   59.49
  -2  10   0  770.12   46.90
  -2  10   0  671.63   48.30
  -2  10   0  729.13   47.70
   1 -10   0  233.28   26.90
   1 -10   0  248.68   16.30
   1 -10   0  261.87   26.00
   1 -10   0  250.77   21.30
  -1  10   0  202.08   21.40
  -1  10   0  249.38   23.50
  -1  10   0  224.98   23.90
  -1  10   0  279.07   31.80
  -1  10   0  225.78   21.30
   0 -10   0  211.78   16.40
   0 -10   0  185.38   25.50
   0 -10   0  192.38   19.50
   0 -10   0  183.68   22.90
   0  10   0  199.58   18.90
   0  10   0  198.38   21.80
   0  10   0  234.78   22.90
   0  10   0  234.38   29.80
   0  10   0  213.88   19.70
   0  10   0  197.88   17.90
  -1 -10   0   67.79   16.70
  -1 -10   0   52.69   14.70
  -1 -10   0   72.39   11.40
   1  10   0   51.19   11.00
   1  10   0   39.60   13.70
   1  10   0   52.39   12.80
   1  10   0   58.29   10.10
   1  10   0   27.70    8.70
   1  10   0   60.19   10.00
  -2 -10   0   48.00   10.70
  -2 -10   0   35.00   15.20
  -2 -10   0   47.60   12.70
   2  10   0   60.99   16.20
   2  10   0   51.69    8.00
   2  10   0   53.39   13.70
   2  10   0   44.20    7.70
   2  10   0   80.49   14.80
   2  10   0   56.39   12.70
  -3 -10   0  221.98   22.40
  -3 -10   0  285.77   29.00
  -3 -10   0  264.27   31.90
   3  10   0  299.17   28.60
   3  10   0  299.97   33.70
   3  10   0  268.47   26.10
  -4 -10   0   49.50   13.00
  -4 -10   0   64.89   18.10
   4  10   0   44.60   12.80
   4  10   0   50.39   14.80
   4  10   0   45.30   13.90
  -5 -10   0  159.68   28.60
  -5 -10   0  140.99   23.30
   5  10   0  153.38   24.40
   5  10   0  135.59   22.70
  -6 -10   0  413.96   36.70
  -6 -10   0  452.65   42.90
   6  10   0  438.26   40.20
   6  10   0  426.66   38.60
   6  10   0  432.96   39.90
  -7 -10   0  249.28   33.40
  -7 -10   0  214.28   26.10
   7  10   0  151.58   27.00
   7  10   0  214.38   31.40
   7  10   0  158.58   25.00
  -9  11   0   36.20   10.90
  -9  11   0   45.60   11.60
  -9  11   0   41.10    9.20
  -9  11   0   38.00   15.30
  -8  11   0   45.80   14.80
  -8  11   0   68.09   19.30
  -8  11   0   52.89   13.80
  -8  11   0   62.99   11.60
   7 -11   0  184.58   16.10
   7 -11   0  155.28   18.40
  -7  11   0  189.98   30.30
  -7  11   0  187.58   17.90
  -7  11   0  217.78   26.70
  -7  11   0  127.09   19.70
   6 -11   0  249.18   23.30
   6 -11   0  240.28   21.80
  -6  11   0  277.47   30.10
  -6  11   0  299.67   23.20
  -6  11   0  233.28   24.70
  -6  11   0  242.28   30.60
   5 -11   0  481.25   34.10
   5 -11   0  440.46   33.70
  -5  11   0  484.35   44.60
  -5  11   0  444.96   36.70
  -5  11   0  473.15   41.30
  -5  11   0  544.15   34.60
   4 -11   0  516.45   37.90
   4 -11   0  451.95   34.70
  -4  11   0  539.45   36.30
  -4  11   0  527.15   47.00
  -4  11   0  510.85   39.50
  -4  11   0  566.74   42.90
   3 -11   0  857.21   53.39
   3 -11   0  887.81   57.09
  -3  11   0  900.51   57.99
  -3  11   0  847.92   57.69
  -3  11   0  909.61   59.59
  -3  11   0  909.11   67.19
  -3  11   0  963.50   55.39
   2 -11   0 1250.57   75.19
   2 -11   0 1294.67   71.49
  -2  11   0 1270.37   72.09
  -2  11   0 1311.57   85.79
  -2  11   0 1278.37   74.89
  -2  11   0 1241.78   75.59
  -2  11   0 1145.99   71.79
   1 -11   0  960.60   59.79
   1 -11   0  835.02   61.39
   1 -11   0  879.01   45.90
  -1  11   0  898.01   54.69
  -1  11   0  869.21   54.89
  -1  11   0  787.12   52.29
  -1  11   0  926.41   67.19
  -1  11   0  864.11   57.79
   0 -11   0  600.14   43.00
   0 -11   0  497.95   45.20
   0 -11   0  522.55   31.70
   0  11   0  511.75   39.90
   0  11   0  479.25   34.80
   0  11   0  607.64   50.79
   0  11   0  508.65   35.60
   0  11   0  532.65   39.30
  -1 -11   0  361.16   37.00
  -1 -11   0  347.97   33.20
  -1 -11   0  331.27   24.80
   1  11   0  338.27   24.80
   1  11   0  316.57   30.40
   1  11   0  379.46   28.30
   1  11   0  351.36   30.90
   1  11   0  384.36   39.50
   1  11   0  360.26   25.00
  -2 -11   0  782.42   60.89
  -2 -11   0  713.63   47.60
  -2 -11   0  847.52   57.39
   2  11   0  851.91   43.90
   2  11   0  797.62   51.79
   2  11   0  880.11   55.79
   2  11   0  778.72   62.29
   2  11   0  822.62   43.90
  -3 -11   0  414.86   37.50
  -3 -11   0  417.86   42.40
  -3 -11   0  354.96   39.40
   3  11   0  422.76   34.20
   3  11   0  431.26   36.20
   3  11   0  449.66   42.70
  -4 -11   0  175.78   23.70
  -4 -11   0  107.89   22.70
   4  11   0  194.88   22.50
   4  11   0  177.88   30.30
   4  11   0  178.28   26.70
  -5 -11   0  322.97   36.90
  -5 -11   0  292.07   30.50
   5  11   0  255.37   28.60
   5  11   0  235.58   29.40
  -6 -11   0  107.49   25.90
  -6 -11   0  102.69   21.30
   6  11   0   78.59   18.50
   6  11   0   79.79   19.00
  -8  12   0  125.99   25.60
  -8  12   0  127.39   15.60
  -8  12   0  160.98   26.70
  -8  12   0  131.29   20.10
   7 -12   0  181.68   18.10
  -7  12   0  235.18   33.20
  -7  12   0  205.28   22.90
  -7  12   0  172.58   18.90
  -7  12   0  167.68   28.10
   6 -12   0  112.09   16.40
  -6  12   0   76.09   15.10
  -6  12   0   93.29   14.70
  -6  12   0  105.99   20.70
  -6  12   0  148.19   28.80
   5 -12   0   -6.20    6.30
  -5  12   0   17.80    9.30
  -5  12   0    9.80    7.40
  -5  12   0   -4.70    8.00
  -5  12   0   14.40   11.00
   4 -12   0   -0.70    6.60
  -4  12   0    4.50    5.80
  -4  12   0    1.10    9.70
  -4  12   0    9.70    9.50
  -4  12   0   12.50   10.50
   3 -12   0   40.00   12.10
  -3  12   0   21.00   10.00
  -3  12   0   28.30   11.80
  -3  12   0   42.10   13.70
  -3  12   0   40.80   10.20
   2 -12   0   65.19    6.20
   2 -12   0   71.69   15.50
   2 -12   0   70.79    6.50
  -2  12   0   70.69   15.50
  -2  12   0   64.29   17.40
  -2  12   0   85.09   15.60
  -2  12   0   90.79   17.70
  -2  12   0   50.89   13.20
   1 -12   0   75.79    8.70
   1 -12   0   98.79   18.60
  -1  12   0   81.49   14.10
  -1  12   0   48.50   11.90
  -1  12   0   96.49   16.10
  -1  12   0   84.09   23.00
  -1  12   0   79.89   15.10
   0 -12   0  109.89   19.90
   0 -12   0  105.69   11.70
   0  12   0  115.19   19.80
   0  12   0  126.39   17.20
   0  12   0   84.39   14.70
   0  12   0  118.09   26.30
   0  12   0   93.49   16.90
  -1 -12   0  273.37   22.60
  -1 -12   0  345.27   33.00
  -1 -12   0  335.77   37.10
   1  12   0  292.87   29.40
   1  12   0  301.27   23.40
   1  12   0  321.77   38.80
   1  12   0  319.37   23.60
  -2 -12   0  703.13   53.19
  -2 -12   0  622.74   43.00
  -2 -12   0  715.43   57.29
   2  12   0  728.23   39.30
   2  12   0  756.82   39.30
   2  12   0  663.83   49.99
   2  12   0  773.52   60.99
  -3 -12   0  505.55   47.70
  -3 -12   0  484.95   42.50
   3  12   0  502.05   49.00
   3  12   0  553.94   42.50
  -4 -12   0  588.14   46.80
  -4 -12   0  507.45   49.99
   4  12   0  559.14   50.79
   4  12   0  563.74   45.90
  -5 -12   0  373.26   45.90
  -5 -12   0  527.35   43.10
   5  12   0  454.85   44.80
   5  12   0  513.55   44.10
   6 -13   0  491.85   36.80
  -6  13   0  502.75   35.70
  -6  13   0  504.55   48.00
  -6  13   0  402.16   38.40
  -6  13   0  584.84   46.10
   5 -13   0  617.24   45.00
  -5  13   0  664.93   44.20
  -5  13   0  730.13   58.99
  -5  13   0  626.64   48.50
  -5  13   0  698.33   52.19
   4 -13   0  340.87   42.50
  -4  13   0  409.96   36.70
  -4  13   0  449.16   46.00
  -4  13   0  459.35   38.60
  -4  13   0  408.06   32.50
   3 -13   0  240.58   27.30
  -3  13   0  258.87   28.70
  -3  13   0  178.38   30.30
  -3  13   0  255.57   27.40
  -3  13   0  264.57   24.60
   2 -13   0  627.14   31.70
   2 -13   0  672.03   48.90
   2 -13   0  612.74   31.30
  -2  13   0  662.63   45.60
  -2  13   0  632.04   47.60
  -2  13   0  602.14   44.60
  -2  13   0  648.74   56.69
   1 -13   0  469.65   26.20
   1 -13   0  464.45   40.20
  -1  13   0  460.25   47.60
  -1  13   0  465.55   34.40
  -1  13   0  378.06   33.20
  -1  13   0  437.76   36.00
  -1  13   0  394.76   36.40
   0 -13   0   54.09   15.10
   0 -13   0   86.89   11.40
   0  13   0   85.69   24.10
   0  13   0   72.39   13.10
   0  13   0   74.89   14.00
   0  13   0   87.29   18.10
  -1 -13   0   25.90    9.00
  -1 -13   0   61.49   18.50
   1  13   0   32.90    8.60
   1  13   0   34.30   17.50
   1  13   0   26.00    8.50
   1  13   0   48.40   13.20
  -2 -13   0    5.20    9.80
   2  13   0    4.80    5.10
   2  13   0    1.10    4.00
   2  13   0   17.70   14.10
   2  13   0    0.40    8.90
  -3 -13   0   42.60   14.10
   3  13   0   13.30   13.60
   3  13   0   42.60   14.00
  -4  14   0  362.16   34.50
  -4  14   0  406.16   43.40
  -4  14   0  350.46   35.00
  -4  14   0  415.66   32.40
   3 -14   0  443.26   38.90
  -3  14   0  317.77   34.40
  -3  14   0  410.66   35.30
  -3  14   0  381.86   43.00
  -3  14   0  416.96   33.40
   2 -14   0  400.36   37.40
  -2  14   0  436.16   35.00
  -2  14   0  411.66   33.20
  -2  14   0  377.66   42.80
  -2  14   0  348.07   34.60
   1 -14   0  616.44   49.20
   1 -14   0  614.04   34.20
  -1  14   0  668.13   59.39
  -1  14   0  637.24   43.50
  -1  14   0  613.54   46.40
   0 -14   0  728.03   53.69
   0 -14   0  610.24   36.80
   0  14   0  701.53   48.70
   0  14   0  549.95   41.40
   0  14   0  713.43   61.39
   0  14   0  624.24   41.10
  -1 -14   0  255.27   31.70
  -1 -14   0  232.28   21.80
   1  14   0  236.58   21.30
   1  14   0  250.27   27.80
   1  14   0  265.17   20.20
   1  14   0  300.67   39.70
   2  14  -1   19.60   17.30
   2  14  -1   44.60   14.90
   2  14  -1   32.10    6.80
   2  14  -1   35.40    7.70
  -2 -14   1   23.50   11.20
   1  14  -1   28.60   17.40
   1  14  -1   37.00   12.60
   1  14  -1   22.80    9.10
   1  14  -1   31.10    7.90
  -1 -14   1    9.90   12.90
  -1 -14   1   23.10    9.40
   0  14  -1   12.10    8.20
   0  14  -1   -8.00    9.10
   0  14  -1   14.00   15.10
   0  14  -1    7.30    7.10
   0 -14   1    2.50    9.60
  -1  14  -1  -11.30   11.70
  -1  14  -1    8.60    8.80
  -1  14  -1   -1.40    6.20
   1 -14   1   -1.40    3.40
   1 -14   1  -11.70    7.30
   1 -14   1    3.80    3.90
  -2  14  -1   11.60    8.60
  -2  14  -1   -6.20    8.60
  -2  14  -1    8.70    9.90
  -2  14  -1   11.00    9.80
   2 -14   1    7.70   11.50
  -3  14  -1  102.59   18.20
  -3  14  -1  105.49   25.30
  -3  14  -1   88.69   17.70
  -3  14  -1  102.69   20.10
   3 -14   1   97.79   18.80
  -4  14  -1  209.48   21.80
  -4  14  -1  149.09   27.40
  -4  14  -1  186.58   23.40
  -4  14  -1  198.48   26.20
   4 -14   1  169.68   35.00
   4  13  -1  408.86   38.20
   4  13  -1  428.16   44.50
  -4 -13   1  429.06   39.70
  -4 -13   1  343.67   43.00
   3  13  -1  452.95   39.50
   3  13  -1  426.36   45.60
  -3 -13   1  444.36   39.70
  -3 -13   1  346.17   46.50
   2  13  -1  324.97   38.50
   2  13  -1  266.57   18.40
   2  13  -1  289.27   29.00
   2  13  -1  255.17   18.70
  -2 -13   1  277.47   31.00
  -2 -13   1  192.68   21.60
   1  13  -1  711.53   51.59
   1  13  -1  729.83   43.20
   1  13  -1  720.83   44.00
   1  13  -1  734.33   62.39
  -1 -13   1  708.53   42.90
  -1 -13   1  772.52   55.99
   0  13  -1  879.31   68.99
   0  13  -1  776.62   49.80
   0  13  -1  829.92   55.59
   0  13  -1  739.23   49.99
   0 -13   1  834.42   45.20
   0 -13   1  900.31   60.49
  -1  13  -1  396.86   32.80
  -1  13  -1  425.46   34.90
  -1  13  -1  475.75   46.90
  -1  13  -1  374.96   35.00
  -1  13  -1  456.55   33.80
   1 -13   1  385.46   24.50
   1 -13   1  483.35   39.60
   1 -13   1  401.26   23.90
  -2  13  -1  282.47   26.50
  -2  13  -1  261.77   25.50
  -2  13  -1  249.18   33.70
  -2  13  -1  264.47   28.00
   2 -13   1  245.88   28.80
  -3  13  -1  129.69   19.20
  -3  13  -1  128.89   20.80
  -3  13  -1   91.59   18.00
  -3  13  -1  119.99   27.30
   3 -13   1  102.49   18.80
  -4  13  -1   79.69   21.50
  -4  13  -1  105.69   20.60
  -4  13  -1   65.09   16.10
  -4  13  -1   92.79   15.20
   4 -13   1  108.79   22.80
  -5  13  -1   86.29   15.40
  -5  13  -1   42.00   15.40
  -5  13  -1   58.79   15.60
  -5  13  -1   37.90   11.80
   5 -13   1   46.20   12.20
  -6  13  -1  146.69   24.10
  -6  13  -1   70.39   19.40
  -6  13  -1  125.59   16.90
  -6  13  -1   95.19   17.40
   6 -13   1  110.59   17.60
   5  12  -1    5.10    9.00
   5  12  -1   -8.70   11.90
  -5 -12   1   -0.30    7.50
   4  12  -1   10.70    8.80
   4  12  -1   20.40   14.60
  -4 -12   1  -20.30   12.70
  -4 -12   1  -18.10    6.70
   3  12  -1  231.88   25.90
   3  12  -1  250.37   36.90
  -3 -12   1  185.38   25.10
  -3 -12   1  160.88   32.60
   2  12  -1  179.38   14.70
   2  12  -1  167.58   14.00
   2  12  -1  117.59   23.80
   2  12  -1  183.58   22.70
  -2 -12   1  184.48   18.30
  -2 -12   1  114.49   23.00
  -2 -12   1  209.48   26.50
   1  12  -1  128.69   26.10
   1  12  -1  144.69   15.80
   1  12  -1  173.58   17.10
   1  12  -1  231.48   22.90
  -1 -12   1  207.88   25.90
  -1 -12   1  178.18   27.90
  -1 -12   1  180.08   17.10
   0  12  -1  600.24   38.70
   0  12  -1  529.25   42.60
   0  12  -1  584.94   42.60
   0  12  -1  562.74   38.80
   0  12  -1  622.44   53.29
   0 -12   1  599.14   46.00
   0 -12   1  583.04   34.20
  -1  12  -1  615.84   42.50
  -1  12  -1  650.73   44.20
  -1  12  -1  626.54   54.19
  -1  12  -1  572.04   45.00
  -1  12  -1  650.83   43.10
   1 -12   1  638.34   34.10
   1 -12   1  621.44   46.80
  -2  12  -1  372.56   30.50
  -2  12  -1  341.47   38.20
  -2  12  -1  273.77   29.30
  -2  12  -1  276.67   28.40
  -2  12  -1  325.77   27.80
   2 -12   1  340.67   31.20
   2 -12   1  341.47   16.50
  -3  12  -1  410.36   40.50
  -3  12  -1  357.76   28.90
  -3  12  -1  335.17   31.80
  -3  12  -1  362.56   33.00
   3 -12   1  364.56   32.20
  -4  12  -1 1683.03   89.99
  -4  12  -1 1516.95   94.19
  -4  12  -1 1692.23   97.89
  -4  12  -1 1706.63  105.69
   4 -12   1 1670.73   93.29
  -5  12  -1 1093.19   62.69
  -5  12  -1 1084.59   76.89
  -5  12  -1 1172.48   72.99
  -5  12  -1 1100.69   68.59
   5 -12   1  973.40   65.39
   5 -12   1 1087.69   64.69
  -6  12  -1  536.65   47.10
  -6  12  -1  420.66   36.70
  -6  12  -1  497.85   43.20
  -6  12  -1  464.05   32.60
   6 -12   1  418.96   33.20
   6 -12   1  470.85   33.80
  -7  12  -1  485.05   32.50
  -7  12  -1  480.75   42.90
  -7  12  -1  460.35   44.60
  -7  12  -1  449.76   37.20
   7 -12   1  457.65   30.90
   7 -12   1  448.66   37.30
  -8  12  -1  199.18   31.40
  -8  12  -1  274.37   31.90
  -8  12  -1  268.07   22.00
  -8  12  -1  232.78   25.70
   6  11  -1  607.14   50.39
   6  11  -1  585.54   50.39
  -6 -11   1  732.23   51.59
  -6 -11   1  599.74   55.49
   5  11  -1  432.96   39.70
  -5 -11   1  369.66   43.30
  -5 -11   1  473.75   40.10
   4  11  -1  445.26   42.30
   4  11  -1  480.15   39.90
  -4 -11   1  478.35   39.80
  -4 -11   1  425.76   44.20
   3  11  -1  554.94   42.00
   3  11  -1  478.45   25.50
   3  11  -1  486.95   25.70
   3  11  -1  568.34   47.70
  -3 -11   1  482.05   35.60
  -3 -11   1  550.24   43.30
  -3 -11   1  522.85   45.90
   2  11  -1  453.55   28.80
   2  11  -1  547.45   48.00
   2  11  -1  479.35   28.50
   2  11  -1  461.55   38.00
  -2 -11   1  526.45   41.00
  -2 -11   1  436.66   44.00
  -2 -11   1  443.56   32.30
   1  11  -1  150.38   22.00
   1  11  -1  179.08   30.90
   1  11  -1  154.18   15.10
   1  11  -1  161.18   20.20
   1  11  -1  140.89   15.40
  -1 -11   1  154.58   25.20
  -1 -11   1  107.69   13.80
  -1 -11   1  172.78   29.70
   0  11  -1  117.29   20.00
   0  11  -1  142.59   16.00
   0  11  -1  126.69   23.70
   0  11  -1  146.79   20.90
   0  11  -1  160.78   17.20
   0 -11   1  168.18   22.00
   0 -11   1   98.49   20.10
   0 -11   1  144.29   13.20
  -1  11  -1   89.59   16.10
  -1  11  -1   66.99   15.30
  -1  11  -1   65.09   17.30
  -1  11  -1   67.69   13.20
  -1  11  -1   72.39   14.50
   1 -11   1   74.89   16.40
   1 -11   1   64.29   12.40
   1 -11   1   67.69   16.30
   1 -11   1   65.99    7.80
  -2  11  -1   21.30    8.70
  -2  11  -1   24.00    7.60
  -2  11  -1   18.30    8.00
  -2  11  -1   17.00   12.40
  -2  11  -1   17.00    9.60
   2 -11   1    6.80    6.30
   2 -11   1   12.20    8.40
   2 -11   1   17.00    2.70
   2 -11   1   13.20    2.50
  -3  11  -1  136.29   15.90
  -3  11  -1  100.59   18.50
  -3  11  -1   84.19   16.70
  -3  11  -1   80.29   19.20
  -3  11  -1   88.59   17.80
   3 -11   1   93.49   17.20
   3 -11   1  115.49   16.40
  -4  11  -1  308.87   24.70
  -4  11  -1  323.37   35.50
  -4  11  -1  315.77   30.80
  -4  11  -1  282.67   27.80
   4 -11   1  256.27   23.80
   4 -11   1  355.36   28.50
  -5  11  -1  268.17   21.80
  -5  11  -1  264.37   28.90
  -5  11  -1  236.58   30.30
  -5  11  -1  228.78   24.30
   5 -11   1  222.28   20.80
   5 -11   1  230.38   22.20
  -6  11  -1  250.07   21.20
  -6  11  -1  258.87   31.50
  -6  11  -1  269.07   25.70
  -6  11  -1  278.57   30.80
   6 -11   1  243.28   21.80
   6 -11   1  247.88   21.40
  -7  11  -1  147.19   26.20
  -7  11  -1  191.78   21.20
  -7  11  -1  197.48   25.70
  -7  11  -1  196.28   17.90
   7 -11   1  185.58   16.40
  -8  11  -1  390.46   32.50
  -8  11  -1  374.56   27.40
  -8  11  -1  401.56   38.90
  -8  11  -1  399.26   38.90
  -9  11  -1  663.13   52.39
   7  10  -1  137.79   25.10
   7  10  -1  124.59   21.60
  -7 -10   1  160.78   24.50
  -7 -10   1  143.69   29.20
   6  10  -1  187.28   29.10
   6  10  -1  167.08   26.80
  -6 -10   1  183.58   23.00
  -6 -10   1  171.18   28.40
   5  10  -1  214.98   25.90
  -5 -10   1  187.68   23.50
  -5 -10   1  164.58   28.70
   4  10  -1  433.86   41.00
   4  10  -1  476.15   36.50
   4  10  -1  423.06   36.50
  -4 -10   1  393.66   35.80
  -4 -10   1  367.06   39.40
   3  10  -1  901.11   58.19
   3  10  -1  863.71   43.00
   3  10  -1  843.32   63.49
   3  10  -1  898.51   56.19
  -3 -10   1  871.61   58.69
  -3 -10   1  841.52   52.69
  -3 -10   1  920.61   64.99
   2  10  -1 1209.58   69.99
   2  10  -1 1263.47   81.69
   2  10  -1 1137.49   71.49
   2  10  -1 1165.58   62.79
   2  10  -1 1306.87   74.09
   2  10  -1 1138.59   61.99
  -2 -10   1 1241.98   67.59
  -2 -10   1 1209.78   79.59
  -2 -10   1 1339.67   76.39
   1  10  -1 1554.64   96.89
   1  10  -1 1599.04   87.49
   1  10  -1 1519.05   87.69
   1  10  -1 1496.45   80.39
   1  10  -1 1553.84   80.39
  -1 -10   1 1528.95   80.59
  -1 -10   1 1655.13   90.69
  -1 -10   1 1460.05   83.19
  -1 -10   1 1531.55   94.59
   0  10  -1 1627.24   89.39
   0  10  -1 1569.14   93.89
   0  10  -1 1684.23  103.79
   0  10  -1 1749.53   93.19
   0  10  -1 1744.73   90.19
   0 -10   1 1762.12  101.69
   0 -10   1 1633.64   89.79
   0 -10   1 1710.03   85.29
   0 -10   1 1760.92   96.59
  -1  10  -1  925.41   60.59
  -1  10  -1 1016.20   58.69
  -1  10  -1 1012.70   59.19
  -1  10  -1 1047.30   70.99
  -1  10  -1  930.81   57.29
   1 -10   1 1002.00   50.09
   1 -10   1 1020.20   62.19
   1 -10   1  946.81   65.29
   1 -10   1  922.61   55.99
  -2  10  -1  630.54   43.80
  -2  10  -1  677.43   46.00
  -2  10  -1  703.03   42.90
  -2  10  -1  696.73   46.40
  -2  10  -1  747.13   55.39
   2 -10   1  675.83   45.60
   2 -10   1  659.23   49.30
   2 -10   1  624.54   32.40
   2 -10   1  677.13   32.70
   2 -10   1  600.34   40.40
  -3  10  -1  444.36   40.90
  -3  10  -1  393.76   33.30
  -3  10  -1  495.95   37.30
  -3  10  -1  409.56   33.40
  -3  10  -1  473.05   31.30
   3 -10   1  384.26   29.20
   3 -10   1  433.46   33.00
   3 -10   1  403.96   36.20
  -4  10  -1  123.09   17.30
  -4  10  -1  209.98   30.90
  -4  10  -1  163.48   24.90
  -4  10  -1  133.19   15.40
  -4  10  -1  175.08   25.40
   4 -10   1  119.49   14.70
   4 -10   1  149.59   17.50
  -5  10  -1  249.38   28.80
  -5  10  -1  298.27   32.00
  -5  10  -1  307.47   22.90
  -5  10  -1  299.37   26.80
   5 -10   1  304.27   23.20
   5 -10   1  267.07   23.20
  -6  10  -1  292.47   25.90
  -6  10  -1  270.57   31.00
  -6  10  -1  323.67   33.00
  -6  10  -1  303.77   22.60
   6 -10   1  284.07   22.40
   6 -10   1  254.57   21.40
  -7  10  -1   21.80    8.20
  -7  10  -1   23.60   10.70
  -7  10  -1    2.50    9.60
  -7  10  -1   23.30    6.80
   7 -10   1   15.00    5.10
  -8  10  -1   -0.50    9.80
  -8  10  -1    6.90    5.50
  -8  10  -1   -0.50    6.20
  -8  10  -1   -1.50    6.20
  -9  10  -1   27.90    9.20
  -9  10  -1   15.60    8.20
  -9  10  -1   37.20   12.60
  -9  10  -1   33.80   14.10
  -9  10  -1   26.90    7.30
   8   9  -1  139.09   25.30
   8   9  -1   82.99   17.20
  -8  -9   1  118.49   20.10
  -8  -9   1   70.19   19.80
   7   9  -1  324.47   35.30
   7   9  -1  378.66   34.10
  -7  -9   1  378.86   38.40
  -7  -9   1  424.26   35.00
   6   9  -1  162.88   25.90
   6   9  -1  134.09   23.60
   6   9  -1  167.68   25.40
  -6  -9   1  100.89   21.30
  -6  -9   1  203.58   23.00
   5   9  -1   22.10    9.10
   5   9  -1   23.40   10.30
   5   9  -1   12.40   10.10
  -5  -9   1    1.40    8.70
  -5  -9   1    6.50    8.50
   4   9  -1   10.10    8.90
   4   9  -1    7.00    8.10
   4   9  -1    9.10    8.30
  -4  -9   1   14.70    8.00
  -4  -9   1   20.90   11.20
  -4  -9   1   19.40    8.20
   3   9  -1    6.00    2.50
   3   9  -1    9.00    6.80
   3   9  -1   -3.10    5.20
   3   9  -1    3.00    2.10
   3   9  -1   -0.50    6.20
   3   9  -1    5.70    9.50
  -3  -9   1    1.20    5.60
  -3  -9   1   17.00    9.50
  -3  -9   1    4.50    8.40
   2   9  -1  383.46   22.60
   2   9  -1  365.16   29.00
   2   9  -1  347.27   29.30
   2   9  -1  364.16   30.20
   2   9  -1  360.36   23.00
   2   9  -1  344.87   35.50
  -2  -9   1  374.36   31.80
  -2  -9   1  367.46   28.50
  -2  -9   1  354.26   35.00
  -2  -9   1  341.67   26.30
   1   9  -1  390.86   27.00
   1   9  -1  381.36   29.50
   1   9  -1  384.66   36.70
   1   9  -1  297.87   27.20
   1   9  -1  319.67   23.70
   1   9  -1  329.27   23.80
  -1  -9   1  360.76   30.90
  -1  -9   1  372.66   24.80
  -1  -9   1  330.07   25.80
  -1  -9   1  299.77   32.50
   0   9  -1  147.19   17.80
   0   9  -1  210.38   26.70
   0   9  -1  162.88   17.00
   0   9  -1  167.98   16.80
   0   9  -1  176.58   18.60
   0  -9   1  124.89   21.20
   0  -9   1  155.58   20.30
   0  -9   1  180.78   14.40
   0  -9   1  172.88   16.70
  -1   9  -1  708.13   43.40
  -1   9  -1  633.64   44.70
  -1   9  -1  684.53   43.90
  -1   9  -1  707.73   44.70
  -1   9  -1  673.73   52.59
   1  -9   1  647.54   49.20
   1  -9   1  675.03   36.00
   1  -9   1  696.63   41.70
   1  -9   1  706.43   46.50
  -2   9  -1 1245.28   67.29
  -2   9  -1 1281.57   71.59
  -2   9  -1 1266.07   79.19
  -2   9  -1 1233.48   70.39
  -2   9  -1 1219.08   71.29
   2  -9   1 1224.38   57.79
   2  -9   1 1214.48   74.59
   2  -9   1 1211.08   70.19
   2  -9   1 1234.98   66.39
   2  -9   1 1077.29   57.39
  -3   9  -1  746.43   54.09
  -3   9  -1  699.63   42.90
  -3   9  -1  746.13   49.70
  -3   9  -1  661.33   46.00
  -3   9  -1  815.22   49.50
   3  -9   1  708.33   42.60
   3  -9   1  704.13   46.00
   3  -9   1  689.33   49.20
  -4   9  -1  938.01   60.19
  -4   9  -1  987.00   56.79
  -4   9  -1  840.72   57.29
  -4   9  -1  864.51   62.29
  -4   9  -1  936.71   51.89
   4  -9   1  935.41   51.79
   4  -9   1  852.71   56.29
   4  -9   1  893.51   53.59
  -5   9  -1 2262.97  122.29
  -5   9  -1 2156.98  115.29
  -5   9  -1 2212.48  110.49
  -5   9  -1 2067.59  122.39
   5  -9   1 2180.18  111.69
   5  -9   1 2261.77  111.09
  -6   9  -1  987.50   56.49
  -6   9  -1  880.41   50.49
  -6   9  -1  881.11   61.69
  -6   9  -1  990.10   63.89
   6  -9   1  841.82   50.79
   6  -9   1  910.41   49.99
  -7   9  -1  651.43   48.30
  -7   9  -1  625.44   36.80
  -7   9  -1  603.64   48.60
  -7   9  -1  576.64   40.50
  -8   9  -1  810.92   54.49
  -8   9  -1  931.01   65.99
  -8   9  -1  995.10   63.49
  -8   9  -1  996.40   51.99
  -9   9  -1  545.95   45.80
  -9   9  -1  517.65   36.20
  -9   9  -1  525.05   32.20
  -9   9  -1  482.95   34.20
  -9   9  -1  523.15   41.80
 -10   9  -1  320.67   26.10
 -10   9  -1  294.47   25.60
 -10   9  -1  317.17   22.80
 -10   9  -1  375.36   37.40
 -10   9  -1  362.06   31.90
   9   8  -1  508.75   43.30
  -9  -8   1  432.56   41.50
  -9  -8   1  434.76   36.40
   8   8  -1  835.12   58.99
   8   8  -1  745.03   48.00
  -8  -8   1  756.22   52.69
  -8  -8   1  846.42   59.89
   7   8  -1  892.11   56.89
   7   8  -1  904.01   62.09
   7   8  -1  930.71   62.49
  -7  -8   1  859.21   61.99
  -7  -8   1  862.01   57.79
   6   8  -1 1039.20   68.19
   6   8  -1 1016.20   67.39
   6   8  -1  985.40   65.39
  -6  -8   1 1046.00   69.69
  -6  -8   1 1106.29   65.89
   5   8  -1  795.72   56.39
   5   8  -1  842.42   57.79
   5   8  -1  889.71   57.69
  -5  -8   1  810.82   54.49
  -5  -8   1  897.51   61.19
  -5  -8   1  873.21   55.79
   4   8  -1  513.55   37.10
   4   8  -1  532.15   39.80
   4   8  -1  566.44   43.30
   4   8  -1  524.45   39.50
  -4  -8   1  478.05   35.80
  -4  -8   1  523.45   39.40
  -4  -8   1  557.94   44.00
  -4  -8   1  522.65   36.80
   3   8  -1 1103.99   54.49
   3   8  -1 1205.08   67.89
   3   8  -1 1189.28   73.89
   3   8  -1 1086.49   67.69
   3   8  -1 1152.58   66.49
   3   8  -1 1120.59   54.79
  -3  -8   1 1178.88   68.89
  -3  -8   1 1183.18   73.99
  -3  -8   1 1174.98   65.39
  -3  -8   1 1098.49   65.09
   2   8  -1 1300.67   67.69
   2   8  -1 1350.46   67.29
   2   8  -1 1231.28   75.19
   2   8  -1 1427.86   76.69
   2   8  -1 1384.06   74.89
   2   8  -1 1362.66   83.39
  -2  -8   1 1412.16   78.29
  -2  -8   1 1323.67   72.59
  -2  -8   1 1430.86   83.49
  -2  -8   1 1257.17   72.89
   1   8  -1 1257.47   65.99
   1   8  -1 1300.07   65.99
   1   8  -1 1256.07   68.19
   1   8  -1 1297.37   71.09
   1   8  -1 1205.88   71.19
   1   8  -1 1246.68   78.69
  -1  -8   1 1209.58   68.19
  -1  -8   1 1257.67   77.59
  -1  -8   1 1295.77   73.09
  -1  -8   1 1212.88   66.39
   0   8  -1  467.35   39.20
   0   8  -1  466.15   30.10
   0   8  -1  421.16   29.50
   0   8  -1  461.75   31.50
   0   8  -1  415.86   32.10
   0   8  -1  421.06   27.60
   0  -8   1  433.36   36.90
   0  -8   1  435.86   29.10
   0  -8   1  424.66   26.40
   0  -8   1  430.16   33.10
  -1   8  -1  533.25   33.90
  -1   8  -1  502.85   35.90
  -1   8  -1  499.95   34.30
  -1   8  -1  577.74   36.40
  -1   8  -1  532.95   42.70
   1  -8   1  512.65   39.80
   1  -8   1  509.35   27.80
   1  -8   1  515.75   36.30
   1  -8   1  461.75   31.90
  -2   8  -1   -4.60    4.80
  -2   8  -1    0.80    4.80
  -2   8  -1   -1.90    3.00
  -2   8  -1    3.00    4.60
  -2   8  -1    7.40    6.60
   2  -8   1    0.20    4.60
   2  -8   1    5.90    6.60
   2  -8   1    0.80    4.90
   2  -8   1    6.60    1.50
   2  -8   1    2.60    1.30
  -3   8  -1   65.99   13.50
  -3   8  -1   77.69   16.30
  -3   8  -1   68.79   11.00
  -3   8  -1   60.09   11.30
  -3   8  -1   99.89   19.20
   3  -8   1   63.19   10.20
   3  -8   1   55.99   11.90
  -4   8  -1   42.90   13.10
  -4   8  -1   25.50    7.60
  -4   8  -1   56.69    9.50
  -4   8  -1   29.20   10.50
  -4   8  -1   37.20   11.90
   4  -8   1   47.20   10.10
   4  -8   1   44.40   11.00
   4  -8   1   55.59    9.40
  -5   8  -1  161.58   24.50
  -5   8  -1  172.28   25.50
  -5   8  -1  156.08   23.00
  -5   8  -1  154.38   14.20
  -5   8  -1  181.38   17.50
   5  -8   1  134.69   15.80
   5  -8   1  141.39   13.90
   5  -8   1  163.28   14.90
  -6   8  -1  147.19   16.70
  -6   8  -1  187.08   15.20
  -6   8  -1  197.08   22.70
  -6   8  -1  177.78   27.00
   6  -8   1  157.98   13.70
   6  -8   1  174.38   13.60
  -7   8  -1  140.09   13.10
  -7   8  -1  129.59   15.40
  -7   8  -1  127.29   23.60
  -7   8  -1  164.78   25.10
  -8   8  -1  323.97   29.60
  -8   8  -1  282.37   20.70
  -8   8  -1  312.77   33.40
  -8   8  -1  301.27   23.30
  -8   8  -1  280.27   23.70
  -9   8  -1  790.22   42.00
  -9   8  -1  826.22   42.00
  -9   8  -1  972.60   52.69
  -9   8  -1  779.32   49.99
  -9   8  -1  990.50   58.99
  -9   8  -1  892.71   48.30
  -9   8  -1  985.90   65.39
 -10   8  -1  504.55   27.10
 -10   8  -1  494.65   27.30
 -10   8  -1  518.65   34.50
 -10   8  -1  539.55   32.00
 -10   8  -1  521.65   45.60
 -10   8  -1  495.15   34.50
 -10   8  -1  562.64   39.70
   9   7  -1   12.10   10.60
  -9  -7   1   12.50    7.30
  -9  -7   1   18.70   11.10
   8   7  -1    2.30    9.00
   8   7  -1   12.50    6.50
  -8  -7   1   -2.40    8.00
  -8  -7   1   12.00    6.50
   7   7  -1   55.09   14.70
   7   7  -1   56.29   15.80
   7   7  -1   33.40   10.20
  -7  -7   1   42.70   13.70
  -7  -7   1   31.10    9.30
   6   7  -1  212.58   23.60
   6   7  -1  291.27   28.10
   6   7  -1  260.77   26.90
  -6  -7   1  277.07   25.00
  -6  -7   1  206.08   26.00
   5   7  -1  131.69   20.60
   5   7  -1  150.48   23.00
   5   7  -1  115.19   19.40
   5   7  -1  109.09   13.80
  -5  -7   1  118.69   20.90
  -5  -7   1  131.99   16.30
  -5  -7   1   95.89   16.30
  -5  -7   1  132.79   18.60
   4   7  -1  270.27   25.50
   4   7  -1  258.37   25.30
   4   7  -1  233.28   21.50
  -4  -7   1  260.37   23.30
  -4  -7   1  241.48   26.90
  -4  -7   1  264.67   22.50
  -4  -7   1  282.17   25.00
   3   7  -1 2358.56  115.99
   3   7  -1 2573.34  130.09
   3   7  -1 2388.36  133.59
   3   7  -1 2369.36  126.99
   3   7  -1 2634.44  129.69
  -3  -7   1 2601.54  135.69
  -3  -7   1 2462.55  126.99
  -3  -7   1 2481.35  126.89
  -3  -7   1 2627.84  130.29
   2   7  -1 2773.02  135.69
   2   7  -1 2664.23  126.29
   2   7  -1 2636.74  126.89
   2   7  -1 2707.53  134.09
   2   7  -1 2589.94  134.39
   2   7  -1 2706.53  142.09
  -2  -7   1 2620.54  132.19
  -2  -7   1 2535.75  140.59
  -2  -7   1 2666.43  136.09
  -2  -7   1 2565.44  132.49
   1   7  -1 1918.31   94.79
   1   7  -1 1804.92   98.69
   1   7  -1 2003.80  107.79
   1   7  -1 1950.90   97.39
   1   7  -1 1836.22   94.59
   1   7  -1 1916.11  100.29
  -1  -7   1 1831.22   96.99
  -1  -7   1 1876.31  105.69
  -1  -7   1 1955.10  101.49
  -1  -7   1 1931.71   95.99
   0   7  -1 1326.07   76.29
   0   7  -1 1445.96   73.99
   0   7  -1 1409.96   74.89
   0   7  -1 1432.16   74.19
   0   7  -1 1400.36   71.89
   0   7  -1 1452.85   83.99
   0  -7   1 1367.06   81.49
   0  -7   1 1444.16   70.89
   0  -7   1 1345.17   76.99
   0  -7   1 1405.86   73.49
  -1   7  -1 1378.56   73.69
  -1   7  -1 1367.46   71.19
  -1   7  -1 1326.07   79.89
  -1   7  -1 1340.87   73.89
   1  -7   1 1267.57   73.49
   1  -7   1 1348.77   70.19
   1  -7   1 1362.26   78.39
   1  -7   1 1362.16   65.69
  -2   7  -1 1564.74   89.79
  -2   7  -1 1528.05   79.69
  -2   7  -1 1695.53   84.19
  -2   7  -1 1441.56   83.99
   2  -7   1 1550.84   82.79
   2  -7   1 1508.75   86.39
   2  -7   1 1556.34   79.49
  -3   7  -1 1700.23   85.79
  -3   7  -1 1574.94   88.49
  -3   7  -1 1342.97   88.69
  -3   7  -1 1633.14   81.29
  -3   7  -1 1593.34   87.49
   3  -7   1 1571.34   87.29
   3  -7   1 1709.63   81.69
  -4   7  -1 2334.67  120.29
  -4   7  -1 2154.08  113.59
  -4   7  -1 2189.28  117.99
  -4   7  -1 2262.37  109.79
  -4   7  -1 2246.28  120.29
   4  -7   1 2196.98  111.49
   4  -7   1 2137.69  114.39
   4  -7   1 2285.17  110.19
  -5   7  -1 1412.26   84.49
  -5   7  -1 1211.98   80.89
  -5   7  -1 1432.16   73.29
  -5   7  -1 1446.76   83.39
  -5   7  -1 1654.43   78.79
   5  -7   1 1430.76   75.39
   5  -7   1 1436.26   73.89
   5  -7   1 1435.56   73.39
  -6   7  -1  847.02   50.59
  -6   7  -1  905.01   59.69
  -6   7  -1  929.01   47.70
  -6   7  -1  928.41   57.09
  -6   7  -1  788.72   56.29
   6  -7   1  870.61   43.90
   6  -7   1  844.22   44.40
  -7   7  -1  159.38   19.40
  -7   7  -1  151.98    9.60
  -7   7  -1  152.98   15.60
  -7   7  -1  157.78   13.80
  -7   7  -1  165.98   25.60
  -7   7  -1  161.58    9.60
  -8   7  -1   32.00    5.10
  -8   7  -1   31.50    8.20
  -8   7  -1   30.30    6.80
  -8   7  -1   31.90    8.40
  -8   7  -1   30.20    4.90
  -8   7  -1   19.30    8.70
  -8   7  -1   41.20   14.10
  -9   7  -1    5.30    4.70
  -9   7  -1   14.20   10.80
  -9   7  -1   17.70    6.60
  -9   7  -1    5.60    3.70
  -9   7  -1    9.00    5.80
  -9   7  -1   14.30    5.00
  -9   7  -1    6.70    3.40
 -10   7  -1    2.30    4.60
 -10   7  -1   -0.80    5.70
 -10   7  -1    3.50    4.20
 -10   7  -1    1.90    3.50
 -10   7  -1    7.80    5.10
 -10   7  -1    2.90    6.30
 -10   7  -1    2.40    8.80
 -11   7  -1    3.20    5.20
 -11   7  -1  -11.00    4.70
 -11   7  -1    4.00   11.50
 -11   7  -1   -1.70    3.60
 -11   7  -1   -6.60    7.10
 -11   7  -1   -4.50    3.30
 -11   7  -1   -0.60    3.70
  10   6  -1  446.46   40.90
 -10  -6   1  482.15   39.70
 -10  -6   1  476.95   35.80
   9   6  -1  486.65   42.70
  -9  -6   1  534.75   38.10
  -9  -6   1  517.85   41.20
   8   6  -1  311.07   30.80
   8   6  -1  270.97   29.50
  -8  -6   1  260.27   27.60
  -8  -6   1  287.87   25.50
   7   6  -1  681.93   49.10
   7   6  -1  660.03   41.10
   7   6  -1  665.13   50.09
  -7  -6   1  693.73   49.00
  -7  -6   1  691.03   45.00
   6   6  -1 1169.08   69.49
   6   6  -1 1224.18   66.39
   6   6  -1 1264.97   74.99
   6   6  -1 1231.88   75.59
  -6  -6   1 1155.28   71.69
  -6  -6   1 1186.78   70.49
  -6  -6   1 1316.57   71.59
  -6  -6   1 1352.86   76.89
   5   6  -1  331.67   30.00
   5   6  -1  324.67   30.00
   5   6  -1  311.27   24.40
   5   6  -1  362.66   29.30
  -5  -6   1  332.07   26.80
  -5  -6   1  344.77   28.60
  -5  -6   1  373.46   28.40
  -5  -6   1  359.86   31.70
   4   6  -1  264.57   25.70
   4   6  -1  284.87   25.70
   4   6  -1  274.77   25.50
   4   6  -1  293.07   22.90
  -4  -6   1  282.67   23.60
  -4  -6   1  346.47   29.60
  -4  -6   1  283.57   24.40
  -4  -6   1  300.97   24.60
   3   6  -1   15.20    7.90
   3   6  -1    8.30    6.80
   3   6  -1   19.20    6.10
   3   6  -1   13.70    8.10
  -3  -6   1   12.50    5.70
  -3  -6   1    6.60    5.20
  -3  -6   1    7.10    6.30
  -3  -6   1   23.50   10.30
   2   6  -1   68.09   11.40
   2   6  -1  106.59   18.90
   2   6  -1   92.19    7.70
   2   6  -1   78.69    7.20
   2   6  -1  114.69   15.20
   2   6  -1  113.59   13.40
  -2  -6   1   89.29   16.20
  -2  -6   1  112.59   14.40
  -2  -6   1   94.69   11.60
  -2  -6   1   56.19   10.10
   1   6  -1  315.67   28.40
   1   6  -1  271.17   22.40
   1   6  -1  294.57   19.40
   1   6  -1  314.07   22.90
   1   6  -1  294.47   21.30
  -1  -6   1  318.27   21.00
  -1  -6   1  286.67   23.50
  -1  -6   1  250.97   25.80
  -1  -6   1  304.87   21.50
   0   6  -1   50.19    9.60
   0   6  -1   59.09   10.70
   0   6  -1   60.89    8.90
   0   6  -1   64.49   10.10
   0   6  -1   75.49   15.40
   0  -6   1   58.29    9.90
   0  -6   1   57.19    8.00
   0  -6   1   51.99   12.70
   0  -6   1   41.20    9.00
  -1   6  -1  411.36   25.30
  -1   6  -1  360.06   26.80
  -1   6  -1  384.16   31.70
  -1   6  -1  365.16   26.40
   1  -6   1  336.67   28.80
   1  -6   1  388.26   20.40
   1  -6   1  317.67   25.80
   1  -6   1  389.16   24.20
  -2   6  -1 2373.96  119.99
  -2   6  -1 2468.45  122.49
  -2   6  -1 2387.36  116.49
  -2   6  -1 2371.66  125.49
   2  -6   1 2362.66  116.39
   2  -6   1 2242.18  122.49
   2  -6   1 2460.85  119.79
  -3   6  -1 1444.86   84.19
  -3   6  -1 1598.84   81.19
  -3   6  -1 1531.65   77.19
  -3   6  -1 1589.34   86.49
   3  -6   1 1537.75   82.79
   3  -6   1 1649.23   77.69
   3  -6   1 1422.56   78.99
  -4   6  -1 1466.05   79.99
  -4   6  -1 1178.28   77.79
  -4   6  -1 1431.46   70.89
  -4   6  -1 1541.55   75.19
   4  -6   1 1375.86   74.39
   4  -6   1 1371.56   71.79
   4  -6   1 1434.46   71.19
  -5   6  -1 1652.63   89.09
  -5   6  -1 1609.94   75.09
  -5   6  -1 1599.74   89.99
  -5   6  -1 1526.75   74.99
  -5   6  -1 1659.83   80.49
  -5   6  -1 1647.34   91.69
  -5   6  -1 1495.15   82.99
   5  -6   1 1648.04   80.89
   5  -6   1 1663.43   79.49
  -6   6  -1 2026.70  102.49
  -6   6  -1 2127.09   99.19
  -6   6  -1 2264.97  106.29
  -6   6  -1 2092.49   99.19
  -6   6  -1 2078.99  110.59
  -6   6  -1 2008.30  114.29
  -6   6  -1 1947.91  112.59
  -7   6  -1  861.11   50.09
  -7   6  -1  861.71   53.89
  -7   6  -1  930.41   45.80
  -7   6  -1  881.81   47.80
  -7   6  -1  926.31   45.90
  -7   6  -1  949.60   61.29
  -7   6  -1  816.42   57.29
  -7   6  -1  848.52   49.50
  -8   6  -1 1252.07   66.59
  -8   6  -1 1131.79   59.19
  -8   6  -1 1162.28   62.29
  -8   6  -1 1108.09   60.39
  -8   6  -1 1133.29   72.49
  -8   6  -1 1084.59   57.59
  -8   6  -1 1014.90   57.39
  -9   6  -1 1491.85   70.89
  -9   6  -1 1304.07   83.19
  -9   6  -1 1336.47   74.39
  -9   6  -1 1264.87   71.59
  -9   6  -1 1368.46   69.19
  -9   6  -1 1287.17   68.19
  -9   6  -1 1206.98   68.09
 -10   6  -1  434.06   29.00
 -10   6  -1  408.56   31.00
 -10   6  -1  469.75   40.70
 -10   6  -1  442.16   28.90
 -10   6  -1  479.25   29.50
 -10   6  -1  468.45   29.00
 -10   6  -1  507.45   33.50
 -11   6  -1  460.35   28.90
 -11   6  -1  428.86   27.90
 -11   6  -1  475.85   31.40
 -11   6  -1  467.85   29.90
 -11   6  -1  420.86   31.10
 -11   6  -1  469.25   42.20
 -11   6  -1  398.16   28.80
  10   5  -1  156.88   24.50
 -10  -5   1  197.68   19.50
 -10  -5   1  168.78   21.00
   9   5  -1  433.66   38.70
  -9  -5   1  492.15   34.30
  -9  -5   1  467.95   37.50
   8   5  -1  549.45   46.30
   8   5  -1  596.24   45.90
  -8  -5   1  611.84   43.90
  -8  -5   1  658.33   41.40
   7   5  -1  850.41   55.39
   7   5  -1  722.83   40.00
   7   5  -1  760.52   52.59
   7   5  -1  764.22   41.20
  -7  -5   1  726.53   48.80
  -7  -5   1  756.42   51.09
  -7  -5   1  811.62   48.10
   6   5  -1  814.62   47.60
   6   5  -1  879.31   57.69
   6   5  -1  866.11   50.59
   6   5  -1  937.11   57.49
  -6  -5   1  873.91   56.39
  -6  -5   1  901.81   52.79
  -6  -5   1  921.31   54.29
  -6  -5   1  896.01   55.59
   5   5  -1 2271.27  114.19
   5   5  -1 2076.19  109.19
   5   5  -1 2050.79  104.99
   5   5  -1 2177.88  112.59
  -5  -5   1 2141.49  108.79
  -5  -5   1 1923.41  111.59
  -5  -5   1 2112.49  109.29
  -5  -5   1 2056.99  110.69
   4   5  -1  809.52   49.30
   4   5  -1  644.94   47.50
   4   5  -1  809.82   49.50
   4   5  -1  778.22   44.80
  -4  -5   1  913.61   48.40
  -4  -5   1  769.92   46.90
  -4  -5   1  765.42   50.49
  -4  -5   1  792.72   48.40
   3   5  -1  640.14   40.30
   3   5  -1  654.93   40.70
   3   5  -1  668.23   38.40
  -3  -5   1  590.94   42.10
  -3  -5   1  611.74   39.00
  -3  -5   1  648.84   38.80
  -3  -5   1  598.24   38.80
   2   5  -1 5587.64  261.57
   2   5  -1 5324.67  260.77
   2   5  -1 5389.56  253.47
   2   5  -1 5341.47  265.57
   2   5  -1 5903.71  261.37
  -2  -5   1 5323.57  259.87
  -2  -5   1 5446.56  261.67
  -2  -5   1 5408.56  266.07
  -2  -5   1 5364.26  259.67
   1   5  -1 3412.86  154.18
   1   5  -1 3123.69  151.48
   1   5  -1 3154.88  158.48
   1   5  -1 3105.79  152.48
   1   5  -1 2987.00  148.49
  -1  -5   1 3141.69  153.78
  -1  -5   1 3168.08  151.48
  -1  -5   1 2959.60  157.38
  -1  -5   1 3057.69  150.58
   0   5  -1  819.12   44.20
   0   5  -1  869.21   46.40
   0   5  -1  863.31   46.50
   0   5  -1  833.72   47.70
   0   5  -1  808.82   52.19
   0  -5   1  845.42   48.20
   0  -5   1  805.52   43.60
   0  -5   1  856.61   51.79
   0  -5   1  874.11   45.70
  -1   5  -1 1468.15   72.99
  -1   5  -1 1415.06   77.59
  -1   5  -1 1291.77   72.49
  -1   5  -1 1342.57   69.79
   1  -5   1 1397.16   69.59
   1  -5   1 1476.25   72.99
   1  -5   1 1300.37   75.19
   1  -5   1 1346.57   65.89
  -2   5  -1  918.51   54.79
  -2   5  -1 1000.00   57.49
  -2   5  -1  988.10   49.90
  -2   5  -1  899.31   52.19
   2  -5   1  951.40   55.29
   2  -5   1 1009.60   49.99
  -3   5  -1   36.20   11.10
  -3   5  -1   63.99   10.50
  -3   5  -1   54.39    7.40
  -3   5  -1   44.00   11.00
   3  -5   1   45.10    6.80
   3  -5   1   47.80    9.80
   3  -5   1   42.20    7.50
  -4   5  -1    1.60    5.90
  -4   5  -1    4.80    1.40
  -4   5  -1    2.10    2.20
  -4   5  -1    0.40    3.00
  -4   5  -1    2.00    5.30
  -4   5  -1    4.50    1.50
   4  -5   1    2.40    2.40
   4  -5   1    5.80    4.10
   4  -5   1    4.20    2.80
  -5   5  -1   68.09   14.20
  -5   5  -1  109.49   17.10
  -5   5  -1   76.59    8.00
  -5   5  -1   75.19   10.90
  -5   5  -1   85.49   14.20
  -5   5  -1   76.49    6.80
   5  -5   1   74.39    6.30
   5  -5   1   64.69    5.60
  -6   5  -1  470.65   32.50
  -6   5  -1  457.05   29.40
  -6   5  -1  478.15   35.70
  -6   5  -1  460.85   26.70
  -6   5  -1  443.76   37.10
  -6   5  -1  512.05   28.00
  -6   5  -1  458.75   28.80
  -7   5  -1  559.24   42.90
  -7   5  -1  509.85   34.10
  -7   5  -1  609.94   33.50
  -7   5  -1  560.04   36.60
  -7   5  -1  565.54   32.30
  -7   5  -1  601.54   42.10
  -7   5  -1  509.05   31.80
  -8   5  -1  183.78   16.00
  -8   5  -1  199.08   15.50
  -8   5  -1  178.08   15.20
  -8   5  -1  219.58   18.90
  -8   5  -1  198.58   27.40
  -8   5  -1  181.68   17.10
  -9   5  -1  485.15   34.00
  -9   5  -1  559.64   32.20
  -9   5  -1  505.45   30.90
  -9   5  -1  545.45   43.20
  -9   5  -1  480.25   32.40
  -9   5  -1  573.24   35.20
 -10   5  -1  661.13   40.80
 -10   5  -1  729.13   41.30
 -10   5  -1  623.24   41.30
 -10   5  -1  707.73   39.40
 -10   5  -1  747.83   52.69
 -10   5  -1  592.34   37.10
 -11   5  -1  339.17   23.00
 -11   5  -1  284.87   23.60
 -11   5  -1  268.47   24.20
 -11   5  -1  319.97   20.60
 -11   5  -1  290.57   24.80
 -11   5  -1  297.17   31.90
 -11   5  -1  320.97   22.60
  11   4  -1  134.29   22.40
 -11  -4   1  153.38   18.50
 -11  -4   1  149.99   16.50
  10   4  -1   81.39   18.10
 -10  -4   1  102.79   13.10
 -10  -4   1   86.89    7.30
 -10  -4   1   87.19    7.10
 -10  -4   1  103.89   16.50
   9   4  -1    0.10    7.80
  -9  -4   1    9.80    6.90
  -9  -4   1   10.60    3.10
  -9  -4   1    5.50    4.80
  -9  -4   1   10.20    3.00
   8   4  -1   48.90   14.70
   8   4  -1   63.29   15.90
  -8  -4   1   91.79   16.20
  -8  -4   1   81.49   12.90
  -8  -4   1   60.89    5.70
  -8  -4   1   60.19    6.10
   7   4  -1   -0.60    7.30
   7   4  -1    1.90    8.40
  -7  -4   1  -10.60    5.00
  -7  -4   1    2.40    1.90
  -7  -4   1   12.40    6.60
  -7  -4   1    6.00    4.50
  -7  -4   1   -1.00    4.20
  -7  -4   1    3.20    1.80
   6   4  -1   29.00    6.60
   6   4  -1   23.90   10.50
   6   4  -1   20.60    4.80
   6   4  -1   56.69   14.10
  -6  -4   1   37.90   10.40
  -6  -4   1   51.89   12.60
  -6  -4   1   32.10    3.10
  -6  -4   1   42.10   11.30
  -6  -4   1   26.60    3.10
  -6  -4   1   28.50    7.90
   5   4  -1   96.69   11.60
   5   4  -1  123.49   18.80
   5   4  -1   92.69    9.90
   5   4  -1  102.19   16.40
  -5  -4   1  113.69   14.90
  -5  -4   1  143.09   14.80
  -5  -4   1  123.49   17.50
  -5  -4   1  121.29   13.30
   4   4  -1  396.86   28.50
   4   4  -1  333.57   23.40
   4   4  -1  388.06   27.20
   4   4  -1  387.06   28.90
  -4  -4   1  311.07   27.30
  -4  -4   1  370.76   26.40
  -4  -4   1  391.36   26.00
  -4  -4   1  436.96   29.00
   3   4  -1 1256.17   68.99
   3   4  -1 1223.18   65.59
   3   4  -1 1247.88   68.59
  -3  -4   1 1270.77   67.39
  -3  -4   1 1268.97   67.09
  -3  -4   1 1312.17   68.49
   2   4  -1 3702.73  174.58
   2   4  -1 3608.64  173.08
   2   4  -1 3500.55  173.98
   2   4  -1 3579.04  166.88
   2   4  -1 3532.55  177.08
  -2  -4   1 3605.64  173.58
  -2  -4   1 3607.44  173.08
   1   4  -1 3005.20  142.49
   1   4  -1 2863.31  147.29
   1   4  -1 3035.00  143.19
   1   4  -1 3027.80  143.69
   1   4  -1 2756.42  139.29
  -1  -4   1 2973.50  143.99
  -1  -4   1 2964.30  141.99
  -1  -4   1 2989.90  142.29
   0   4  -1 1689.93   82.09
   0   4  -1 1731.43   83.89
   0   4  -1 1672.53   88.99
   0   4  -1 1683.53   85.19
   0   4  -1 1682.83   83.49
   0  -4   1 1702.63   81.89
   0  -4   1 1646.54   85.29
   0  -4   1 1709.63   83.19
  -1   4  -1 1997.10  104.39
  -1   4  -1 2082.99  100.89
  -1   4  -1 1905.91  101.09
  -1   4  -1 2191.98   98.69
   1  -4   1 2059.39   95.19
   1  -4   1 1963.00  100.39
   1  -4   1 2100.49   98.29
   1  -4   1 1955.90  103.59
  -2   4  -1 3588.84  164.28
  -2   4  -1 3481.45  170.08
  -2   4  -1 3465.55  170.78
   2  -4   1 3433.26  169.28
   2  -4   1 3437.46  164.28
  -3   4  -1 3813.02  189.58
  -3   4  -1 3913.01  180.48
  -3   4  -1 3789.72  190.98
  -3   4  -1 3935.41  183.48
  -3   4  -1 4480.95  186.98
   3  -4   1 3925.71  186.98
   3  -4   1 3701.93  183.38
   3  -4   1 3648.44  184.38
  -4   4  -1 3245.88  152.98
  -4   4  -1 3097.79  156.18
  -4   4  -1 3191.98  159.98
  -4   4  -1 3174.38  150.88
  -4   4  -1 3155.38  149.69
   4  -4   1 3234.28  149.88
   4  -4   1 3178.28  150.98
  -5   4  -1 1899.91   99.59
  -5   4  -1 1778.52   89.39
  -5   4  -1 1937.11   90.89
  -5   4  -1 1751.42   91.19
  -5   4  -1 1718.83   89.19
  -5   4  -1 1929.71   94.49
  -6   4  -1 1301.57   68.59
  -6   4  -1 1347.17   67.59
  -6   4  -1 1289.77   65.99
  -6   4  -1 1335.77   65.39
  -6   4  -1 1192.68   74.09
  -6   4  -1 1258.57   64.99
  -6   4  -1 1215.68   73.49
  -7   4  -1  904.01   46.50
  -7   4  -1  840.02   56.09
  -7   4  -1  797.92   53.89
  -7   4  -1  831.62   48.30
  -7   4  -1  849.72   45.20
  -7   4  -1  896.31   47.90
  -7   4  -1  826.02   48.00
  -8   4  -1  398.76   33.60
  -8   4  -1  413.06   28.60
  -8   4  -1  453.75   27.00
  -8   4  -1  425.26   28.10
  -8   4  -1  413.36   25.00
  -8   4  -1  372.86   34.70
  -8   4  -1  422.66   28.50
  -9   4  -1  309.47   30.50
  -9   4  -1  292.77   19.60
  -9   4  -1  281.97   21.50
  -9   4  -1  334.07   22.00
  -9   4  -1  315.47   23.60
  -9   4  -1  278.97   23.40
 -10   4  -1  195.98   15.40
 -10   4  -1  133.79   16.80
 -10   4  -1  160.78   17.70
 -10   4  -1  169.38   15.20
 -10   4  -1  164.28   25.20
 -10   4  -1  160.68   12.90
 -11   4  -1   15.10    9.30
 -11   4  -1   16.80    5.40
 -11   4  -1   15.90    7.30
 -11   4  -1   11.50    4.00
 -11   4  -1    6.10    5.00
  11   3  -1  199.28   23.50
 -11  -3   1  177.68   17.00
 -11  -3   1  177.88   14.50
 -11  -3   1  177.18   14.80
 -11  -3   1  176.68   18.60
  10   3  -1  792.32   55.09
 -10  -3   1  785.32   43.40
 -10  -3   1  770.32   42.80
 -10  -3   1  704.03   45.30
 -10  -3   1  885.31   50.19
   9   3  -1 1324.37   75.69
  -9  -3   1 1236.98   69.19
  -9  -3   1 1246.68   66.09
  -9  -3   1 1126.89   62.09
  -9  -3   1 1179.08   62.99
   8   3  -1 1078.69   66.39
   8   3  -1 1028.10   67.29
  -8  -3   1 1121.59   58.89
  -8  -3   1  931.91   61.19
  -8  -3   1 1109.29   61.99
  -8  -3   1 1106.19   55.19
  -8  -3   1 1017.50   55.39
   7   3  -1 1229.08   73.19
   7   3  -1 1338.77   72.89
  -7  -3   1 1179.38   64.09
  -7  -3   1 1170.48   67.99
  -7  -3   1 1152.28   60.29
  -7  -3   1 1253.97   67.89
  -7  -3   1 1168.98   61.19
  -7  -3   1 1130.09   69.89
   6   3  -1 1930.11   97.99
   6   3  -1 1825.52   99.19
  -6  -3   1 1832.12   94.69
  -6  -3   1 1625.34   93.59
  -6  -3   1 1880.61   91.39
  -6  -3   1 1808.02   86.69
  -6  -3   1 1641.74   95.59
  -6  -3   1 1769.32   87.49
   5   3  -1  720.83   36.30
   5   3  -1  704.83   44.20
   5   3  -1  610.24   43.70
   5   3  -1  731.93   37.70
  -5  -3   1  613.04   38.90
  -5  -3   1  781.82   43.90
  -5  -3   1  673.83   43.60
  -5  -3   1  714.63   35.10
  -5  -3   1  721.43   36.00
  -5  -3   1  610.54   41.10
   4   3  -1  275.87   19.50
   4   3  -1  247.68   16.80
   4   3  -1  218.58   21.20
   4   3  -1  261.67   23.20
  -4  -3   1  276.87   14.10
  -4  -3   1  242.58   20.60
  -4  -3   1  275.67   19.30
  -4  -3   1  249.97   21.90
   3   3  -1 1010.30   56.39
   3   3  -1 1006.90   56.89
   3   3  -1 1039.80   55.69
   3   3  -1 1066.09   53.09
  -3  -3   1 1016.30   47.90
  -3  -3   1  985.00   53.79
  -3  -3   1  977.30   55.99
  -3  -3   1 1047.10   55.39
   2   3  -1   -4.50    3.20
   2   3  -1    0.20    4.20
   2   3  -1    1.50    1.30
   2   3  -1    0.00    2.60
  -2  -3   1    1.90    3.70
  -2  -3   1    2.10    3.80
  -2  -3   1    2.50    2.80
  -2  -3   1    0.90    1.50
  -2  -3   1    5.40    4.80
   1   3  -1  626.44   32.50
   1   3  -1  675.53   35.70
   1   3  -1  649.34   38.80
   1   3  -1  645.14   35.60
   1   3  -1  638.94   35.70
  -1  -3   1  665.63   35.40
  -1  -3   1  626.64   35.20
  -1  -3   1  653.73   33.10
  -1  -3   1  642.44   36.00
  -1  -3   1  686.53   39.10
   0   3  -1  219.18   18.90
   0   3  -1  223.78   15.80
   0   3  -1  211.88   15.20
   0   3  -1  204.38   14.80
   0  -3   1  202.18   18.00
   0  -3   1  227.78   13.90
   0  -3   1  223.78   14.90
   0  -3   1  203.88   15.20
   0  -3   1  248.88   16.40
  -1   3  -1  281.77   19.70
  -1   3  -1  253.87   17.60
  -1   3  -1  300.37   16.50
  -1   3  -1  273.77   20.90
   1  -3   1  264.97   17.60
   1  -3   1  271.47   16.00
   1  -3   1  268.87   13.20
  -2   3  -1 2601.54  127.49
  -2   3  -1 2568.64  121.69
  -2   3  -1 2524.45  119.59
  -2   3  -1 2607.24  126.89
   2  -3   1 2541.35  125.59
   2  -3   1 2534.05  119.99
   2  -3   1 2645.84  121.89
   2  -3   1 2672.33  123.69
  -3   3  -1 2194.28  107.59
  -3   3  -1 2175.58  103.29
  -3   3  -1 2126.99  102.79
  -3   3  -1 2338.57  105.29
  -3   3  -1 2111.39  109.99
   3  -3   1 2141.29  103.29
   3  -3   1 2134.99  104.69
   3  -3   1 2167.88  103.49
  -4   3  -1  103.39   11.00
  -4   3  -1   92.79    9.40
  -4   3  -1  100.09    9.10
  -4   3  -1  109.49    9.10
  -4   3  -1  108.59   15.60
  -4   3  -1  105.09    8.60
   4  -3   1   89.19    9.50
  -5   3  -1 1630.54   90.69
  -5   3  -1 1694.83   84.99
  -5   3  -1 1729.13   84.89
  -5   3  -1 1594.84   83.99
  -5   3  -1 1795.22   82.69
  -5   3  -1 1700.93   82.99
   5  -3   1 1654.63   85.29
  -6   3  -1 1283.07   83.59
  -6   3  -1 1546.25   79.19
  -6   3  -1 1559.44   85.09
  -6   3  -1 1524.75   79.09
  -6   3  -1 1580.54   77.39
  -6   3  -1 1633.94   78.79
  -6   3  -1 1559.24   75.79
   6  -3   1 1602.14   81.09
  -7   3  -1 1212.48   65.69
  -7   3  -1 1191.68   70.69
  -7   3  -1 1246.28   60.99
  -7   3  -1 1131.79   64.69
  -7   3  -1 1240.58   63.79
  -7   3  -1 1258.57   63.59
  -7   3  -1 1212.08   71.89
  -8   3  -1  878.51   57.59
  -8   3  -1  938.91   48.90
  -8   3  -1  895.51   49.20
  -8   3  -1  868.31   51.39
  -8   3  -1  852.71   50.89
  -8   3  -1  919.81   46.30
  -8   3  -1  838.52   55.69
  -9   3  -1 1348.27   66.89
  -9   3  -1 1405.36   69.29
  -9   3  -1 1352.76   78.19
  -9   3  -1 1049.70   68.59
  -9   3  -1 1244.08   71.19
  -9   3  -1 1188.08   75.39
  -9   3  -1 1388.36   65.09
 -10   3  -1  877.31   53.89
 -10   3  -1  816.92   51.29
 -10   3  -1  919.21   47.60
 -10   3  -1  859.61   49.99
 -10   3  -1  872.41   46.00
 -10   3  -1  957.50   59.89
 -11   3  -1  525.15   29.60
 -11   3  -1  481.35   33.90
 -11   3  -1  540.65   29.10
 -11   3  -1  464.85   32.50
 -11   3  -1  522.55   41.00
 -11  -2   1   68.69   10.40
 -11  -2   1   60.69   10.90
 -11  -2   1   55.39   11.20
 -11  -2   1   51.29   10.20
  10   2  -1  210.38   23.40
 -10  -2   1  177.58   17.20
 -10  -2   1  139.99   16.30
 -10  -2   1  172.58   15.30
 -10  -2   1  167.78   16.60
   9   2  -1  194.88   22.70
  -9  -2   1  179.68   16.80
  -9  -2   1  180.08   17.20
  -9  -2   1  164.18   16.60
  -9  -2   1  192.98   15.80
   8   2  -1 1007.50   62.59
  -8  -2   1 1054.99   55.19
  -8  -2   1  946.31   61.39
  -8  -2   1 1073.49   57.29
  -8  -2   1  959.50   59.29
  -8  -2   1 1062.79   54.59
  -8  -2   1  933.61   55.19
   7   2  -1  910.41   54.49
   7   2  -1  859.91   55.59
  -7  -2   1  799.62   46.90
  -7  -2   1  852.21   48.60
  -7  -2   1  835.62   52.79
  -7  -2   1  875.01   46.30
  -7  -2   1  827.52   50.89
  -7  -2   1  813.62   46.20
   6   2  -1  892.01   52.49
   6   2  -1  756.92   49.30
  -6  -2   1  825.22   45.90
  -6  -2   1  842.62   43.40
  -6  -2   1  777.72   42.90
  -6  -2   1  743.33   47.10
  -6  -2   1  791.12   43.80
  -6  -2   1  714.53   48.30
   5   2  -1 2054.69  104.29
   5   2  -1 1968.00  105.09
  -5  -2   1 1991.50   97.29
  -5  -2   1 1923.21  102.09
  -5  -2   1 2054.09  104.39
  -5  -2   1 2014.40   98.09
   4   2  -1 3834.32  185.18
   4   2  -1 3971.40  193.08
   4   2  -1 4118.89  192.38
   4   2  -1 3779.52  184.28
  -4  -2   1 4082.49  191.18
  -4  -2   1 3994.10  187.28
  -4  -2   1 3800.42  189.28
  -4  -2   1 3896.31  192.08
  -4  -2   1 4101.59  185.68
   3   2  -1 2609.24  127.49
   3   2  -1 2652.53  125.79
   3   2  -1 2725.73  124.99
   3   2  -1 2768.52  131.49
   3   2  -1 2614.94  130.19
  -3  -2   1 2749.52  129.69
  -3  -2   1 2566.14  124.39
  -3  -2   1 2633.24  127.09
  -3  -2   1 2567.34  130.29
  -3  -2   1 2663.63  129.59
   2   2  -1  980.80   49.70
   2   2  -1 1001.70   52.49
   2   2  -1  990.00   52.09
   2   2  -1  991.10   47.30
  -2  -2   1  979.80   51.49
  -2  -2   1 1034.00   47.00
  -2  -2   1  971.80   52.09
  -2  -2   1  975.00   50.19
   1   2  -1 8365.46  382.56
   1   2  -1 8032.40  379.46
  -1  -2   1 8287.77  384.56
  -1  -2   1 8155.98  379.76
  -1  -2   1 8281.37  382.26
   0   2  -1  340.97   19.80
   0   2  -1  369.36   19.60
   0   2  -1  364.36   20.60
   0   2  -1  366.76   22.60
   0  -2   1  367.86   19.30
   0  -2   1  346.77   20.00
   0  -2   1  362.46   19.00
   0  -2   1  399.36   21.00
   0  -2   1  335.47   22.10
  -1   2  -1  571.94   31.60
  -1   2  -1  569.34   31.20
  -1   2  -1  573.04   27.60
  -1   2  -1  574.14   26.40
  -1   2  -1  504.35   29.10
   1  -2   1  599.54   27.70
   1  -2   1  560.64   31.00
   1  -2   1  515.45   30.70
   1  -2   1  566.34   26.40
  -2   2  -1 3109.59  144.29
  -2   2  -1 3047.99  147.39
  -2   2  -1 3068.19  143.99
  -2   2  -1 3127.19  149.39
  -2   2  -1 2964.80  145.49
   2  -2   1 3259.47  144.79
   2  -2   1 3056.29  144.89
  -3   2  -1 1002.90   56.99
  -3   2  -1 1074.79   52.89
  -3   2  -1 1066.19   53.89
  -3   2  -1 1074.49   52.79
  -3   2  -1 1046.90   51.79
  -3   2  -1 1060.09   51.99
   3  -2   1 1072.19   53.49
  -4   2  -1  878.71   45.10
  -4   2  -1  825.72   48.80
  -4   2  -1  810.02   44.30
  -4   2  -1  853.41   42.30
  -4   2  -1  838.72   44.10
   4  -2   1  861.91   46.00
  -5   2  -1  615.44   32.90
  -5   2  -1  631.34   36.80
  -5   2  -1  630.64   40.50
  -5   2  -1  616.24   36.00
  -5   2  -1  618.64   34.60
   5  -2   1  743.73   39.20
  -6   2  -1   -0.50    3.00
  -6   2  -1    1.10    6.00
  -6   2  -1    4.10    3.10
  -6   2  -1    4.80    5.20
  -6   2  -1   -3.20    3.90
  -6   2  -1    4.00    2.50
   6  -2   1    1.00    4.30
  -7   2  -1  419.66   31.90
  -7   2  -1  418.06   24.50
  -7   2  -1  360.16   29.70
  -7   2  -1  360.16   27.70
  -7   2  -1  424.06   22.90
  -7   2  -1  370.06   26.80
   7  -2   1  396.66   30.20
  -8   2  -1   18.40    4.40
  -8   2  -1   14.00    4.50
  -8   2  -1   23.20    8.00
  -8   2  -1    9.40    5.90
  -8   2  -1   14.80    8.40
  -8   2  -1    7.80    5.40
   8  -2   1   15.40    7.90
  -9   2  -1  153.48   12.70
  -9   2  -1  156.38   21.90
  -9   2  -1  151.28   17.60
  -9   2  -1  142.89   20.30
  -9   2  -1  171.08   12.30
  -9   2  -1  160.88   16.70
 -10   2  -1  444.56   31.00
 -10   2  -1  420.96   25.70
 -10   2  -1  392.96   34.40
 -10   2  -1  453.65   25.40
 -11   2  -1  295.37   27.90
 -11   2  -1  281.57   18.40
 -11   2  -1  300.87   18.50
 -11   2  -1  210.68   22.50
 -11   2  -1  293.77   23.10
 -11  -1   1  276.97   23.70
 -11  -1   1  281.27   19.50
 -11  -1   1  280.17   24.80
 -11  -1   1  289.57   20.40
 -10  -1   1   83.49   13.60
 -10  -1   1   91.99   10.60
 -10  -1   1   83.99   14.30
 -10  -1   1   88.19    9.60
   9   1  -1   88.49   15.90
  -9  -1   1   73.89   12.70
  -9  -1   1   66.09   13.60
  -9  -1   1   83.69   13.70
  -9  -1   1   70.89    9.50
  -9  -1   1   80.09    8.90
   8   1  -1  165.78   20.40
  -8  -1   1  159.68   16.70
  -8  -1   1  160.08   17.80
  -8  -1   1  180.88   13.60
  -8  -1   1  152.78   21.80
  -8  -1   1  192.58   15.50
  -8  -1   1  211.38   19.20
   7   1  -1   46.90   13.30
   7   1  -1   66.69   13.20
  -7  -1   1   53.79   10.60
  -7  -1   1   53.09   12.80
  -7  -1   1   57.59    7.10
  -7  -1   1   61.59    9.00
  -7  -1   1   49.60    9.30
  -7  -1   1   42.60   10.10
   6   1  -1    3.80    5.80
   6   1  -1    3.90    5.90
  -6  -1   1    0.70    4.10
  -6  -1   1    0.50    2.40
  -6  -1   1    4.00    3.80
  -6  -1   1    7.80    4.10
  -6  -1   1   -0.90    6.50
   5   1  -1   77.89   13.30
   5   1  -1   61.79   10.90
  -5  -1   1   48.40    8.30
  -5  -1   1   61.89   10.50
  -5  -1   1   59.99   11.20
  -5  -1   1   45.60    5.80
  -5  -1   1   53.69    7.20
   4   1  -1  192.38   19.10
   4   1  -1  211.68   19.30
  -4  -1   1  172.28   14.30
  -4  -1   1  208.78   18.90
  -4  -1   1  207.58   14.20
  -4  -1   1  170.58   11.90
  -4  -1   1  210.18   17.60
   3   1  -1  668.53   35.60
   3   1  -1  721.23   38.80
   3   1  -1  709.73   39.30
  -3  -1   1  683.73   34.30
  -3  -1   1  662.23   38.50
  -3  -1   1  690.63   38.10
  -3  -1   1  675.93   35.60
  -3  -1   1  665.73   35.40
   2   1  -1 2407.86  106.89
   2   1  -1 2275.17  109.29
   2   1  -1 2234.98  106.59
   2   1  -1 2185.88  105.69
   2   1  -1 2289.77  109.69
  -2  -1   1 2244.88  107.69
  -2  -1   1 2311.47  106.59
  -2  -1   1 2270.57  109.09
  -2  -1   1 2224.78  109.39
  -2  -1   1 2165.88  106.29
   1   1  -1 4144.79  185.18
   1   1  -1 3970.60  187.08
  -1  -1   1 3842.02  187.18
  -1  -1   1 4024.00  184.98
   0   1  -1    0.70    1.10
   0   1  -1   -0.50    0.40
   0  -1   1   -0.40    0.50
   0  -1   1    1.20    1.60
  -2   1  -1 9999.00  463.05
  -3   1  -1 4717.53  224.88
  -3   1  -1 5001.20  224.48
  -3   1  -1 5015.00  223.38
  -3   1  -1 4542.85  227.68
  -3   1  -1 4872.41  226.08
   3  -1   1 4503.55  224.78
   3  -1   1 4928.51  226.88
  -4   1  -1 3126.59  145.89
  -4   1  -1 3031.40  148.79
  -4   1  -1 3056.39  144.79
  -4   1  -1 3095.59  150.78
  -4   1  -1 3085.39  147.49
   4  -1   1 3210.58  150.28
   4  -1   1 2940.61  147.69
  -5   1  -1  755.72   42.60
  -5   1  -1  785.62   39.50
  -5   1  -1  759.32   40.20
  -5   1  -1  725.83   43.60
  -5   1  -1  793.22   45.80
   5  -1   1  783.52   43.40
   5  -1   1  804.42   45.80
  -6   1  -1 1324.57   74.59
  -6   1  -1 1353.66   73.39
  -6   1  -1 1248.28   71.09
  -6   1  -1 1276.97   73.79
  -6   1  -1 1365.76   67.59
   6  -1   1 1590.04   77.09
   6  -1   1 1472.35   73.39
  -7   1  -1 1321.87   75.89
  -7   1  -1 1320.07   75.49
  -7   1  -1 1438.96   69.19
  -7   1  -1 1391.46   75.19
  -7   1  -1 1357.96   72.89
  -7   1  -1 1416.36   68.49
   7  -1   1 1311.37   76.79
  -8   1  -1  798.52   49.50
  -8   1  -1  812.32   43.00
  -8   1  -1  793.02   49.80
  -8   1  -1  834.12   50.99
  -8   1  -1  782.52   42.30
  -8   1  -1  762.62   46.90
   8  -1   1  817.12   52.49
  -9   1  -1  720.83   46.50
  -9   1  -1  645.84   42.90
  -9   1  -1  755.22   47.40
  -9   1  -1  711.53   47.10
  -9   1  -1  731.43   39.20
  -9   1  -1  687.83   38.50
   9  -1   1  749.92   49.99
 -10   1  -1  231.38   24.80
 -10   1  -1  276.27   18.30
 -10   1  -1  257.77   25.10
 -10   1  -1  259.37   23.00
 -10   1  -1  298.47   19.10
 -11   1  -1   16.60    8.90
 -11   1  -1   26.40    5.40
 -11   1  -1   31.10    6.40
 -12   0   1  502.55   36.60
 -12   0   1  502.25   27.40
 -12   0   1  467.45   27.10
 -11   0   1  283.87   26.30
 -11   0   1  324.77   18.90
 -11   0   1  240.28   24.80
 -11   0   1  288.17   18.60
 -10   0   1  321.47   19.10
 -10   0   1  274.87   25.60
 -10   0   1  305.27   19.60
 -10   0   1  319.57   27.50
  -9   0   1 1477.85   83.99
  -9   0   1 1593.94   75.29
  -9   0   1 1423.46   82.79
  -9   0   1 1533.85   84.99
  -9   0   1 1579.74   76.19
  -8   0   1 1475.95   88.49
  -8   0   1 1700.23   79.39
  -8   0   1 1533.25   87.49
  -8   0   1 1653.03   88.69
  -8   0   1 1684.73   80.49
  -8   0   1 1688.43   87.79
   7   0  -1  683.23   47.60
  -7   0   1  725.63   47.00
  -7   0   1  864.21   47.90
  -7   0   1  814.82   49.30
  -7   0   1  816.22   48.40
  -7   0   1  784.02   39.60
  -7   0   1  808.72   40.90
   6   0  -1  958.80   55.99
  -6   0   1 1028.30   56.79
  -6   0   1  974.00   54.39
  -6   0   1  972.70   47.30
  -6   0   1  932.11   54.79
   5   0  -1 1718.03   87.29
   5   0  -1 1676.43   87.99
  -5   0   1 1609.84   85.89
  -5   0   1 1625.34   85.29
  -5   0   1 1732.13   87.59
   4   0  -1  355.66   26.00
   4   0  -1  425.56   26.60
  -4   0   1  399.26   25.10
  -4   0   1  387.96   26.30
  -4   0   1  435.86   26.40
   3   0  -1  629.34   33.50
   3   0  -1  547.85   33.00
   3   0  -1  614.94   32.70
  -3   0   1  565.14   33.00
  -3   0   1  578.64   32.80
  -3   0   1  554.14   31.90
   2   0  -1 4209.98  193.38
   2   0  -1 4195.38  192.78
  -2   0   1 3615.54  192.08
  -2   0   1 4403.86  193.48
  -1   0  -1  162.18    9.50
  -1   0  -1  122.59    8.80
  -1   0  -1  146.89    8.30
  -1   0  -1  157.78    9.20
   1   0   1  152.08    9.50
   1   0   1  149.49    9.10
  -2   0  -1 1266.87   60.99
  -2   0  -1 1182.18   62.09
  -2   0  -1 1279.97   61.09
  -2   0  -1 1263.27   61.89
  -2   0  -1 1295.27   61.09
   2   0   1 1276.07   60.39
   2   0   1 1250.27   60.29
   2   0   1 1192.38   62.49
   2   0   1 1354.96   61.59
   2   0   1 1206.38   61.89
  -3   0  -1  352.86   22.70
  -3   0  -1  358.66   23.30
  -3   0  -1  370.86   21.20
  -3   0  -1  409.66   21.30
  -3   0  -1  384.56   22.20
   3   0   1  389.06   22.80
   3   0   1  377.26   24.10
  -4   0  -1  550.24   32.70
  -4   0  -1  559.34   33.60
  -4   0  -1  613.64   31.20
  -4   0  -1  541.65   34.30
  -4   0  -1  569.14   30.80
   4   0   1  617.44   34.20
   4   0   1  559.84   35.70
  -5   0  -1  427.36   27.40
  -5   0  -1  409.96   24.40
  -5   0  -1  384.36   26.20
  -5   0  -1  418.16   28.20
  -5   0  -1  432.96   24.30
  -5   0  -1  441.76   28.10
   5   0   1  432.16   27.90
   5   0   1  425.66   29.80
  -6   0  -1  963.00   59.89
  -6   0  -1 1165.18   57.09
  -6   0  -1 1079.79   60.09
  -6   0  -1 1187.08   57.59
  -6   0  -1 1019.40   61.69
  -6   0  -1 1157.28   61.59
   6   0   1 1132.19   61.89
   6   0   1 1174.08   65.19
  -7   0  -1 1189.08   65.19
  -7   0  -1 1232.18   60.99
  -7   0  -1 1145.29   63.99
  -7   0  -1 1181.58   65.39
  -7   0  -1 1055.19   65.59
  -7   0  -1 1230.58   60.49
   7   0   1 1162.88   66.19
   7   0   1 1145.59   68.99
  -8   0  -1 1486.45   76.09
  -8   0  -1 1478.95   80.69
  -8   0  -1 1464.55   81.69
  -8   0  -1 1386.56   82.79
  -8   0  -1 1609.84   77.29
  -8   0  -1 1581.14   82.49
   8   0   1 1556.14   87.29
   8   0   1 1508.75   83.19
  -9   0  -1 1136.79   69.39
  -9   0  -1 1307.47   64.89
  -9   0  -1 1279.47   65.19
  -9   0  -1 1199.78   68.99
  -9   0  -1 1252.77   70.49
   9   0   1 1285.97   76.49
 -10   0  -1  501.65   35.80
 -10   0  -1  493.65   35.10
 -10   0  -1  507.35   30.80
 -10   0  -1  529.05   31.00
 -10   0  -1  515.45   36.00
 -11   0  -1  395.26   29.10
 -11   0  -1  342.77   23.00
 -11   0  -1  348.67   23.20
 -11   0  -1  298.97   28.10
 -12   1   1   19.10    8.90
 -11   1   1   13.80    8.80
 -11   1   1    3.70    2.70
 -10   1   1   43.00    5.20
 -10   1   1   37.70    4.90
 -10   1   1   33.80   11.10
 -10   1   1   60.19   14.80
 -10   1   1   55.99   12.70
  -9   1   1  122.09    8.90
  -9   1   1  164.48   17.60
  -9   1   1  116.89    8.70
  -9   1   1  107.19   16.60
  -9   1   1  129.09   19.60
  -9   1   1  111.29   19.10
  -8   1   1  355.86   27.10
  -8   1   1  297.87   28.00
  -8   1   1  352.26   18.80
  -8   1   1  355.76   28.10
  -8   1   1  341.07   27.40
  -7   1   1 1021.20   58.39
  -7   1   1 1000.20   58.79
  -7   1   1  996.10   59.99
  -7   1   1 1053.49   59.59
  -6   1   1   61.19   11.70
  -6   1   1   50.19   10.20
  -6   1   1   55.99   10.90
  -5   1   1 1427.16   74.69
  -5   1   1 1409.86   73.99
  -5   1   1 1373.66   73.49
  -4   1   1 5339.57  247.08
  -4   1   1 5176.48  246.88
  -4   1   1 5090.39  247.68
  -3   1   1 2901.31  141.49
  -3   1   1 2940.41  142.49
  -3   1   1 3005.30  141.39
   2  -1  -1 1910.21   97.49
  -2   1   1 2269.77   93.29
  -2   1   1 1937.31   95.59
  -2   1   1 1932.31   97.29
  -2   1   1 1951.90   93.09
   1  -1  -1   -0.40    0.30
  -1  -1  -1  212.68   13.10
  -1  -1  -1  200.68   12.40
  -1  -1  -1  211.68   13.20
  -1  -1  -1  204.38   13.90
  -1  -1  -1  202.88   10.90
   1   1   1  203.98   13.50
   1   1   1  217.88   13.00
   1   1   1  216.88   12.80
  -2  -1  -1 3691.23  170.78
  -2  -1  -1 3581.74  167.28
  -2  -1  -1 3537.55  168.88
  -2  -1  -1 3657.43  169.28
  -2  -1  -1 3650.23  170.28
   2   1   1 3447.76  167.58
   2   1   1 3541.35  169.58
   2   1   1 3661.83  171.18
   2   1   1 3514.35  168.58
   2   1   1 3581.84  169.78
  -3  -1  -1 2332.57  114.49
  -3  -1  -1 2374.06  117.89
  -3  -1  -1 2346.77  115.19
  -3  -1  -1 2341.87  116.49
  -3  -1  -1 2569.54  116.69
   3   1   1 2435.56  117.19
   3   1   1 2505.15  119.29
   3   1   1 2381.26  114.99
   3   1   1 2360.76  114.29
  -4  -1  -1 1154.28   58.29
  -4  -1  -1  937.31   57.49
  -4  -1  -1 1070.09   56.49
  -4  -1  -1 1042.30   59.99
  -4  -1  -1 1124.29   56.99
   4   1   1 1205.38   62.69
   4   1   1 1176.08   60.09
   4   1   1 1158.88   53.79
   4   1   1 1166.98   53.99
  -5  -1  -1  765.32   44.10
  -5  -1  -1  791.02   44.60
  -5  -1  -1  809.12   47.80
  -5  -1  -1  771.42   43.00
  -5  -1  -1  980.10   47.20
  -5  -1  -1  744.43   43.80
   5   1   1  818.32   47.20
   5   1   1  863.81   49.99
  -6  -1  -1  453.85   29.00
  -6  -1  -1  465.95   27.70
  -6  -1  -1  467.15   28.90
  -6  -1  -1  460.45   29.20
  -6  -1  -1  471.45   32.80
   6   1   1  491.75   35.10
   6   1   1  411.16   31.30
  -7  -1  -1   -1.20    3.20
  -7  -1  -1   -1.10    4.50
  -7  -1  -1   -2.00    5.80
  -7  -1  -1    4.10    4.80
  -7  -1  -1    1.20    3.40
  -7  -1  -1    2.40    5.10
   7   1   1   11.50    7.90
   7   1   1    4.90    7.00
  -8  -1  -1   17.70    6.50
  -8  -1  -1   38.20    8.30
  -8  -1  -1   27.20    6.90
  -8  -1  -1   33.20    9.10
  -8  -1  -1   29.20    6.70
  -8  -1  -1    7.80    6.40
   8   1   1   30.70   11.90
   8   1   1   25.00    9.90
  -9  -1  -1    8.60    4.30
  -9  -1  -1   18.80    7.20
  -9  -1  -1    5.50    6.30
  -9  -1  -1    5.10    6.10
  -9  -1  -1    4.40    3.80
   9   1   1   11.30    7.50
   9   1   1   15.30    9.00
 -10  -1  -1   37.40    9.80
 -10  -1  -1   42.30    8.30
 -10  -1  -1   28.80    7.50
 -10  -1  -1   27.90    7.30
  10   1   1   39.50   13.60
  10   1   1   33.40    9.50
 -11  -1  -1  128.99   12.70
 -11  -1  -1  106.49   12.60
 -11  -1  -1   95.09   15.00
 -11  -1  -1  102.99   15.10
 -12   2   1  429.26   36.20
 -12   2   1  415.86   31.20
 -11   2   1  493.05   39.00
 -11   2   1  457.85   32.90
 -10   2   1  396.16   27.70
 -10   2   1  395.56   33.40
 -10   2   1  277.77   27.10
  -9   2   1  235.78   23.50
  -9   2   1  343.97   27.80
  -9   2   1  309.17   28.90
  -9   2   1  323.97   25.90
  -8   2   1  890.11   54.79
  -8   2   1  950.20   55.79
  -8   2   1  933.91   57.59
  -8   2   1 1010.00   60.19
  -7   2   1  245.78   21.70
  -7   2   1  278.37   24.00
  -7   2   1  252.47   24.50
  -7   2   1  272.57   22.30
  -6   2   1   15.70    7.20
  -6   2   1    8.50    5.40
  -6   2   1   11.00    5.40
  -5   2   1   16.40    6.20
  -5   2   1   21.00    6.20
  -5   2   1   22.30    7.90
  -4   2   1  120.39    7.70
  -4   2   1  100.09   13.00
  -4   2   1  138.89   11.70
  -4   2   1  129.59    8.30
  -4   2   1  146.99   13.10
  -4   2   1  134.69   14.80
  -3   2   1 1067.59   50.29
  -3   2   1 1034.60   51.29
  -3   2   1 1044.50   54.79
  -3   2   1 1040.60   49.90
  -3   2   1 1057.89   51.39
  -3   2   1  852.71   48.70
   2  -2  -1   79.29    7.00
   2  -2  -1  104.49    8.70
   2  -2  -1  101.29    7.60
   2  -2  -1   99.89   12.50
  -2   2   1  101.99    6.90
  -2   2   1   93.29    8.60
  -2   2   1  106.19    8.10
  -2   2   1   99.19    8.40
  -2   2   1  119.29   13.50
   1  -2  -1   87.69    9.00
   1  -2  -1   79.69    5.30
   1  -2  -1   78.39    6.90
   1  -2  -1   87.39    8.40
  -1   2   1   67.09    8.20
  -1   2   1   85.89    7.60
  -1   2   1   74.19    8.80
  -1   2   1   89.09    5.40
  -1   2   1   66.79    6.50
   0  -2  -1 5275.57  253.87
   0  -2  -1 5452.25  256.87
   0  -2  -1 5469.25  253.47
   0  -2  -1 5576.44  254.27
   0   2   1 5320.17  253.77
   0   2   1 5513.85  254.37
   0   2   1 5542.15  253.77
   0   2   1 5499.05  257.27
  -1  -2  -1 2330.27  105.99
  -1  -2  -1 2205.48  106.69
  -1  -2  -1 2022.60  102.99
  -1  -2  -1 2207.08  106.19
  -1  -2  -1 2116.69  108.19
   1   2   1 2289.17  106.79
   1   2   1 2228.68  108.69
   1   2   1 2160.38  106.39
   1   2   1 2197.68  102.79
   1   2   1 2329.37  106.39
  -2  -2  -1 1483.75   79.19
  -2  -2  -1 1537.95   77.09
  -2  -2  -1 1501.95   78.19
  -2  -2  -1 1625.04   72.99
  -2  -2  -1 1613.64   77.79
   2   2   1 1571.54   77.09
   2   2   1 1512.45   78.79
   2   2   1 1626.14   78.09
  -3  -2  -1 2499.85  126.59
  -3  -2  -1 2573.64  126.19
  -3  -2  -1 2647.44  128.69
  -3  -2  -1 2554.74  122.09
  -3  -2  -1 2698.03  128.79
   3   2   1 2588.34  127.39
   3   2   1 2658.23  129.69
   3   2   1 2628.74  125.49
   3   2   1 2635.14  127.89
  -4  -2  -1 3432.76  166.58
  -4  -2  -1 3371.76  165.38
  -4  -2  -1 3391.56  160.78
  -4  -2  -1 3420.46  161.38
  -4  -2  -1 3374.96  167.48
  -4  -2  -1 3395.06  164.18
   4   2   1 3425.36  169.28
   4   2   1 3514.15  167.28
   4   2   1 3394.16  162.48
   4   2   1 3459.25  164.08
  -5  -2  -1 1399.46   78.39
  -5  -2  -1 1591.74   75.39
  -5  -2  -1 1482.15   77.19
  -5  -2  -1 1360.86   75.89
  -5  -2  -1 1418.36   72.09
  -5  -2  -1 1432.06   72.59
   5   2   1 1457.15   70.99
   5   2   1 1533.05   78.79
   5   2   1 1453.35   80.69
   5   2   1 1461.65   71.39
  -6  -2  -1  552.34   31.60
  -6  -2  -1  562.84   32.10
  -6  -2  -1  592.24   38.40
  -6  -2  -1  563.64   35.50
  -6  -2  -1  550.54   33.40
  -6  -2  -1  538.15   35.10
   6   2   1  541.15   37.20
   6   2   1  524.85   39.20
  -7  -2  -1 1699.53   85.89
  -7  -2  -1 1716.23   87.59
  -7  -2  -1 1687.33   93.19
  -7  -2  -1 1692.73   86.29
  -7  -2  -1 1756.92   89.99
  -7  -2  -1 1621.44   89.79
   7   2   1 1738.63   96.59
   7   2   1 1743.53   93.49
  -8  -2  -1 1074.89   57.59
  -8  -2  -1 1009.40   57.69
  -8  -2  -1 1095.79   62.09
  -8  -2  -1 1033.30   58.59
  -8  -2  -1 1079.19   60.69
   8   2   1 1108.79   68.89
   8   2   1 1177.68   66.39
  -9  -2  -1  320.37   27.00
  -9  -2  -1  342.17   23.50
  -9  -2  -1  303.17   23.40
  -9  -2  -1  334.37   24.20
  -9  -2  -1  356.86   26.00
   9   2   1  329.37   32.40
   9   2   1  350.36   30.50
 -10  -2  -1  461.55   30.50
 -10  -2  -1  501.85   33.50
 -10  -2  -1  472.05   31.60
 -10  -2  -1  511.25   32.50
  10   2   1  511.45   38.90
  10   2   1  462.85   41.00
 -11  -2  -1  184.38   18.20
 -11  -2  -1  176.98   17.30
 -11  -2  -1  188.48   16.30
 -11  -2  -1  152.68   17.00
  11   2   1  253.07   24.40
 -12   3   1  284.27   23.80
 -12   3   1  276.17   24.90
 -12   3   1  273.97   29.40
 -11   3   1  354.66   34.40
 -11   3   1  378.76   27.70
 -10   3   1  408.26   32.90
 -10   3   1  440.16   34.00
 -10   3   1  505.25   32.00
 -10   3   1  454.35   38.80
  -9   3   1  849.72   58.39
  -9   3   1  862.51   50.79
  -9   3   1  900.91   53.49
  -9   3   1  910.61   43.90
  -9   3   1  831.22   52.99
  -9   3   1  928.31   45.60
  -9   3   1  854.51   56.29
  -8   3   1 2126.69  104.69
  -8   3   1 2355.16  121.29
  -8   3   1 2238.58  111.69
  -8   3   1 2177.68  114.19
  -8   3   1 2251.67  118.69
  -8   3   1 2324.37  106.89
  -8   3   1 2021.40  112.69
  -7   3   1  911.51   44.00
  -7   3   1  859.01   54.79
  -7   3   1  869.61   51.69
  -7   3   1  817.82   55.69
  -7   3   1  896.91   45.80
  -7   3   1  890.91   50.89
  -7   3   1  895.41   49.40
  -6   3   1 1696.73   86.99
  -6   3   1 1803.12   92.89
  -6   3   1 1760.82   88.79
  -6   3   1 1647.54   85.69
  -6   3   1 1619.24   81.29
  -5   3   1 3334.37  157.38
  -5   3   1 3193.08  164.28
  -5   3   1 3210.78  160.68
  -5   3   1 3390.56  155.68
  -5   3   1 3422.76  159.08
  -5   3   1 3242.88  159.08
  -4   3   1 1986.00   95.89
  -4   3   1 1918.41   95.79
  -4   3   1 1941.41   95.49
  -4   3   1 1990.10  101.29
  -4   3   1 1932.11   94.09
  -4   3   1 1968.00   94.09
   3  -3  -1 3612.34  168.48
   3  -3  -1 3568.74  170.68
   3  -3  -1 3679.43  168.98
  -3   3   1 3595.44  170.48
  -3   3   1 3487.25  174.78
  -3   3   1 3616.44  168.08
  -3   3   1 3619.34  172.18
   2  -3  -1 1098.09   56.89
   2  -3  -1 1213.18   58.69
   2  -3  -1 1187.58   54.49
   2  -3  -1 1089.29   56.99
  -2   3   1 1098.79   56.89
  -2   3   1 1170.58   60.09
  -2   3   1 1142.99   60.29
   1  -3  -1   15.90    6.00
   1  -3  -1   14.10    4.30
   1  -3  -1   10.70    2.50
   1  -3  -1    8.30    3.80
   1  -3  -1    9.00    4.70
  -1   3   1    6.00    4.80
  -1   3   1    7.10    2.60
  -1   3   1    7.90    3.90
  -1   3   1   12.70    4.20
  -1   3   1   12.60    5.50
   0  -3  -1 1673.33   85.19
   0  -3  -1 1577.34   80.99
   0  -3  -1 1668.73   80.19
   0  -3  -1 1671.13   83.09
   0  -3  -1 1706.33   81.49
   0   3   1 1648.14   85.59
   0   3   1 1533.65   82.39
   0   3   1 1706.63   80.99
   0   3   1 1815.32   82.19
   0   3   1 1648.64   80.69
  -1  -3  -1  404.36   21.30
  -1  -3  -1  396.86   23.80
  -1  -3  -1  400.16   23.80
  -1  -3  -1  401.56   25.10
  -1  -3  -1  369.76   26.70
   1   3   1  421.06   25.00
   1   3   1  369.46   27.00
   1   3   1  410.76   21.00
   1   3   1  415.46   24.70
   1   3   1  422.56   24.60
  -2  -3  -1    6.60    4.00
  -2  -3  -1    5.60    4.20
  -2  -3  -1    2.40    3.00
  -2  -3  -1    1.60    4.70
   2   3   1    1.60    4.30
   2   3   1    1.40    2.80
   2   3   1   12.40    5.30
  -3  -3  -1  174.08   17.10
  -3  -3  -1  181.28   15.80
  -3  -3  -1  195.28   15.80
  -3  -3  -1  157.98   16.00
   3   3   1  189.18   16.80
   3   3   1  164.98   17.50
   3   3   1  223.28   15.70
   3   3   1  210.28   18.00
  -4  -3  -1    5.80    4.70
  -4  -3  -1    5.20    1.90
  -4  -3  -1   -3.10    2.40
  -4  -3  -1    2.80    1.30
  -4  -3  -1    0.40    4.50
  -4  -3  -1    6.60    4.60
   4   3   1    5.40    5.90
   4   3   1   -0.20    3.40
   4   3   1    5.60    5.30
   4   3   1    3.70    3.20
  -5  -3  -1   83.89   10.90
  -5  -3  -1   93.19   12.80
  -5  -3  -1   86.19    7.20
  -5  -3  -1   98.09   14.10
  -5  -3  -1  104.09   15.40
  -5  -3  -1   88.09    6.70
   5   3   1   81.49    9.10
   5   3   1  103.49   17.00
   5   3   1   83.29   11.70
   5   3   1   73.89   13.50
  -6  -3  -1  340.37   20.30
  -6  -3  -1  359.56   25.30
  -6  -3  -1  353.06   19.80
  -6  -3  -1  341.87   27.10
  -6  -3  -1  319.07   25.10
  -6  -3  -1  317.77   27.30
   6   3   1  340.37   28.30
   6   3   1  353.96   30.60
   6   3   1  363.86   20.40
   6   3   1  357.66   21.00
  -7  -3  -1 1120.99   55.49
  -7  -3  -1 1181.78   64.69
  -7  -3  -1 1040.50   55.89
  -7  -3  -1 1041.00   64.99
  -7  -3  -1 1076.59   62.79
  -7  -3  -1 1184.28   61.89
   7   3   1  978.70   67.29
   7   3   1 1191.78   67.19
  -8  -3  -1  992.80   52.09
  -8  -3  -1  915.01   57.99
  -8  -3  -1 1023.90   59.69
  -8  -3  -1 1044.40   51.69
  -8  -3  -1 1061.49   57.49
   8   3   1  992.30   65.59
   8   3   1  958.00   62.19
  -9  -3  -1  829.02   47.30
  -9  -3  -1  974.70   53.49
  -9  -3  -1  873.21   47.00
  -9  -3  -1  942.21   55.29
   9   3   1  931.51   62.79
   9   3   1  874.51   58.59
 -10  -3  -1  439.36   25.60
 -10  -3  -1  479.35   31.40
 -10  -3  -1  355.36   25.20
 -10  -3  -1  439.16   32.60
  10   3   1  475.05   37.30
  10   3   1  453.35   40.10
 -11  -3  -1  390.56   28.40
 -11  -3  -1  376.86   29.40
 -11  -3  -1  363.36   22.50
 -11  -3  -1  380.56   23.20
  11   3   1  364.66   33.40
 -12   4   1  117.69   21.50
 -12   4   1  138.49   15.30
 -12   4   1  138.79   16.80
 -11   4   1    3.40    8.50
 -11   4   1   13.80    6.50
 -11   4   1    4.50    5.80
 -10   4   1   30.50   13.20
 -10   4   1   41.90    9.30
 -10   4   1   37.80    8.80
 -10   4   1   44.80    6.10
 -10   4   1   47.40    7.70
 -10   4   1   46.80   10.60
 -10   4   1   23.40   11.30
  -9   4   1   -0.20    8.70
  -9   4   1   21.00    6.30
  -9   4   1   25.00    4.80
  -9   4   1   17.70    5.60
  -9   4   1   14.20    7.20
  -9   4   1   20.10    6.70
  -9   4   1   39.00    9.00
  -8   4   1  251.27   25.50
  -8   4   1  245.78   22.30
  -8   4   1  260.47   27.70
  -8   4   1  276.87   20.60
  -8   4   1  284.57   22.20
  -8   4   1  272.77   19.30
  -8   4   1  272.17   17.20
  -8   4   1  282.57   21.00
  -7   4   1  541.05   35.90
  -7   4   1  540.65   41.60
  -7   4   1  595.74   30.90
  -7   4   1  565.34   33.80
  -7   4   1  564.04   40.50
  -7   4   1  510.35   32.50
  -7   4   1  530.45   32.40
  -7   4   1  561.34   34.30
  -6   4   1  596.54   33.90
  -6   4   1  537.75   31.90
  -6   4   1  571.04   31.60
  -6   4   1  581.24   40.20
  -6   4   1  578.54   36.00
  -6   4   1  567.64   33.60
  -5   4   1 1481.45   69.49
  -5   4   1 1394.36   70.69
  -5   4   1 1283.27   77.09
  -5   4   1 1397.26   73.19
  -5   4   1 1459.15   70.59
  -5   4   1 1378.46   71.39
   4  -4  -1 4436.56  205.68
   4  -4  -1 4474.25  209.58
   4  -4  -1 4341.47  205.88
  -4   4   1 4469.35  209.08
  -4   4   1 4349.26  215.08
  -4   4   1 4522.25  205.78
  -4   4   1 4400.56  211.88
  -4   4   1 4665.23  207.48
  -4   4   1 4002.40  208.28
   3  -4  -1 2894.71  138.79
   3  -4  -1 2898.71  137.59
   3  -4  -1 2986.60  138.49
  -3   4   1 2826.12  141.89
  -3   4   1 2961.20  134.09
  -3   4   1 2935.01  143.29
  -3   4   1 2567.14  138.19
  -3   4   1 2934.81  138.19
   2  -4  -1 1441.66   65.69
   2  -4  -1 1345.47   72.09
   2  -4  -1 1393.66   69.49
  -2   4   1 1432.26   69.49
  -2   4   1 1390.06   72.79
  -2   4   1 1321.47   73.69
  -2   4   1 1431.06   65.79
  -2   4   1 1327.97   70.69
   1  -4  -1 4796.02  241.78
   1  -4  -1 5259.17  234.88
   1  -4  -1 4789.72  239.38
   1  -4  -1 5154.18  237.88
  -1   4   1 5437.06  244.38
  -1   4   1 5155.38  239.98
  -1   4   1 4996.70  235.38
  -1   4   1 5012.40  237.78
  -1   4   1 4823.42  239.08
   0  -4  -1 7677.03  355.06
   0  -4  -1 7692.63  357.36
   0  -4  -1 7581.34  353.36
   0  -4  -1 7324.17  359.86
   0   4   1 7865.61  361.66
   0   4   1 6764.12  356.16
   0   4   1 7591.44  354.46
   0   4   1 8141.49  356.06
   0   4   1 7670.53  354.26
  -1  -4  -1 3434.96  178.18
  -1  -4  -1 3760.42  173.48
  -1  -4  -1 3816.02  173.98
  -1  -4  -1 3431.46  175.28
   1   4   1 3616.84  170.28
   1   4   1 3676.93  174.38
   1   4   1 3473.95  174.88
   1   4   1 3889.61  175.18
   1   4   1 3530.05  179.28
  -2  -4  -1 2828.22  131.59
  -2  -4  -1 2631.64  129.69
  -2  -4  -1 2408.56  128.59
  -2  -4  -1 2589.04  133.89
   2   4   1 2636.54  130.49
   2   4   1 2608.24  130.99
   2   4   1 2546.45  129.79
   2   4   1 2822.02  122.49
  -3  -4  -1 3106.99  154.08
  -3  -4  -1 3091.69  153.78
  -3  -4  -1 3013.10  156.88
  -3  -4  -1 3263.47  153.28
   3   4   1 3080.99  152.58
   3   4   1 3116.59  154.58
   3   4   1 3217.28  156.18
  -4  -4  -1  782.52   48.00
  -4  -4  -1  898.71   49.60
  -4  -4  -1  856.21   52.29
  -4  -4  -1  818.02   49.99
   4   4   1  905.51   51.29
   4   4   1  851.51   50.89
   4   4   1  958.00   53.59
   4   4   1  757.72   46.70
  -5  -4  -1  357.16   26.00
  -5  -4  -1  358.26   27.50
  -5  -4  -1  360.26   26.00
  -5  -4  -1  323.57   27.60
   5   4   1  381.76   30.40
   5   4   1  324.77   25.40
   5   4   1  303.17   22.50
   5   4   1  376.86   28.90
  -6  -4  -1  609.54   38.50
  -6  -4  -1  574.64   38.30
  -6  -4  -1  563.14   40.30
  -6  -4  -1  600.64   40.90
   6   4   1  588.24   36.10
   6   4   1  608.54   44.10
   6   4   1  604.34   41.80
   6   4   1  583.24   34.30
  -7  -4  -1   35.70    9.00
  -7  -4  -1   35.60    9.20
  -7  -4  -1   30.00    9.70
   7   4   1   44.50   12.80
   7   4   1   50.59   13.40
  -8  -4  -1    0.40    5.30
  -8  -4  -1    2.60    4.30
   8   4   1    8.00    7.90
   8   4   1   13.50    9.50
  -9  -4  -1    5.40    5.00
  -9  -4  -1   10.60    7.70
   9   4   1   15.10    9.30
   9   4   1   26.10   13.00
 -10  -4  -1    1.90    6.10
 -10  -4  -1    4.00    6.70
  10   4   1    0.90    7.30
  10   4   1   16.30   10.90
 -11   5   1  626.14   38.70
 -11   5   1  547.55   39.00
 -11   5   1  624.34   33.50
 -11   5   1  645.34   35.90
 -11   5   1  599.74   38.30
 -11   5   1  648.14   50.39
 -10   5   1  897.41   62.89
 -10   5   1  893.01   51.09
 -10   5   1  860.01   54.19
 -10   5   1  823.42   49.80
 -10   5   1  816.02   50.89
 -10   5   1  968.60   47.30
 -10   5   1  920.31   49.90
  -9   5   1  403.86   37.50
  -9   5   1  407.46   31.00
  -9   5   1  453.35   29.20
  -9   5   1  409.76   29.00
  -9   5   1  434.16   28.90
  -9   5   1  447.86   28.10
  -9   5   1  434.36   26.10
  -8   5   1  751.72   41.50
  -8   5   1  732.53   42.70
  -8   5   1  837.32   54.99
  -8   5   1  651.73   39.80
  -8   5   1  767.62   43.10
  -8   5   1  631.74   44.50
  -8   5   1  800.32   44.70
  -8   5   1  807.52   57.49
  -7   5   1  772.62   52.69
  -7   5   1  798.72   54.89
  -7   5   1  808.02   47.40
  -7   5   1  834.02   48.50
  -7   5   1  782.22   44.50
  -7   5   1  834.12   45.70
  -7   5   1  815.82   43.30
  -7   5   1  789.12   43.90
  -6   5   1    8.40    4.30
  -6   5   1   11.90    3.60
  -6   5   1   12.40    7.60
  -6   5   1   19.20    5.50
  -6   5   1   13.50    4.40
   5  -5  -1    3.40    1.40
  -5   5   1    2.20    3.00
  -5   5   1    3.90    2.80
  -5   5   1    3.90    2.10
  -5   5   1    8.50    4.10
  -5   5   1    0.50    5.40
   4  -5  -1  136.79   12.10
   4  -5  -1  145.89   11.40
   4  -5  -1  145.79   12.70
  -4   5   1  142.29    9.80
  -4   5   1  153.48    8.80
  -4   5   1  150.18   13.40
  -4   5   1  123.79   11.80
  -4   5   1  148.59   16.80
  -4   5   1  162.58   16.40
   3  -5  -1   90.19   10.90
   3  -5  -1  103.49   10.60
   3  -5  -1   95.69   10.20
  -3   5   1   90.49    6.00
  -3   5   1   74.59   13.20
  -3   5   1   77.19   10.20
  -3   5   1   89.19   14.30
  -3   5   1   86.29    9.90
   2  -5  -1   35.40    8.80
   2  -5  -1   34.60    8.40
   2  -5  -1   34.40    3.80
   2  -5  -1   43.20    7.80
  -2   5   1   27.80    8.50
  -2   5   1   38.30    4.80
  -2   5   1   50.09    8.60
  -2   5   1   31.70    8.70
  -2   5   1   43.50    9.10
   1  -5  -1   27.10    4.30
   1  -5  -1   26.90    7.60
   1  -5  -1   30.00    6.60
   1  -5  -1   20.80    6.50
  -1   5   1   28.30    7.70
  -1   5   1   25.50    7.60
  -1   5   1   18.50    7.10
  -1   5   1   43.90    8.20
  -1   5   1   19.00    4.60
   0  -5  -1 1086.49   64.09
   0  -5  -1 1190.38   61.99
   0  -5  -1 1154.58   58.99
   0  -5  -1 1112.79   56.69
   0   5   1 1021.60   60.29
   0   5   1 1186.98   60.09
   0   5   1 1093.59   57.99
   0   5   1 1136.99   58.09
   0   5   1 1083.59   65.29
  -1  -5  -1 2502.05  126.69
  -1  -5  -1 2632.14  133.39
  -1  -5  -1 2540.35  129.39
  -1  -5  -1 2522.75  125.89
   1   5   1 2596.04  123.49
   1   5   1 2598.94  128.99
   1   5   1 2647.04  128.39
   1   5   1 2611.74  127.49
  -2  -5  -1 1002.50   55.89
  -2  -5  -1 1055.29   61.79
  -2  -5  -1 1058.49   58.39
  -2  -5  -1  964.10   55.59
   2   5   1 1018.50   49.90
   2   5   1  987.10   57.39
   2   5   1 1043.80   57.49
   2   5   1 1077.79   58.09
   2   5   1 1043.90   49.30
   2   5   1  988.20   61.19
  -3  -5  -1  677.73   39.80
  -3  -5  -1  644.44   43.90
  -3  -5  -1  753.82   42.50
  -3  -5  -1  639.64   40.10
   3   5   1  680.73   42.40
   3   5   1  628.34   40.80
   3   5   1  631.84   39.40
   3   5   1  557.94   42.70
  -4  -5  -1 2467.65  129.79
  -4  -5  -1 2520.45  126.29
  -4  -5  -1 2359.26  125.49
  -4  -5  -1 2479.15  124.59
   4   5   1 2502.35  123.89
   4   5   1 2419.66  126.99
   4   5   1 2447.85  128.49
   4   5   1 2501.95  128.89
  -5  -5  -1 1517.15   77.59
  -5  -5  -1 1331.87   75.29
  -5  -5  -1 1357.76   79.99
  -5  -5  -1 1309.77   76.79
   5   5   1 1423.06   77.89
   5   5   1 1363.26   73.49
   5   5   1 1411.36   80.79
   5   5   1 1326.67   78.29
  -6  -5  -1  665.93   41.20
  -6  -5  -1  573.54   43.30
  -6  -5  -1  661.73   41.80
  -6  -5  -1  565.94   41.80
   6   5   1  617.84   39.90
   6   5   1  612.14   45.60
   6   5   1  583.74   36.80
   6   5   1  661.83   44.80
  -7  -5  -1 1287.57   72.19
  -7  -5  -1 1292.37   75.79
   7   5   1 1136.99   76.59
   7   5   1 1277.17   67.09
   7   5   1 1271.07   75.99
  -8  -5  -1  994.10   62.09
  -8  -5  -1 1098.29   66.59
   8   5   1 1075.89   68.09
   8   5   1 1073.39   70.19
  -9  -5  -1  268.97   24.90
  -9  -5  -1  284.97   27.50
   9   5   1  272.27   30.70
   9   5   1  366.16   33.10
 -10  -5  -1  146.79   20.20
 -10  -5  -1  146.89   18.10
  10   5   1  125.59   25.30
  10   5   1  204.78   24.70
 -11   6   1  359.36   25.70
 -11   6   1  360.76   25.90
 -11   6   1  320.77   35.10
 -11   6   1  378.06   26.70
 -11   6   1  339.57   24.50
 -11   6   1  349.47   22.80
 -10   6   1  520.35   29.10
 -10   6   1  462.55   31.70
 -10   6   1  464.45   28.90
 -10   6   1  476.85   42.20
 -10   6   1  393.96   29.10
 -10   6   1  468.55   30.50
 -10   6   1  399.56   32.90
  -9   6   1  582.34   34.60
  -9   6   1  536.15   32.70
  -9   6   1  583.54   34.10
  -9   6   1  544.25   35.10
  -9   6   1  617.94   48.20
  -9   6   1  532.05   38.20
  -9   6   1  615.04   38.70
  -8   6   1  950.60   53.69
  -8   6   1  797.62   51.39
  -8   6   1  862.81   48.30
  -8   6   1  851.61   47.20
  -8   6   1  798.62   45.50
  -8   6   1  949.11   49.99
  -8   6   1  928.91   61.79
  -7   6   1 1343.27   66.29
  -7   6   1 1145.79   73.69
  -7   6   1 1170.18   62.59
  -7   6   1 1253.47   70.19
  -7   6   1 1168.68   75.99
  -7   6   1 1341.07   66.29
  -7   6   1 1190.18   61.19
  -6   6   1  330.77   19.90
  -6   6   1  377.06   24.40
  -6   6   1  289.07   28.30
  -6   6   1  312.37   26.80
  -6   6   1  354.96   23.50
  -6   6   1  383.66   32.80
  -6   6   1  323.67   18.50
   5  -6  -1 1650.63   81.29
   5  -6  -1 1655.13   80.49
   5  -6  -1 1632.54   84.09
  -5   6   1 1575.34   84.49
  -5   6   1 1668.13   77.39
  -5   6   1 1710.53   83.79
  -5   6   1 1584.04   90.69
  -5   6   1 1605.44   78.39
   4  -6  -1 3234.88  159.08
   4  -6  -1 3186.78  157.28
   4  -6  -1 3265.97  158.28
  -4   6   1 3222.08  159.78
  -4   6   1 3229.58  164.48
  -4   6   1 3424.86  158.08
  -4   6   1 3212.88  151.68
  -4   6   1 3283.07  151.08
   3  -6  -1 3094.39  151.68
   3  -6  -1 3047.30  141.29
   3  -6  -1 3160.28  148.19
  -3   6   1 3146.69  156.18
  -3   6   1 3106.39  141.59
  -3   6   1 3054.59  147.59
  -3   6   1 2703.03  149.09
  -3   6   1 2987.00  152.58
   2  -6  -1 2527.35  122.29
   2  -6  -1 2507.85  124.39
   2  -6  -1 2512.35  116.39
   2  -6  -1 2513.55  127.29
  -2   6   1 2500.45  130.39
  -2   6   1 2382.86  124.79
  -2   6   1 2527.45  117.39
  -2   6   1 2145.89  123.29
  -2   6   1 2639.14  122.39
   1  -6  -1  856.11   41.10
   1  -6  -1  772.42   50.09
   1  -6  -1  689.23   46.00
   1  -6  -1  762.62   44.50
  -1   6   1  837.82   46.20
  -1   6   1  770.92   44.80
  -1   6   1  883.51   53.69
  -1   6   1  803.62   42.20
  -1   6   1  821.82   47.60
   0  -6  -1  534.05   40.60
   0  -6  -1  632.84   33.90
   0  -6  -1  684.33   40.10
   0  -6  -1  607.24   36.00
   0   6   1  616.94   35.20
   0   6   1  527.35   37.30
   0   6   1  592.94   35.20
   0   6   1  647.04   37.40
  -1  -6  -1  268.27   25.90
  -1  -6  -1  292.07   21.40
  -1  -6  -1  285.77   23.80
  -1  -6  -1  322.97   21.20
   1   6   1  314.27   22.40
   1   6   1  278.27   22.80
   1   6   1  279.77   18.60
   1   6   1  278.87   19.30
   1   6   1  321.37   23.20
  -2  -6  -1  183.18   20.70
  -2  -6  -1  199.88   16.90
  -2  -6  -1  178.18   16.60
  -2  -6  -1  172.98   18.20
   2   6   1  192.28   18.20
   2   6   1  180.48   11.30
   2   6   1  165.08   16.90
   2   6   1  202.48   18.40
   2   6   1  171.28   11.70
   2   6   1  160.88   20.70
  -3  -6  -1  116.29   15.60
  -3  -6  -1  111.99   13.90
  -3  -6  -1  117.29   13.80
  -3  -6  -1  138.79   21.20
   3   6   1  125.59   18.00
   3   6   1  128.29   21.00
   3   6   1  106.09   16.80
   3   6   1  109.39   13.70
  -4  -6  -1  114.39   15.80
  -4  -6  -1  104.89   15.80
   4   6   1  123.39   19.40
   4   6   1  110.79   18.40
   4   6   1   99.69   13.20
  -5  -6  -1  141.89   17.20
  -5  -6  -1  150.28   20.20
  -5  -6  -1  142.59   19.10
  -5  -6  -1  103.69   17.50
   5   6   1  158.18   23.00
   5   6   1  118.89   14.20
   5   6   1  129.99   21.50
   5   6   1  144.29   21.20
  -6  -6  -1  269.97   26.70
  -6  -6  -1  206.18   24.10
  -6  -6  -1  216.28   22.70
   6   6   1  253.27   25.90
   6   6   1  241.88   26.40
   6   6   1  254.07   23.80
  -7  -6  -1  124.69   21.00
  -7  -6  -1   99.69   16.80
   7   6   1   92.19   19.30
   7   6   1  105.49   15.90
   7   6   1  103.59   20.00
  -8  -6  -1  385.66   35.10
  -8  -6  -1  423.06   33.00
   8   6   1  418.46   36.70
   8   6   1  426.96   38.00
   8   6   1  385.96   25.10
  -9  -6  -1  294.17   30.00
  -9  -6  -1  317.77   28.30
   9   6   1  337.07   32.90
   9   6   1  301.07   33.50
 -10  -6  -1  131.89   18.10
 -10  -6  -1  135.09   22.50
  10   6   1  158.28   26.20
  10   6   1  124.39   24.90
 -11   7   1  141.59   13.00
 -11   7   1   83.49   12.20
 -11   7   1  126.09   11.60
 -11   7   1  129.79   15.40
 -11   7   1   83.29   19.90
 -11   7   1  127.99   13.90
 -10   7   1    4.00    5.50
 -10   7   1    5.20    3.40
 -10   7   1   17.90   13.30
 -10   7   1    3.40    4.10
 -10   7   1    3.40    5.00
 -10   7   1   -0.20    4.90
 -10   7   1    0.80    7.60
  -9   7   1    5.70    5.00
  -9   7   1   -6.60    6.50
  -9   7   1   11.00    5.80
  -9   7   1   -5.20    5.10
  -9   7   1   11.90    5.70
  -9   7   1    9.50    4.30
  -9   7   1    6.40    3.10
  -8   7   1   32.90    7.40
  -8   7   1   23.20    4.10
  -8   7   1   20.70   12.50
  -8   7   1   32.90    8.20
  -8   7   1   24.70    5.60
  -8   7   1   30.80    7.60
  -8   7   1   31.20    8.30
  -7   7   1  209.68   12.10
  -7   7   1  216.08   13.20
  -7   7   1  169.18   17.20
  -7   7   1  200.18   21.10
  -7   7   1  228.28   31.40
  -7   7   1  199.78   17.10
   6  -7  -1  171.78   11.20
   6  -7  -1  151.38   11.00
  -6   7   1  184.98   10.10
  -6   7   1  137.39   14.20
  -6   7   1  190.38   17.10
  -6   7   1  179.38   26.90
  -6   7   1  150.78   19.60
  -6   7   1  199.68   26.90
  -6   7   1  170.28    9.40
   5  -7  -1  512.65   33.40
   5  -7  -1  572.54   35.20
   5  -7  -1  573.94   33.20
  -5   7   1  601.84   37.10
  -5   7   1  594.94   34.90
  -5   7   1  569.74   41.40
  -5   7   1  613.14   43.70
  -5   7   1  507.15   39.90
   4  -7  -1 1309.57   72.49
   4  -7  -1 1443.66   75.49
   4  -7  -1 1437.46   73.19
  -4   7   1 1476.05   72.89
  -4   7   1 1321.57   78.19
  -4   7   1 1307.87   74.59
   3  -7  -1 2162.68  119.79
   3  -7  -1 2399.66  116.49
   3  -7  -1 2278.87  108.19
  -3   7   1 2373.46  119.19
  -3   7   1 2376.46  115.99
  -3   7   1 2315.37  108.79
  -3   7   1 2342.07  120.99
   2  -7  -1  879.71   51.89
   2  -7  -1  779.62   43.00
   2  -7  -1  928.01   55.49
   2  -7  -1  831.32   48.90
  -2   7   1  866.31   51.99
  -2   7   1  955.50   50.09
  -2   7   1  838.22   51.69
  -2   7   1  934.41   44.80
   1  -7  -1 1256.67   67.39
   1  -7  -1 1251.67   70.49
   1  -7  -1 1308.87   62.89
   1  -7  -1 1210.38   73.59
  -1   7   1 1380.26   68.89
  -1   7   1 1160.08   69.59
  -1   7   1 1293.37   64.59
  -1   7   1 1205.38   67.99
   0  -7  -1 2465.45  132.09
   0  -7  -1 2556.94  128.69
   0  -7  -1 2644.44  137.29
   0  -7  -1 2694.23  125.89
   0   7   1 2686.83  127.99
   0   7   1 2615.84  128.89
   0   7   1 2482.35  131.69
   0   7   1 2191.88  128.59
   0   7   1 2770.12  139.99
   0   7   1 2767.42  128.39
  -1  -7  -1 1515.85   88.69
  -1  -7  -1 1515.25   79.29
  -1  -7  -1 1568.84   85.09
  -1  -7  -1 1476.45   80.69
   1   7   1 1493.85   89.89
   1   7   1 1587.44   78.59
   1   7   1 1622.44   83.59
   1   7   1 1616.94   82.09
   1   7   1 1529.85   77.49
   1   7   1 1466.65   83.49
  -2  -7  -1 1979.50  104.69
  -2  -7  -1 2124.39  114.49
  -2  -7  -1 1955.70  105.29
  -2  -7  -1 2312.87  111.09
   2   7   1 2092.69  107.69
   2   7   1 2078.69  114.79
   2   7   1 2022.70   98.39
   2   7   1 2038.70  107.99
   2   7   1 1991.40   98.89
   2   7   1 1978.10  107.69
  -3  -7  -1 1972.70  103.99
  -3  -7  -1 2098.59  108.19
  -3  -7  -1 2012.70  104.29
  -3  -7  -1 1968.70  111.79
   3   7   1 2100.09  113.29
   3   7   1 2033.80  107.39
   3   7   1 2010.20  107.29
   3   7   1 1814.52  104.39
  -4  -7  -1 1146.99   66.79
  -4  -7  -1 1127.39   64.49
  -4  -7  -1 1094.49   70.19
  -4  -7  -1 1048.30   62.99
   4   7   1 1029.20   63.29
   4   7   1 1201.28   68.69
   4   7   1 1106.89   66.79
  -5  -7  -1  330.57   28.30
  -5  -7  -1  277.37   29.20
  -5  -7  -1  292.97   25.70
  -5  -7  -1  356.96   38.60
   5   7   1  304.67   29.00
   5   7   1  303.67   29.00
   5   7   1  273.47   28.60
  -6  -7  -1  418.36   34.40
  -6  -7  -1  424.56   37.90
   6   7   1  473.25   38.90
   6   7   1  429.36   35.20
   6   7   1  425.36   36.50
  -7  -7  -1  302.07   30.60
  -7  -7  -1  284.37   27.00
   7   7   1  295.97   30.20
   7   7   1  307.77   31.50
   7   7   1  280.47   27.10
  -8  -7  -1   59.09   15.40
  -8  -7  -1   50.59   12.10
   8   7   1   41.70   10.60
   8   7   1   70.69   17.70
   8   7   1   46.10   14.90
  -9  -7  -1   16.40    9.50
  -9  -7  -1   49.70   13.60
   9   7   1   38.50   15.00
   9   7   1   70.59   18.60
 -10   8   1  956.00   51.89
 -10   8   1  913.01   65.79
 -10   8   1  914.41   50.79
 -10   8   1  776.92   43.50
 -10   8   1 1004.20   58.09
 -10   8   1  785.72   44.20
  -9   8   1  499.15   32.40
  -9   8   1  424.16   33.00
  -9   8   1  479.05   30.50
  -9   8   1  439.86   24.20
  -9   8   1  447.16   23.60
  -9   8   1  479.75   36.80
  -9   8   1  405.46   40.10
  -8   8   1  422.06   22.10
  -8   8   1  424.86   21.90
  -8   8   1  492.85   32.20
  -8   8   1  433.66   29.40
  -8   8   1  528.15   38.30
  -8   8   1  465.95   41.30
  -7   8   1  789.62   46.60
  -7   8   1  757.02   48.40
  -7   8   1  846.52   55.49
  -7   8   1  887.11   59.69
   6  -8  -1  767.12   42.40
   6  -8  -1  759.42   43.00
   6  -8  -1  851.11   47.50
  -6   8   1  761.12   53.59
  -6   8   1  780.32   45.80
  -6   8   1  781.52   55.89
  -6   8   1  847.22   49.20
   5  -8  -1  243.58   19.20
   5  -8  -1  236.08   20.10
   5  -8  -1  264.37   20.30
  -5   8   1  224.28   24.60
  -5   8   1  234.38   19.30
  -5   8   1  238.48   26.40
  -5   8   1  230.38   21.20
  -5   8   1  239.68   26.10
   4  -8  -1  587.24   36.70
   4  -8  -1  631.04   37.90
   4  -8  -1  547.85   38.50
  -4   8   1  556.24   38.60
  -4   8   1  594.84   44.80
  -4   8   1  600.04   36.40
  -4   8   1  564.54   41.30
  -4   8   1  557.34   42.70
   3  -8  -1  445.76   34.30
   3  -8  -1  439.76   22.50
   3  -8  -1  462.35   30.60
  -3   8   1  457.95   33.20
  -3   8   1  473.65   31.00
  -3   8   1  472.45   36.10
  -3   8   1  442.36   33.70
  -3   8   1  451.45   38.60
  -3   8   1  469.05   23.30
   2  -8  -1   60.19    6.10
   2  -8  -1   90.49   17.00
   2  -8  -1   74.99   12.80
   2  -8  -1   71.89   11.60
  -2   8   1   53.59   12.60
  -2   8   1   65.49   11.50
  -2   8   1   53.89   12.00
  -2   8   1   78.49    7.90
  -2   8   1  103.59   16.10
  -2   8   1   87.69   15.40
   1  -8  -1   81.99   14.20
   1  -8  -1  132.19   13.80
   1  -8  -1  137.79   22.10
   1  -8  -1  128.79   10.50
  -1   8   1  141.49   15.40
  -1   8   1  132.39   12.40
  -1   8   1  145.29   16.60
  -1   8   1  125.09   15.00
  -1   8   1  135.79   22.40
  -1   8   1  154.28   17.20
   0  -8  -1  542.65   35.00
   0  -8  -1  561.14   39.10
   0  -8  -1  487.65   41.00
   0  -8  -1  558.14   31.90
   0   8   1  553.94   35.10
   0   8   1  525.25   33.80
   0   8   1  594.94   45.00
   0   8   1  497.95   33.40
   0   8   1  584.74   37.00
   0   8   1  518.25   37.70
  -1  -8  -1  997.10   57.39
  -1  -8  -1  946.91   54.99
  -1  -8  -1 1028.80   61.89
  -1  -8  -1 1057.59   66.39
   1   8   1 1009.60   54.79
   1   8   1  966.30   57.59
   1   8   1 1051.69   54.19
   1   8   1 1027.80   60.89
   1   8   1 1034.90   67.89
   1   8   1  982.00   59.39
  -2  -8  -1  610.84   44.00
  -2  -8  -1  641.04   41.00
  -2  -8  -1  706.43   49.70
  -2  -8  -1  603.54   39.30
   2   8   1  712.63   51.09
   2   8   1  634.24   43.10
   2   8   1  620.14   34.60
   2   8   1  668.13   44.00
   2   8   1  616.54   34.00
   2   8   1  666.33   42.90
  -3  -8  -1  182.88   19.10
  -3  -8  -1  230.88   26.60
  -3  -8  -1  219.18   20.70
  -3  -8  -1  216.08   23.40
   3   8   1  241.48   24.10
   3   8   1  225.58   27.10
   3   8   1  224.28   23.00
   3   8   1  207.08   21.30
  -4  -8  -1  442.76   34.70
  -4  -8  -1  373.86   36.40
  -4  -8  -1  400.86   30.90
   4   8   1  365.36   35.60
   4   8   1  418.36   34.10
   4   8   1  412.46   32.60
   4   8   1  419.66   34.40
  -5  -8  -1  697.73   53.09
  -5  -8  -1  792.32   50.59
   5   8   1  683.13   49.90
   5   8   1  629.84   48.90
   5   8   1  728.83   52.29
  -6  -8  -1  519.25   40.10
  -6  -8  -1  560.94   45.00
   6   8   1  488.15   42.00
   6   8   1  478.75   39.90
   6   8   1  527.75   42.60
  -7  -8  -1  905.21   57.59
  -7  -8  -1  775.32   58.69
   7   8   1  820.52   59.29
   7   8   1  798.22   54.99
   7   8   1  871.31   60.59
  -8  -8  -1  971.90   65.99
  -8  -8  -1  968.70   61.99
   8   8   1  874.91   64.39
   8   8   1  868.41   55.79
   8   8   1  977.60   66.89
 -10   9   1  350.06   31.70
 -10   9   1  335.97   25.00
 -10   9   1  305.27   36.00
 -10   9   1  347.77   27.00
  -9   9   1  303.97   27.70
  -9   9   1  328.27   35.80
  -9   9   1  362.06   33.10
  -9   9   1  357.96   27.60
  -9   9   1  323.57   24.60
  -8   9   1  392.66   35.90
  -8   9   1  435.36   31.80
  -8   9   1  433.06   39.90
  -8   9   1  430.46   29.40
  -7   9   1  515.95   33.80
  -7   9   1  470.55   35.60
  -7   9   1  560.04   43.50
  -7   9   1  560.94   45.80
   6  -9  -1 1398.56   73.79
   6  -9  -1 1459.85   77.59
  -6   9   1 1371.36   79.39
  -6   9   1 1440.06   87.69
  -6   9   1 1458.65   87.39
  -6   9   1 1443.36   76.49
   5  -9  -1 1492.05   81.69
   5  -9  -1 1540.55   81.19
  -5   9   1 1485.05   98.69
  -5   9   1 1392.06   83.69
  -5   9   1 1557.64   92.29
  -5   9   1 1601.84   81.49
  -5   9   1 1613.14   91.89
   4  -9  -1 1285.77   71.99
   4  -9  -1 1333.07   73.49
   4  -9  -1 1347.57   76.29
  -4   9   1 1237.98   74.79
  -4   9   1 1433.56   72.79
  -4   9   1 1316.37   79.99
  -4   9   1 1362.46   83.49
  -4   9   1 1261.37   77.29
   3  -9  -1 1611.14   92.39
   3  -9  -1 1920.41   91.89
   3  -9  -1 1590.64   95.49
   3  -9  -1 1727.03   80.39
  -3   9   1 1773.42  102.29
  -3   9   1 1706.03   94.49
  -3   9   1 1742.73   96.69
  -3   9   1 1710.53   94.29
  -3   9   1 1672.93   90.39
   2  -9  -1 2130.29  111.39
   2  -9  -1 2103.69  107.49
   2  -9  -1 1915.71   99.19
   2  -9  -1 2131.29  115.19
  -2   9   1 2116.49  108.19
  -2   9   1 1945.81  108.99
  -2   9   1 2025.90  101.09
  -2   9   1 2133.89  119.79
  -2   9   1 2126.59  111.89
  -2   9   1 2207.18  112.19
   1  -9  -1  901.01   59.49
   1  -9  -1  947.51   56.09
   1  -9  -1  970.90   64.19
   1  -9  -1  994.50   50.89
  -1   9   1  924.71   56.59
  -1   9   1 1015.20   60.59
  -1   9   1 1034.20   58.49
  -1   9   1 1037.60   68.69
  -1   9   1 1034.40   59.39
  -1   9   1  978.50   53.29
   0  -9  -1  379.66   31.30
   0  -9  -1  374.26   23.70
   0  -9  -1  348.57   26.70
   0  -9  -1  305.77   31.50
   0   9   1  397.96   26.40
   0   9   1  338.67   28.30
   0   9   1  344.37   26.70
   0   9   1  369.16   29.80
   0   9   1  327.37   35.00
   0   9   1  356.96   26.00
  -1  -9  -1  997.10   60.29
  -1  -9  -1  889.31   54.39
  -1  -9  -1  927.21   63.69
  -1  -9  -1  960.90   52.29
   1   9   1  930.61   50.89
   1   9   1  901.21   57.49
   1   9   1  905.61   51.59
   1   9   1  922.11   54.99
   1   9   1  914.71   65.59
   1   9   1  943.91   57.49
  -2  -9  -1  514.65   38.50
  -2  -9  -1  438.06   40.40
  -2  -9  -1  415.26   31.90
  -2  -9  -1  454.25   31.40
   2   9   1  469.35   35.40
   2   9   1  461.25   26.20
   2   9   1  433.86   26.50
   2   9   1  473.15   42.30
   2   9   1  461.85   34.40
   2   9   1  486.25   35.90
  -3  -9  -1   57.29   15.30
  -3  -9  -1   74.79   17.10
  -3  -9  -1   69.29   12.20
   3   9   1   83.09   15.60
   3   9   1   82.69   18.30
   3   9   1   88.19   16.50
   3   9   1  103.89   18.30
  -4  -9  -1   83.19   18.40
  -4  -9  -1   88.29   18.70
   4   9   1   93.29   17.70
   4   9   1   73.09   18.70
   4   9   1   92.69   17.90
  -5  -9  -1    7.10    7.40
  -5  -9  -1   16.00   12.30
   5   9   1   13.60    9.60
   5   9   1   19.90   10.20
   5   9   1   14.30   10.20
  -6  -9  -1   85.69   17.10
  -6  -9  -1  133.09   25.20
   6   9   1   90.99   19.20
   6   9   1   72.29   16.50
   6   9   1   80.69   18.20
  -7  -9  -1   53.89   14.30
   7   9   1  101.89   21.80
   7   9   1   99.49   18.30
   7   9   1  100.79   20.20
  -8  -9  -1   17.60   13.80
  -8  -9  -1   31.40   10.40
   8   9   1   40.80   14.00
   8   9   1   21.40   13.90
   8   9   1   42.90   15.10
  -9  10   1   74.09   13.70
  -9  10   1  114.89   24.90
  -9  10   1   78.09   17.10
  -9  10   1   74.49   12.50
  -8  10   1  152.88   19.60
  -8  10   1  173.48   17.00
  -8  10   1  175.88   28.50
  -8  10   1  171.08   23.20
   7 -10  -1    3.40    4.30
  -7  10   1   -0.20    6.00
  -7  10   1   -7.50    7.50
  -7  10   1    4.10    6.60
  -7  10   1   -0.50    4.50
   6 -10  -1  139.59   16.10
   6 -10  -1  120.99   14.60
  -6  10   1  143.29   16.00
  -6  10   1  136.89   17.20
  -6  10   1  154.48   25.50
  -6  10   1  198.08   30.30
   5 -10  -1   55.99   10.80
   5 -10  -1   43.40    9.90
  -5  10   1   56.79   11.20
  -5  10   1   34.60   14.50
  -5  10   1   60.99   16.60
  -5  10   1   43.60   12.00
   4 -10  -1  171.98   19.40
   4 -10  -1  169.78   17.60
  -4  10   1  185.58   27.50
  -4  10   1  153.08   19.20
  -4  10   1  137.59   23.40
  -4  10   1  161.78   23.00
  -4  10   1  194.48   18.50
   3 -10  -1  451.05   32.40
   3 -10  -1  510.15   36.30
  -3  10   1  491.05   43.50
  -3  10   1  438.06   35.20
  -3  10   1  422.96   34.50
  -3  10   1  463.65   37.60
  -3  10   1  437.06   32.40
   2 -10  -1  577.34   38.40
   2 -10  -1  665.73   43.40
   2 -10  -1  570.74   44.50
   2 -10  -1  532.85   30.40
  -2  10   1  586.54   32.50
  -2  10   1  554.34   38.90
  -2  10   1  539.25   41.00
  -2  10   1  636.94   50.49
  -2  10   1  557.04   41.30
  -2  10   1  564.44   39.50
   1 -10  -1  358.06   27.30
   1 -10  -1  370.86   31.80
   1 -10  -1  350.76   21.90
   1 -10  -1  321.97   32.30
  -1  10   1  324.67   29.70
  -1  10   1  379.46   24.40
  -1  10   1  309.07   27.50
  -1  10   1  341.77   26.60
  -1  10   1  354.16   28.50
  -1  10   1  357.86   36.70
   0 -10  -1  599.14   35.60
   0 -10  -1  614.64   48.20
   0 -10  -1  574.14   40.00
   0 -10  -1  678.43   46.20
   0  10   1  606.24   38.50
   0  10   1  613.34   44.00
   0  10   1  599.14   51.09
   0  10   1  604.64   38.50
   0  10   1  606.24   42.20
   0  10   1  616.94   39.70
  -1 -10  -1 1201.48   77.99
  -1 -10  -1 1098.19   63.69
  -1 -10  -1 1317.27   74.69
   1  10   1 1234.58   71.49
   1  10   1 1159.18   71.39
   1  10   1 1170.58   63.29
   1  10   1 1214.68   80.99
   1  10   1 1157.88   63.99
   1  10   1 1183.78   67.79
  -2 -10  -1  855.31   61.29
  -2 -10  -1  807.32   49.20
  -2 -10  -1  887.51   57.39
   2  10   1  827.02   44.20
   2  10   1  829.52   62.89
   2  10   1  855.91   55.19
   2  10   1  834.82   54.99
   2  10   1  812.02   52.69
   2  10   1  791.82   43.50
  -3 -10  -1  741.03   45.60
  -3 -10  -1  689.13   50.89
  -3 -10  -1  672.73   54.19
   3  10   1  690.93   49.80
   3  10   1  772.32   58.29
   3  10   1  703.23   48.90
  -4 -10  -1  885.81   64.59
  -4 -10  -1  876.51   59.59
   4  10   1  785.22   58.19
   4  10   1  908.91   65.19
   4  10   1  940.21   59.99
  -5 -10  -1  487.75   45.50
  -5 -10  -1  539.85   42.90
   5  10   1  502.65   42.20
   5  10   1  586.24   44.80
  -6 -10  -1  228.58   32.90
  -6 -10  -1  318.87   31.80
   6  10   1  336.87   33.50
   6  10   1  346.47   33.30
   6  10   1  287.47   32.80
  -7 -10  -1  262.27   35.10
  -7 -10  -1  262.37   29.30
   7  10   1  249.97   34.00
   7  10   1  338.57   34.50
   7  10   1  371.56   34.30
  -9  11   1  442.46   39.30
  -9  11   1  373.16   39.80
  -9  11   1  397.46   29.10
  -9  11   1  394.96   32.40
  -8  11   1  192.18   22.10
  -8  11   1  224.88   28.60
  -8  11   1  191.38   19.20
  -8  11   1  226.28   35.00
   7 -11  -1  504.45   31.00
  -7  11   1  510.35   44.40
  -7  11   1  480.15   37.30
  -7  11   1  497.75   34.40
  -7  11   1  473.45   43.80
   6 -11  -1  577.94   37.60
  -6  11   1  541.15   41.40
  -6  11   1  557.74   48.60
  -6  11   1  579.94   38.40
  -6  11   1  597.24   48.20
   5 -11  -1  375.76   29.60
  -5  11   1  361.86   38.10
  -5  11   1  368.96   35.30
  -5  11   1  381.26   32.30
  -5  11   1  366.56   28.70
   4 -11  -1  501.05   36.40
  -4  11   1  443.76   38.80
  -4  11   1  451.45   33.60
  -4  11   1  462.65   36.90
  -4  11   1  470.95   44.00
   3 -11  -1  566.24   41.00
  -3  11   1  568.04   42.80
  -3  11   1  524.25   41.00
  -3  11   1  589.54   50.19
  -3  11   1  535.25   37.80
  -3  11   1  473.95   38.90
   2 -11  -1   55.29    6.40
   2 -11  -1   44.00   12.70
  -2  11   1   42.70   11.90
  -2  11   1   55.29   13.80
  -2  11   1   50.59   12.10
  -2  11   1   58.79   16.80
  -2  11   1   47.50   13.40
   1 -11  -1   -3.20    7.20
   1 -11  -1   -2.10    3.50
   1 -11  -1  -15.90    6.40
  -1  11   1   -5.40    4.60
  -1  11   1   -5.50    5.50
  -1  11   1    2.00    7.00
  -1  11   1   -6.00    8.90
  -1  11   1    0.40    3.80
  -1  11   1    1.30    5.60
   0 -11  -1   52.29   13.10
   0 -11  -1   37.40   16.60
   0 -11  -1   65.49    9.80
   0  11   1   39.40   13.30
   0  11   1   80.79   13.60
   0  11   1   59.09   11.70
   0  11   1   69.59   19.00
   0  11   1   57.79   13.80
   0  11   1   80.59   12.70
  -1 -11  -1    1.60    9.50
  -1 -11  -1   11.80    5.60
  -1 -11  -1   18.10   10.90
   1  11   1   19.50   12.20
   1  11   1    5.60    5.30
   1  11   1    8.40    8.20
   1  11   1    2.10    5.70
   1  11   1    2.10    6.50
   1  11   1   10.80    5.60
  -2 -11  -1  138.29   16.60
  -2 -11  -1  146.59   24.20
  -2 -11  -1  178.28   26.90
   2  11   1  211.38   34.10
   2  11   1  182.78   20.20
   2  11   1  165.58   13.20
   2  11   1  147.49   12.70
   2  11   1  187.38   22.00
  -3 -11  -1   54.69   17.80
  -3 -11  -1   33.50   12.30
   3  11   1   44.50   13.10
   3  11   1   44.80   11.00
   3  11   1   36.00   13.10
  -4 -11  -1  177.78   30.20
   4  11   1  109.49   19.30
   4  11   1  162.58   30.10
   4  11   1  174.18   26.70
  -5 -11  -1  621.54   54.99
  -5 -11  -1  644.54   49.70
   5  11   1  663.03   49.90
   5  11   1  630.04   49.80
  -6 -11  -1  443.06   38.90
  -6 -11  -1  286.77   41.00
   6  11   1  374.86   37.40
   6  11   1  452.15   43.00
   6  11   1  431.66   38.60
  -8  12   1   83.29   20.60
  -8  12   1   90.09   22.20
  -8  12   1   68.59   15.60
   7 -12  -1  359.36   27.00
  -7  12   1  352.76   32.40
  -7  12   1  403.16   30.00
  -7  12   1  381.66   39.90
  -7  12   1  411.46   40.30
   6 -12  -1  628.44   42.60
  -6  12   1  680.23   43.50
  -6  12   1  642.24   51.39
  -6  12   1  674.03   55.89
  -6  12   1  622.74   46.80
   5 -12  -1 1032.70   61.79
  -5  12   1 1002.00   65.09
  -5  12   1 1015.90   60.69
  -5  12   1  952.30   72.39
  -5  12   1 1074.39   69.79
   4 -12  -1  733.63   50.89
  -4  12   1  680.13   50.29
  -4  12   1  692.23   58.19
  -4  12   1  738.43   47.10
  -4  12   1  668.13   51.49
   3 -12  -1  873.71   55.49
  -3  12   1  718.23   53.69
  -3  12   1  876.11   65.49
  -3  12   1  784.12   51.59
  -3  12   1  784.72   54.89
   2 -12  -1  731.43   37.40
   2 -12  -1  723.93   51.39
  -2  12   1  658.33   47.20
  -2  12   1  780.92   49.40
  -2  12   1  725.83   49.90
  -2  12   1  668.73   49.99
  -2  12   1  735.23   60.89
   1 -12  -1  477.95   28.00
   1 -12  -1  478.85   39.60
  -1  12   1  482.45   35.80
  -1  12   1  428.06   35.70
  -1  12   1  502.75   47.70
  -1  12   1  429.46   33.70
  -1  12   1  490.65   39.10
   0 -12  -1  448.06   28.70
   0 -12  -1  489.05   40.90
   0  12   1  460.95   46.20
   0  12   1  513.35   38.50
   0  12   1  449.86   31.90
   0  12   1  474.75   33.50
   0  12   1  477.65   38.70
   0  12   1  401.86   31.30
  -1 -12  -1  621.54   57.59
  -1 -12  -1  709.13   41.90
  -1 -12  -1  771.32   53.49
   1  12   1  603.04   40.20
   1  12   1  669.83   41.20
   1  12   1  746.13   50.39
   1  12   1  734.03   45.90
   1  12   1  722.73   59.99
  -2 -12  -1  647.34   49.40
  -2 -12  -1  525.55   38.80
  -2 -12  -1  545.05   51.09
   2  12   1  666.83   56.99
   2  12   1  623.84   34.10
   2  12   1  606.64   33.70
   2  12   1  625.64   43.40
   2  12   1  665.33   47.80
  -3 -12  -1   85.69   19.30
  -3 -12  -1  112.49   20.80
   3  12   1  127.19   21.50
   3  12   1   77.99   19.90
   3  12   1  112.09   18.80
  -4 -12  -1   86.59   17.20
  -4 -12  -1   54.19   17.90
   4  12   1  172.68   26.10
   4  12   1   88.49   17.50
   4  12   1   73.29   22.10
  -5 -12  -1   52.89   16.40
  -5 -12  -1   42.60   20.90
   5  12   1   51.69   18.30
   5  12   1   58.89   16.60
   5  12   1   51.89   14.00
   6 -13  -1    5.00    9.50
  -6  13   1   -9.30    9.20
  -6  13   1   -8.50    8.10
  -6  13   1    1.80   10.00
  -6  13   1    2.00    6.40
   5 -13  -1   11.80   10.50
  -5  13   1    8.60   12.20
  -5  13   1   11.50    9.40
  -5  13   1   16.90    8.20
  -5  13   1    5.40   10.50
   4 -13  -1    3.40   11.60
  -4  13   1   -4.00    7.50
  -4  13   1    1.10    6.40
  -4  13   1   -4.80    7.50
  -4  13   1   -5.90   10.40
   3 -13  -1   35.10   12.20
  -3  13   1   38.50   13.30
  -3  13   1   35.20   11.50
  -3  13   1   46.00   14.70
  -3  13   1   49.00   13.60
   2 -13  -1  216.18   13.80
   2 -13  -1  211.28   27.30
  -2  13   1  174.78   29.80
  -2  13   1  213.58   23.90
  -2  13   1  217.58   25.70
  -2  13   1  231.48   24.00
   1 -13  -1  396.56   24.10
   1 -13  -1  403.46   37.60
  -1  13   1  341.17   33.70
  -1  13   1  367.06   42.80
  -1  13   1  388.16   31.40
  -1  13   1  393.46   31.70
  -1  13   1  393.26   33.50
   0 -13  -1  513.35   43.30
   0 -13  -1  468.15   30.30
   0  13   1  500.65   34.30
   0  13   1  470.25   49.40
   0  13   1  528.05   40.60
   0  13   1  486.65   34.60
  -1 -13  -1  638.84   48.90
  -1 -13  -1  528.15   36.00
   1  13   1  572.24   36.20
   1  13   1  620.04   46.10
   1  13   1  569.34   36.00
   1  13   1  683.23   58.79
  -2 -13  -1  596.44   46.80
   2  13   1  533.55   29.30
   2  13   1  509.65   51.19
   2  13   1  479.95   28.80
   2  13   1  482.75   41.40
   2  13   1  528.75   39.20
  -3 -13  -1  305.17   34.60
   3  13   1  346.07   32.90
   3  13   1  295.07   39.50
  -4  14   1  140.59   24.10
  -4  14   1  152.78   24.60
  -4  14   1  204.18   37.20
  -4  14   1  209.68   22.00
   3 -14  -1  314.07   34.00
  -3  14   1  270.87   30.10
  -3  14   1  276.47   29.30
  -3  14   1  406.56   31.10
  -3  14   1  314.57   39.00
   2 -14  -1  161.88   11.10
   2 -14  -1  187.18   28.20
   2 -14  -1  173.78   11.70
  -2  14   1  199.58   22.60
  -2  14   1  166.88   25.30
  -2  14   1  182.78   33.30
  -2  14   1  184.28   22.20
   1 -14  -1   13.20   13.30
   1 -14  -1   28.90    6.60
  -1  14   1   16.80    8.70
  -1  14   1   38.40   11.70
  -1  14   1   12.10   14.20
   0 -14  -1   24.90   15.10
   0 -14  -1   29.90    8.50
   0  14   1   35.70   10.00
   0  14   1   34.30   12.20
   0  14   1   43.10   13.00
   0  14   1   30.00   15.70
  -1 -14  -1    7.80   11.00
  -1 -14  -1   17.30   14.70
   1  14   1    2.60    5.50
   1  14   1    7.00   15.50
   1  14   1    6.80    8.00
   1  14   1   14.80    9.20
   2  14  -2  167.08   25.60
   2  14  -2  183.58   16.70
   2  14  -2  191.48   36.00
   2  14  -2  165.08   14.40
  -2 -14   2  205.48   27.70
   1  14  -2  413.36   35.10
   1  14  -2  342.27   43.60
   1  14  -2  348.07   27.60
   1  14  -2  378.06   26.70
  -1 -14   2  358.26   25.70
  -1 -14   2  339.77   36.40
  -1 -14   2  370.66   26.50
   0  14  -2  532.85   40.80
   0  14  -2  497.45   34.50
   0  14  -2  457.25   35.80
   0  14  -2  460.55   49.70
   0 -14   2  472.35   30.10
   0 -14   2  524.35   43.50
   0 -14   2  486.55   29.30
  -1  14  -2  336.67   33.00
  -1  14  -2  438.76   33.60
  -1  14  -2  491.45   48.40
   1 -14   2  459.85   40.30
   1 -14   2  459.25   24.20
   1 -14   2  428.06   23.70
  -2  14  -2  400.56   37.10
  -2  14  -2  456.75   35.50
  -2  14  -2  425.66   34.50
  -2  14  -2  400.46   44.70
   2 -14   2  428.36   38.70
  -3  14  -2  914.51   59.19
  -3  14  -2  826.82   54.79
  -3  14  -2  872.41   60.29
  -3  14  -2  849.61   68.89
   3 -14   2  820.32   58.59
  -4  14  -2  401.26   42.90
  -4  14  -2  417.66   31.60
  -4  14  -2  334.17   35.00
  -4  14  -2  413.86   36.70
  -5  14  -2  226.98   37.50
   4  13  -2   13.50   15.30
   4  13  -2   16.50    9.80
  -4 -13   2   10.50    9.80
  -4 -13   2   30.40   19.20
   3  13  -2   16.90    3.50
   3  13  -2   14.90    3.60
   3  13  -2   22.60   13.50
   3  13  -2    4.00    9.10
  -3 -13   2   17.30   17.40
  -3 -13   2   12.40    8.80
   2  13  -2    8.00    8.70
   2  13  -2    3.40    4.60
   2  13  -2  -10.00    5.70
   2  13  -2  -12.80    9.20
  -2 -13   2   -2.20    9.70
  -2 -13   2   -9.00    8.70
   1  13  -2    0.10    5.50
   1  13  -2   12.60    7.60
   1  13  -2    9.30   11.10
   1  13  -2    4.60    7.50
  -1 -13   2    1.10    9.30
  -1 -13   2   -7.40    6.50
   0  13  -2   43.00   10.60
   0  13  -2   58.89   11.90
   0  13  -2   49.10   16.90
   0  13  -2   48.00   13.40
   0 -13   2   56.99    9.10
   0 -13   2   61.79    9.50
   0 -13   2   76.99   18.30
  -1  13  -2  236.78   24.10
  -1  13  -2  144.79   21.30
  -1  13  -2  210.28   24.90
  -1  13  -2  207.88   21.70
  -1  13  -2  185.88   31.00
   1 -13   2  201.68   26.50
   1 -13   2  217.58   14.00
   1 -13   2  215.08   14.30
  -2  13  -2  123.19   20.90
  -2  13  -2  130.29   24.40
  -2  13  -2  164.68   19.10
  -2  13  -2  207.38   21.80
   2 -13   2  140.19   22.90
  -3  13  -2  401.26   35.00
  -3  13  -2  388.06   31.40
  -3  13  -2  361.96   41.00
  -3  13  -2  397.76   35.80
   3 -13   2  412.76   35.30
  -4  13  -2  523.45   42.10
  -4  13  -2  425.86   46.00
  -4  13  -2  526.55   42.40
  -4  13  -2  495.15   35.90
   4 -13   2  508.85   43.80
  -5  13  -2  381.46   34.80
  -5  13  -2  353.86   27.40
  -5  13  -2  340.67   32.40
  -5  13  -2  348.27   38.90
   5 -13   2  290.77   28.40
  -6  13  -2  431.06   30.30
  -6  13  -2  470.15   41.20
  -6  13  -2  344.97   34.60
  -6  13  -2  407.66   42.70
   6 -13   2  397.46   32.30
   5  12  -2  739.33   54.49
   5  12  -2  625.84   56.19
  -5 -12   2  790.22   54.79
  -5 -12   2  606.64   56.89
   4  12  -2  794.42   57.09
   4  12  -2  778.32   62.29
  -4 -12   2  825.12   57.29
  -4 -12   2  680.13   60.89
   3  12  -2  516.45   27.00
   3  12  -2  498.25   47.40
   3  12  -2  520.15   27.40
   3  12  -2  431.96   39.90
  -3 -12   2  437.56   46.30
  -3 -12   2  597.94   44.60
   2  12  -2  691.03   38.90
   2  12  -2  717.23   50.29
   2  12  -2  686.93   40.10
   2  12  -2  736.83   59.19
  -2 -12   2  619.44   42.10
  -2 -12   2  668.03   56.59
  -2 -12   2  717.03   52.49
   1  12  -2  847.32   56.99
   1  12  -2  940.01   69.49
   1  12  -2  893.21   50.09
   1  12  -2  797.82   50.19
  -1 -12   2  959.20   61.89
  -1 -12   2  847.52   49.50
  -1 -12   2  826.02   64.59
   0  12  -2  388.36   32.30
   0  12  -2  360.26   28.60
   0  12  -2  369.76   29.30
   0  12  -2  371.16   33.40
   0  12  -2  407.06   42.10
   0 -12   2  381.66   24.60
   0 -12   2  422.56   36.30
  -1  12  -2  207.68   22.00
  -1  12  -2  249.08   32.10
  -1  12  -2  188.88   21.80
  -1  12  -2  182.68   21.20
  -1  12  -2  194.68   23.10
   1 -12   2  214.58   14.30
   1 -12   2  233.08   15.10
   1 -12   2  216.58   25.50
  -2  12  -2  534.35   39.30
  -2  12  -2  448.56   36.50
  -2  12  -2  423.36   37.70
  -2  12  -2  528.85   37.00
  -2  12  -2  529.45   48.10
   2 -12   2  489.65   39.10
  -3  12  -2  302.67   33.90
  -3  12  -2  229.68   25.60
  -3  12  -2  244.28   23.00
  -3  12  -2  231.58   25.30
   3 -12   2  233.88   25.30
   3 -12   2  218.48   21.90
  -4  12  -2   63.39   12.30
  -4  12  -2   56.69   18.50
  -4  12  -2   35.90   10.50
  -4  12  -2   81.79   17.50
   4 -12   2   43.10   11.40
   4 -12   2   47.70   11.90
  -5  12  -2    7.40    5.50
  -5  12  -2    1.00   10.10
  -5  12  -2    2.40    7.60
  -5  12  -2    0.00    6.90
   5 -12   2   -0.50    6.50
   5 -12   2    0.50    6.80
  -6  12  -2    4.70    9.10
  -6  12  -2    5.90    8.50
  -6  12  -2   29.30   13.20
  -6  12  -2   11.70    5.90
   6 -12   2    2.50    7.80
   6 -12   2    2.10    6.50
  -7  12  -2   71.19   20.80
  -7  12  -2   59.99   14.30
  -7  12  -2   80.79   19.00
  -7  12  -2   72.29   12.30
   7 -12   2   63.69   11.20
   7  11  -2  -18.00   14.20
   7  11  -2   -4.70    8.20
  -7 -11   2   -5.90    5.90
  -7 -11   2  -13.10   14.50
   6  11  -2    1.10    9.80
   6  11  -2   -0.70   12.80
  -6 -11   2   11.80    9.30
  -6 -11   2    1.50   15.70
   5  11  -2   11.20   10.30
  -5 -11   2    8.80    8.50
  -5 -11   2    2.90   16.90
   4  11  -2  187.18   29.80
   4  11  -2  136.59   23.30
  -4 -11   2  161.38   21.60
  -4 -11   2   99.29   22.80
   3  11  -2  319.97   19.70
   3  11  -2  376.56   33.20
   3  11  -2  342.57   20.40
   3  11  -2  372.26   37.60
  -3 -11   2  358.96   29.00
  -3 -11   2  366.56   38.70
  -3 -11   2  384.66   34.50
   2  11  -2  115.79   23.40
   2  11  -2  131.19   12.30
   2  11  -2  147.79   13.50
   2  11  -2  145.29   22.10
  -2 -11   2  147.69   28.70
  -2 -11   2  126.19   15.40
  -2 -11   2  101.79   18.30
   1  11  -2  488.45   36.70
   1  11  -2  439.26   36.40
   1  11  -2  452.05   30.30
   1  11  -2  440.26   43.20
   1  11  -2  471.85   31.60
  -1 -11   2  450.75   30.30
  -1 -11   2  470.85   39.30
  -1 -11   2  463.05   43.10
   0  11  -2 1166.08   78.69
   0  11  -2 1172.78   67.19
   0  11  -2 1111.99   68.29
   0  11  -2 1019.20   62.69
   0  11  -2 1145.49   63.39
   0 -11   2 1050.19   73.89
   0 -11   2 1111.59   69.69
   0 -11   2 1073.39   57.99
   0 -11   2 1097.09   67.39
  -1  11  -2 1098.19   75.69
  -1  11  -2 1064.79   63.49
  -1  11  -2 1060.19   66.69
  -1  11  -2 1138.39   64.19
  -1  11  -2  992.40   62.29
   1 -11   2 1066.19   53.59
   1 -11   2 1003.90   60.39
   1 -11   2 1046.50   71.09
   1 -11   2 1041.90   53.89
   1 -11   2 1128.09   67.69
  -2  11  -2  854.61   57.99
  -2  11  -2  883.81   59.39
  -2  11  -2 1013.90   70.39
  -2  11  -2  879.81   57.69
  -2  11  -2  936.91   56.29
   2 -11   2  961.30   54.89
   2 -11   2 1008.20   60.99
  -3  11  -2  946.31   68.49
  -3  11  -2  919.01   59.19
  -3  11  -2  955.30   54.79
  -3  11  -2  791.12   61.29
  -3  11  -2 1023.50   61.59
   3 -11   2  809.92   52.49
   3 -11   2  974.20   58.99
  -4  11  -2 1128.59   75.89
  -4  11  -2 1170.78   70.29
  -4  11  -2 1074.39   60.69
  -4  11  -2 1064.49   66.19
   4 -11   2  948.81   59.39
   4 -11   2 1061.39   63.99
  -5  11  -2  316.17   22.90
  -5  11  -2  271.47   32.20
  -5  11  -2  308.27   30.50
  -5  11  -2  224.88   24.70
   5 -11   2  234.28   21.20
   5 -11   2  260.07   23.60
  -6  11  -2  456.75   40.50
  -6  11  -2  445.26   30.20
  -6  11  -2  472.35   42.90
  -6  11  -2  434.96   35.40
   6 -11   2  475.75   31.00
   6 -11   2  423.96   31.20
  -7  11  -2  559.54   40.40
  -7  11  -2  516.05   34.00
  -7  11  -2  580.34   47.80
  -7  11  -2  581.04   47.50
   7 -11   2  513.65   32.60
  -8  11  -2  135.69   24.90
  -8  11  -2  192.08   26.20
  -8  11  -2  162.58   15.70
  -8  11  -2  174.38   20.70
   7  10  -2  298.97   32.70
   7  10  -2  269.77   30.60
  -7 -10   2  307.67   30.50
  -7 -10   2  306.97   36.50
   6  10  -2  351.36   34.40
   6  10  -2  295.97   32.60
  -6 -10   2  282.47   34.50
  -6 -10   2  357.26   32.80
   5  10  -2  245.88   27.80
  -5 -10   2  300.47   33.90
  -5 -10   2  226.98   25.90
   4  10  -2  518.05   41.80
   4  10  -2  561.74   46.90
  -4 -10   2  457.05   40.20
  -4 -10   2  512.75   46.20
  -4 -10   2  577.54   43.30
   3  10  -2  469.75   38.40
   3  10  -2  504.45   44.50
   3  10  -2  483.45   27.10
  -3 -10   2  510.95   44.40
  -3 -10   2  476.75   34.20
  -3 -10   2  509.65   40.30
   2  10  -2  310.57   22.00
   2  10  -2  341.37   35.90
   2  10  -2  324.57   21.50
   2  10  -2  339.97   29.70
   2  10  -2  309.57   28.00
  -2 -10   2  302.07   24.60
  -2 -10   2  328.57   35.10
  -2 -10   2  362.06   31.90
   1  10  -2   65.79   11.50
   1  10  -2   58.19   12.90
   1  10  -2   49.80   16.30
   1  10  -2   71.89   11.00
   1  10  -2   53.89   12.80
  -1 -10   2   33.10    9.00
  -1 -10   2   49.10   12.80
  -1 -10   2   42.00    9.20
  -1 -10   2   86.89   20.40
   0  10  -2    7.80    8.20
   0  10  -2   10.10    7.30
   0  10  -2   -6.30    5.30
   0  10  -2   -1.20    5.40
   0  10  -2   -3.00    6.10
   0 -10   2   -4.20    5.70
   0 -10   2    0.70    7.10
   0 -10   2    2.60    4.30
   0 -10   2   -8.30    6.20
  -1  10  -2  144.79   19.10
  -1  10  -2  142.99   17.10
  -1  10  -2  173.48   18.80
  -1  10  -2  128.39   16.40
  -1  10  -2  130.89   23.20
   1 -10   2  138.49   22.70
   1 -10   2  186.38   21.10
   1 -10   2  150.88   15.90
   1 -10   2  151.28   11.50
   1 -10   2  174.48   11.80
  -2  10  -2  112.09   21.50
  -2  10  -2  112.89   18.70
  -2  10  -2  114.29   16.30
  -2  10  -2  130.49   19.30
  -2  10  -2  130.09   20.10
   2 -10   2   92.79   13.80
   2 -10   2  100.09   17.50
   2 -10   2   90.69   18.80
  -3  10  -2    8.40    7.60
  -3  10  -2   -1.20    4.10
  -3  10  -2    3.20    7.50
  -3  10  -2    6.00    9.40
  -3  10  -2    5.10    6.40
   3 -10   2   -5.80    4.00
   3 -10   2   -0.20    4.70
   3 -10   2   -0.30    6.60
  -4  10  -2  414.66   35.90
  -4  10  -2  427.96   33.60
  -4  10  -2  463.65   40.80
  -4  10  -2  427.66   29.30
   4 -10   2  407.56   31.60
   4 -10   2  409.76   28.80
  -5  10  -2  478.65   40.20
  -5  10  -2  477.15   30.80
  -5  10  -2  410.16   34.30
  -5  10  -2  483.25   42.50
   5 -10   2  490.85   33.00
   5 -10   2  456.45   30.40
  -6  10  -2  300.47   22.60
  -6  10  -2  345.17   34.40
  -6  10  -2  290.57   26.20
  -6  10  -2  309.77   32.80
   6 -10   2  325.07   23.30
   6 -10   2  298.57   23.30
  -7  10  -2  860.11   59.99
  -7  10  -2  778.62   51.29
  -7  10  -2  829.82   59.49
  -7  10  -2  795.02   45.80
   7 -10   2  800.92   43.30
  -8  10  -2 1070.79   63.19
  -8  10  -2 1090.09   72.59
  -8  10  -2 1013.30   55.99
  -8  10  -2  990.40   69.39
  -9  10  -2  469.15   32.30
  -9  10  -2  468.75   29.70
  -9  10  -2  532.55   43.10
  -9  10  -2  521.65   45.10
  -9  10  -2  460.65   35.50
   8   9  -2  196.28   29.50
   8   9  -2  160.78   22.50
  -8  -9   2  201.38   30.30
  -8  -9   2  190.98   23.70
   7   9  -2  370.16   35.40
   7   9  -2  329.57   32.00
  -7  -9   2  369.86   32.90
  -7  -9   2  321.77   34.90
   6   9  -2  550.54   44.50
   6   9  -2  559.04   44.60
  -6  -9   2  559.64   48.10
  -6  -9   2  600.24   44.00
   5   9  -2  607.24   47.10
   5   9  -2  617.24   48.50
  -5  -9   2  603.84   50.49
  -5  -9   2  694.93   47.40
   4   9  -2 1293.27   82.49
   4   9  -2 1339.87   79.49
  -4  -9   2 1313.07   75.19
  -4  -9   2 1350.46   78.99
  -4  -9   2 1277.87   83.79
   3   9  -2 1352.56   64.89
   3   9  -2 1321.37   83.19
   3   9  -2 1165.78   63.79
   3   9  -2 1338.57   75.79
   3   9  -2 1358.16   78.09
  -3  -9   2 1413.76   84.89
  -3  -9   2 1299.77   73.29
  -3  -9   2 1285.87   73.69
  -3  -9   2 1354.36   78.39
   2   9  -2 1308.87   83.29
   2   9  -2 1289.27   75.19
   2   9  -2 1231.28   74.79
   2   9  -2 1351.56   66.79
   2   9  -2 1317.27   67.59
  -2  -9   2 1284.47   82.59
  -2  -9   2 1261.97   71.09
  -2  -9   2 1400.76   78.29
  -2  -9   2 1288.07   72.59
   1   9  -2 1116.99   69.19
   1   9  -2 1232.98   78.69
   1   9  -2 1257.47   69.79
   1   9  -2 1259.27   64.39
   1   9  -2 1055.19   63.69
  -1  -9   2 1254.07   64.69
  -1  -9   2 1193.08   76.69
  -1  -9   2 1208.48   71.79
  -1  -9   2 1208.48   66.59
   0   9  -2  884.01   52.69
   0   9  -2  867.31   53.99
   0   9  -2  975.10   65.09
   0   9  -2  871.91   52.59
   0   9  -2  979.80   57.39
   0  -9   2  877.31   52.09
   0  -9   2  973.70   63.59
   0  -9   2  942.21   58.09
   0  -9   2  854.91   48.50
  -1   9  -2 1471.65   86.59
  -1   9  -2 1231.48   73.99
  -1   9  -2 1395.16   75.59
  -1   9  -2 1339.17   73.49
  -1   9  -2 1345.17   76.79
   1  -9   2 1401.86   77.59
   1  -9   2 1301.77   71.69
   1  -9   2 1312.17   81.79
   1  -9   2 1317.87   66.19
   1  -9   2 1333.47   66.19
  -2   9  -2  909.31   59.69
  -2   9  -2  951.80   67.19
  -2   9  -2 1049.09   61.79
  -2   9  -2 1074.79   57.29
   2  -9   2 1054.19   56.19
   2  -9   2  943.01   63.79
   2  -9   2 1021.70   60.59
  -3   9  -2  565.14   41.00
  -3   9  -2  555.24   44.70
  -3   9  -2  517.15   38.90
  -3   9  -2  498.55   37.40
  -3   9  -2  574.44   34.60
   3  -9   2  479.95   33.00
   3  -9   2  579.44   38.10
   3  -9   2  522.15   40.60
  -4   9  -2   39.50   12.20
  -4   9  -2   30.30    8.50
  -4   9  -2   61.89   10.40
  -4   9  -2   31.70   11.60
  -4   9  -2   29.00   12.40
   4  -9   2   31.10    9.40
   4  -9   2   28.20    8.30
   4  -9   2   49.00    9.20
  -5   9  -2  125.59   21.40
  -5   9  -2  112.39   15.40
  -5   9  -2  111.99   12.30
   5  -9   2   94.69   12.90
   5  -9   2  101.99   11.60
  -6   9  -2   73.49   13.70
  -6   9  -2  110.89   11.70
  -6   9  -2   88.89   19.30
  -6   9  -2  111.39   20.50
   6  -9   2   99.09   11.60
   6  -9   2  120.09   12.00
  -7   9  -2    7.50    5.90
  -7   9  -2   12.70    9.30
  -7   9  -2   -1.50    7.60
  -7   9  -2    2.10    4.00
   7  -9   2    4.70    3.30
  -8   9  -2    9.80    5.20
  -8   9  -2   -0.60    5.50
  -8   9  -2   11.40    6.90
  -8   9  -2    1.20    3.90
  -8   9  -2   -0.40    8.40
  -9   9  -2   46.80    9.80
  -9   9  -2   44.20   10.00
  -9   9  -2   38.30    7.20
  -9   9  -2   81.59   19.70
  -9   9  -2   59.59   15.10
 -10   9  -2   41.60    7.70
 -10   9  -2   41.90    9.70
 -10   9  -2   48.20   12.80
 -10   9  -2   98.09   20.70
 -10   9  -2   67.09   12.50
   9   8  -2  149.39   25.30
  -9  -8   2  102.89   22.70
  -9  -8   2  124.09   20.80
   8   8  -2  212.88   20.40
   8   8  -2  175.28   26.50
  -8  -8   2  205.78   23.00
  -8  -8   2  198.28   29.60
   7   8  -2   36.20   11.90
   7   8  -2   44.80   13.80
  -7  -8   2   23.70   12.90
  -7  -8   2   50.69   12.10
   6   8  -2    6.00    6.30
   6   8  -2   28.90   10.60
  -6  -8   2    1.50    5.60
  -6  -8   2   -2.40    6.70
   5   8  -2   -1.90    7.00
   5   8  -2    2.20    7.70
  -5  -8   2    6.90    7.20
  -5  -8   2    1.50    6.80
  -5  -8   2    1.30    8.00
   4   8  -2  121.99   18.10
   4   8  -2  112.29   21.20
   4   8  -2  109.09   19.50
  -4  -8   2  118.69   23.40
  -4  -8   2   93.49   16.10
  -4  -8   2  127.99   20.20
  -4  -8   2  130.49   18.50
   3   8  -2  297.07   17.80
   3   8  -2  282.37   30.30
   3   8  -2  315.27   18.50
   3   8  -2  326.37   26.50
   3   8  -2  304.87   27.90
  -3  -8   2  291.47   31.20
  -3  -8   2  345.47   29.20
  -3  -8   2  342.87   26.00
  -3  -8   2  371.26   27.10
   2   8  -2  390.66   24.70
   2   8  -2  410.56   24.10
   2   8  -2  388.26   30.40
   2   8  -2  398.76   30.60
   2   8  -2  367.76   35.00
  -2  -8   2  418.76   29.50
  -2  -8   2  412.26   32.40
  -2  -8   2  411.16   28.60
  -2  -8   2  350.36   33.70
   1   8  -2  378.66   35.60
   1   8  -2  417.96   30.20
   1   8  -2  361.16   29.90
   1   8  -2  404.26   26.30
  -1  -8   2  405.46   28.30
  -1  -8   2  420.26   27.20
  -1  -8   2  355.66   34.30
  -1  -8   2  433.66   32.40
   0   8  -2 1560.34   97.39
   0   8  -2 1892.11   98.19
   0   8  -2 1951.00  109.59
   0   8  -2 2051.99  102.79
   0  -8   2 1976.10  108.59
   0  -8   2 1863.11  102.19
   0  -8   2 1987.10   94.69
   0  -8   2 1977.30   97.79
  -1   8  -2 2333.07  121.59
  -1   8  -2 2334.87  122.79
  -1   8  -2 2472.45  131.39
  -1   8  -2 2389.36  119.59
   1  -8   2 2277.57  127.69
   1  -8   2 2403.46  112.99
   1  -8   2 2458.25  118.49
   1  -8   2 2342.77  113.09
   1  -8   2 2294.97  122.59
  -2   8  -2  672.93   45.10
  -2   8  -2  675.73   46.20
  -2   8  -2  746.93   42.50
  -2   8  -2  756.32   52.69
   2  -8   2  724.43   45.60
   2  -8   2  670.53   48.70
   2  -8   2  798.82   42.40
  -3   8  -2 1021.70   61.59
  -3   8  -2 1011.30   58.49
  -3   8  -2  952.30   64.49
  -3   8  -2 1017.80   53.99
   3  -8   2  972.70   53.49
   3  -8   2  931.71   60.19
  -4   8  -2 1333.27   67.29
  -4   8  -2 1365.96   79.89
  -4   8  -2 1285.37   71.99
  -4   8  -2 1270.97   76.39
   4  -8   2 1271.67   66.79
   4  -8   2 1223.38   72.79
   4  -8   2 1230.58   69.49
  -5   8  -2 1460.05   84.29
  -5   8  -2 1444.86   71.29
  -5   8  -2 1342.67   82.29
  -5   8  -2 1224.78   79.69
   5  -8   2 1383.46   71.29
   5  -8   2 1374.76   75.69
   5  -8   2 1396.26   72.79
  -6   8  -2 1054.79   65.39
  -6   8  -2 1186.08   61.09
  -6   8  -2 1233.48   74.79
  -6   8  -2 1183.78   73.19
   6  -8   2 1184.58   62.69
   6  -8   2 1196.18   60.69
  -7   8  -2 1462.25   76.49
  -7   8  -2 1482.05   88.59
  -7   8  -2 1514.55   91.29
  -7   8  -2 1591.14   82.89
  -8   8  -2  721.83   50.49
  -8   8  -2  724.23   53.89
  -8   8  -2  714.83   44.40
  -8   8  -2  662.53   41.50
  -8   8  -2  703.93   39.30
  -9   8  -2  136.19   12.30
  -9   8  -2  115.79   22.70
  -9   8  -2  127.39    8.30
  -9   8  -2  142.69   15.10
  -9   8  -2  155.28   19.60
  -9   8  -2  125.49    8.30
  -9   8  -2  152.38   15.90
 -10   8  -2  254.97   29.20
 -10   8  -2  188.68   21.20
 -10   8  -2  148.49   16.90
 -10   8  -2  185.98   14.90
 -10   8  -2  177.18   12.00
 -10   8  -2  192.88   12.30
 -10   8  -2  212.38   18.70
  10   7  -2  594.04   49.70
 -10  -7   2  562.24   46.70
 -10  -7   2  647.44   44.10
   9   7  -2  480.85   42.50
  -9  -7   2  487.95   40.90
  -9  -7   2  460.95   36.60
   8   7  -2  620.04   37.00
   8   7  -2  613.74   49.10
  -8  -7   2  664.43   49.70
  -8  -7   2  704.63   46.00
   7   7  -2  747.23   53.49
   7   7  -2  701.13   45.90
  -7  -7   2  697.73   52.39
  -7  -7   2  799.52   49.99
   6   7  -2 1352.86   77.99
   6   7  -2 1207.88   73.09
  -6  -7   2 1211.88   77.89
  -6  -7   2 1275.57   73.49
   5   7  -2  829.52   52.19
   5   7  -2  973.70   59.69
   5   7  -2  941.11   59.39
   5   7  -2  927.81   58.59
  -5  -7   2  953.70   62.09
  -5  -7   2  952.00   57.19
  -5  -7   2  827.92   54.09
  -5  -7   2  903.91   56.19
   4   7  -2  984.00   58.19
   4   7  -2  905.91   53.69
   4   7  -2  938.81   58.19
  -4  -7   2  867.91   54.99
  -4  -7   2  937.31   56.39
  -4  -7   2  868.01   54.09
  -4  -7   2  878.61   60.39
   3   7  -2 2126.79   99.09
   3   7  -2 2119.69  115.49
   3   7  -2 1978.10  107.99
   3   7  -2 2101.69  110.99
   3   7  -2 1896.41  108.79
  -3  -7   2 2106.09  108.19
  -3  -7   2 2082.19  110.69
  -3  -7   2 2333.47  118.49
  -3  -7   2 2078.19  108.49
   2   7  -2  325.17   26.20
   2   7  -2  327.57   30.50
   2   7  -2  303.37   19.40
   2   7  -2  305.07   25.00
  -2  -7   2  311.27   24.00
  -2  -7   2  300.77   23.90
  -2  -7   2  342.57   30.90
  -2  -7   2  363.56   27.80
   1   7  -2   14.80   10.10
   1   7  -2   12.10    5.30
   1   7  -2   10.10    6.20
   1   7  -2   17.70    7.40
  -1  -7   2   20.00    6.00
  -1  -7   2   34.40   12.00
  -1  -7   2   10.20    6.10
  -1  -7   2   15.40    7.00
   0   7  -2   14.30    6.60
   0   7  -2   12.20    8.30
   0   7  -2   23.40    7.00
   0   7  -2   16.20    6.50
   0  -7   2   21.70    7.90
   0  -7   2   27.40    7.20
   0  -7   2   12.40    4.50
   0  -7   2   12.00    6.40
  -1   7  -2   -1.70    4.60
  -1   7  -2    3.50    4.70
  -1   7  -2    3.50    4.70
  -1   7  -2    4.60    4.10
   1  -7   2    6.10    4.10
   1  -7   2    5.90    5.60
   1  -7   2    0.10    4.60
   1  -7   2   -0.60    2.00
   1  -7   2    1.20    2.10
  -2   7  -2   11.80    6.40
  -2   7  -2    1.00    4.50
  -2   7  -2   15.60    5.40
  -2   7  -2    7.10    7.00
   2  -7   2   13.70    7.60
   2  -7   2   13.80    5.30
   2  -7   2    5.90    5.10
  -3   7  -2  223.28   23.90
  -3   7  -2  235.28   16.50
  -3   7  -2  207.28   22.30
  -3   7  -2  181.48   18.10
   3  -7   2  209.68   15.90
   3  -7   2  197.28   20.70
  -4   7  -2   29.00   10.20
  -4   7  -2   30.40   11.40
  -4   7  -2   21.90    6.90
  -4   7  -2   37.90    6.80
   4  -7   2   29.40    8.30
   4  -7   2   32.60    7.20
   4  -7   2   29.30    6.00
  -5   7  -2 1118.89   64.69
  -5   7  -2 1251.47   72.09
  -5   7  -2 1129.89   71.29
  -5   7  -2 1207.68   60.39
   5  -7   2 1197.98   61.59
   5  -7   2 1178.88   60.69
   5  -7   2 1104.49   63.39
  -6   7  -2  871.91   56.69
  -6   7  -2  687.23   46.10
  -6   7  -2  823.42   43.00
  -6   7  -2  750.42   52.89
  -6   7  -2  829.62   53.59
   6  -7   2  838.22   41.30
   6  -7   2  782.12   41.90
  -7   7  -2  542.75   28.70
  -7   7  -2  582.44   41.90
  -7   7  -2  538.75   28.90
  -7   7  -2  582.14   32.60
  -7   7  -2  612.54   37.30
  -7   7  -2  630.64   46.30
  -7   7  -2  574.44   34.80
  -8   7  -2 1005.10   51.69
  -8   7  -2 1098.39   64.69
  -8   7  -2 1056.59   54.49
  -8   7  -2 1126.69   59.39
  -8   7  -2  999.10   51.89
  -8   7  -2  949.90   56.29
  -8   7  -2 1054.89   69.19
  -9   7  -2  593.24   38.50
  -9   7  -2  639.54   34.80
  -9   7  -2  638.34   35.10
  -9   7  -2  584.54   39.00
  -9   7  -2  659.33   36.30
  -9   7  -2  739.43   46.40
  -9   7  -2  690.63   51.59
 -10   7  -2  253.37   21.00
 -10   7  -2  346.77   33.80
 -10   7  -2  266.17   18.60
 -10   7  -2  273.57   21.50
 -10   7  -2  285.47   25.60
 -10   7  -2  278.27   18.80
 -10   7  -2  220.68   17.70
 -11   7  -2  363.96   28.60
 -11   7  -2  325.47   34.10
  10   6  -2   58.29   17.50
 -10  -6   2   41.40   11.30
 -10  -6   2   52.59   15.70
   9   6  -2    6.00    8.80
  -9  -6   2    8.60    6.10
  -9  -6   2    9.60    8.50
   8   6  -2   52.39   15.60
  -8  -6   2   44.60   13.60
  -8  -6   2   53.19   12.00
   7   6  -2  350.26   25.10
   7   6  -2  370.86   33.20
  -7  -6   2  337.67   28.10
  -7  -6   2  332.57   31.60
   6   6  -2  407.26   34.10
   6   6  -2  381.46   26.30
   6   6  -2  371.16   29.40
  -6  -6   2  399.36   31.30
  -6  -6   2  417.66   34.80
  -6  -6   2  459.15   33.50
  -6  -6   2  392.06   30.50
   5   6  -2  774.42   48.40
   5   6  -2  652.13   44.40
   5   6  -2  633.34   39.80
   5   6  -2  710.83   47.20
  -5  -6   2  741.23   44.50
  -5  -6   2  650.73   42.90
  -5  -6   2  626.24   46.80
  -5  -6   2  595.34   43.60
   4   6  -2 1034.30   64.59
   4   6  -2 1062.89   60.19
   4   6  -2 1083.79   64.49
   4   6  -2 1181.28   65.49
  -4  -6   2 1120.69   63.39
  -4  -6   2 1100.19   62.09
  -4  -6   2 1072.69   67.19
  -4  -6   2 1038.70   62.09
   3   6  -2 2392.26  125.49
   3   6  -2 2466.65  131.59
   3   6  -2 2474.15  128.29
   3   6  -2 2503.55  117.39
   3   6  -2 2522.05  128.09
  -3  -6   2 2591.84  128.09
  -3  -6   2 2540.65  126.19
  -3  -6   2 2522.65  133.19
  -3  -6   2 2465.25  126.59
   2   6  -2 1141.09   61.59
   2   6  -2 1117.09   66.49
   2   6  -2 1095.89   60.79
   2   6  -2 1065.29   54.09
  -2  -6   2  954.10   60.39
  -2  -6   2 1119.29   59.69
  -2  -6   2 1102.19   59.59
   1   6  -2 1038.20   54.79
   1   6  -2  926.21   59.99
   1   6  -2  939.71   54.79
   1   6  -2  953.60   50.69
  -1  -6   2  991.90   56.19
  -1  -6   2  930.41   52.59
  -1  -6   2  982.70   52.29
   0   6  -2 2087.79  112.39
   0   6  -2 2036.10  106.29
   0   6  -2 1960.60  103.79
   0   6  -2 2131.79  104.69
   0  -6   2 2042.70  106.89
   0  -6   2 2188.88  103.59
   0  -6   2 2102.19  101.49
  -1   6  -2 2741.43  134.39
  -1   6  -2 2733.13  143.59
  -1   6  -2 3076.59  139.09
  -1   6  -2 2715.23  137.59
   1  -6   2 2706.63  137.59
   1  -6   2 2786.22  133.79
   1  -6   2 2438.36  140.89
   1  -6   2 2847.02  130.39
   1  -6   2 2779.82  129.79
  -2   6  -2 1904.61  104.19
  -2   6  -2 2134.19  111.09
  -2   6  -2 2151.58  101.09
  -2   6  -2 2131.59  107.29
   2  -6   2 1891.01  103.59
   2  -6   2 2152.18  100.69
   2  -6   2 1990.40  108.19
  -3   6  -2 1316.67   69.99
  -3   6  -2 1288.07   73.49
  -3   6  -2 1263.17   74.59
  -3   6  -2 1305.57   65.29
   3  -6   2 1276.27   71.99
   3  -6   2 1350.96   68.89
   3  -6   2 1261.97   65.09
  -4   6  -2  887.81   44.50
  -4   6  -2  893.41   54.49
  -4   6  -2  741.43   51.99
  -4   6  -2  906.41   49.30
   4  -6   2  851.61   44.50
   4  -6   2  828.02   49.10
   4  -6   2  817.82   46.20
  -5   6  -2   54.79    6.70
  -5   6  -2   42.10    3.80
  -5   6  -2   32.10   12.20
  -5   6  -2   70.49   13.90
  -5   6  -2   49.10    3.70
  -5   6  -2   38.50    8.40
   5  -6   2   44.60    6.90
   5  -6   2   49.80    8.30
  -6   6  -2   77.79   14.70
  -6   6  -2   76.89   16.80
  -6   6  -2   90.79    8.90
  -6   6  -2   89.59   11.10
  -6   6  -2  105.69    7.60
  -7   6  -2   41.60   13.20
  -7   6  -2   45.30    6.30
  -7   6  -2   33.80    7.00
  -7   6  -2   30.60    8.00
  -7   6  -2   16.60    7.60
  -7   6  -2   29.90    5.70
  -7   6  -2   52.39   13.60
  -8   6  -2    6.20    4.60
  -8   6  -2   -0.60    3.50
  -8   6  -2   -1.00    8.10
  -8   6  -2    0.70    4.30
  -8   6  -2    1.30    3.70
  -8   6  -2   -1.60    2.50
  -9   6  -2   49.99   11.80
  -9   6  -2   35.30    7.90
  -9   6  -2   31.30    6.30
  -9   6  -2   22.30   12.90
  -9   6  -2    9.20    5.50
  -9   6  -2   15.80    6.90
 -10   6  -2   77.99   11.40
 -10   6  -2   92.09   10.30
 -10   6  -2  116.29   14.40
 -10   6  -2  108.59   21.20
 -10   6  -2  113.19   12.10
 -10   6  -2   79.39   12.50
 -11   6  -2   49.00    9.00
 -11   6  -2   43.10    8.60
 -11   6  -2   70.69   17.10
 -11   6  -2   50.79    9.30
 -11   6  -2   53.39   10.50
 -11   6  -2   51.39    8.40
 -11   6  -2   51.39    9.80
  10   5  -2  457.35   40.50
 -10  -5   2  497.25   38.70
 -10  -5   2  471.65   34.10
   9   5  -2  215.18   25.60
  -9  -5   2  194.38   22.60
  -9  -5   2  197.38   19.70
   8   5  -2  160.48   24.70
  -8  -5   2  181.58   18.60
  -8  -5   2  195.68   22.10
   7   5  -2  421.36   35.60
   7   5  -2  433.26   24.20
   7   5  -2  431.16   24.90
  -7  -5   2  442.36   35.10
  -7  -5   2  450.15   31.40
  -7  -5   2  416.86   33.20
   6   5  -2   47.90    9.10
   6   5  -2   46.30    7.90
   6   5  -2   49.60   13.90
  -6  -5   2   37.80   10.50
  -6  -5   2   21.70   10.80
  -6  -5   2   34.60    9.70
  -6  -5   2   49.00   12.40
   5   5  -2   13.60    5.30
   5   5  -2    1.50    6.00
   5   5  -2   13.30    8.80
   5   5  -2    7.80    4.80
  -5  -5   2   10.70    7.80
  -5  -5   2    8.60    5.10
  -5  -5   2    6.90    7.70
  -5  -5   2   17.90    6.40
   4   5  -2  522.55   35.60
   4   5  -2  473.95   30.40
   4   5  -2  502.65   34.70
   4   5  -2  485.25   34.60
  -4  -5   2  504.45   33.90
  -4  -5   2  457.35   32.20
  -4  -5   2  447.16   31.70
   3   5  -2   84.99   10.70
   3   5  -2   96.19   14.40
   3   5  -2  106.49   15.70
   3   5  -2   87.49    6.20
  -3  -5   2   75.49   12.00
  -3  -5   2   74.19    6.50
  -3  -5   2   79.69   12.40
  -3  -5   2   72.19   12.20
   2   5  -2  125.19   13.40
   2   5  -2  141.69   15.60
   2   5  -2  126.79    9.70
   2   5  -2  136.69   17.40
  -2  -5   2  140.09   14.30
  -2  -5   2  139.19   13.80
  -2  -5   2  132.49   14.70
  -2  -5   2  149.39   11.00
  -2  -5   2  133.79   17.30
   1   5  -2  704.13   45.40
   1   5  -2  671.33   36.90
   1   5  -2  731.13   40.50
   1   5  -2  601.64   39.60
  -1  -5   2  669.93   41.10
  -1  -5   2  709.23   39.20
  -1  -5   2  700.13   45.00
  -1  -5   2  685.83   38.00
  -1  -5   2  725.23   39.10
   0   5  -2  742.83   41.90
   0   5  -2  760.92   43.40
   0   5  -2  756.52   41.70
   0   5  -2  711.53   47.60
   0  -5   2  695.73   42.10
   0  -5   2  736.23   47.30
   0  -5   2  770.82   39.80
   0  -5   2  750.62   40.90
   0  -5   2  773.02   44.10
  -1   5  -2 2424.26  124.29
  -1   5  -2 2287.37  118.79
  -1   5  -2 2410.46  115.89
  -1   5  -2 2469.55  119.79
   1  -5   2 2408.76  119.09
   1  -5   2 2305.57  112.69
   1  -5   2 2367.26  111.99
   1  -5   2 2460.15  115.59
  -2   5  -2 2324.17  112.69
  -2   5  -2 2184.28  114.29
  -2   5  -2 2239.58  105.69
  -2   5  -2 2042.10  108.99
   2  -5   2 2219.98  105.49
   2  -5   2 2115.09  112.49
  -3   5  -2  563.14   29.30
  -3   5  -2  523.05   36.70
  -3   5  -2  550.44   37.10
   3  -5   2  526.75   34.40
   3  -5   2  537.25   29.00
   3  -5   2  510.15   31.40
  -4   5  -2 2011.90  100.19
  -4   5  -2 1988.90   93.39
  -4   5  -2 2138.59  105.79
  -4   5  -2 1971.00  106.09
  -4   5  -2 1968.40   95.89
   4  -5   2 1964.70   97.69
   4  -5   2 2009.10  100.29
   4  -5   2 1907.11   96.19
  -5   5  -2 1846.12   88.79
  -5   5  -2 1782.62   96.29
  -5   5  -2 1762.32   83.49
  -5   5  -2 1750.92   84.69
  -5   5  -2 1717.73   92.69
   5  -5   2 1716.63   84.79
   5  -5   2 1609.04   83.39
  -6   5  -2 1969.20  110.29
  -6   5  -2 2021.00   98.39
  -6   5  -2 1882.31  105.49
  -6   5  -2 2179.18  101.19
  -6   5  -2 2070.89  101.69
  -6   5  -2 2007.10   98.39
  -7   5  -2 1565.64   94.79
  -7   5  -2 1780.42   84.39
  -7   5  -2 1797.62   97.89
  -7   5  -2 1593.94   85.99
  -7   5  -2 1684.03   90.89
  -7   5  -2 1710.63   84.99
  -7   5  -2 1754.72   86.59
  -8   5  -2 1089.79   59.49
  -8   5  -2 1130.29   59.59
  -8   5  -2 1049.09   59.79
  -8   5  -2 1173.08   58.19
  -8   5  -2 1145.89   71.19
  -8   5  -2 1128.79   63.99
  -9   5  -2  432.06   26.70
  -9   5  -2  394.86   28.20
  -9   5  -2  439.56   31.10
  -9   5  -2  451.95   38.20
  -9   5  -2  414.46   28.30
  -9   5  -2  469.35   28.00
 -10   5  -2  282.27   22.70
 -10   5  -2  316.67   21.40
 -10   5  -2  333.67   21.90
 -10   5  -2  250.97   22.50
 -10   5  -2  356.26   25.20
 -10   5  -2  325.47   32.50
 -11   5  -2  214.88   16.90
 -11   5  -2  259.07   27.80
 -11   5  -2  227.88   19.20
 -11   5  -2  226.78   19.00
 -11   5  -2  225.38   17.50
  11   4  -2  369.26   33.70
 -11  -4   2  384.46   26.40
 -11  -4   2  319.37   27.60
 -11  -4   2  286.17   17.80
 -11  -4   2  286.17   17.70
  10   4  -2  496.95   40.90
 -10  -4   2  519.05   37.10
 -10  -4   2  425.56   25.70
 -10  -4   2  471.15   26.60
 -10  -4   2  528.95   33.40
   9   4  -2  936.81   62.59
  -9  -4   2  922.11   57.99
  -9  -4   2  913.01   47.30
  -9  -4   2  984.50   54.99
  -9  -4   2  946.61   48.40
   8   4  -2  698.73   49.60
  -8  -4   2  678.43   36.70
  -8  -4   2  686.03   45.90
  -8  -4   2  666.23   35.60
  -8  -4   2  751.12   43.10
   7   4  -2 1009.60   60.99
  -7  -4   2  876.01   58.39
  -7  -4   2  882.71   46.60
  -7  -4   2  966.80   54.09
  -7  -4   2  952.30   48.00
  -7  -4   2  999.50   57.89
  -7  -4   2  957.90   57.79
   6   4  -2 2582.24  134.49
   6   4  -2 2623.94  123.99
   6   4  -2 2560.64  122.69
  -6  -4   2 2552.34  121.99
  -6  -4   2 2569.14  120.89
  -6  -4   2 2611.64  128.59
  -6  -4   2 2471.35  133.29
  -6  -4   2 2643.64  133.39
  -6  -4   2 2482.15  131.39
   5   4  -2 2392.26  119.19
   5   4  -2 2621.54  129.29
   5   4  -2 2441.76  122.09
   5   4  -2 2494.35  127.79
  -5  -4   2 2406.86  115.19
  -5  -4   2 2470.75  125.39
  -5  -4   2 2533.25  123.19
  -5  -4   2 2331.57  126.29
   4   4  -2 1544.25   82.99
   4   4  -2 1642.84   85.59
   4   4  -2 1509.05   75.09
   4   4  -2 1620.14   80.09
   4   4  -2 1520.65   85.19
  -4  -4   2 1681.23   86.49
  -4  -4   2 1553.54   83.39
  -4  -4   2 1605.34   82.19
  -4  -4   2 1594.34   74.69
  -4  -4   2 1553.64   84.59
   3   4  -2 2092.09  105.49
   3   4  -2 1965.60  101.49
   3   4  -2 2062.89  105.19
   3   4  -2 2160.78   96.79
  -3  -4   2 2022.10   96.69
  -3  -4   2 2058.79  107.09
  -3  -4   2 2057.99  104.69
  -3  -4   2 2023.80  103.09
  -3  -4   2 1985.60  103.39
   2   4  -2 2694.73  134.79
   2   4  -2 2755.22  130.89
   2   4  -2 2779.32  125.89
   2   4  -2 2627.74  131.79
  -2  -4   2 2601.84  126.39
  -2  -4   2 2669.63  135.29
  -2  -4   2 2648.33  131.39
  -2  -4   2 2566.04  130.99
  -2  -4   2 2672.83  130.79
   1   4  -2  408.56   26.20
   1   4  -2  412.36   26.60
   1   4  -2  406.36   30.00
   1   4  -2  445.46   24.10
  -1  -4   2  414.36   25.70
  -1  -4   2  412.76   25.60
  -1  -4   2  429.26   27.40
  -1  -4   2  441.06   24.80
  -1  -4   2  471.35   31.40
   0   4  -2  379.86   22.60
   0   4  -2  347.37   22.80
   0   4  -2  411.16   24.70
   0   4  -2  363.86   27.20
   0  -4   2  379.86   22.10
   0  -4   2  354.96   26.90
   0  -4   2  391.76   21.50
   0  -4   2  333.57   23.70
   0  -4   2  366.46   23.50
  -1   4  -2 1378.36   78.59
  -1   4  -2 1460.35   75.99
  -1   4  -2 1585.44   75.89
  -1   4  -2 1449.26   72.19
   1  -4   2 1440.76   78.19
   1  -4   2 1468.85   76.39
   1  -4   2 1438.66   69.39
   1  -4   2 1489.35   71.99
   1  -4   2 1573.04   75.69
  -2   4  -2   17.40    6.90
  -2   4  -2   25.40    6.20
  -2   4  -2   30.50    8.50
  -2   4  -2   23.30    2.20
  -2   4  -2   28.30    4.30
   2  -4   2   25.70    4.20
   2  -4   2   25.20    2.50
  -3   4  -2    6.10    2.60
  -3   4  -2    7.00    4.00
  -3   4  -2    7.10    5.30
  -3   4  -2    2.00    6.00
  -3   4  -2    5.50    1.70
   3  -4   2    6.00    4.20
   3  -4   2    3.90    2.40
   3  -4   2    5.90    2.60
   3  -4   2    6.10    3.50
  -4   4  -2   11.40    3.20
  -4   4  -2   15.60    6.30
  -4   4  -2   11.90    3.00
  -4   4  -2   10.60    7.00
  -4   4  -2   17.70    5.10
   4  -4   2   10.90    4.10
   4  -4   2   19.00    4.10
   4  -4   2    7.50    3.00
  -5   4  -2  709.83   40.00
  -5   4  -2  702.33   38.40
  -5   4  -2  868.91   49.50
  -5   4  -2  683.23   43.10
  -5   4  -2  745.63   39.40
  -5   4  -2  727.43   37.60
   5  -4   2  697.23   39.80
  -6   4  -2  979.20   51.59
  -6   4  -2 1041.70   53.79
  -6   4  -2  971.10   61.89
  -6   4  -2 1068.79   57.59
  -6   4  -2 1084.39   53.99
  -6   4  -2  915.11   52.69
   6  -4   2 1023.40   55.49
  -7   4  -2  312.27   22.20
  -7   4  -2  323.77   24.20
  -7   4  -2  324.67   20.30
  -7   4  -2  321.27   28.80
  -7   4  -2  324.37   21.30
  -7   4  -2  275.57   21.20
  -7   4  -2  310.57   27.90
   7  -4   2  331.47   24.30
  -8   4  -2  371.16   26.40
  -8   4  -2  305.07   29.90
  -8   4  -2  391.46   24.00
  -8   4  -2  361.86   25.70
  -8   4  -2  383.96   32.90
  -8   4  -2  348.47   24.80
  -8   4  -2  394.06   23.80
  -9   4  -2  668.93   39.90
  -9   4  -2  748.73   37.90
  -9   4  -2  579.84   39.20
  -9   4  -2  633.74   47.00
  -9   4  -2  616.84   37.00
  -9   4  -2  626.74   38.90
 -10   4  -2  412.46   27.00
 -10   4  -2  432.66   28.20
 -10   4  -2  474.95   37.90
 -10   4  -2  415.26   28.20
 -10   4  -2  371.96   29.40
 -10   4  -2  421.16   26.10
 -11   4  -2  592.54   33.50
 -11   4  -2  620.74   35.10
 -11   4  -2  523.25   43.70
 -11   4  -2  519.05   35.50
 -11   4  -2  578.84   34.80
  11   3  -2   47.90   13.60
 -11  -3   2   53.29   11.00
 -11  -3   2   40.50    8.60
 -11  -3   2   42.10    8.50
 -11  -3   2   42.60    8.60
  10   3  -2    8.40    9.90
 -10  -3   2    7.40    5.30
 -10  -3   2    9.40    7.10
 -10  -3   2   12.50    5.70
 -10  -3   2   10.80    5.30
   9   3  -2   -5.80    5.60
  -9  -3   2   -0.90    4.80
  -9  -3   2   -1.40    3.90
  -9  -3   2   12.40    5.50
  -9  -3   2    2.00    3.60
   8   3  -2   37.70   11.90
  -8  -3   2   18.10    6.10
  -8  -3   2   20.90    6.50
  -8  -3   2   30.60    6.40
  -8  -3   2   38.40   10.60
  -8  -3   2   50.19   11.50
   7   3  -2  306.67   27.20
  -7  -3   2  224.38   17.80
  -7  -3   2  285.27   26.10
  -7  -3   2  246.88   22.70
  -7  -3   2  226.88   21.10
  -7  -3   2  263.47   17.20
  -7  -3   2  265.17   19.70
   6   3  -2 1137.99   62.69
  -6  -3   2 1009.40   51.59
  -6  -3   2  987.70   58.89
  -6  -3   2  956.40   54.49
  -6  -3   2 1032.30   61.19
   5   3  -2 1728.53   89.59
   5   3  -2 1860.31   91.39
   5   3  -2 1608.04   80.59
   5   3  -2 1553.14   79.29
  -5  -3   2 1609.44   86.69
  -5  -3   2 1584.54   86.79
  -5  -3   2 1534.85   87.99
  -5  -3   2 1761.52   84.09
  -5  -3   2 1644.24   79.59
   4   3  -2 1254.27   68.99
   4   3  -2 1277.97   61.39
   4   3  -2 1302.77   69.89
   4   3  -2 1205.78   62.19
   4   3  -2 1185.18   64.39
  -4  -3   2 1273.37   60.29
  -4  -3   2 1245.38   67.59
  -4  -3   2 1222.48   67.79
  -4  -3   2 1308.57   69.29
  -4  -3   2 1198.08   64.29
   3   3  -2 1637.74   87.59
   3   3  -2 1789.12   82.59
   3   3  -2 1763.12   89.49
   3   3  -2 1629.54   84.89
  -3  -3   2 1831.02   88.69
  -3  -3   2 1711.23   81.79
  -3  -3   2 1727.33   89.69
  -3  -3   2 1769.92   86.59
  -3  -3   2 1689.13   88.89
   2   3  -2 5425.46  278.87
   2   3  -2 6167.98  284.67
   2   3  -2 6140.29  282.77
  -2  -3   2 5995.90  283.67
  -2  -3   2 6012.00  279.17
  -2  -3   2 6091.59  286.67
  -2  -3   2 6139.19  283.47
  -2  -3   2 6174.38  284.37
   1   3  -2 2578.24  128.29
   1   3  -2 2512.45  125.59
   1   3  -2 2663.33  131.79
   1   3  -2 2723.83  128.49
  -1  -3   2 2743.63  126.39
  -1  -3   2 2708.93  132.09
  -1  -3   2 2603.24  127.89
  -1  -3   2 2689.53  127.89
  -1  -3   2 2742.43  129.09
   0   3  -2 1868.81   84.79
   0   3  -2 1622.64   84.99
   0   3  -2 1623.84   88.89
   0   3  -2 1730.53   86.29
   0  -3   2 1717.33   89.29
   0  -3   2 1837.62   84.39
   0  -3   2 1808.12   85.99
   0  -3   2 1681.63   82.89
   0  -3   2 1804.92   86.49
  -1   3  -2 4567.34  215.58
  -1   3  -2 4605.74  218.68
  -1   3  -2 4543.15  221.78
  -1   3  -2 5025.00  220.38
  -1   3  -2 4675.83  214.38
   1  -3   2 4258.37  219.48
   1  -3   2 4658.43  215.38
   1  -3   2 4563.04  214.08
   1  -3   2 4741.03  218.68
   1  -3   2 4653.33  221.58
  -2   3  -2 2289.37  106.59
  -2   3  -2 2278.07  107.09
  -2   3  -2 2349.36  113.99
  -2   3  -2 2367.96  114.19
   2  -3   2 2295.07  107.19
   2  -3   2 2247.38  112.69
   2  -3   2 2104.69  113.19
   2  -3   2 2328.47  107.09
  -3   3  -2 2411.56  117.49
  -3   3  -2 2056.79  113.49
  -3   3  -2 2506.95  110.99
  -3   3  -2 2301.47  118.59
  -3   3  -2 2442.96  111.69
   3  -3   2 2342.07  112.69
   3  -3   2 2432.86  112.69
  -4   3  -2  960.30   45.40
  -4   3  -2  892.01   47.40
  -4   3  -2  934.21   46.70
  -4   3  -2  909.61   53.69
  -4   3  -2  909.51   46.90
  -4   3  -2  969.20   50.99
   4  -3   2  878.61   44.50
   4  -3   2  789.02   47.50
   4  -3   2  955.10   45.60
  -5   3  -2 1371.96   69.79
  -5   3  -2 1354.36   71.89
  -5   3  -2 1388.96   69.09
  -5   3  -2 1434.06   69.29
  -5   3  -2 1318.37   75.99
  -5   3  -2 1385.06   67.69
   5  -3   2 1354.26   71.39
  -6   3  -2  646.64   39.00
  -6   3  -2  649.14   36.20
  -6   3  -2  666.03   38.40
  -6   3  -2  669.13   37.40
  -6   3  -2  669.43   44.30
  -6   3  -2  659.73   35.90
   6  -3   2  682.63   40.60
  -7   3  -2   92.19   16.60
  -7   3  -2  104.49   10.10
  -7   3  -2  108.39   11.40
  -7   3  -2   95.79   16.00
  -7   3  -2   87.29   10.90
  -7   3  -2   87.39    9.30
  -7   3  -2  109.39   12.30
   7  -3   2  122.59   16.60
  -8   3  -2  163.28   13.30
  -8   3  -2  182.68   15.80
  -8   3  -2  156.08   14.00
  -8   3  -2  163.88   15.30
  -8   3  -2  172.58   23.20
  -8   3  -2  160.38   16.10
  -8   3  -2  147.09   18.80
   8  -3   2  201.38   19.70
  -9   3  -2   34.10   10.70
  -9   3  -2   21.10   10.10
  -9   3  -2   25.70    7.60
  -9   3  -2   29.20    7.10
  -9   3  -2   35.80    7.50
  -9   3  -2   33.80    8.30
  -9   3  -2   18.70    4.60
 -10   3  -2   39.00   11.10
 -10   3  -2   31.60    6.20
 -10   3  -2   33.00    7.50
 -10   3  -2   29.90    7.10
 -10   3  -2   25.40    7.50
 -11   3  -2   70.29    8.90
 -11   3  -2   63.79    8.10
 -11   3  -2   92.79   16.80
 -11   3  -2   56.39   10.40
 -11   3  -2   52.39   10.60
 -11  -2   2  552.74   36.60
 -11  -2   2  556.64   38.00
 -11  -2   2  616.14   37.60
 -11  -2   2  658.43   36.10
  10   2  -2 1185.08   73.89
 -10  -2   2 1239.78   63.49
 -10  -2   2 1244.18   66.09
 -10  -2   2 1177.48   66.29
 -10  -2   2 1129.19   64.59
   9   2  -2  441.66   36.70
  -9  -2   2  455.15   30.30
  -9  -2   2  474.55   31.30
  -9  -2   2  501.75   32.40
  -9  -2   2  454.45   28.60
   8   2  -2  502.65   37.60
  -8  -2   2  470.35   28.60
  -8  -2   2  479.45   31.30
  -8  -2   2  476.05   36.20
  -8  -2   2  436.86   29.50
  -8  -2   2  466.65   31.30
  -8  -2   2  487.65   34.90
   7   2  -2  642.94   43.50
  -7  -2   2  591.44   35.40
  -7  -2   2  541.65   40.90
  -7  -2   2  614.94   40.40
  -7  -2   2  630.84   34.80
   6   2  -2  876.91   51.89
  -6  -2   2  786.62   49.30
  -6  -2   2  818.72   44.60
  -6  -2   2  811.82   46.50
  -6  -2   2  882.21   44.50
  -6  -2   2  752.62   50.19
   5   2  -2  437.16   31.30
  -5  -2   2  413.96   25.30
  -5  -2   2  464.65   25.90
  -5  -2   2  447.96   28.10
  -5  -2   2  443.56   31.20
  -5  -2   2  408.16   29.50
   4   2  -2 1672.83   80.59
   4   2  -2 1603.74   78.29
   4   2  -2 1625.54   85.79
   4   2  -2 1592.74   77.49
  -4  -2   2 1558.64   79.39
  -4  -2   2 1649.23   83.19
  -4  -2   2 1649.54   86.09
  -4  -2   2 1733.63   80.79
   3   2  -2  458.05   30.00
   3   2  -2  502.55   26.10
   3   2  -2  467.35   25.60
   3   2  -2  478.25   27.20
  -3  -2   2  500.65   30.00
  -3  -2   2  450.55   29.90
  -3  -2   2  484.05   25.20
  -3  -2   2  465.35   26.70
  -3  -2   2  483.95   29.20
   2   2  -2 6317.17  280.87
   2   2  -2 6004.50  284.67
  -2  -2   2 5870.71  284.47
  -2  -2   2 6277.77  285.37
  -2  -2   2 5830.12  280.27
  -2  -2   2 5963.20  284.27
   1   2  -2 1102.79   55.09
   1   2  -2 1127.39   55.49
   1   2  -2 1064.09   53.29
   1   2  -2 1069.89   57.19
  -1  -2   2 1181.98   55.49
  -1  -2   2 1069.29   53.39
  -1  -2   2 1158.78   55.49
  -1  -2   2 1031.80   57.19
   0   2  -2  445.46   26.80
   0   2  -2  434.66   24.50
   0   2  -2  451.15   23.10
   0   2  -2  417.46   23.80
   0   2  -2  391.86   22.20
   0  -2   2  427.76   26.60
   0  -2   2  471.65   24.80
   0  -2   2  472.95   23.00
   0  -2   2  426.36   22.20
   0  -2   2  429.46   24.20
  -1   2  -2 3213.28  179.78
  -1   2  -2 3519.15  181.08
  -1   2  -2 3929.91  182.98
  -1   2  -2 3955.80  177.48
  -1   2  -2 3894.01  177.18
   1  -2   2 4135.59  177.78
   1  -2   2 3997.70  181.98
   1  -2   2 3967.10  182.78
  -2   2  -2 2804.72  141.99
  -2   2  -2 2993.80  139.49
  -2   2  -2 2968.30  135.99
  -2   2  -2 2928.31  141.79
  -2   2  -2 2977.60  137.59
   2  -2   2 2951.10  138.89
   2  -2   2 2991.00  140.99
   2  -2   2 2887.91  142.39
   2  -2   2 2897.81  138.19
  -3   2  -2  245.88   15.80
  -3   2  -2  235.68   19.40
  -3   2  -2  261.17   16.10
  -3   2  -2  245.78   14.50
  -3   2  -2  255.37   14.00
  -3   2  -2  279.17   18.50
   3  -2   2  278.37   17.10
   3  -2   2  247.38   15.90
   3  -2   2  234.18   19.50
   3  -2   2  247.98   14.80
  -4   2  -2 1463.35   69.29
  -4   2  -2 1492.25   69.09
  -4   2  -2 1354.16   74.39
  -4   2  -2 1379.76   70.39
  -4   2  -2 1423.86   71.59
   4  -2   2 1244.18   70.99
  -5   2  -2 2949.51  148.49
  -5   2  -2 3043.20  144.09
  -5   2  -2 3016.30  141.59
  -5   2  -2 3033.00  144.39
  -5   2  -2 2849.11  142.09
   5  -2   2 2884.31  145.79
  -6   2  -2 1651.93   84.99
  -6   2  -2 1679.73   86.79
  -6   2  -2 1642.74   82.79
  -6   2  -2 1826.32   91.69
  -6   2  -2 1631.04   84.49
   6  -2   2 1687.63   88.99
  -7   2  -2 1181.68   66.29
  -7   2  -2 1281.87   66.49
  -7   2  -2 1291.07   72.89
  -7   2  -2 1320.27   64.69
  -7   2  -2 1200.98   71.89
  -7   2  -2 1313.77   69.59
   7  -2   2 1294.57   72.09
  -8   2  -2 1243.48   70.39
  -8   2  -2 1115.49   63.89
  -8   2  -2 1208.08   70.39
  -8   2  -2 1230.48   61.59
  -8   2  -2 1166.68   66.59
  -8   2  -2 1196.78   62.99
   8  -2   2 1216.98   70.29
  -9   2  -2  939.61   59.19
  -9   2  -2  983.40   51.59
  -9   2  -2  920.71   49.99
  -9   2  -2  966.40   53.79
  -9   2  -2  905.11   58.49
  -9   2  -2  896.11   55.89
   9  -2   2  987.60   60.49
 -10   2  -2  321.27   22.60
 -10   2  -2  347.87   22.20
 -10   2  -2  349.27   30.10
 -10   2  -2  357.86   25.50
 -11   2  -2  308.27   20.80
 -11   2  -2  257.17   23.60
 -11   2  -2  317.17   24.10
 -11   2  -2  362.16   30.20
 -11   2  -2  343.17   21.80
 -12  -1   2  149.39   18.40
 -12  -1   2  144.59   12.20
 -12  -1   2  149.99   12.80
 -12  -1   2  149.59   18.30
 -11  -1   2  256.87   23.40
 -11  -1   2  222.88   20.80
 -11  -1   2  264.77   17.10
 -11  -1   2  211.68   16.90
 -10  -1   2  379.66   23.70
 -10  -1   2  423.16   25.80
 -10  -1   2  355.86   28.50
 -10  -1   2  397.46   30.60
  -9  -1   2  383.56   23.30
  -9  -1   2  394.06   25.20
  -9  -1   2  385.26   30.30
  -9  -1   2  403.26   30.00
  -9  -1   2  365.56   27.70
   8   1  -2  619.24   42.20
  -8  -1   2  551.24   36.00
  -8  -1   2  529.25   40.10
  -8  -1   2  567.54   37.80
  -8  -1   2  572.24   33.70
  -8  -1   2  557.44   39.00
  -8  -1   2  601.84   31.90
   7   1  -2  792.12   49.10
  -7  -1   2  740.33   46.60
  -7  -1   2  698.13   47.20
  -7  -1   2  752.02   39.00
  -7  -1   2  735.23   43.30
   6   1  -2 2992.20  152.88
  -6  -1   2 3069.09  148.39
  -6  -1   2 2869.31  151.18
  -6  -1   2 2986.30  152.88
  -6  -1   2 3250.27  144.09
  -6  -1   2 3013.20  145.79
   5   1  -2 4878.71  221.18
  -5  -1   2 4637.54  214.08
  -5  -1   2 4430.46  212.08
  -5  -1   2 4436.36  215.78
  -5  -1   2 4297.27  218.78
  -5  -1   2 4554.34  220.38
   4   1  -2 2096.29  105.29
   4   1  -2 2288.27  109.39
  -4  -1   2 2111.49  103.49
  -4  -1   2 2088.69  101.89
  -4  -1   2 2139.39  107.89
  -4  -1   2 2093.19  108.39
  -4  -1   2 2219.28  104.89
   3   1  -2 1786.52   86.29
   3   1  -2 1819.62   89.19
  -3  -1   2 1762.52   88.49
  -3  -1   2 1747.33   85.59
  -3  -1   2 1751.82   88.89
  -3  -1   2 1713.23   85.49
  -3  -1   2 1775.02   84.19
   2   1  -2 1402.06   65.89
   2   1  -2 1321.77   66.89
   2   1  -2 1349.96   66.69
   2   1  -2 1358.56   69.29
  -2  -1   2 1335.57   69.09
  -2  -1   2 1306.77   66.49
  -2  -1   2 1380.76   67.89
  -2  -1   2 1553.84   66.79
   1   1  -2  809.62   40.90
   1   1  -2  845.62   41.90
   1   1  -2  782.42   40.80
   1   1  -2  853.71   40.70
  -1  -1   2  828.52   41.80
  -1  -1   2  846.12   41.10
  -1  -1   2  844.12   41.20
  -1  -1   2  825.02   40.50
  -1  -1   2  785.42   42.40
   0   1  -2 1286.77   59.29
   0   1  -2 1189.18   55.99
   0   1  -2 1153.18   56.89
   0   1  -2 1113.09   57.19
   0  -1   2 1091.39   57.19
   0  -1   2 1238.58   56.09
   0  -1   2 1146.59   58.79
   0  -1   2 1190.68   55.99
   1  -1   2 4314.17  205.58
   1  -1   2 4411.26  204.98
  -2   1  -2   53.59    7.70
  -2   1  -2   56.39    5.00
  -2   1  -2   48.20    6.10
  -2   1  -2   72.09    7.50
  -2   1  -2   81.39   10.10
   2  -1   2   50.79    5.90
   2  -1   2   56.39    5.50
   2  -1   2   49.30    7.20
   2  -1   2   58.09    7.60
   2  -1   2   62.69    9.50
  -3   1  -2    3.80    3.70
  -3   1  -2    7.50    4.20
  -3   1  -2    8.80    3.20
  -3   1  -2    0.30    2.10
  -3   1  -2    5.50    3.30
   3  -1   2    2.80    4.60
   3  -1   2    7.80    3.20
   3  -1   2    6.20    2.60
   3  -1   2    3.00    3.80
   3  -1   2    5.70    2.90
  -4   1  -2  157.88   12.10
  -4   1  -2  183.18   15.00
  -4   1  -2  150.38   15.50
  -4   1  -2  156.48   13.30
  -4   1  -2  204.38   13.40
   4  -1   2  177.68   16.20
   4  -1   2  175.78   13.80
  -5   1  -2  144.59   12.10
  -5   1  -2  150.68   15.20
  -5   1  -2  131.39   13.20
  -5   1  -2  148.29   11.40
  -5   1  -2  141.39   12.20
   5  -1   2  139.09   15.20
   5  -1   2  149.79   13.00
  -6   1  -2  900.61   45.10
  -6   1  -2  795.72   48.60
  -6   1  -2  841.42   46.40
  -6   1  -2  857.71   50.39
  -6   1  -2  917.71   46.30
   6  -1   2  770.82   47.00
   6  -1   2  777.52   50.29
  -7   1  -2  303.47   20.40
  -7   1  -2  258.67   20.60
  -7   1  -2  332.37   25.60
  -7   1  -2  286.17   24.60
  -7   1  -2  313.97   19.90
  -7   1  -2  262.37   23.20
   7  -1   2  260.67   25.10
   7  -1   2  316.67   23.50
  -8   1  -2  147.99   15.10
  -8   1  -2  132.69   16.60
  -8   1  -2  148.39   17.50
  -8   1  -2  163.28   18.80
  -8   1  -2  189.98   14.30
  -8   1  -2  193.48   15.10
   8  -1   2  147.49   21.20
  -9   1  -2  682.53   44.70
  -9   1  -2  791.72   43.30
  -9   1  -2  816.32   43.00
  -9   1  -2  802.92   49.70
  -9   1  -2  708.83   48.40
   9  -1   2  778.82   52.59
 -10   1  -2  674.23   47.30
 -10   1  -2  764.12   41.80
 -10   1  -2  759.12   41.50
 -10   1  -2  670.23   43.80
 -10   1  -2  776.22   48.70
  10  -1   2  732.83   51.69
 -11   1  -2  412.86   32.40
 -11   1  -2  401.16   26.00
 -11   1  -2  414.76   26.40
 -12   0   2  264.17   26.10
 -11   0   2  142.79   10.60
 -11   0   2  163.98   20.10
 -11   0   2  126.39   18.30
 -11   0   2  148.29   10.90
 -10   0   2   48.60    6.30
 -10   0   2   47.80    5.90
 -10   0   2   46.90   11.50
 -10   0   2   41.70   11.80
  -9   0   2  294.57   26.40
  -9   0   2  193.28   21.90
  -9   0   2  226.38   24.50
  -9   0   2  232.98   22.50
  -9   0   2  275.67   17.30
  -9   0   2  287.57   16.00
  -8   0   2   -1.00    5.10
  -8   0   2    0.80    6.20
  -8   0   2   10.90    3.30
  -8   0   2   13.50    7.60
  -8   0   2   14.30    4.60
  -7   0   2  211.18   20.40
  -7   0   2  160.18   17.20
  -7   0   2  193.78   11.60
  -7   0   2  206.38   12.90
  -7   0   2  196.28   19.20
   6   0  -2  217.68   20.10
  -6   0   2  217.48   12.90
  -6   0   2  220.58   18.60
  -6   0   2  230.68   19.70
  -6   0   2  218.68   20.20
   5   0  -2  508.65   34.40
  -5   0   2  593.74   33.60
  -5   0   2  511.95   34.10
  -5   0   2  516.45   34.60
   4   0  -2  381.56   26.70
   4   0  -2  409.86   26.10
  -4   0   2  400.56   25.40
  -4   0   2  404.16   26.60
  -4   0   2  402.86   26.70
   3   0  -2 1918.81   92.69
   3   0  -2 1911.01   91.89
  -3   0   2 1779.82   86.49
  -3   0   2 1915.71   91.39
  -3   0   2 1865.41   86.79
  -3   0   2 1820.42   92.19
  -3   0   2 1790.62   92.09
   2   0  -2 1186.28   57.79
   2   0  -2 1262.27   61.79
   2   0  -2 1244.08   57.79
  -2   0   2 1173.68   61.09
  -2   0   2 1248.98   58.79
  -2   0   2 1251.47   59.09
  -2   0   2 1305.87   60.99
  -2   0   2 1225.48   62.09
   0   0  -2    0.30    0.90
   0   0   2    0.40    1.20
  -1   0  -2 4262.47  195.58
  -1   0  -2 4075.29  194.78
  -1   0  -2 4188.28  193.98
   1   0   2 4099.49  195.38
   1   0   2 4143.59  194.18
  -2   0  -2 5307.27  244.68
  -2   0  -2 5103.09  243.98
  -2   0  -2 5246.27  244.88
  -2   0  -2 5187.18  242.48
  -2   0  -2 5390.16  244.58
   2   0   2 5294.27  245.28
   2   0   2 5391.56  244.78
   2   0   2 5006.20  243.98
   2   0   2 5199.78  244.58
   2   0   2 5019.50  242.88
  -3   0  -2 3456.55  168.88
  -3   0  -2 3575.94  166.78
  -3   0  -2 3484.55  167.98
  -3   0  -2 3558.24  167.78
  -3   0  -2 3360.36  167.98
   3   0   2 3585.24  170.18
   3   0   2 3431.56  166.78
   3   0   2 3856.11  167.88
   3   0   2 3505.55  166.78
   3   0   2 3497.85  168.88
  -4   0  -2 3772.92  183.18
  -4   0  -2 3691.43  182.08
  -4   0  -2 3945.71  180.88
  -4   0  -2 3713.13  180.68
  -4   0  -2 3798.92  180.98
   4   0   2 3764.72  181.68
   4   0   2 3797.12  177.28
   4   0   2 3921.91  185.08
  -5   0  -2 1612.84   79.59
  -5   0  -2 1629.64   82.99
  -5   0  -2 1560.54   79.79
  -5   0  -2 1505.65   81.09
  -5   0  -2 1536.05   79.19
   5   0   2 1657.13   85.09
   5   0   2 1575.24   81.39
  -6   0  -2 2122.59  108.19
  -6   0  -2 2163.38  110.99
  -6   0  -2 2176.48  109.59
  -6   0  -2 2198.58  112.69
  -6   0  -2 2203.38  108.49
   6   0   2 2323.67  111.99
   6   0   2 2195.38  115.29
  -7   0  -2  961.10   55.89
  -7   0  -2  941.71   50.89
  -7   0  -2  888.41   50.69
  -7   0  -2  894.41   53.89
  -7   0  -2  950.40   54.09
  -7   0  -2  910.61   52.19
   7   0   2 1016.90   55.59
   7   0   2  961.80   58.99
  -8   0  -2  262.77   24.90
  -8   0  -2  305.27   21.60
  -8   0  -2  287.37   21.10
  -8   0  -2  337.37   24.00
  -8   0  -2  317.37   24.90
  -8   0  -2  294.47   24.90
   8   0   2  290.97   28.20
   8   0   2  345.17   26.30
  -9   0  -2  140.59   13.60
  -9   0  -2  130.89   16.60
  -9   0  -2  145.69   15.80
  -9   0  -2  148.39   16.90
  -9   0  -2  167.98   14.60
   9   0   2  131.39   22.20
   9   0   2  162.68   18.50
 -10   0  -2   -0.20    3.50
 -10   0  -2    4.90    3.90
 -10   0  -2   15.50    7.20
 -10   0  -2    4.70    6.00
 -10   0  -2   16.40    7.90
  10   0   2    6.90   10.00
 -11   0  -2   28.80    7.00
 -11   0  -2   17.90    5.80
 -11   0  -2   28.30   11.20
 -11   0  -2    9.40    7.40
 -12   1   2  676.53   48.40
 -11   1   2  415.96   35.30
 -10   1   2  746.03   50.19
 -10   1   2  801.42   52.79
  -9   1   2 1978.60  102.69
  -9   1   2 1698.13   98.39
  -9   1   2 1872.21   99.99
  -9   1   2 1822.42  100.19
  -8   1   2  482.35   36.20
  -8   1   2  511.65   36.00
  -8   1   2  551.04   36.90
  -7   1   2  982.40   56.79
  -7   1   2  984.80   56.79
  -7   1   2  919.81   56.39
  -6   1   2 2309.67  116.89
  -6   1   2 2234.58  116.39
  -6   1   2 2316.47  116.89
  -5   1   2 1222.28   64.99
  -5   1   2 1209.48   64.79
  -5   1   2 1139.09   63.99
   4  -1  -2 1256.17   67.99
  -4   1   2 1293.37   67.59
  -4   1   2 1235.48   66.59
  -4   1   2 1338.47   67.69
   3  -1  -2  826.12   43.40
  -3   1   2  696.03   41.90
  -3   1   2  742.43   39.90
  -3   1   2  780.62   37.00
  -3   1   2  803.72   37.10
   2  -1  -2   82.69   10.30
   2  -1  -2   75.79    5.40
   2  -1  -2   88.79    5.70
   2  -1  -2   69.39    6.80
  -2   1   2   75.29    7.60
  -2   1   2   74.59    6.70
  -2   1   2   82.09    9.20
  -2   1   2   73.39    6.20
  -2   1   2   86.09    6.50
   1  -1  -2  313.27   17.80
   1  -1  -2  324.27   17.10
   1  -1  -2  348.47   18.20
   1  -1  -2  317.57   19.10
  -1   1   2  318.07   18.40
  -1   1   2  316.07   17.00
  -1   1   2  315.37   17.80
  -1   1   2  318.07   18.10
  -1   1   2  303.77   18.60
   0  -1  -2  163.18   10.50
   0  -1  -2  181.68   10.60
   0  -1  -2  167.08   10.90
   0  -1  -2  167.78   12.20
   0  -1  -2  178.28   12.00
   0   1   2  176.58   10.70
   0   1   2  178.38   10.70
   0   1   2  160.48   12.30
   0   1   2  185.88   10.90
   0   1   2  146.19   11.40
  -1  -1  -2  148.89   11.90
  -1  -1  -2  148.39    9.20
  -1  -1  -2  132.39    9.60
  -1  -1  -2  134.89   10.40
  -1  -1  -2  132.89   11.10
   1   1   2  153.68   12.30
   1   1   2  162.88   11.60
   1   1   2  140.39    9.20
   1   1   2  139.59   10.10
   1   1   2  147.39   11.20
  -2  -1  -2 1356.56   67.99
  -2  -1  -2 1351.06   64.69
  -2  -1  -2 1263.77   66.89
  -2  -1  -2 1317.67   67.49
  -2  -1  -2 1319.47   65.69
   2   1   2 1435.06   67.39
   2   1   2 1364.76   65.29
   2   1   2 1313.37   66.29
   2   1   2 1330.97   68.09
  -3  -1  -2 1917.91   89.59
  -3  -1  -2 1788.62   90.59
  -3  -1  -2 1887.71   90.39
  -3  -1  -2 1678.93   88.09
  -3  -1  -2 1783.32   87.19
   3   1   2 1717.23   87.99
   3   1   2 1796.72   89.49
   3   1   2 1820.82   89.39
   3   1   2 1859.31   88.79
   3   1   2 1790.22   91.69
  -4  -1  -2 2411.36  132.39
  -4  -1  -2 2659.43  129.49
  -4  -1  -2 2665.93  130.69
  -4  -1  -2 2788.72  131.09
  -4  -1  -2 2720.53  131.79
   4   1   2 2735.23  129.19
   4   1   2 2658.53  134.89
   4   1   2 2885.81  132.69
  -5  -1  -2 1887.21  100.59
  -5  -1  -2 2045.40   97.79
  -5  -1  -2 2066.29   97.29
  -5  -1  -2 1726.53   97.09
  -5  -1  -2 1929.61   98.39
   5   1   2 2168.68  100.79
   5   1   2 1851.31  102.29
  -6  -1  -2 2154.68  110.79
  -6  -1  -2 2224.08  110.29
  -6  -1  -2 2100.89  114.19
  -6  -1  -2 2263.37  111.79
  -6  -1  -2 2261.57  110.49
  -6  -1  -2 2329.07  111.89
   6   1   2 2194.98  117.29
   6   1   2 2216.68  113.79
  -7  -1  -2 1328.87   71.59
  -7  -1  -2 1380.36   71.39
  -7  -1  -2 1338.37   70.69
  -7  -1  -2 1255.17   74.99
  -7  -1  -2 1357.96   72.09
  -7  -1  -2 1287.27   71.99
   7   1   2 1388.46   79.39
   7   1   2 1472.15   76.19
  -8  -1  -2  877.11   55.09
  -8  -1  -2  890.61   49.30
  -8  -1  -2  873.21   51.29
  -8  -1  -2  809.42   50.29
  -8  -1  -2  855.51   49.99
  -8  -1  -2  905.91   50.49
   8   1   2  964.60   55.49
   8   1   2  813.92   57.49
  -9  -1  -2  577.34   34.40
  -9  -1  -2  520.45   35.80
  -9  -1  -2  564.74   35.10
  -9  -1  -2  506.95   35.20
  -9  -1  -2  524.85   34.60
   9   1   2  566.64   39.40
   9   1   2  506.55   42.10
 -10  -1  -2  666.13   40.30
 -10  -1  -2  623.44   39.00
 -10  -1  -2  634.54   39.90
 -10  -1  -2  653.73   41.30
  10   1   2  649.14   49.80
  10   1   2  642.74   44.60
 -11  -1  -2  452.85   33.80
 -11  -1  -2  502.45   33.60
 -11  -1  -2  531.85   33.60
 -11  -1  -2  521.85   33.10
 -12   2   2  111.49   16.30
 -12   2   2   72.39   14.40
 -12   2   2   65.39   16.10
 -11   2   2   32.70   13.90
 -11   2   2   65.09   12.60
 -11   2   2   61.59   12.90
 -10   2   2    5.00    8.40
 -10   2   2   16.30    7.00
 -10   2   2   -3.90    7.20
  -9   2   2  302.37   29.40
  -9   2   2  312.77   26.20
  -9   2   2  282.27   27.10
  -9   2   2  325.87   24.60
  -9   2   2  286.27   25.90
  -8   2   2  962.20   55.89
  -8   2   2  860.81   55.99
  -8   2   2  952.50   55.69
  -7   2   2  609.94   39.50
  -7   2   2  610.94   39.70
  -7   2   2  610.44   40.60
  -6   2   2 2096.69  108.49
  -6   2   2 2103.49  104.59
  -6   2   2 2052.39  105.89
  -6   2   2 2053.89  106.79
  -5   2   2 6081.59  305.57
  -5   2   2 6650.23  304.77
  -5   2   2 6329.57  296.17
  -5   2   2 6647.93  296.37
  -5   2   2 6339.67  303.37
  -5   2   2 6243.08  301.07
  -5   2   2 6517.75  302.47
   4  -2  -2 3783.32  178.58
  -4   2   2 3776.12  170.28
  -4   2   2 3706.73  174.08
  -4   2   2 3547.04  174.38
  -4   2   2 3430.06  172.38
  -4   2   2 3494.15  177.08
  -4   2   2 3721.23  169.88
   3  -2  -2 1827.82   94.79
  -3   2   2 1860.01   94.39
  -3   2   2 1911.81   89.99
  -3   2   2 1892.81   89.99
  -3   2   2 1767.82   89.19
  -3   2   2 1965.70   91.79
   2  -2  -2 2225.88  107.39
   2  -2  -2 2340.37  106.79
   2  -2  -2 2214.58  108.29
   2  -2  -2 2340.07  111.39
   2  -2  -2 2177.88  107.19
  -2   2   2 2342.57  106.49
  -2   2   2 2179.28  108.59
  -2   2   2 2363.06  108.09
  -2   2   2 2169.18  108.09
  -2   2   2 2210.28  110.49
   1  -2  -2 3197.48  153.98
   1  -2  -2 3162.18  154.08
   1  -2  -2 3291.47  151.08
  -1   2   2 3339.37  152.68
  -1   2   2 3224.18  153.38
  -1   2   2 3239.58  151.08
  -1   2   2 3217.78  153.78
  -1   2   2 3170.48  154.58
   0  -2  -2 1099.59   58.49
   0  -2  -2 1174.98   57.39
   0  -2  -2 1167.98   57.39
   0  -2  -2 1176.68   56.79
   0  -2  -2 1084.89   59.49
   0   2   2 1168.08   60.49
   0   2   2 1180.48   57.49
   0   2   2 1182.08   57.09
   0   2   2 1221.48   57.29
   0   2   2 1122.49   58.59
  -1  -2  -2  990.10   53.69
  -1  -2  -2  938.71   51.89
  -1  -2  -2 1167.18   55.99
  -1  -2  -2 1085.69   56.99
  -1  -2  -2 1121.49   54.69
   1   2   2 1083.29   55.19
   1   2   2 1094.19   54.59
   1   2   2  987.40   54.89
   1   2   2 1157.98   52.09
   1   2   2 1128.39   57.69
  -2  -2  -2 1217.08   65.79
  -2  -2  -2 1228.58   59.89
  -2  -2  -2 1349.47   63.49
  -2  -2  -2 1330.07   64.69
  -2  -2  -2 1296.97   64.59
   2   2   2 1234.38   65.09
   2   2   2 1319.47   64.09
   2   2   2 1221.78   60.19
   2   2   2 1080.79   63.19
  -3  -2  -2  500.55   33.00
  -3  -2  -2  580.54   33.80
  -3  -2  -2  544.35   27.60
  -3  -2  -2  532.15   31.90
  -3  -2  -2  541.15   31.60
   3   2   2  564.14   32.80
   3   2   2  554.24   35.00
   3   2   2  501.85   32.60
   3   2   2  520.15   28.60
   3   2   2  526.05   31.20
  -4  -2  -2  111.69   11.80
  -4  -2  -2  124.79   13.70
  -4  -2  -2  122.29    9.40
  -4  -2  -2  124.19   13.30
  -4  -2  -2  139.29   12.60
   4   2   2  130.39   13.60
   4   2   2  129.79   15.40
   4   2   2  117.79   11.30
  -5  -2  -2  192.68   16.70
  -5  -2  -2  207.88   18.40
  -5  -2  -2  250.17   20.30
  -5  -2  -2  220.28   14.50
  -5  -2  -2  232.98   17.80
   5   2   2  220.28   21.20
   5   2   2  205.98   14.90
   5   2   2  201.38   15.80
   5   2   2  186.08   18.40
  -6  -2  -2   40.20    9.30
  -6  -2  -2   37.20    8.00
  -6  -2  -2   40.20    7.30
  -6  -2  -2   29.00    9.00
  -6  -2  -2   32.60    6.00
  -6  -2  -2   20.40    7.20
   6   2   2   33.10   10.70
   6   2   2   32.70   10.10
  -7  -2  -2  152.48   14.40
  -7  -2  -2  171.08   13.90
  -7  -2  -2  162.98   16.60
  -7  -2  -2  129.39   19.40
  -7  -2  -2  203.48   17.00
  -7  -2  -2  184.88   16.70
   7   2   2  177.58   25.40
   7   2   2  144.39   18.20
  -8  -2  -2   16.90    6.10
  -8  -2  -2   16.90    5.60
  -8  -2  -2    3.20    6.10
  -8  -2  -2   14.40    5.70
  -8  -2  -2   20.80    6.90
   8   2   2   13.40    8.00
   8   2   2   10.10    8.70
  -9  -2  -2  399.46   27.40
  -9  -2  -2  382.66   26.10
  -9  -2  -2  363.46   27.70
  -9  -2  -2  323.47   27.20
  -9  -2  -2  410.96   25.10
   9   2   2  298.57   32.50
   9   2   2  336.27   30.30
 -10  -2  -2  530.45   35.00
 -10  -2  -2  475.35   30.60
 -10  -2  -2  522.65   33.70
 -10  -2  -2  467.65   32.10
  10   2   2  486.25   38.50
  10   2   2  484.65   41.70
 -11  -2  -2  191.78   19.60
 -11  -2  -2  211.28   18.80
 -11  -2  -2  167.28   17.20
 -11  -2  -2  197.48   16.50
  11   2   2  178.98   29.00
  11   2   2  209.38   22.90
 -12   3   2  339.47   34.70
 -12   3   2  406.86   29.70
 -12   3   2  366.06   29.20
 -11   3   2  468.45   39.60
 -11   3   2  419.56   31.60
 -11   3   2  443.16   31.60
 -10   3   2  264.37   21.70
 -10   3   2  292.97   28.80
 -10   3   2  219.48   23.80
 -10   3   2  224.58   23.60
 -10   3   2  272.67   22.80
  -9   3   2  145.19   16.60
  -9   3   2  126.59   14.90
  -9   3   2  178.28   20.00
  -9   3   2  135.19   22.20
  -9   3   2  137.69   17.20
  -9   3   2  142.49   15.20
  -8   3   2  181.28   11.20
  -8   3   2  175.68   18.50
  -8   3   2  158.18   17.40
  -8   3   2  161.98   16.20
  -8   3   2  216.28   17.60
  -8   3   2  180.68   20.30
  -7   3   2   10.40    5.10
  -7   3   2    8.50    2.70
  -7   3   2    6.80    6.10
  -7   3   2    0.70    6.40
  -7   3   2    8.30    4.90
  -7   3   2    5.10    6.30
  -7   3   2    6.60    3.20
  -6   3   2    0.10    5.90
  -6   3   2    0.40    2.50
  -6   3   2    3.60    4.40
  -6   3   2   -1.20    3.90
  -6   3   2    0.20    1.90
  -6   3   2    0.50    2.40
  -6   3   2   -1.40    3.60
  -5   3   2   60.29    9.40
  -5   3   2   39.10    7.30
  -5   3   2   47.90    7.40
  -5   3   2   40.10    5.70
  -5   3   2   39.80    6.50
  -5   3   2   42.60   10.00
  -4   3   2  532.45   36.00
  -4   3   2  585.94   30.70
  -4   3   2  578.64   32.60
  -4   3   2  577.34   32.10
  -4   3   2  542.45   30.20
   3  -3  -2  641.04   32.80
   3  -3  -2  634.74   33.10
   3  -3  -2  633.64   34.90
   3  -3  -2  606.74   38.60
   3  -3  -2  651.53   33.00
  -3   3   2  668.43   35.00
  -3   3   2  661.13   32.30
  -3   3   2  577.74   33.90
  -3   3   2  587.24   37.60
  -3   3   2  640.94   35.90
   2  -3  -2 2780.62  139.89
   2  -3  -2 2771.02  136.79
   2  -3  -2 2951.20  137.99
   2  -3  -2 2724.83  134.19
  -2   3   2 2802.82  139.39
  -2   3   2 3165.78  137.49
  -2   3   2 2922.21  134.09
  -2   3   2 2845.62  137.39
  -2   3   2 2775.82  139.29
   1  -3  -2 4467.55  189.08
   1  -3  -2 4049.19  184.88
   1  -3  -2 3976.90  189.68
   1  -3  -2 3906.01  188.58
   1  -3  -2 3755.22  186.78
  -1   3   2 3891.31  184.98
  -1   3   2 3708.13  187.78
  -1   3   2 3996.60  186.98
  -1   3   2 3760.92  190.48
  -1   3   2 4020.90  188.48
   0  -3  -2 4996.60  232.38
   0  -3  -2 5118.19  233.68
   0  -3  -2 4939.21  233.28
   0  -3  -2 5036.70  237.48
   0  -3  -2 4999.10  235.38
   0   3   2 4425.06  234.58
   0   3   2 5051.39  232.98
   0   3   2 4718.73  233.48
   0   3   2 5217.58  238.68
   0   3   2 5134.79  233.18
  -1  -3  -2 3885.91  181.58
  -1  -3  -2 4031.80  179.38
  -1  -3  -2 3889.71  183.48
  -1  -3  -2 3662.23  185.28
  -1  -3  -2 3833.92  181.38
   1   3   2 3603.44  185.68
   1   3   2 3722.43  182.88
   1   3   2 3712.93  178.38
   1   3   2 3961.00  182.58
   1   3   2 3849.21  182.18
  -2  -3  -2 2554.84  127.39
  -2  -3  -2 2476.75  125.49
  -2  -3  -2 2556.24  129.79
  -2  -3  -2 2590.24  126.79
  -2  -3  -2 2539.65  121.39
   2   3   2 2681.93  127.09
   2   3   2 2710.33  127.19
   2   3   2 2576.64  121.19
   2   3   2 2613.64  130.29
   2   3   2 2571.04  127.89
  -3  -3  -2 3632.04  177.18
  -3  -3  -2 3475.15  174.08
  -3  -3  -2 3590.14  167.18
  -3  -3  -2 3662.13  175.08
  -3  -3  -2 3226.88  172.28
   3   3   2 3496.45  167.68
   3   3   2 3740.33  173.88
   3   3   2 3821.62  177.38
   3   3   2 3722.13  174.98
  -4  -3  -2 1837.22   93.99
  -4  -3  -2 1849.71   93.19
  -4  -3  -2 1784.22   95.09
  -4  -3  -2 1933.21   86.69
   4   3   2 1710.13   91.99
   4   3   2 1890.91   97.89
   4   3   2 1776.72   94.79
   4   3   2 1852.01   95.19
  -5  -3  -2 1146.89   67.19
  -5  -3  -2 1208.58   67.49
  -5  -3  -2 1212.28   65.39
  -5  -3  -2 1265.17   65.49
  -5  -3  -2 1187.68   59.09
  -5  -3  -2 1184.18   58.09
   5   3   2 1161.58   62.79
   5   3   2 1138.09   64.49
   5   3   2 1196.68   69.99
   5   3   2 1295.47   68.39
  -6  -3  -2 1690.83   82.29
  -6  -3  -2 1766.32   83.69
  -6  -3  -2 1704.93   89.59
  -6  -3  -2 1731.23   92.29
  -6  -3  -2 1778.02   89.99
  -6  -3  -2 1659.23   92.29
   6   3   2 1732.83   96.19
   6   3   2 1623.74   84.69
   6   3   2 1817.82   93.49
   6   3   2 1596.84   85.49
  -7  -3  -2  795.92   45.70
  -7  -3  -2  900.21   45.00
  -7  -3  -2  906.81   52.09
  -7  -3  -2  846.12   51.19
  -7  -3  -2  843.32   54.79
  -7  -3  -2  880.71   53.59
   7   3   2  976.40   56.79
   7   3   2  914.41   59.29
  -8  -3  -2  192.08   18.70
  -8  -3  -2  174.88   18.20
  -8  -3  -2  174.28   12.90
  -8  -3  -2  163.38   13.80
  -8  -3  -2  178.88   18.90
   8   3   2  203.58   22.40
   8   3   2  202.88   24.30
  -9  -3  -2  250.67   18.10
  -9  -3  -2  239.48   23.20
  -9  -3  -2  251.27   22.00
  -9  -3  -2  240.38   16.60
   9   3   2  301.27   31.10
   9   3   2  315.07   28.30
 -10  -3  -2  151.48   11.70
 -10  -3  -2  177.58   17.20
 -10  -3  -2  138.09   13.10
 -10  -3  -2  133.79   17.20
  10   3   2  135.29   25.20
  10   3   2  136.69   21.90
 -12   4   2  533.55   35.20
 -12   4   2  487.35   35.10
 -12   4   2  486.55   43.00
 -11   4   2  403.76   29.90
 -11   4   2  458.75   30.90
 -11   4   2  385.46   38.20
 -10   4   2  616.54   47.80
 -10   4   2  578.84   37.50
 -10   4   2  599.94   38.20
 -10   4   2  560.34   40.80
 -10   4   2  599.94   32.80
 -10   4   2  600.74   30.90
 -10   4   2  542.05   38.70
  -9   4   2  810.92   39.80
  -9   4   2  767.02   54.59
  -9   4   2  780.52   41.90
  -9   4   2  722.73   48.10
  -9   4   2  784.82   45.00
  -9   4   2  706.33   46.00
  -9   4   2  726.33   45.20
  -8   4   2 1239.28   80.09
  -8   4   2 1399.86   74.89
  -8   4   2 1466.35   69.79
  -8   4   2 1421.26   75.99
  -8   4   2 1533.65   79.09
  -8   4   2 1355.26   73.29
  -7   4   2  970.80   54.49
  -7   4   2  988.60   54.29
  -7   4   2  947.91   56.69
  -7   4   2 1011.40   50.29
  -7   4   2  948.91   52.19
  -7   4   2  927.11   60.19
  -7   4   2 1012.90   52.89
  -6   4   2 2088.69  108.89
  -6   4   2 2325.37  112.09
  -6   4   2 2380.66  112.79
  -6   4   2 2307.17  109.99
  -6   4   2 2306.07  112.39
  -6   4   2 2109.79  117.99
  -5   4   2 1286.97   66.69
  -5   4   2 1277.67   67.49
  -5   4   2 1291.07   64.69
  -5   4   2 1390.06   66.39
  -5   4   2 1334.77   68.59
  -5   4   2 1212.68   72.49
   4  -4  -2  735.93   38.80
   4  -4  -2  753.52   38.80
   4  -4  -2  729.43   42.20
  -4   4   2  848.82   42.70
  -4   4   2  775.32   41.70
  -4   4   2  727.73   43.80
  -4   4   2  763.52   46.80
  -4   4   2  784.62   38.70
   3  -4  -2 1019.90   54.49
   3  -4  -2 1037.70   51.19
   3  -4  -2 1053.79   54.59
  -3   4   2  981.30   57.89
  -3   4   2 1029.00   54.89
  -3   4   2 1041.20   57.69
  -3   4   2 1090.49   50.79
  -3   4   2 1053.49   54.49
   2  -4  -2  236.28   13.30
   2  -4  -2  201.88   15.50
   2  -4  -2  201.08   18.50
   2  -4  -2  196.28   17.00
  -2   4   2  224.28   16.00
  -2   4   2  214.78   18.30
  -2   4   2  251.87   17.60
  -2   4   2  227.18   19.40
  -2   4   2  232.98   13.30
   1  -4  -2  356.96   23.60
   1  -4  -2  336.17   24.60
   1  -4  -2  353.06   19.40
   1  -4  -2  331.57   23.00
   1  -4  -2  346.67   21.70
  -1   4   2  323.47   22.50
  -1   4   2  360.96   21.90
  -1   4   2  335.27   25.90
  -1   4   2  336.77   23.10
  -1   4   2  336.87   19.80
   0  -4  -2  393.86   22.70
   0  -4  -2  410.06   24.30
   0  -4  -2  375.36   25.90
   0  -4  -2  374.46   23.80
   0  -4  -2  348.37   27.00
   0   4   2  427.96   24.10
   0   4   2  359.56   23.00
   0   4   2  365.86   25.30
   0   4   2  384.16   28.70
   0   4   2  420.16   24.90
  -1  -4  -2   37.40    8.30
  -1  -4  -2   40.50    8.30
  -1  -4  -2   56.09   10.80
  -1  -4  -2   35.20    9.90
  -1  -4  -2   31.60    6.30
   1   4   2   43.30    9.70
   1   4   2   31.70    8.80
   1   4   2   32.00    5.80
   1   4   2   19.20    7.10
   1   4   2   26.50    7.10
  -2  -4  -2  488.45   30.00
  -2  -4  -2  481.65   31.70
  -2  -4  -2  499.95   34.40
  -2  -4  -2  480.35   25.30
  -2  -4  -2  419.36   29.50
   2   4   2  479.35   31.70
   2   4   2  509.35   24.70
   2   4   2  476.25   34.40
   2   4   2  482.55   31.00
   2   4   2  519.25   31.60
  -3  -4  -2  183.28   16.30
  -3  -4  -2  210.08   18.40
  -3  -4  -2  197.78   10.40
  -3  -4  -2  183.98   17.10
  -3  -4  -2  225.38   20.60
   3   4   2  168.98   17.20
   3   4   2  228.18   17.60
   3   4   2  174.28   18.10
  -4  -4  -2 1043.90   61.69
  -4  -4  -2 1053.69   57.69
  -4  -4  -2  999.40   58.39
  -4  -4  -2 1018.60   59.19
   4   4   2 1018.20   61.29
   4   4   2 1030.70   60.49
   4   4   2 1111.49   57.79
   4   4   2 1003.70   59.39
  -5  -4  -2  994.80   60.49
  -5  -4  -2  994.70   58.29
  -5  -4  -2  948.41   61.19
  -5  -4  -2 1125.69   60.49
   5   4   2 1117.69   62.59
   5   4   2 1048.60   63.99
   5   4   2 1028.20   57.19
   5   4   2 1093.39   60.89
  -6  -4  -2  567.54   39.60
  -6  -4  -2  533.15   36.10
  -6  -4  -2  599.04   37.70
  -6  -4  -2  484.35   37.20
   6   4   2  620.94   40.90
   6   4   2  536.05   41.80
   6   4   2  503.75   33.00
   6   4   2  576.44   35.90
  -7  -4  -2  864.61   55.69
  -7  -4  -2  945.61   54.19
  -7  -4  -2  874.11   53.09
   7   4   2  857.81   59.19
   7   4   2  857.41   47.20
   7   4   2  851.31   46.50
   7   4   2 1006.70   58.79
  -8  -4  -2  804.72   50.79
  -8  -4  -2  741.73   47.60
   8   4   2  718.13   54.39
   8   4   2  759.92   51.99
  -9  -4  -2  686.33   43.90
  -9  -4  -2  694.23   46.00
   9   4   2  603.44   50.29
   9   4   2  642.94   48.10
 -10  -4  -2  608.34   43.60
 -10  -4  -2  606.94   41.70
  10   4   2  619.14   46.90
  10   4   2  695.63   52.89
 -11   5   2    5.40    4.60
 -11   5   2    2.50    9.80
 -11   5   2    6.80    7.90
 -11   5   2    2.80    4.50
 -11   5   2   -3.00    4.50
 -11   5   2    2.50    3.00
 -10   5   2    9.20    4.90
 -10   5   2   15.00    4.20
 -10   5   2    9.70    6.50
 -10   5   2    2.00    3.90
 -10   5   2    6.00    5.00
 -10   5   2    7.20    8.40
 -10   5   2    3.40    7.60
  -9   5   2   90.09   12.80
  -9   5   2   77.09    8.90
  -9   5   2   56.99    9.40
  -9   5   2   93.79   21.20
  -9   5   2   68.49   11.60
  -9   5   2   71.59   11.80
  -9   5   2   86.39   14.50
  -8   5   2 1073.89   64.79
  -8   5   2 1127.59   62.09
  -8   5   2 1194.48   59.39
  -8   5   2 1132.29   61.99
  -8   5   2 1127.89   59.69
  -7   5   2  579.54   33.30
  -7   5   2  521.05   34.50
  -7   5   2  626.34   35.00
  -7   5   2  551.54   41.40
  -7   5   2  558.54   32.20
  -6   5   2  665.73   35.10
  -6   5   2  675.83   37.50
  -6   5   2  647.84   38.50
  -6   5   2  668.43   37.70
  -6   5   2  636.24   40.50
  -6   5   2  645.04   44.70
   5  -5  -2 1730.83   84.79
   5  -5  -2 1733.33   84.79
  -5   5   2 1785.42   96.99
  -5   5   2 1811.12   88.29
  -5   5   2 1799.02   90.59
  -5   5   2 1811.82   86.09
  -5   5   2 1849.81   94.29
  -5   5   2 1809.02   90.49
   4  -5  -2 1884.01   92.79
   4  -5  -2 1847.62   90.39
   4  -5  -2 1746.53   90.79
  -4   5   2 1795.62   97.39
  -4   5   2 1981.30   93.49
  -4   5   2 1859.21   87.29
  -4   5   2 1757.02   91.89
  -4   5   2 1788.22   96.29
   3  -5  -2 1485.65   70.59
   3  -5  -2 1331.87   69.69
   3  -5  -2 1266.27   70.69
   3  -5  -2 1334.77   65.19
  -3   5   2 1389.46   64.99
  -3   5   2 1308.87   70.79
  -3   5   2 1311.07   69.29
  -3   5   2 1331.57   73.69
  -3   5   2 1399.46   75.09
   2  -5  -2 3083.59  158.48
   2  -5  -2 3412.26  162.88
   2  -5  -2 3053.19  159.78
   2  -5  -2 3396.56  154.68
  -2   5   2 3464.05  155.18
  -2   5   2 3298.87  165.18
  -2   5   2 3172.08  161.28
  -2   5   2 3333.17  160.98
  -2   5   2 3372.66  158.98
   1  -5  -2 8038.30  357.16
   1  -5  -2 7273.27  358.86
   1  -5  -2 7832.82  354.36
   1  -5  -2 7608.64  350.66
  -1   5   2 7392.46  356.36
  -1   5   2 7533.25  354.26
  -1   5   2 7569.14  361.46
  -1   5   2 7297.47  351.56
  -1   5   2 7257.67  354.76
   0  -5  -2 2778.12  133.69
   0  -5  -2 2732.83  136.39
   0  -5  -2 2788.32  139.59
   0  -5  -2 2659.83  132.99
   0  -5  -2 2868.11  131.69
   0   5   2 2699.83  132.79
   0   5   2 2777.42  134.49
   0   5   2 2570.24  135.49
   0   5   2 2705.53  140.89
   0   5   2 2722.83  132.39
  -1  -5  -2 1618.54   89.79
  -1  -5  -2 1759.02   87.79
  -1  -5  -2 1635.04   83.99
  -1  -5  -2 1690.83   83.49
   1   5   2 1672.93   91.69
   1   5   2 1661.33   80.59
   1   5   2 1689.83   85.69
   1   5   2 1662.53   85.09
   1   5   2 1426.46   85.19
  -2  -5  -2 2487.15  124.39
  -2  -5  -2 2454.05  121.59
  -2  -5  -2 2359.06  120.99
  -2  -5  -2 2427.66  127.39
   2   5   2 2454.65  123.09
   2   5   2 2446.66  123.49
   2   5   2 2396.36  122.99
   2   5   2 2512.35  114.89
   2   5   2 2369.86  128.19
  -3  -5  -2  692.53   41.80
  -3  -5  -2  665.03   46.30
  -3  -5  -2  742.33   44.60
  -3  -5  -2  753.12   43.60
   3   5   2  685.43   44.70
   3   5   2  683.03   42.50
  -4  -5  -2  250.37   22.70
  -4  -5  -2  305.17   23.70
  -4  -5  -2  215.68   23.50
  -4  -5  -2  297.97   22.70
   4   5   2  270.97   25.10
   4   5   2  260.77   24.70
   4   5   2  300.17   24.40
   4   5   2  240.88   20.90
  -5  -5  -2  834.12   51.59
  -5  -5  -2  804.92   54.19
  -5  -5  -2  812.22   51.59
  -5  -5  -2  879.91   50.59
   5   5   2  837.82   49.20
   5   5   2  874.01   53.79
   5   5   2  802.92   54.19
   5   5   2  848.02   53.09
  -6  -5  -2  482.95   36.60
  -6  -5  -2  461.35   36.60
  -6  -5  -2  458.25   33.90
  -6  -5  -2  477.55   33.30
   6   5   2  500.55   39.30
   6   5   2  464.95   33.50
   6   5   2  426.66   30.40
   6   5   2  455.55   36.30
  -7  -5  -2    7.50    5.80
  -7  -5  -2   -1.10    5.80
   7   5   2    8.90    8.90
   7   5   2    5.10    5.90
   7   5   2   17.00    8.50
  -8  -5  -2    0.00    5.10
  -8  -5  -2   21.30    9.00
   8   5   2    1.00    7.90
   8   5   2   -0.20    6.10
  -9  -5  -2   52.99   12.10
  -9  -5  -2   31.90   11.60
   9   5   2   51.49   14.00
   9   5   2   33.00   11.70
 -10  -5  -2  196.98   21.20
 -10  -5  -2  185.38   23.20
  10   5   2  142.19   26.20
  10   5   2  176.08   26.50
 -11   6   2  635.94   37.70
 -11   6   2  599.24   36.20
 -11   6   2  627.24   34.40
 -11   6   2  540.45   37.50
 -11   6   2  654.93   51.79
 -11   6   2  543.95   37.60
 -10   6   2  315.37   23.80
 -10   6   2  311.07   20.70
 -10   6   2  294.17   20.80
 -10   6   2  247.18   21.10
 -10   6   2  305.67   33.40
 -10   6   2  248.38   27.30
 -10   6   2  285.37   23.00
  -9   6   2  273.77   25.90
  -9   6   2  327.07   21.60
  -9   6   2  361.56   23.10
  -9   6   2  392.66   36.50
  -9   6   2  338.57   24.70
  -9   6   2  290.87   22.90
  -9   6   2  325.87   26.10
  -8   6   2  157.68   15.40
  -8   6   2  130.39   13.00
  -8   6   2  181.18   27.00
  -8   6   2  146.09   16.40
  -8   6   2  174.98   17.60
  -8   6   2  139.19   11.90
  -8   6   2  153.18   14.00
  -7   6   2   50.49    8.10
  -7   6   2   52.89   10.00
  -7   6   2   42.50   12.20
  -7   6   2   62.29    9.90
  -7   6   2   47.30    6.70
  -6   6   2   47.50    7.10
  -6   6   2   30.80    7.50
  -6   6   2   24.30    9.20
  -6   6   2   63.19   10.70
  -6   6   2   38.90    4.80
  -6   6   2   29.10    8.70
   5  -6  -2   65.19    7.70
   5  -6  -2   95.99   13.00
   5  -6  -2   78.09    7.90
  -5   6   2   55.79   13.30
  -5   6   2   80.69   10.50
  -5   6   2   69.79   10.40
  -5   6   2   66.39    5.90
  -5   6   2   76.29    7.40
  -5   6   2   64.59   12.40
   4  -6  -2   19.70    5.90
   4  -6  -2   26.00    6.30
   4  -6  -2   23.90    6.60
  -4   6   2   18.70    8.30
  -4   6   2   18.20    8.30
  -4   6   2   28.40    7.20
  -4   6   2   21.20    3.40
  -4   6   2   21.80    6.70
   3  -6  -2  813.22   39.90
   3  -6  -2  837.52   47.90
   3  -6  -2  760.22   45.00
   3  -6  -2  704.23   44.90
  -3   6   2  856.51   52.29
  -3   6   2  822.12   40.20
  -3   6   2  731.23   46.20
  -3   6   2  810.12   49.10
  -3   6   2  870.41   45.60
   2  -6  -2   63.49   10.50
   2  -6  -2   61.99   11.30
   2  -6  -2   59.19    9.80
   2  -6  -2   48.10    5.60
  -2   6   2   55.29   11.80
  -2   6   2   63.69   10.50
  -2   6   2   73.19   12.30
  -2   6   2   67.09    6.90
  -2   6   2   64.39   10.10
   1  -6  -2  461.35   32.20
   1  -6  -2  515.15   30.80
   1  -6  -2  502.85   35.50
   1  -6  -2  474.45   26.90
  -1   6   2  471.95   31.00
  -1   6   2  529.05   31.40
  -1   6   2  461.65   32.20
  -1   6   2  478.75   37.10
  -1   6   2  467.25   28.10
   0  -6  -2 2124.19  109.19
   0  -6  -2 2067.39  105.59
   0  -6  -2 2102.39  103.09
   0  -6  -2 2069.19  112.09
   0   6   2 2197.88  115.29
   0   6   2 2127.99  105.09
   0   6   2 2160.38  107.19
   0   6   2 2070.49  108.39
   0   6   2 2001.30  104.19
  -1  -6  -2  875.01   49.50
  -1  -6  -2  962.50   54.89
  -1  -6  -2  902.71   50.89
  -1  -6  -2  893.71   56.99
   1   6   2  905.31   52.39
   1   6   2  887.91   47.20
   1   6   2  917.21   58.99
   1   6   2  926.31   51.79
   1   6   2  889.61   53.29
  -2  -6  -2  516.05   38.80
  -2  -6  -2  499.15   32.90
  -2  -6  -2  499.45   32.90
  -2  -6  -2  482.75   35.50
   2   6   2  531.05   35.10
   2   6   2  509.05   27.00
   2   6   2  524.05   35.30
   2   6   2  572.14   36.10
  -3  -6  -2 2033.00  116.19
  -3  -6  -2 2118.59  114.09
  -3  -6  -2 2331.37  121.69
  -3  -6  -2 2301.97  114.39
   3   6   2 2365.56  117.59
   3   6   2 2310.37  121.89
   3   6   2 2233.98  115.79
   3   6   2 2224.78  117.39
  -4  -6  -2 2833.12  146.19
  -4  -6  -2 2644.64  139.69
  -4  -6  -2 2757.92  141.89
  -4  -6  -2 2652.13  138.49
   4   6   2 2744.33  142.29
   4   6   2 2884.01  144.29
   4   6   2 2760.52  139.49
  -5  -6  -2 1191.68   69.69
  -5  -6  -2 1284.17   71.29
  -5  -6  -2 1191.98   73.69
  -5  -6  -2 1077.29   66.79
   5   6   2 1288.17   72.49
   5   6   2 1118.59   66.69
   5   6   2 1227.68   72.49
   5   6   2 1254.57   73.99
  -6  -6  -2 1349.56   80.69
  -6  -6  -2 1341.37   77.09
   6   6   2 1299.67   80.59
   6   6   2 1363.06   79.89
   6   6   2 1295.57   76.89
  -7  -6  -2  754.92   50.99
  -7  -6  -2  878.11   56.09
   7   6   2  723.43   53.59
   7   6   2  778.82   56.09
   7   6   2  778.92   48.90
  -8  -6  -2  199.18   23.90
  -8  -6  -2  191.78   21.50
   8   6   2  152.58   26.60
   8   6   2  183.88   16.50
   8   6   2  222.58   26.40
  -9  -6  -2  123.69   21.00
  -9  -6  -2   96.09   17.00
   9   6   2  165.68   26.70
   9   6   2  119.29   23.80
 -11   7   2  323.87   21.50
 -11   7   2  310.77   23.00
 -11   7   2  308.07   26.00
 -11   7   2  337.77   36.50
 -11   7   2  339.37   25.60
 -11   7   2  354.76   23.40
 -10   7   2  269.47   24.10
 -10   7   2  290.47   32.60
 -10   7   2  267.67   20.40
 -10   7   2  251.97   17.60
 -10   7   2  240.58   19.10
 -10   7   2  260.57   21.60
  -9   7   2  527.45   44.70
  -9   7   2  427.36   34.30
  -9   7   2  492.75   27.80
  -9   7   2  496.65   36.20
  -9   7   2  531.65   33.40
  -9   7   2  521.35   32.60
  -9   7   2  466.15   29.40
  -8   7   2  644.44   37.90
  -8   7   2  697.33   36.40
  -8   7   2  678.93   42.00
  -8   7   2  664.73   45.90
  -8   7   2  779.32   43.30
  -8   7   2  784.92   54.59
  -7   7   2 1087.09   59.09
  -7   7   2 1054.09   59.49
  -7   7   2 1048.60   52.19
  -7   7   2 1056.99   53.89
   6  -7  -2 1271.77   68.49
   6  -7  -2 1215.68   61.49
   6  -7  -2 1291.57   61.59
  -6   7   2 1224.38   61.59
  -6   7   2 1271.17   60.19
  -6   7   2 1114.59   73.59
  -6   7   2 1243.58   68.59
  -6   7   2 1342.27   67.89
   5  -7  -2 1597.94   82.09
   5  -7  -2 1549.64   83.59
   5  -7  -2 1601.24   81.19
  -5   7   2 1606.14   75.69
  -5   7   2 1613.54   85.19
  -5   7   2 1590.54   90.89
  -5   7   2 1703.63   83.69
  -5   7   2 1516.75   89.19
  -5   7   2 1572.54   76.79
   4  -7  -2  978.20   53.99
   4  -7  -2 1016.00   53.89
   4  -7  -2  932.41   54.69
  -4   7   2  869.11   57.39
  -4   7   2 1041.10   46.90
  -4   7   2  970.70   61.19
  -4   7   2  812.82   51.99
  -4   7   2  971.40   55.69
   3  -7  -2 1078.69   62.89
   3  -7  -2 1161.78   60.19
   3  -7  -2 1057.79   52.99
  -3   7   2 1026.30   61.39
  -3   7   2 1189.78   60.29
  -3   7   2 1103.99   53.89
  -3   7   2  989.20   62.09
  -3   7   2 1065.09   67.39
   2  -7  -2  471.25   27.20
   2  -7  -2  484.55   34.30
   2  -7  -2  510.35   32.80
   2  -7  -2  505.15   36.90
  -2   7   2  538.45   33.20
  -2   7   2  579.74   41.60
  -2   7   2  500.05   28.70
  -2   7   2  515.95   34.60
  -2   7   2  513.65   34.90
   1  -7  -2   82.99   14.20
   1  -7  -2   94.19    9.10
   1  -7  -2   94.99   13.30
   1  -7  -2   83.49   13.90
  -1   7   2  100.59   15.40
  -1   7   2  114.89   13.20
  -1   7   2  119.69   21.70
  -1   7   2  101.29   10.70
  -1   7   2   93.89   13.60
   0  -7  -2   49.70   12.20
   0  -7  -2   98.39   10.20
   0  -7  -2  103.99   16.40
   0  -7  -2   77.59   12.00
   0   7   2   91.59   14.50
   0   7   2   89.29   18.40
   0   7   2   94.19   11.00
   0   7   2   88.29   15.00
   0   7   2   93.59   11.40
  -1  -7  -2    1.90    3.70
  -1  -7  -2   -3.00    4.50
  -1  -7  -2   13.00    8.40
  -1  -7  -2    2.60    4.70
   1   7   2    1.20    3.30
   1   7   2    6.70    5.40
   1   7   2    3.20    6.40
   1   7   2   -0.50    4.30
  -2  -7  -2   20.00    8.90
  -2  -7  -2    6.30    5.80
  -2  -7  -2    4.10    5.00
  -2  -7  -2    5.90    5.60
   2   7   2    7.60    3.10
   2   7   2    8.80    7.10
   2   7   2    6.80    6.60
   2   7   2    5.40    3.80
   2   7   2    9.00    7.10
   2   7   2    5.80    4.90
  -3  -7  -2    5.30    5.80
  -3  -7  -2   18.70    9.20
  -3  -7  -2    8.30    7.00
  -3  -7  -2   25.40    9.50
   3   7   2   30.80   12.40
   3   7   2    9.50    6.30
   3   7   2   19.20    9.50
   3   7   2    6.90    8.10
  -4  -7  -2  259.57   27.70
  -4  -7  -2  248.28   23.10
  -4  -7  -2  272.67   26.10
  -4  -7  -2  307.27   24.80
   4   7   2  259.97   23.50
   4   7   2  347.37   43.60
   4   7   2  266.17   26.10
   4   7   2  219.28   24.90
  -5  -7  -2  353.36   33.80
  -5  -7  -2  372.36   31.70
   5   7   2  372.16   33.50
   5   7   2  360.96   32.00
   5   7   2  369.46   33.60
  -6  -7  -2  120.19   22.10
  -6  -7  -2  140.59   22.10
   6   7   2  125.79   22.40
   6   7   2  106.99   19.80
   6   7   2  110.79   19.40
  -7  -7  -2  329.57   31.90
  -7  -7  -2  311.37   28.30
   7   7   2  235.18   25.20
   7   7   2  234.78   28.10
   7   7   2  289.57   29.80
  -8  -7  -2  584.74   46.20
  -8  -7  -2  594.74   43.20
   8   7   2  610.94   48.10
   8   7   2  509.85   37.30
   8   7   2  645.94   47.90
  -9  -7  -2  469.65   37.50
  -9  -7  -2  451.15   40.30
   9   7   2  428.96   40.90
   9   7   2  510.35   44.10
 -10   8   2   11.20   12.60
 -10   8   2    9.00    4.90
 -10   8   2    0.30    4.00
 -10   8   2    7.70    4.90
 -10   8   2    6.40    6.90
 -10   8   2    3.10    3.00
  -9   8   2   10.00   10.30
  -9   8   2    2.90    5.20
  -9   8   2    8.90    6.90
  -9   8   2    8.10    7.70
  -9   8   2   19.20    7.00
  -9   8   2    4.20    2.40
  -9   8   2    8.90    3.80
  -8   8   2  233.18   13.60
  -8   8   2  257.37   20.70
  -8   8   2  251.97   26.00
  -8   8   2  258.47   21.90
  -8   8   2  245.08   14.70
  -8   8   2  260.47   29.90
  -7   8   2  441.66   36.30
  -7   8   2  429.36   38.70
  -7   8   2  469.15   30.70
  -7   8   2  438.36   22.10
  -7   8   2  436.66   21.70
  -7   8   2  407.76   31.00
   6  -8  -2   89.69   14.10
   6  -8  -2   70.89    9.70
   6  -8  -2   73.49    9.10
  -6   8   2   83.69   12.70
  -6   8   2   88.99   14.40
   5  -8  -2  489.65   32.70
   5  -8  -2  500.55   33.70
   5  -8  -2  560.64   35.10
  -5   8   2  544.15   34.10
  -5   8   2  450.35   38.50
  -5   8   2  588.04   37.30
   4  -8  -2 1453.85   80.89
   4  -8  -2 1520.95   83.49
   4  -8  -2 1602.24   82.09
  -4   8   2 1555.24   83.99
  -4   8   2 1396.56   84.89
  -4   8   2 1546.05   72.49
  -4   8   2 1563.94   80.99
   3  -8  -2 1674.63   80.69
   3  -8  -2 1591.94   92.19
   3  -8  -2 1878.51   89.89
  -3   8   2 1599.04   90.79
  -3   8   2 1693.93   88.49
  -3   8   2 1693.03   81.79
  -3   8   2 1656.33   91.99
   2  -8  -2 1912.01  102.09
   2  -8  -2 1729.43   95.19
   2  -8  -2 1950.50  108.09
   2  -8  -2 2164.58  106.49
  -2   8   2 2045.60  104.69
  -2   8   2 2017.30  102.79
  -2   8   2 1996.40   97.49
  -2   8   2 2091.79  106.19
   1  -8  -2 2513.35  137.99
   1  -8  -2 2641.14  134.79
   1  -8  -2 2650.23  130.89
   1  -8  -2 2574.04  125.49
  -1   8   2 2489.05  133.89
  -1   8   2 2633.54  132.09
  -1   8   2 2689.03  128.19
  -1   8   2 2585.64  131.09
   0  -8  -2 2026.80  100.39
   0  -8  -2 1950.30  108.09
   0  -8  -2 1974.40  112.19
   0  -8  -2 2070.89  104.59
   0   8   2 2065.29  102.69
   0   8   2 2077.09  106.29
   0   8   2 2041.10  103.39
   0   8   2 1923.71  107.29
  -1  -8  -2 1019.50   55.79
  -1  -8  -2 1007.20   62.19
  -1  -8  -2  997.80   65.59
  -1  -8  -2  999.00   57.89
   1   8   2 1034.80   60.49
   1   8   2 1016.20   58.79
   1   8   2 1048.00   61.89
   1   8   2  962.10   54.89
   1   8   2 1043.10   68.59
   1   8   2 1007.70   53.69
  -2  -8  -2  710.03   44.90
  -2  -8  -2  772.62   44.50
  -2  -8  -2  757.02   53.19
  -2  -8  -2  595.34   46.90
   2   8   2  741.83   39.40
   2   8   2  790.52   48.80
   2   8   2  777.12   48.00
   2   8   2  731.33   54.29
   2   8   2  752.22   38.10
   2   8   2  654.13   46.60
  -3  -8  -2  825.32   57.89
  -3  -8  -2  783.92   49.20
  -3  -8  -2  795.42   49.60
  -3  -8  -2  837.82   54.29
   3   8   2  829.12   58.69
   3   8   2  763.82   52.19
   3   8   2  796.02   51.49
   3   8   2  868.21   53.79
  -4  -8  -2  383.66   30.40
  -4  -8  -2  341.67   32.00
  -4  -8  -2  368.46   35.90
   4   8   2  409.76   34.10
   4   8   2  400.76   33.20
   4   8   2  368.26   36.10
  -5  -8  -2  292.47   32.40
  -5  -8  -2  341.97   30.50
   5   8   2  343.17   33.60
   5   8   2  345.37   32.50
   5   8   2  330.17   31.40
  -6  -8  -2  464.65   42.40
  -6  -8  -2  527.55   41.00
   6   8   2  483.95   41.90
   6   8   2  589.84   44.90
   6   8   2  535.45   43.10
  -7  -8  -2   40.90   12.50
  -7  -8  -2   21.10   12.80
   7   8   2   21.20   12.10
   7   8   2   47.90   14.20
   7   8   2   29.40   12.80
  -8  -8  -2   -3.80    6.10
  -8  -8  -2    3.20   11.10
   8   8   2  -13.50   10.60
   8   8   2   16.50   11.30
   8   8   2    1.80    7.90
 -10   9   2  376.26   29.00
 -10   9   2  393.16   28.40
 -10   9   2  388.36   39.60
 -10   9   2  404.76   34.90
  -9   9   2  149.39   28.00
  -9   9   2  142.39   17.10
  -9   9   2  158.68   16.20
  -9   9   2  164.98   22.10
  -8   9   2  547.55   38.60
  -8   9   2  597.64   48.70
  -8   9   2  590.64   45.00
  -8   9   2  571.64   36.80
   7  -9  -2  569.54   29.50
  -7   9   2  541.25   46.20
  -7   9   2  589.04   45.50
  -7   9   2  596.74   37.40
  -7   9   2  549.45   38.90
   6  -9  -2  306.47   22.70
   6  -9  -2  325.47   25.40
  -6   9   2  329.77   31.90
  -6   9   2  327.17   24.90
  -6   9   2  315.67   26.60
  -6   9   2  332.97   33.10
   5  -9  -2   93.29   14.60
   5  -9  -2  113.29   15.80
  -5   9   2  111.19   17.50
  -5   9   2  119.09   16.20
  -5   9   2   90.39   18.20
  -5   9   2   97.49   19.60
   4  -9  -2   10.90    6.50
   4  -9  -2    3.50    5.70
   4  -9  -2    0.00    4.60
  -4   9   2   13.50    8.80
  -4   9   2    6.70    6.30
  -4   9   2    7.30    6.70
   3  -9  -2  102.49   17.20
   3  -9  -2  123.39    8.70
   3  -9  -2  108.19   17.30
   3  -9  -2  108.39   15.70
  -3   9   2  122.69    9.90
  -3   9   2  142.09   17.20
  -3   9   2  117.29   16.60
  -3   9   2  123.39   16.70
   2  -9  -2  129.99   14.80
   2  -9  -2  123.79   21.30
   2  -9  -2  132.79   20.20
   2  -9  -2  111.29    9.70
  -2   9   2  128.29   16.90
  -2   9   2  139.39   16.20
  -2   9   2  100.59   16.40
  -2   9   2  119.69   11.50
   1  -9  -2   33.20   10.30
   1  -9  -2   43.40    7.20
   1  -9  -2   45.10    9.70
   1  -9  -2   24.40    9.20
  -1   9   2   33.00    7.80
  -1   9   2   52.59   13.20
  -1   9   2   29.20    9.40
  -1   9   2   42.40   10.20
  -1   9   2   48.60   11.90
   0  -9  -2  443.86   28.20
   0  -9  -2  438.76   35.50
   0  -9  -2  489.45   39.40
   0  -9  -2  442.36   31.90
   0   9   2  431.86   34.50
   0   9   2  448.56   31.70
   0   9   2  461.65   31.60
   0   9   2  444.16   30.20
   0   9   2  496.65   42.80
   0   9   2  468.45   33.90
  -1  -9  -2  230.58   19.10
  -1  -9  -2  225.88   27.50
  -1  -9  -2  207.78   20.50
  -1  -9  -2  243.18   25.00
   1   9   2  218.48   22.60
   1   9   2  242.88   30.10
   1   9   2  236.38   22.00
   1   9   2  250.77   19.70
   1   9   2  248.08   18.30
   1   9   2  236.18   23.50
  -2  -9  -2  172.98   21.30
  -2  -9  -2  142.59   15.40
  -2  -9  -2  184.58   25.20
   2   9   2  142.79   17.90
   2   9   2  150.98   11.80
   2   9   2  165.98   27.00
   2   9   2  128.99   19.00
   2   9   2  166.08   12.80
   2   9   2  168.68   20.20
  -3  -9  -2  900.91   61.79
  -3  -9  -2  753.02   50.19
  -3  -9  -2  880.71   57.69
   3   9   2  837.72   55.29
   3   9   2  852.11   62.29
   3   9   2  846.82   55.89
   3   9   2  894.41   60.09
  -4  -9  -2 1402.26   80.59
  -4  -9  -2 1296.07   83.79
   4   9   2 1275.77   78.79
   4   9   2 1331.77   84.89
   4   9   2 1224.48   78.19
  -5  -9  -2  533.15   45.70
  -5  -9  -2  523.85   41.90
   5   9   2  594.24   44.40
   5   9   2  543.55   48.30
   5   9   2  504.35   42.60
  -6  -9  -2  673.83   48.50
  -6  -9  -2  632.54   51.49
   6   9   2  639.44   49.20
   6   9   2  661.63   49.70
   6   9   2  566.24   48.00
  -7  -9  -2  784.42   53.09
  -7  -9  -2  694.13   55.99
   7   9   2  660.23   50.89
   7   9   2  711.73   54.29
   7   9   2  685.83   54.29
  -9  10   2  388.36   28.40
  -9  10   2  402.46   41.00
  -9  10   2  404.86   36.70
  -9  10   2  360.16   30.00
  -8  10   2  746.63   45.40
  -8  10   2  735.33   54.89
  -8  10   2  684.53   47.50
  -8  10   2  773.32   58.19
   7 -10  -2  830.62   46.60
  -7  10   2  918.21   52.99
  -7  10   2  949.71   64.19
  -7  10   2  824.32   54.69
  -7  10   2  976.80   65.49
   6 -10  -2 1049.20   61.49
   6 -10  -2 1054.89   58.79
  -6  10   2 1068.49   71.59
  -6  10   2 1012.70   69.89
  -6  10   2 1089.19   60.79
  -6  10   2 1013.90   63.29
   5 -10  -2  480.05   33.40
   5 -10  -2  461.75   33.80
  -5  10   2  515.35   34.10
  -5  10   2  411.36   34.60
  -5  10   2  455.85   41.80
  -5  10   2  512.65   41.50
   4 -10  -2  665.53   44.40
   4 -10  -2  713.23   43.80
  -4  10   2  663.03   52.39
  -4  10   2  681.53   43.30
  -4  10   2  609.04   45.10
  -4  10   2  686.93   49.40
   3 -10  -2 1029.90   52.29
   3 -10  -2 1003.80   61.39
   3 -10  -2 1116.69   65.29
  -3  10   2 1012.00   63.89
  -3  10   2 1138.39   63.09
  -3  10   2 1056.39   73.09
  -3  10   2 1058.39   53.69
  -3  10   2 1053.49   65.29
  -3  10   2 1163.38   68.39
   2 -10  -2  765.62   54.79
   2 -10  -2  824.72   49.70
   2 -10  -2  819.22   52.79
   2 -10  -2  757.82   41.40
  -2  10   2  811.82   43.90
  -2  10   2  726.83   51.39
  -2  10   2  791.42   50.29
  -2  10   2  815.22   60.59
  -2  10   2  788.42   49.60
  -2  10   2  813.32   52.59
   1 -10  -2  586.54   42.80
   1 -10  -2  634.54   44.70
   1 -10  -2  602.44   34.20
   1 -10  -2  654.23   47.70
  -1  10   2  550.84   42.20
  -1  10   2  676.93   42.60
  -1  10   2  578.34   41.10
  -1  10   2  528.35   38.20
  -1  10   2  578.44   50.19
  -1  10   2  616.74   37.20
   0 -10  -2  464.05   41.00
   0 -10  -2  518.35   30.70
   0 -10  -2  482.85   38.60
   0  10   2  478.85   36.50
   0  10   2  418.76   36.20
   0  10   2  522.15   34.10
   0  10   2  493.95   32.60
   0  10   2  525.65   45.90
   0  10   2  467.45   33.50
  -1 -10  -2  309.67   32.60
  -1 -10  -2  279.17   29.30
  -1 -10  -2  310.37   23.30
   1  10   2  320.87   28.70
   1  10   2  352.46   36.90
   1  10   2  276.37   21.10
   1  10   2  296.37   26.00
   1  10   2  281.67   22.50
   1  10   2  373.16   30.00
  -2 -10  -2   38.80    9.00
  -2 -10  -2    9.50    7.60
  -2 -10  -2   19.20   11.40
   2  10   2   20.20    4.70
   2  10   2   10.20   12.90
   2  10   2    7.50    7.50
   2  10   2   32.40   10.30
   2  10   2   22.30   10.70
   2  10   2   15.60    4.50
  -3 -10  -2    4.10    9.50
  -3 -10  -2    3.40   10.40
   3  10   2   23.00   10.30
   3  10   2   15.90    8.50
   3  10   2    8.80   11.40
  -4 -10  -2  -12.90    9.50
  -4 -10  -2  -10.60    4.80
   4  10   2  -11.90    5.00
   4  10   2    2.80    9.30
   4  10   2   -1.30    7.80
  -5 -10  -2   30.90   14.70
  -5 -10  -2   52.89   15.50
   5  10   2   34.80   12.40
   5  10   2   39.40   14.50
  -6 -10  -2   67.59   16.50
  -6 -10  -2   74.09   18.10
   6  10   2   66.29   17.20
   6  10   2   92.69   21.00
   6  10   2  108.59   23.00
  -7 -10  -2   57.29   18.70
  -7 -10  -2   40.60   14.10
   7  10   2   53.29   15.30
   7  10   2   49.40   15.90
   7  10   2   37.00   18.80
  -8  11   2   47.20   18.30
  -8  11   2   39.10   14.30
  -8  11   2   30.70   10.30
  -8  11   2   39.20   10.00
   7 -11  -2   95.19   12.50
  -7  11   2   95.59   20.50
  -7  11   2   91.39   15.40
  -7  11   2   94.29   16.30
  -7  11   2   93.19   21.40
   6 -11  -2  107.69   15.10
  -6  11   2  137.79   18.80
  -6  11   2  156.48   26.20
  -6  11   2   96.59   21.10
  -6  11   2  127.49   15.40
   5 -11  -2  238.28   23.20
  -5  11   2  242.18   28.90
  -5  11   2  223.38   24.10
  -5  11   2  250.97   23.10
  -5  11   2  260.17   31.20
   4 -11  -2  604.54   41.90
  -4  11   2  607.44   43.80
  -4  11   2  532.45   49.10
  -4  11   2  606.64   46.30
  -4  11   2  572.64   40.00
   3 -11  -2 1034.80   62.99
   3 -11  -2 1003.70   48.30
  -3  11   2  936.51   61.49
  -3  11   2 1032.50   71.89
  -3  11   2  968.60   63.49
  -3  11   2  907.81   61.79
  -3  11   2  973.60   59.49
   2 -11  -2  746.83   40.10
   2 -11  -2  787.62   52.59
  -2  11   2  688.33   48.20
  -2  11   2  825.02   61.99
  -2  11   2  747.33   42.30
  -2  11   2  770.92   49.60
  -2  11   2  805.42   52.19
  -2  11   2  719.33   51.59
   1 -11  -2  575.84   34.10
   1 -11  -2  708.33   47.90
  -1  11   2  551.44   43.60
  -1  11   2  592.44   37.20
  -1  11   2  604.44   42.10
  -1  11   2  607.64   52.69
  -1  11   2  626.94   42.90
  -1  11   2  564.14   39.40
   0 -11  -2  520.85   45.40
   0 -11  -2  588.44   44.30
   0 -11  -2  518.45   33.10
   0  11   2  541.55   37.40
   0  11   2  511.55   35.30
   0  11   2  531.15   36.40
   0  11   2  576.54   42.70
   0  11   2  576.94   41.20
   0  11   2  659.53   53.39
  -1 -11  -2  478.95   41.70
  -1 -11  -2  542.25   40.70
  -1 -11  -2  457.95   29.90
   1  11   2  409.96   28.00
   1  11   2  391.96   42.80
   1  11   2  437.56   29.40
   1  11   2  448.16   35.90
   1  11   2  427.36   32.90
   1  11   2  377.96   35.10
  -2 -11  -2  568.34   38.60
  -2 -11  -2  588.44   50.19
  -2 -11  -2  626.04   47.60
   2  11   2  604.34   42.70
   2  11   2  575.34   44.30
   2  11   2  600.64   33.80
   2  11   2  700.93   55.59
   2  11   2  590.74   32.90
  -3 -11  -2  781.22   55.29
  -3 -11  -2  705.23   58.19
   3  11   2  820.12   53.49
   3  11   2  885.81   64.29
   3  11   2  691.43   52.59
  -4 -11  -2  645.44   48.70
  -4 -11  -2  535.85   50.69
   4  11   2  651.43   48.60
   4  11   2  612.94   53.59
   4  11   2  627.04   47.00
  -5 -11  -2  356.46   34.90
  -5 -11  -2  380.36   41.50
   5  11   2  448.96   39.50
   5  11   2  397.46   36.80
   6  11   2   92.89   22.20
   7 -12  -2  561.24   36.10
  -7  12   2  553.74   42.60
  -7  12   2  563.64   49.50
  -7  12   2  591.54   39.50
  -7  12   2  513.85   47.90
   6 -12  -2  130.79   18.30
  -6  12   2  178.88   29.20
  -6  12   2  156.38   20.80
  -6  12   2  168.78   19.20
  -6  12   2  157.08   27.50
   5 -12  -2   87.39   15.60
  -5  12   2   69.99   19.80
  -5  12   2   74.99   16.80
  -5  12   2  104.09   16.60
  -5  12   2   81.29   19.20
   4 -12  -2  147.09   24.80
  -4  12   2  137.89   22.80
  -4  12   2  199.68   33.70
  -4  12   2  154.68   18.90
  -4  12   2  191.08   28.50
   3 -12  -2    5.30    9.30
   3 -12  -2    9.60    2.70
  -3  12   2   12.90    8.70
  -3  12   2    9.20    9.00
  -3  12   2    7.20    8.40
  -3  12   2    9.50    6.30
   2 -12  -2  145.79   12.00
   2 -12  -2  133.19   21.30
  -2  12   2  154.58   22.40
  -2  12   2  148.39   13.70
  -2  12   2  164.28   21.00
  -2  12   2  167.08   29.60
  -2  12   2  173.28   22.40
  -2  12   2  155.48   19.40
   1 -12  -2   -1.20    4.40
   1 -12  -2    4.30    8.90
  -1  12   2   -4.30    7.30
  -1  12   2   -0.10    6.20
  -1  12   2   -6.00    8.90
  -1  12   2  -14.20    6.00
  -1  12   2    1.50    4.90
  -1  12   2   12.60    8.40
   0 -12  -2   -0.10    5.30
   0 -12  -2    1.10    9.70
   0  12   2   -5.00    5.80
   0  12   2    2.90    7.00
   0  12   2   -5.70    8.00
   0  12   2    9.60   10.70
   0  12   2   11.40    7.10
   0  12   2   -3.60    6.60
  -1 -12  -2  291.57   24.50
  -1 -12  -2  326.67   34.60
   1  12   2  396.16   26.20
   1  12   2  378.86   29.50
   1  12   2  430.46   44.40
   1  12   2  332.17   24.30
   1  12   2  328.87   32.10
  -2 -12  -2  220.88   33.60
  -2 -12  -2  226.08   27.80
   2  12   2  211.98   23.00
   2  12   2  211.58   15.30
   2  12   2  221.08   15.00
   2  12   2  189.98   32.10
   2  12   2  180.78   23.20
  -3 -12  -2  245.28   28.60
   3  12   2  212.48   24.30
   3  12   2  253.97   39.20
   3  12   2  214.58   25.60
  -4 -12  -2  635.74   49.90
  -4 -12  -2  568.04   52.99
   4  12   2  602.44   46.00
   4  12   2  584.44   47.70
   4  12   2  615.04   54.69
   6 -13  -2  476.85   37.20
  -6  13   2  549.54   38.10
  -6  13   2  517.45   49.20
  -6  13   2  537.25   46.40
  -6  13   2  449.36   40.20
   5 -13  -2  396.36   33.10
  -5  13   2  347.17   36.40
  -5  13   2  345.07   40.90
  -5  13   2  361.36   30.40
  -5  13   2  344.27   34.00
  -4  13   2  346.07   34.50
  -4  13   2  367.66   35.00
  -4  13   2  370.26   31.40
  -4  13   2  405.16   42.40
   3 -13  -2  719.73   52.79
  -3  13   2  730.03   62.19
  -3  13   2  755.52   54.19
  -3  13   2  751.12   50.59
  -3  13   2  773.32   53.99
   2 -13  -2  568.44   48.10
   2 -13  -2  703.13   36.20
  -2  13   2  656.33   49.80
  -2  13   2  710.13   48.20
  -2  13   2  729.73   60.49
  -2  13   2  657.93   47.60
   1 -13  -2  561.34   44.50
   1 -13  -2  496.05   30.70
  -1  13   2  523.15   33.70
  -1  13   2  444.26   41.20
  -1  13   2  480.55   36.60
  -1  13   2  555.34   51.79
  -1  13   2  556.14   39.00
  -1  13   2  592.64   42.50
   0 -13  -2  479.25   41.70
   0 -13  -2  457.95   29.80
   0  13   2  441.56   37.70
   0  13   2  496.35   49.90
   0  13   2  442.46   32.20
   0  13   2  497.05   33.90
   0  13   2  438.56   32.70
  -1 -13  -2  213.18   20.10
  -1 -13  -2  296.67   31.50
   1  13   2  218.78   18.90
   1  13   2  200.18   25.30
   1  13   2  235.38   23.00
   1  13   2  203.68   18.40
   1  13   2  202.48   34.60
  -2 -13  -2   29.10   11.70
   2  13   2   12.30    4.60
   2  13   2    7.30   14.60
   2  13   2   18.50    5.00
   2  13   2   22.60    8.60
   2  13   2   37.30   12.30
  -3 -13  -2    6.90    9.90
   3  13   2    6.80    7.10
   3  13   2   -2.60   15.80
   3  13   2    5.40    9.10
  -4  14   2   98.19   23.70
   3 -14  -2  321.37   33.60
  -3  14   2  286.87   30.20
  -3  14   2  332.47   39.80
  -3  14   2  318.27   29.80
  -3  14   2  285.97   31.80
   2 -14  -2  326.47   35.70
   2 -14  -2  363.26   21.50
  -2  14   2  363.76   32.60
  -2  14   2  366.36   32.60
  -2  14   2  417.16   44.10
   1 -14  -2  437.16   40.20
   1 -14  -2  356.46   24.80
  -1  14   2  413.46   32.10
  -1  14   2  368.26   33.60
  -1  14   2  378.66   44.40
   0 -14  -2  247.28   31.00
   0 -14  -2  219.38   20.60
   0  14   2  245.48   24.40
   0  14   2  248.18   39.60
   0  14   2  269.17   27.90
   0  14   2  305.27   23.90
   2  14  -3   24.70   11.10
   2  14  -3   24.00    8.90
   2  14  -3   10.40    6.00
   2  14  -3   45.20   19.60
  -2 -14   3   12.70   14.00
  -2 -14   3   40.10   14.90
  -2 -14   3   32.70    9.20
   1  14  -3   20.40    8.90
   1  14  -3   16.20    7.90
   1  14  -3    6.00    8.10
   1  14  -3   20.00   15.30
  -1 -14   3    4.70    7.90
  -1 -14   3    5.70   11.00
  -1 -14   3    7.10    6.90
   0  14  -3  111.69   20.30
   0  14  -3  110.39   27.00
   0  14  -3   87.99   14.10
   0  14  -3   99.29   16.20
   0 -14   3  122.79   22.60
   0 -14   3   91.89   11.00
   0 -14   3   78.49   10.60
  -1  14  -3   76.79   16.20
  -1  14  -3   93.09   15.80
  -1  14  -3   91.89   21.00
   1 -14   3   82.09    7.40
   1 -14   3   99.69    7.70
   1 -14   3  130.49   23.40
  -2  14  -3   33.90   14.70
  -2  14  -3   19.20    8.60
  -2  14  -3   10.70    8.50
  -2  14  -3   33.10   11.20
   2 -14   3   21.00   12.00
  -3  14  -3   23.90   10.30
  -3  14  -3   29.50   12.90
  -3  14  -3   20.60   11.70
  -3  14  -3   31.70    9.60
   3 -14   3   37.30   12.90
  -4  14  -3   72.79   16.40
  -4  14  -3   88.89   20.40
  -4  14  -3   74.79   16.40
  -4  14  -3   70.29   13.00
   4 -14   3   58.29   18.40
   4  13  -3  361.66   41.80
   4  13  -3  348.07   35.60
  -4 -13   3  297.37   43.50
  -4 -13   3  363.76   36.60
   3  13  -3  159.88   29.90
   3  13  -3  140.69   11.30
   3  13  -3  134.39   23.90
   3  13  -3  165.38   12.30
  -3 -13   3  190.38   25.20
  -3 -13   3  154.18   29.60
   2  13  -3  512.25   49.99
   2  13  -3  431.66   31.40
   2  13  -3  542.05   42.20
   2  13  -3  503.75   30.90
  -2 -13   3  532.85   44.30
  -2 -13   3  517.65   34.70
   1  13  -3  772.52   65.09
   1  13  -3  860.81   56.19
   1  13  -3  757.02   48.50
   1  13  -3  850.31   48.20
  -1 -13   3  732.93   46.00
  -1 -13   3  883.11   59.79
  -1 -13   3  820.22   47.10
   0  13  -3  719.73   44.50
   0  13  -3  662.73   58.99
   0  13  -3  566.44   43.50
   0  13  -3  714.73   48.60
   0 -13   3  688.13   51.69
   0 -13   3  679.43   38.40
   0 -13   3  724.63   39.00
  -1  13  -3  663.23   50.79
  -1  13  -3  762.22   62.59
  -1  13  -3  755.92   49.60
  -1  13  -3  709.43   47.50
   1 -13   3  730.63   37.40
   1 -13   3  735.43   53.49
   1 -13   3  727.23   37.30
  -2  13  -3  399.66   33.70
  -2  13  -3  406.96   42.70
  -2  13  -3  373.86   35.60
  -2  13  -3  441.36   33.40
   2 -13   3  423.96   37.60
  -3  13  -3  291.17   30.40
  -3  13  -3  305.47   36.50
  -3  13  -3  294.57   29.50
  -3  13  -3  302.87   26.10
   3 -13   3  297.97   29.60
  -4  13  -3  172.98   26.40
  -4  13  -3  139.59   23.40
  -4  13  -3  168.58   18.30
  -4  13  -3  164.48   31.80
   4 -13   3  147.79   24.50
  -5  13  -3  319.07   36.70
  -5  13  -3  358.36   26.10
  -5  13  -3  282.87   30.70
  -5  13  -3  273.07   29.60
   5 -13   3  289.97   27.50
   5 -13   3  257.77   24.50
  -6  13  -3  105.79   23.00
  -6  13  -3  203.08   29.90
  -6  13  -3  177.08   16.60
  -6  13  -3   98.39   20.30
   6 -13   3  131.59   17.10
   6 -13   3  177.48   21.10
   6  12  -3   59.79   20.10
   6  12  -3   80.69   19.40
  -6 -12   3   53.59   21.70
  -6 -12   3   51.09   13.70
   5  12  -3  153.98   25.10
   5  12  -3   95.79   24.20
  -5 -12   3  150.98   24.80
  -5 -12   3   97.29   24.20
   4  12  -3    8.10   10.10
   4  12  -3   -2.70   10.80
  -4 -12   3  -13.50   11.70
  -4 -12   3    2.60    7.60
   3  12  -3   56.79   16.10
   3  12  -3   44.70    6.80
   3  12  -3   57.49    8.20
   3  12  -3   22.10   12.90
  -3 -12   3   34.70   15.60
  -3 -12   3   56.19   16.10
  -3 -12   3   62.69   17.70
   2  12  -3   31.20   13.70
   2  12  -3   56.19   10.30
   2  12  -3   47.10    8.20
   2  12  -3   31.50   11.70
  -2 -12   3   58.49   16.50
  -2 -12   3   44.80   11.10
  -2 -12   3   29.80   16.90
   1  12  -3  202.68   22.60
   1  12  -3  195.08   19.20
   1  12  -3  187.78   17.70
   1  12  -3  128.19   28.20
   1  12  -3  195.68   32.80
  -1 -12   3  199.28   31.00
  -1 -12   3  203.78   18.30
  -1 -12   3  208.78   26.20
  -1 -12   3  194.58   17.60
   0  12  -3  388.56   41.20
   0  12  -3  398.06   32.40
   0  12  -3  388.26   34.10
   0  12  -3  362.46   28.80
   0  12  -3  331.97   29.00
   0 -12   3  397.96   25.00
   0 -12   3  408.36   35.80
   0 -12   3  398.56   24.90
   0 -12   3  296.17   51.39
  -1  12  -3  173.78   20.30
  -1  12  -3  189.48   20.30
  -1  12  -3  129.49   20.00
  -1  12  -3  199.18   34.30
   1 -12   3  161.78   22.30
   1 -12   3  174.58   12.00
   1 -12   3  166.28   12.00
  -2  12  -3   76.09   14.90
  -2  12  -3   67.59   15.30
  -2  12  -3   98.99   23.60
  -2  12  -3   72.29   13.70
   2 -12   3   58.99   14.70
   2 -12   3   85.99   14.50
  -3  12  -3  923.11   60.69
  -3  12  -3  917.81   68.79
  -3  12  -3  944.41   55.79
  -3  12  -3  966.80   60.79
   3 -12   3  818.32   53.29
   3 -12   3  946.71   59.89
  -4  12  -3 1134.99   70.89
  -4  12  -3 1133.49   62.49
  -4  12  -3 1083.59   68.59
  -4  12  -3 1308.87   81.49
   4 -12   3 1022.70   65.49
   4 -12   3  906.91   59.89
  -5  12  -3  521.15   47.10
  -5  12  -3  514.15   33.60
  -5  12  -3  525.25   42.80
  -5  12  -3  512.85   40.00
   5 -12   3  480.55   35.90
   5 -12   3  425.46   31.80
  -6  12  -3  761.92   59.69
  -6  12  -3  717.83   54.49
  -6  12  -3  619.24   48.40
  -6  12  -3  721.33   43.00
   6 -12   3  709.43   42.80
   6 -12   3  714.83   45.40
  -7  12  -3  605.34   51.39
  -7  12  -3  537.65   35.00
  -7  12  -3  568.64   43.10
  -7  12  -3  518.75   46.00
   7 -12   3  594.04   36.40
   7  11  -3  266.87   34.80
   7  11  -3  287.87   33.10
  -7 -11   3  262.57   36.00
  -7 -11   3  319.67   31.40
   6  11  -3  441.46   40.90
   6  11  -3  457.55   42.10
  -6 -11   3  487.55   40.50
  -6 -11   3  436.96   46.00
   5  11  -3  797.42   58.39
  -5 -11   3  809.02   64.69
  -5 -11   3  855.21   58.79
   4  11  -3  538.95   43.50
   4  11  -3  551.14   47.70
  -4 -11   3  527.05   42.90
  -4 -11   3  519.95   49.20
   3  11  -3  378.46   24.30
   3  11  -3  493.45   43.50
   3  11  -3  402.16   35.80
   3  11  -3  421.76   25.50
  -3 -11   3  454.15   38.40
  -3 -11   3  405.16   31.70
  -3 -11   3  512.65   45.80
   2  11  -3  640.74   47.10
   2  11  -3  678.23   55.69
   2  11  -3  672.23   38.40
   2  11  -3  718.03   63.39
   2  11  -3  625.44   39.30
  -2 -11   3  719.43   50.49
  -2 -11   3  647.04   41.80
  -2 -11   3  645.64   54.19
   1  11  -3  442.66   31.80
   1  11  -3  559.74   39.50
   1  11  -3  568.84   48.30
   1  11  -3  469.45   33.40
   1  11  -3  448.26   37.70
  -1 -11   3  488.85   45.10
  -1 -11   3  514.75   32.70
  -1 -11   3  626.04   44.00
   0  11  -3  408.66   41.60
   0  11  -3  456.95   33.50
   0  11  -3  445.16   34.90
   0  11  -3  437.56   30.90
   0  11  -3  416.16   31.40
   0 -11   3  393.36   26.00
   0 -11   3  493.95   37.80
   0 -11   3  432.46   26.60
   0 -11   3  349.07   38.60
   0 -11   3  364.86   29.20
  -1  11  -3  370.36   29.00
  -1  11  -3  363.66   29.50
  -1  11  -3  350.26   29.50
  -1  11  -3  422.76   40.40
  -1  11  -3  353.36   31.90
   1 -11   3  343.87   31.80
   1 -11   3  367.66   20.90
   1 -11   3  316.37   25.70
   1 -11   3  346.17   20.80
   1 -11   3  354.76   35.10
  -2  11  -3  230.98   31.00
  -2  11  -3  259.57   25.70
  -2  11  -3  252.17   24.50
  -2  11  -3  219.68   21.50
  -2  11  -3  254.87   24.90
   2 -11   3  214.18   19.60
   2 -11   3  259.87   26.20
  -3  11  -3   25.50   10.90
  -3  11  -3   13.70    7.50
  -3  11  -3    7.00    9.10
  -3  11  -3   13.00    6.20
   3 -11   3    8.10    6.40
   3 -11   3   20.30    8.30
  -4  11  -3    2.60    9.30
  -4  11  -3   20.00    7.90
  -4  11  -3    8.80    7.70
  -4  11  -3   25.90    7.30
   4 -11   3    8.70    6.90
   4 -11   3   16.60    6.30
  -5  11  -3    2.20    4.20
  -5  11  -3    0.40    7.20
  -5  11  -3    1.70    8.50
  -5  11  -3    9.20    8.10
   5 -11   3    8.40    6.80
   5 -11   3    4.00    5.10
  -6  11  -3   54.79   15.30
  -6  11  -3   93.99   17.50
  -6  11  -3   92.19   20.20
  -6  11  -3   89.49   12.20
   6 -11   3   80.19   12.70
   6 -11   3   75.99   11.50
  -7  11  -3  189.08   29.30
  -7  11  -3  179.98   15.50
  -7  11  -3  123.29   22.30
  -7  11  -3  152.28   19.60
   7 -11   3  169.78   16.00
  -8  11  -3  370.66   37.00
  -8  11  -3  368.76   30.70
  -8  11  -3  319.37   22.80
  -8  11  -3  336.07   36.00
   8  10  -3   75.49   17.40
   8  10  -3   78.79   20.70
  -8 -10   3   51.49   19.90
  -8 -10   3   71.79   15.40
   7  10  -3   53.59   17.10
   7  10  -3   82.99   17.00
  -7 -10   3   65.29   21.30
  -7 -10   3  104.29   18.80
   6  10  -3   10.00   10.30
   6  10  -3   12.10   10.50
  -6 -10   3   30.50   14.50
  -6 -10   3   25.00   10.20
   5  10  -3  297.87   30.50
  -5 -10   3  297.57   34.40
  -5 -10   3  281.47   28.60
   4  10  -3  563.04   42.90
   4  10  -3  522.45   46.20
  -4 -10   3  551.84   48.00
  -4 -10   3  532.15   42.00
  -4 -10   3  487.55   37.50
   3  10  -3  453.05   36.30
   3  10  -3  447.26   26.10
   3  10  -3  363.26   24.40
   3  10  -3  495.05   42.70
  -3 -10   3  449.66   41.90
  -3 -10   3  457.75   32.50
  -3 -10   3  469.85   37.80
   2  10  -3  632.24   51.59
   2  10  -3  668.03   45.10
   2  10  -3  596.64   35.80
   2  10  -3  632.94   37.50
  -2 -10   3  612.74   50.79
  -2 -10   3  627.64   41.70
  -2 -10   3  567.34   38.90
  -2 -10   3  679.63   47.40
   1  10  -3 2139.19  113.99
   1  10  -3 2201.38  108.29
   1  10  -3 2033.10  114.69
   1  10  -3 2078.79  109.09
   1  10  -3 2260.67  125.89
  -1 -10   3 2271.77  117.69
  -1 -10   3 2193.68  123.99
  -1 -10   3 2092.69  110.59
  -1 -10   3 1961.70  107.29
   0  10  -3 1744.03  103.79
   0  10  -3 1573.74   93.39
   0  10  -3 1789.82   92.29
   0  10  -3 1744.73   89.79
   0 -10   3 1640.94   84.59
   0 -10   3 1657.03   94.79
   0 -10   3 1683.53   84.19
   0 -10   3 1659.63   88.69
   0 -10   3 1616.44  100.19
  -1  10  -3  747.73   46.40
  -1  10  -3  740.23   57.49
  -1  10  -3  776.02   48.00
  -1  10  -3  770.72   50.19
   1 -10   3  722.03   49.60
   1 -10   3  728.83   38.30
   1 -10   3  714.73   54.09
   1 -10   3  734.73   38.60
   1 -10   3  713.63   44.00
  -2  10  -3 1139.09   70.99
  -2  10  -3 1192.08   79.99
  -2  10  -3 1258.57   67.69
  -2  10  -3 1240.98   71.89
   2 -10   3 1274.47   66.29
   2 -10   3 1158.38   75.99
   2 -10   3 1158.38   70.99
  -3  10  -3  988.10   61.09
  -3  10  -3 1011.60   56.19
  -3  10  -3  963.30   62.29
  -3  10  -3  984.30   69.09
   3 -10   3  929.21   54.69
   3 -10   3  956.50   73.69
   3 -10   3 1040.00   60.59
  -4  10  -3  522.75   41.20
  -4  10  -3  534.25   45.80
  -4  10  -3  523.25   38.80
  -4  10  -3  456.65   32.50
   4 -10   3  534.85   33.50
   4 -10   3  605.24   38.70
  -5  10  -3  659.63   45.50
  -5  10  -3  685.93   53.29
  -5  10  -3  621.84   38.90
  -5  10  -3  678.43   49.90
   5 -10   3  670.93   42.40
   5 -10   3  693.23   39.60
  -6  10  -3  501.35   38.80
  -6  10  -3  645.44   49.20
  -6  10  -3  569.14   34.00
  -6  10  -3  577.74   45.80
   6 -10   3  549.45   35.50
   6 -10   3  554.44   33.90
  -7  10  -3  126.59   12.50
  -7  10  -3  120.29   22.70
  -7  10  -3  115.69   23.30
  -7  10  -3  120.39   16.40
   7 -10   3  118.69   11.90
  -8  10  -3   42.50    9.40
  -8  10  -3   45.60    8.00
  -8  10  -3   45.80   15.00
  -8  10  -3   65.19   16.40
  -8  10  -3   47.40   11.90
  -9  10  -3   58.89    8.70
  -9  10  -3   70.29   16.70
  -9  10  -3   62.99   17.50
  -9  10  -3   55.69   12.50
  -9  10  -3   44.20    9.40
   8   9  -3  273.77   27.30
   8   9  -3  301.67   33.00
  -8  -9   3  312.07   29.80
  -8  -9   3  247.98   31.60
   7   9  -3  519.35   44.30
   7   9  -3  507.55   40.40
  -7  -9   3  497.15   45.10
  -7  -9   3  563.24   42.20
   6   9  -3  423.66   37.60
   6   9  -3  388.36   37.70
  -6  -9   3  443.76   41.90
  -6  -9   3  530.25   39.10
   5   9  -3  110.19   20.20
   5   9  -3  127.19   22.50
  -5  -9   3  150.58   19.70
  -5  -9   3  112.19   23.80
   4   9  -3  112.59   19.00
   4   9  -3   95.29   18.80
  -4  -9   3   93.49   15.10
  -4  -9   3  144.79   26.40
  -4  -9   3   88.59   15.50
   3   9  -3    3.90    3.40
   3   9  -3   -1.20    4.60
   3   9  -3  -11.10    5.30
   3   9  -3    9.20    7.20
   3   9  -3    3.60    3.80
  -3  -9   3    1.00    6.00
  -3  -9   3   -2.90    5.10
  -3  -9   3   -1.20    8.00
  -3  -9   3   -1.90    5.40
   2   9  -3   63.69   13.90
   2   9  -3   68.29   14.20
   2   9  -3   79.89   10.40
   2   9  -3   35.70   12.50
  -2  -9   3   69.99   12.50
  -2  -9   3   58.39   13.60
  -2  -9   3   66.79   12.30
  -2  -9   3   86.59   21.10
   1   9  -3   30.30   11.50
   1   9  -3   43.70    8.70
   1   9  -3   80.29   15.00
   1   9  -3   29.90    8.40
  -1  -9   3   42.30    9.90
  -1  -9   3   48.30   15.00
  -1  -9   3   49.10    8.70
  -1  -9   3   49.00   13.50
   0   9  -3  235.48   19.70
   0   9  -3  183.28   20.00
   0   9  -3  240.98   28.20
   0   9  -3  215.78   20.20
   0  -9   3  206.08   18.10
   0  -9   3  147.89   24.30
   0  -9   3  201.48   15.60
   0  -9   3  234.78   23.70
   0  -9   3  187.58   15.50
  -1   9  -3  365.56   36.30
  -1   9  -3  408.76   30.00
  -1   9  -3  386.66   27.90
  -1   9  -3  303.77   28.20
   1  -9   3  371.26   21.10
   1  -9   3  353.66   34.00
   1  -9   3  414.86   31.70
   1  -9   3  373.96   21.70
   1  -9   3  364.56   26.00
  -2   9  -3  424.26   28.10
  -2   9  -3  404.86   37.60
  -2   9  -3  394.06   31.60
  -2   9  -3  415.96   31.90
   2  -9   3  357.16   33.50
   2  -9   3  388.36   26.50
   2  -9   3  347.57   29.70
  -3   9  -3 1121.79   65.69
  -3   9  -3 1136.89   60.29
  -3   9  -3 1086.89   72.39
  -3   9  -3 1103.39   67.49
   3  -9   3 1110.39   59.89
   3  -9   3 1101.09   69.19
   3  -9   3 1065.89   63.89
  -4   9  -3 1760.62   92.29
  -4   9  -3 1757.12   96.39
  -4   9  -3 1647.64   85.09
  -4   9  -3 1704.13  100.19
   4  -9   3 1519.05   88.19
   4  -9   3 1557.84   92.69
   4  -9   3 1742.43   85.29
  -5   9  -3  621.94   37.70
  -5   9  -3  715.23   49.99
  -5   9  -3  666.03   50.69
  -5   9  -3  696.53   44.80
   5  -9   3  659.83   38.10
   5  -9   3  650.53   40.90
  -6   9  -3  939.71   59.89
  -6   9  -3  798.32   44.90
  -6   9  -3  789.92   57.99
  -6   9  -3  846.72   51.89
   6  -9   3  789.82   46.20
  -7   9  -3 1056.69   53.09
  -7   9  -3 1067.09   68.79
  -7   9  -3  826.52   57.89
  -7   9  -3 1031.90   67.49
   7  -9   3 1018.10   50.39
  -8   9  -3  494.65   40.80
  -8   9  -3  529.55   43.90
  -8   9  -3  510.45   28.80
  -8   9  -3  478.95   30.40
  -8   9  -3  417.36   33.40
  -9   9  -3  525.35   35.50
  -9   9  -3  440.56   29.50
  -9   9  -3  432.16   40.60
  -9   9  -3  477.45   27.70
  -9   9  -3  476.45   39.90
 -10   9  -3  441.06   26.90
 -10   9  -3  443.06   28.90
 -10   9  -3  539.15   46.00
 -10   9  -3  541.75   40.40
   9   8  -3  195.48   30.10
  -9  -8   3  259.57   26.10
  -9  -8   3  201.68   28.00
   8   8  -3  690.43   43.80
   8   8  -3  736.53   55.29
  -8  -8   3  758.52   50.29
  -8  -8   3  701.83   54.49
   7   8  -3  945.21   60.59
   7   8  -3 1015.10   67.59
  -7  -8   3  990.40   68.39
  -7  -8   3 1045.80   63.59
   6   8  -3 1333.37   81.19
   6   8  -3 1375.36   84.29
  -6  -8   3 1460.65   81.99
  -6  -8   3 1395.06   87.19
   5   8  -3  987.70   63.09
   5   8  -3 1014.90   63.99
  -5  -8   3  898.41   59.19
  -5  -8   3  993.10   66.79
  -5  -8   3  967.50   60.99
   4   8  -3 1512.65   68.89
   4   8  -3 1414.96   80.19
   4   8  -3 1450.55   69.09
   4   8  -3 1533.55   85.19
   4   8  -3 1389.26   86.59
  -4  -8   3 1544.95   84.29
  -4  -8   3 1414.16   80.39
  -4  -8   3 1423.46   88.89
  -4  -8   3 1369.56   80.69
   3   8  -3 1023.20   67.09
   3   8  -3 1008.80   60.29
   3   8  -3 1070.29   62.99
   3   8  -3  984.40   51.59
  -3  -8   3 1015.70   59.69
  -3  -8   3  985.60   59.19
  -3  -8   3 1104.09   63.79
  -3  -8   3 1009.50   67.99
   2   8  -3 1487.35   84.89
   2   8  -3 1518.55   85.39
   2   8  -3 1552.94   92.49
   2   8  -3 1628.44   78.29
  -2  -8   3 1575.44   82.79
  -2  -8   3 1613.74   87.49
  -2  -8   3 1529.85   92.39
  -2  -8   3 1482.55   82.59
   1   8  -3 1507.15   86.39
   1   8  -3 1588.54   94.19
   1   8  -3 1640.54   86.09
   1   8  -3 1557.04   81.29
  -1  -8   3 1725.13   89.19
  -1  -8   3 1578.94   93.89
  -1  -8   3 1487.15   82.69
  -1  -8   3 1590.84   82.19
   0   8  -3  930.61   64.99
   0   8  -3 1054.79   56.89
   0   8  -3 1024.50   57.29
   0   8  -3  997.80   59.49
   0  -8   3  970.20   55.09
   0  -8   3  966.70   52.59
   0  -8   3 1040.40   66.09
   0  -8   3  958.90   51.69
   0  -8   3 1036.50   60.39
  -1   8  -3  634.54   48.20
  -1   8  -3  648.54   41.20
  -1   8  -3  598.74   41.30
  -1   8  -3  657.53   39.10
   1  -8   3  647.24   37.50
   1  -8   3  604.74   33.40
   1  -8   3  642.14   46.80
   1  -8   3  653.23   42.30
   1  -8   3  629.34   32.80
  -2   8  -3  205.38   21.30
  -2   8  -3  227.78   17.50
  -2   8  -3  208.48   24.60
  -2   8  -3  197.28   19.50
   2  -8   3  222.18   20.30
   2  -8   3  173.18   15.70
   2  -8   3  195.38   22.50
  -3   8  -3  279.77   23.50
  -3   8  -3  264.67   28.40
  -3   8  -3  276.97   19.50
  -3   8  -3  264.87   25.50
   3  -8   3  238.88   24.60
   3  -8   3  236.68   18.30
  -4   8  -3    0.70    3.80
  -4   8  -3   -3.50    5.50
  -4   8  -3   -1.90    6.50
  -4   8  -3    2.50    5.20
   4  -8   3    0.00    3.10
   4  -8   3    1.70    4.90
   4  -8   3   -1.20    3.60
  -5   8  -3   71.89    9.50
  -5   8  -3   71.29   17.60
  -5   8  -3   87.29   19.10
  -5   8  -3   65.39   12.90
   5  -8   3   51.99   11.70
   5  -8   3   61.09   10.10
   5  -8   3   69.89    9.40
  -6   8  -3   -3.80    7.60
  -6   8  -3    9.20    6.70
  -6   8  -3    3.80    4.50
  -6   8  -3    4.10    3.20
   6  -8   3    1.80    4.00
  -7   8  -3  141.79   15.80
  -7   8  -3  151.48   20.20
  -7   8  -3  124.79   12.80
  -7   8  -3  162.28   25.40
  -7   8  -3  115.29   10.90
  -8   8  -3  323.67   20.60
  -8   8  -3  304.77   22.30
  -8   8  -3  356.66   31.90
  -8   8  -3  345.77   26.60
  -8   8  -3  353.66   34.30
  -9   8  -3  342.27   19.20
  -9   8  -3  428.56   29.30
  -9   8  -3  398.16   37.50
  -9   8  -3  349.96   19.50
  -9   8  -3  335.67   24.00
  -9   8  -3  400.86   33.50
  -9   8  -3  355.96   22.00
 -10   8  -3  164.88   26.50
 -10   8  -3  144.89   11.20
 -10   8  -3  160.38   14.70
 -10   8  -3  176.28   12.60
 -10   8  -3  180.08   17.90
 -10   8  -3  150.48   11.20
 -10   8  -3  199.48   21.60
  10   7  -3   73.59   19.10
 -10  -7   3   99.29   20.40
 -10  -7   3   82.39   14.90
   9   7  -3   66.39   18.20
  -9  -7   3   43.80   11.60
  -9  -7   3   71.19   17.40
   8   7  -3   36.20   14.00
   8   7  -3   50.29    8.70
  -8  -7   3   39.80   12.00
  -8  -7   3   40.30   13.90
   7   7  -3   13.80   10.90
   7   7  -3   15.70    7.60
  -7  -7   3   24.90    9.80
  -7  -7   3    1.10    6.50
   6   7  -3    6.50    7.50
   6   7  -3   16.30    9.40
  -6  -7   3   -0.40    5.60
  -6  -7   3   -3.00    7.40
   5   7  -3    4.70    4.60
   5   7  -3   10.70    7.30
   5   7  -3    3.70    7.50
  -5  -7   3    2.30    6.10
  -5  -7   3   11.10    8.00
  -5  -7   3    7.70    7.40
  -5  -7   3    2.60    5.80
   4   7  -3  923.31   55.49
   4   7  -3 1000.40   60.39
   4   7  -3  978.90   46.70
  -4  -7   3  889.01   57.29
  -4  -7   3 1019.80   57.59
  -4  -7   3  936.61   58.29
   3   7  -3 1150.58   64.79
   3   7  -3 1045.30   53.79
   3   7  -3 1112.69   68.19
   3   7  -3 1092.59   61.79
  -3  -7   3 1125.49   61.59
  -3  -7   3 1123.79   62.29
  -3  -7   3  925.91   61.79
   2   7  -3  947.01   55.39
   2   7  -3  920.41   60.59
   2   7  -3  873.41   54.29
   2   7  -3  983.80   49.00
  -2  -7   3  866.21   55.39
  -2  -7   3  964.00   53.69
  -2  -7   3  938.81   53.29
   1   7  -3 2264.17  113.39
   1   7  -3 2182.88  114.19
   1   7  -3 2212.18  109.39
   1   7  -3 2190.88  120.99
  -1  -7   3 2146.19  110.19
  -1  -7   3 2192.28  111.19
  -1  -7   3 2275.67  115.69
   0   7  -3 2150.08  105.09
   0   7  -3 2055.09  104.79
   0   7  -3 2010.30  113.79
   0   7  -3 2020.80  107.29
   0  -7   3 2039.30  101.49
   0  -7   3 2123.79  100.49
   0  -7   3 2075.79  103.29
   0  -7   3 1999.70  107.49
  -1   7  -3  967.90   55.59
  -1   7  -3  887.31   60.99
  -1   7  -3 1007.10   52.89
  -1   7  -3 1014.90   56.49
   1  -7   3  956.90   47.30
   1  -7   3  959.60   48.40
   1  -7   3  866.61   50.79
   1  -7   3 1005.20   56.49
  -2   7  -3 1468.95   76.29
  -2   7  -3 1382.66   70.59
  -2   7  -3 1370.26   81.59
  -2   7  -3 1344.87   76.49
   2  -7   3 1324.97   79.29
   2  -7   3 1368.66   74.69
   2  -7   3 1347.77   69.89
  -3   7  -3 3376.26  159.08
  -3   7  -3 3320.57  168.08
  -3   7  -3 3256.07  171.28
  -3   7  -3 3310.27  164.88
   3  -7   3 3326.57  168.38
   3  -7   3 3273.07  158.58
  -4   7  -3 1932.51   94.19
  -4   7  -3 2002.20  105.89
  -4   7  -3 1790.92   99.59
  -4   7  -3 1925.31  106.79
   4  -7   3 1964.40  102.29
   4  -7   3 1905.51   97.79
   4  -7   3 1920.01   93.99
  -5   7  -3 1137.69   73.59
  -5   7  -3 1235.08   62.29
  -5   7  -3 1308.67   69.19
  -5   7  -3 1279.47   75.29
   5  -7   3 1242.78   64.99
   5  -7   3 1202.08   67.69
  -6   7  -3 1325.47   74.59
  -6   7  -3 1252.57   60.79
  -6   7  -3 1208.98   56.69
  -6   7  -3 1130.79   56.79
  -6   7  -3 1041.20   65.59
  -6   7  -3 1262.87   75.19
   6  -7   3 1274.07   60.99
   6  -7   3 1177.38   62.19
  -7   7  -3  426.56   29.30
  -7   7  -3  423.26   36.10
  -7   7  -3  418.86   23.90
  -7   7  -3  400.56   25.70
  -7   7  -3  389.26   21.50
  -7   7  -3  389.26   33.30
  -8   7  -3   40.00    9.40
  -8   7  -3   51.69    7.00
  -8   7  -3   39.50    5.80
  -8   7  -3   44.40    7.80
  -8   7  -3   50.99   12.20
  -8   7  -3   45.30   13.70
  -9   7  -3   76.99    8.30
  -9   7  -3   79.39   19.10
  -9   7  -3   79.59    8.60
  -9   7  -3   63.89   13.90
  -9   7  -3   71.69    7.70
  -9   7  -3   74.89   12.00
  -9   7  -3   78.79   10.30
 -10   7  -3  163.48   18.90
 -10   7  -3  134.29   12.70
 -10   7  -3  160.68   14.30
 -10   7  -3  170.58   16.60
 -10   7  -3  141.99   11.70
 -10   7  -3  202.08   29.80
 -10   7  -3  148.49   13.20
  10   6  -3  516.35   43.80
 -10  -6   3  451.25   39.50
 -10  -6   3  515.65   36.90
   9   6  -3  502.65   42.50
  -9  -6   3  471.45   34.90
  -9  -6   3  462.15   38.50
   8   6  -3  701.03   51.79
  -8  -6   3  706.63   46.20
  -8  -6   3  711.93   50.69
   7   6  -3 1181.28   62.89
   7   6  -3 1167.28   72.79
  -7  -6   3 1077.69   66.59
  -7  -6   3 1236.68   73.59
   6   6  -3  982.90   60.59
   6   6  -3  868.21   49.99
   6   6  -3  937.41   54.39
  -6  -6   3  889.01   54.89
  -6  -6   3  876.61   55.59
  -6  -6   3  888.51   57.59
  -6  -6   3  925.31   60.09
   5   6  -3  846.52   53.99
   5   6  -3  772.62   46.70
   5   6  -3  847.42   51.99
  -5  -6   3  798.42   50.39
  -5  -6   3  747.53   50.99
  -5  -6   3  906.21   51.69
   4   6  -3  621.44   38.10
   4   6  -3  625.34   31.10
   4   6  -3  591.64   41.80
   4   6  -3  591.14   41.50
  -4  -6   3  589.34   39.30
  -4  -6   3  643.64   40.70
  -4  -6   3  610.34   31.40
  -4  -6   3  580.24   40.20
   3   6  -3  154.58   19.40
   3   6  -3  146.09   15.40
   3   6  -3  151.98   17.20
   3   6  -3  168.18   11.30
  -3  -6   3  160.48   17.20
  -3  -6   3  163.18   16.30
  -3  -6   3  152.58   12.00
  -3  -6   3  130.49   16.00
  -3  -6   3  178.08   20.80
   2   6  -3  167.08   16.70
   2   6  -3  182.78   21.10
   2   6  -3  195.08   13.60
   2   6  -3  163.78   17.10
  -2  -6   3  191.88   14.70
  -2  -6   3  202.58   17.40
  -2  -6   3  208.18   22.40
  -2  -6   3  184.48   16.30
  -2  -6   3  183.98   18.20
   1   6  -3  493.55   33.10
   1   6  -3  488.55   32.50
   1   6  -3  497.55   38.10
   1   6  -3  520.65   30.10
  -1  -6   3  463.15   30.60
  -1  -6   3  577.94   39.80
  -1  -6   3  484.65   31.10
  -1  -6   3  519.75   34.30
  -1  -6   3  546.95   31.80
   0   6  -3   11.10    5.30
   0   6  -3    7.30    4.30
   0   6  -3    6.40    5.10
   0   6  -3    8.60    6.80
   0  -6   3    5.10    4.50
   0  -6   3    5.60    3.60
   0  -6   3    9.10    4.80
   0  -6   3    6.00    5.10
   0  -6   3   11.10    3.60
   0  -6   3    4.40    5.30
  -1   6  -3  445.06   31.20
  -1   6  -3  488.75   28.70
  -1   6  -3  453.75   35.90
  -1   6  -3  487.25   32.00
   1  -6   3  509.05   36.20
   1  -6   3  465.65   32.30
   1  -6   3  473.35   25.70
   1  -6   3  481.45   27.90
   1  -6   3  473.45   24.50
   1  -6   3  436.36   31.10
  -2   6  -3   11.10    3.80
  -2   6  -3    8.10    4.40
  -2   6  -3   19.10    8.00
  -2   6  -3   16.40    8.80
   2  -6   3    6.20    1.70
   2  -6   3    5.00    3.90
   2  -6   3    5.50    1.40
   2  -6   3   13.40    4.00
  -3   6  -3  250.47   25.40
  -3   6  -3  306.77   23.00
  -3   6  -3  311.17   25.80
  -3   6  -3  301.57   18.50
   3  -6   3  306.27   21.80
   3  -6   3  297.87   18.10
   3  -6   3  268.57   24.00
  -4   6  -3 1976.60   92.89
  -4   6  -3 1739.43   96.69
  -4   6  -3 1812.22   82.09
  -4   6  -3 1684.73   96.69
  -4   6  -3 1774.92   85.79
   4  -6   3 1748.03   89.39
   4  -6   3 1673.03   92.49
   4  -6   3 1689.53   85.59
  -5   6  -3 1064.99   59.89
  -5   6  -3 1006.00   65.49
  -5   6  -3 1134.79   66.09
  -5   6  -3 1104.79   54.39
  -5   6  -3 1064.09   52.09
   5  -6   3 1079.69   58.79
   5  -6   3 1130.49   56.69
  -6   6  -3  617.74   33.90
  -6   6  -3  642.54   46.80
  -6   6  -3  683.63   36.90
  -6   6  -3  651.93   45.10
  -6   6  -3  765.42   41.50
  -6   6  -3  667.53   34.90
   6  -6   3  640.94   33.90
   6  -6   3  649.34   33.30
  -7   6  -3 1146.59   60.29
  -7   6  -3 1169.78   60.19
  -7   6  -3 1299.47   66.49
  -7   6  -3 1231.58   74.99
  -7   6  -3 1270.67   71.59
  -7   6  -3 1160.08   61.99
  -8   6  -3 1564.74   81.59
  -8   6  -3 1532.75   77.39
  -8   6  -3 1644.84   92.99
  -8   6  -3 1564.54   86.89
  -8   6  -3 1421.76   77.79
  -8   6  -3 1585.04   76.49
  -9   6  -3  678.13   49.99
  -9   6  -3  666.53   43.80
  -9   6  -3  620.84   37.00
  -9   6  -3  678.93   39.90
  -9   6  -3  616.54   37.10
  -9   6  -3  666.23   35.60
 -10   6  -3  743.63   55.69
 -10   6  -3  715.63   42.50
 -10   6  -3  736.33   43.30
 -10   6  -3  770.82   41.50
 -10   6  -3  835.82   50.19
 -10   6  -3  843.12   46.00
 -11   6  -3  515.35   33.00
 -11   6  -3  463.35   42.50
 -11   6  -3  525.75   29.70
 -11   6  -3  507.55   31.40
 -11   6  -3  565.24   36.50
 -11   6  -3  497.45   32.30
  11   5  -3   15.60   10.80
 -11  -5   3   -2.00    8.60
 -11  -5   3   32.30    8.70
  10   5  -3   96.09   20.60
 -10  -5   3  102.29   19.30
 -10  -5   3   84.59   14.30
   9   5  -3  262.67   29.00
  -9  -5   3  272.57   27.40
  -9  -5   3  313.57   24.90
   8   5  -3  810.32   55.79
  -8  -5   3  741.83   38.30
  -8  -5   3  853.61   49.20
  -8  -5   3  765.02   38.00
  -8  -5   3  803.12   53.09
   7   5  -3 1043.70   64.09
   7   5  -3  957.70   48.80
   7   5  -3  960.70   49.40
  -7  -5   3 1003.30   47.30
  -7  -5   3  998.10   61.79
  -7  -5   3 1037.80   62.59
  -7  -5   3  948.21   47.80
  -7  -5   3  932.41   56.39
   6   5  -3 1247.58   66.49
   6   5  -3 1300.27   74.69
   6   5  -3 1207.98   63.59
  -6  -5   3 1274.67   59.39
  -6  -5   3 1165.58   70.29
  -6  -5   3 1201.78   72.79
  -6  -5   3 1261.77   68.89
   5   5  -3 1164.48   67.39
   5   5  -3 1142.69   55.09
   5   5  -3 1117.69   63.29
   5   5  -3 1113.39   59.89
  -5  -5   3 1097.49   65.89
  -5  -5   3 1096.79   64.29
  -5  -5   3 1144.29   54.59
  -5  -5   3 1095.49   62.89
  -5  -5   3 1149.48   67.59
   4   5  -3  845.02   52.09
   4   5  -3  875.11   42.80
   4   5  -3  862.81   51.79
   4   5  -3  769.12   47.00
  -4  -5   3  852.91   50.49
  -4  -5   3  874.41   42.60
  -4  -5   3  887.51   50.29
  -4  -5   3  835.52   53.89
  -4  -5   3  827.32   51.19
   3   5  -3 3830.02  184.38
   3   5  -3 3599.54  180.88
   3   5  -3 3972.00  175.68
  -3  -5   3 3599.94  181.88
  -3  -5   3 3707.83  187.38
  -3  -5   3 3681.93  175.98
  -3  -5   3 3769.62  182.88
  -3  -5   3 3675.53  182.98
   2   5  -3 3229.58  159.38
   2   5  -3 3559.44  159.28
   2   5  -3 3319.77  153.48
   2   5  -3 3158.48  163.28
  -2  -5   3 3192.88  159.28
  -2  -5   3 3220.68  157.88
  -2  -5   3 3220.98  164.18
  -2  -5   3 3080.89  157.88
  -2  -5   3 3097.19  154.18
   1   5  -3 2975.30  141.59
   1   5  -3 3060.59  140.99
   1   5  -3 2884.51  137.69
   1   5  -3 2758.12  145.99
  -1  -5   3 2758.62  138.89
  -1  -5   3 2848.42  141.79
  -1  -5   3 2805.92  138.69
  -1  -5   3 2861.21  139.19
  -1  -5   3 2786.42  146.29
   0   5  -3 2736.03  133.19
   0   5  -3 2872.31  136.19
   0   5  -3 2720.23  133.89
   0   5  -3 2635.04  140.29
   0  -5   3 2755.42  130.39
   0  -5   3 2740.03  131.69
   0  -5   3 2722.03  140.49
   0  -5   3 2755.12  135.99
   0  -5   3 2712.63  134.89
   0  -5   3 2748.63  132.29
  -1   5  -3 1792.02   93.89
  -1   5  -3 1640.54   88.29
  -1   5  -3 1625.24   84.29
  -1   5  -3 1737.03   88.59
   1  -5   3 1839.92   81.59
   1  -5   3 1744.93   92.79
   1  -5   3 1760.72   84.09
   1  -5   3 1710.93   89.29
   1  -5   3 1585.84   87.59
  -2   5  -3 1843.02  104.59
  -2   5  -3 2048.59   98.69
  -2   5  -3 2291.57  104.69
  -2   5  -3 2040.60  108.49
   2  -5   3 1997.90  106.79
   2  -5   3 2036.20   95.99
   2  -5   3 2132.89   98.49
   2  -5   3 1975.20  105.89
  -3   5  -3  576.34   27.60
  -3   5  -3  594.14   29.70
  -3   5  -3  536.05   37.40
  -3   5  -3  630.84   39.80
  -3   5  -3  485.35   33.50
   3  -5   3  580.54   29.40
   3  -5   3  517.35   32.70
   3  -5   3  567.54   28.30
  -4   5  -3  259.27   14.80
  -4   5  -3  210.78   21.80
  -4   5  -3  271.37   14.10
  -4   5  -3  208.68   18.30
  -4   5  -3  209.48   22.40
   4  -5   3  261.67   15.60
   4  -5   3  271.67   17.90
   4  -5   3  252.77   20.00
  -5   5  -3  109.79   11.90
  -5   5  -3  132.89   10.10
  -5   5  -3   87.79   16.90
  -5   5  -3  127.59    9.10
  -5   5  -3  130.39    9.00
  -5   5  -3  112.29   15.00
   5  -5   3  117.19   10.60
   5  -5   3  101.19    9.40
   5  -5   3  102.79   10.60
  -6   5  -3    8.50    4.20
  -6   5  -3   15.10    5.20
  -6   5  -3    8.10    8.20
  -6   5  -3   10.00    3.20
  -6   5  -3   17.90    4.80
  -6   5  -3   10.70    6.50
   6  -5   3   15.60    5.80
  -7   5  -3   37.10    9.80
  -7   5  -3   49.70    9.00
  -7   5  -3   35.80    5.70
  -7   5  -3   40.80    7.10
  -7   5  -3   24.10    5.50
  -7   5  -3   55.59   15.70
   7  -5   3   37.20    8.10
  -8   5  -3  137.99   13.20
  -8   5  -3  151.88   23.00
  -8   5  -3  160.48   17.20
  -8   5  -3  126.49   11.20
  -8   5  -3  175.68   14.90
  -8   5  -3  148.29   13.30
  -9   5  -3  335.77   23.00
  -9   5  -3  271.47   22.10
  -9   5  -3  315.67   21.80
  -9   5  -3  283.77   19.70
  -9   5  -3  393.46   27.50
  -9   5  -3  355.56   32.40
 -10   5  -3  236.08   18.50
 -10   5  -3  212.48   17.50
 -10   5  -3  215.88   15.90
 -10   5  -3  277.67   21.90
 -10   5  -3  193.38   17.90
 -10   5  -3  230.08   27.10
 -11   5  -3  186.18   23.10
 -11   5  -3  187.88   16.20
 -11   5  -3  201.58   17.70
 -11   5  -3  153.78   13.60
 -11   5  -3  198.98   16.50
  11   4  -3  501.45   41.50
 -11  -4   3  470.25   32.10
 -11  -4   3  420.16   25.90
 -11  -4   3  468.85   27.20
 -11  -4   3  496.35   35.90
  10   4  -3   89.39   19.40
 -10  -4   3   88.89   13.80
 -10  -4   3   66.09    8.30
 -10  -4   3   88.39    9.60
 -10  -4   3   99.39   16.50
   9   4  -3  111.89   19.70
  -9  -4   3   82.79   15.70
  -9  -4   3  112.79   13.60
  -9  -4   3   95.29    9.50
  -9  -4   3  117.09   11.20
   8   4  -3  120.09   21.10
  -8  -4   3  123.59   10.50
  -8  -4   3  140.89   17.60
  -8  -4   3  162.88   15.60
  -8  -4   3  136.29   12.60
   7   4  -3   24.00   11.10
  -7  -4   3   30.80    9.80
  -7  -4   3   32.10    7.80
  -7  -4   3   35.20   10.40
  -7  -4   3   36.60    5.70
   6   4  -3    5.10    2.70
   6   4  -3   15.00    8.40
   6   4  -3    3.20    3.20
  -6  -4   3   14.60    7.30
  -6  -4   3    5.10    2.60
  -6  -4   3   -2.80    4.50
  -6  -4   3   19.40    9.20
  -6  -4   3    1.10    3.50
   5   4  -3   14.10    7.50
   5   4  -3   14.20    5.30
   5   4  -3   15.30    4.10
   5   4  -3   11.10    3.90
  -5  -4   3    8.00    4.80
  -5  -4   3    5.90    6.00
  -5  -4   3   11.00    2.90
  -5  -4   3   14.60    7.60
  -5  -4   3    9.50    6.40
   4   4  -3   61.59   10.80
   4   4  -3   62.49    6.70
   4   4  -3   78.29   13.50
   4   4  -3   60.29    8.30
  -4  -4   3   73.09    6.40
  -4  -4   3   69.79   13.20
  -4  -4   3   85.59   13.10
  -4  -4   3   71.99    9.80
  -4  -4   3   90.79   14.60
   3   4  -3 2473.35  124.69
   3   4  -3 2509.25  117.59
   3   4  -3 2321.27  120.89
  -3  -4   3 2472.15  124.29
  -3  -4   3 2581.44  117.49
  -3  -4   3 2537.05  122.89
  -3  -4   3 2465.05  123.39
  -3  -4   3 2370.46  126.39
   2   4  -3  747.53   36.90
   2   4  -3  682.13   39.70
   2   4  -3  673.93   43.50
   2   4  -3  760.62   42.50
  -2  -4   3  709.13   40.60
  -2  -4   3  675.63   40.90
  -2  -4   3  672.33   40.50
  -2  -4   3  696.63   36.90
  -2  -4   3  682.83   44.40
   1   4  -3  573.54   33.40
   1   4  -3  543.35   32.50
   1   4  -3  533.55   30.40
   1   4  -3  575.94   37.30
  -1  -4   3  579.04   31.00
  -1  -4   3  564.94   32.30
  -1  -4   3  538.85   36.80
  -1  -4   3  565.14   32.00
  -1  -4   3  550.64   31.30
  -1  -4   3  534.75   33.20
   0   4  -3 1843.92   99.39
   0   4  -3 1944.21   94.19
   0   4  -3 1859.01   92.99
   0   4  -3 2006.00   95.89
   0  -4   3 1857.61   92.19
   0  -4   3 1954.80   91.09
   0  -4   3 1975.10   99.99
   0  -4   3 1783.72   95.09
   0  -4   3 1876.81   94.79
  -1   4  -3 4135.39  186.08
  -1   4  -3 4072.99  187.48
  -1   4  -3 4022.00  191.88
  -1   4  -3 3664.53  190.68
  -1   4  -3 3966.50  195.78
   1  -4   3 4135.59  187.08
   1  -4   3 4004.90  185.58
   1  -4   3 4179.68  191.58
   1  -4   3 3923.21  192.38
   1  -4   3 3728.73  194.38
  -2   4  -3 3041.20  144.29
  -2   4  -3 2756.12  152.68
  -2   4  -3 3345.67  150.18
  -2   4  -3 3117.69  151.98
  -2   4  -3 3166.48  143.49
   2  -4   3 2855.51  151.68
   2  -4   3 3092.59  143.89
   2  -4   3 3132.09  144.09
   2  -4   3 3136.29  152.78
  -3   4  -3 4294.17  189.18
  -3   4  -3 4036.30  193.18
  -3   4  -3 3911.91  182.78
  -3   4  -3 3873.71  192.48
  -3   4  -3 3922.01  182.98
   3  -4   3 4028.30  184.38
   3  -4   3 3855.81  182.88
   3  -4   3 3858.21  190.18
   3  -4   3 3864.61  187.08
   3  -4   3 3584.84  192.08
  -4   4  -3 2866.51  135.99
  -4   4  -3 2905.41  137.39
  -4   4  -3 3103.99  141.99
  -4   4  -3 2985.50  145.99
  -4   4  -3 2847.02  146.79
  -4   4  -3 2894.01  137.09
   4  -4   3 2826.82  138.89
   4  -4   3 2804.42  138.99
  -5   4  -3 1620.14   80.69
  -5   4  -3 1708.73   79.49
  -5   4  -3 1664.53   81.59
  -5   4  -3 1644.24   88.19
  -5   4  -3 1678.93   90.99
  -5   4  -3 1676.03   84.19
   5  -4   3 1683.53   83.89
   5  -4   3 1611.04   79.39
   5  -4   3 1627.94   80.39
  -6   4  -3 1752.32   83.09
  -6   4  -3 1549.54   92.29
  -6   4  -3 1763.82   85.69
  -6   4  -3 1624.14   81.29
  -6   4  -3 1684.13   89.59
  -6   4  -3 1769.82   84.59
   6  -4   3 1589.44   86.39
  -7   4  -3  709.73   37.80
  -7   4  -3  803.62   50.39
  -7   4  -3  677.33   40.30
  -7   4  -3  674.53   43.90
  -7   4  -3  780.92   39.90
  -7   4  -3  658.93   40.40
   7  -4   3  734.73   44.00
  -8   4  -3  365.26   26.50
  -8   4  -3  327.37   23.80
  -8   4  -3  304.77   29.60
  -8   4  -3  346.97   23.10
  -8   4  -3  363.76   22.70
  -8   4  -3  315.27   20.90
  -8   4  -3  303.27   29.30
   8  -4   3  383.26   27.80
  -9   4  -3  193.68   15.90
  -9   4  -3  197.28   22.90
  -9   4  -3  206.28   18.70
  -9   4  -3  193.48   16.30
  -9   4  -3  208.18   15.40
  -9   4  -3  211.98   19.10
 -10   4  -3  281.87   23.30
 -10   4  -3  329.47   31.10
 -10   4  -3  326.07   21.40
 -10   4  -3  286.97   24.20
 -10   4  -3  338.47   22.70
 -10   4  -3  339.47   22.90
 -11   4  -3  122.39   13.60
 -11   4  -3  121.59   21.10
 -11   4  -3  120.29   12.20
 -11   4  -3  127.49   13.70
 -11   4  -3  135.89   12.30
  11   3  -3  403.86   36.50
 -11  -3   3  391.56   27.30
 -11  -3   3  435.56   31.00
 -11  -3   3  397.46   27.60
 -11  -3   3  371.66   25.80
  10   3  -3  771.22   56.09
 -10  -3   3  819.42   50.09
 -10  -3   3  791.62   45.10
 -10  -3   3  779.52   47.00
 -10  -3   3  874.51   47.30
   9   3  -3  648.54   46.60
  -9  -3   3  598.64   35.50
  -9  -3   3  677.73   41.60
  -9  -3   3  613.54   37.80
  -9  -3   3  566.04   36.60
   8   3  -3  934.61   60.89
  -8  -3   3  899.11   57.49
  -8  -3   3 1038.60   52.79
  -8  -3   3  877.51   49.90
   7   3  -3 2329.17  121.49
  -7  -3   3 2151.98  117.79
  -7  -3   3 2240.58  120.39
  -7  -3   3 2128.59  111.79
  -7  -3   3 2380.36  116.59
  -7  -3   3 2287.97  110.09
   6   3  -3 2740.73  137.79
  -6  -3   3 2751.02  134.09
  -6  -3   3 2538.35  134.69
  -6  -3   3 2494.25  136.09
  -6  -3   3 2604.64  129.69
  -6  -3   3 2715.93  127.29
   5   3  -3  999.90   52.29
   5   3  -3  934.21   49.60
   5   3  -3 1023.90   59.49
   5   3  -3  947.51   50.69
  -5  -3   3 1012.20   57.99
  -5  -3   3 1157.08   54.89
  -5  -3   3 1030.40   50.99
  -5  -3   3  953.70   58.59
  -5  -3   3 1004.80   57.29
   4   3  -3 2204.38  112.29
   4   3  -3 2206.88  107.59
   4   3  -3 2180.28  105.29
   4   3  -3 2139.69  105.19
  -4  -3   3 2135.29  110.89
  -4  -3   3 2140.89  111.69
  -4  -3   3 2089.19  107.19
  -4  -3   3 2333.47  104.29
  -4  -3   3 2113.29  110.49
   3   3  -3 2458.45  119.89
   3   3  -3 2462.95  116.99
   3   3  -3 2493.95  121.39
   3   3  -3 2368.26  115.19
  -3  -3   3 2482.55  121.99
  -3  -3   3 2201.58  117.49
  -3  -3   3 2409.36  120.89
  -3  -3   3 2417.86  120.19
  -3  -3   3 2401.66  114.49
   2   3  -3 2660.03  124.69
   2   3  -3 2635.94  120.09
   2   3  -3 2417.46  122.09
  -2  -3   3 2513.35  123.99
  -2  -3   3 2628.04  120.09
  -2  -3   3 2446.16  126.19
  -2  -3   3 2418.16  122.79
  -2  -3   3 2454.15  123.29
   1   3  -3  455.75   24.50
   1   3  -3  429.16   25.90
   1   3  -3  409.76   28.70
   1   3  -3  394.66   25.70
  -1  -3   3  432.56   24.60
  -1  -3   3  457.15   24.80
  -1  -3   3  425.16   29.30
  -1  -3   3  452.05   25.70
  -1  -3   3  445.96   26.60
   0   3  -3   33.20    5.20
   0   3  -3   30.70    6.10
   0   3  -3   18.50    6.60
   0   3  -3   18.20    4.70
   0   3  -3   31.20    4.60
   0  -3   3   20.50    5.30
   0  -3   3   26.00    6.00
   0  -3   3   28.00    4.10
   0  -3   3   27.20    7.00
   0  -3   3   25.50    4.50
  -1   3  -3   53.69    8.80
  -1   3  -3   40.90    4.00
  -1   3  -3   23.90    6.70
  -1   3  -3   38.90    6.50
  -1   3  -3   32.50    4.30
   1  -3   3   39.80    9.30
   1  -3   3   36.80    4.00
   1  -3   3   44.70    8.20
   1  -3   3   40.90    7.30
   1  -3   3   39.70    4.10
  -2   3  -3  548.05   29.50
  -2   3  -3  480.35   31.70
  -2   3  -3  478.05   23.80
  -2   3  -3  483.75   25.00
  -2   3  -3  482.75   30.80
   2  -3   3  473.85   30.90
   2  -3   3  477.35   23.60
   2  -3   3  481.65   25.70
   2  -3   3  509.95   31.70
  -3   3  -3   99.39    6.30
  -3   3  -3   84.69   11.70
  -3   3  -3   92.19    7.70
  -3   3  -3   92.59    9.50
  -3   3  -3   81.39   12.80
  -3   3  -3   89.59    5.50
   3  -3   3   88.09    8.80
   3  -3   3  101.89   14.90
   3  -3   3   72.59   11.00
   3  -3   3   68.29    8.10
  -4   3  -3  404.96   24.40
  -4   3  -3  374.06   20.30
  -4   3  -3  405.56   27.60
  -4   3  -3  404.46   21.30
  -4   3  -3  373.16   22.90
  -4   3  -3  408.16   29.20
   4  -3   3  391.36   24.50
   4  -3   3  391.66   22.40
   4  -3   3  390.66   23.90
  -5   3  -3  550.84   30.20
  -5   3  -3  549.85   29.30
  -5   3  -3  558.04   32.30
  -5   3  -3  520.15   37.50
  -5   3  -3  628.14   36.50
  -5   3  -3  585.44   32.80
   5  -3   3  543.75   34.10
  -6   3  -3  402.66   23.50
  -6   3  -3  378.36   25.40
  -6   3  -3  393.96   22.70
  -6   3  -3  414.16   25.10
  -6   3  -3  391.46   27.30
  -6   3  -3  403.66   31.20
   6  -3   3  344.47   27.10
  -7   3  -3  822.52   44.30
  -7   3  -3  844.12   46.10
  -7   3  -3  837.22   47.90
  -7   3  -3  815.02   52.89
  -7   3  -3  823.62   45.10
  -7   3  -3  785.92   48.30
   7  -3   3  969.70   52.39
  -8   3  -3 1155.08   63.09
  -8   3  -3 1296.87   64.09
  -8   3  -3 1267.87   66.69
  -8   3  -3 1155.98   71.39
  -8   3  -3 1236.28   62.59
  -8   3  -3 1198.38   71.79
  -8   3  -3 1127.79   65.79
   8  -3   3 1210.08   69.89
  -9   3  -3  731.63   42.30
  -9   3  -3  763.32   43.50
  -9   3  -3  772.22   43.10
  -9   3  -3  789.62   51.99
  -9   3  -3  807.42   45.60
  -9   3  -3  747.83   46.50
   9  -3   3  737.93   49.70
 -10   3  -3  598.94   36.40
 -10   3  -3  607.84   37.40
 -10   3  -3  658.63   45.70
 -10   3  -3  655.23   38.50
 -10   3  -3  619.74   36.70
 -11   3  -3  664.93   37.80
 -11   3  -3  645.64   46.60
 -11   3  -3  680.53   39.00
 -11   3  -3  645.94   38.10
 -11   3  -3  577.54   38.10
 -11  -2   3   10.40    5.00
 -11  -2   3   14.30    7.50
 -11  -2   3   12.60    7.30
 -11  -2   3   10.10    6.70
 -10  -2   3   15.80    6.30
 -10  -2   3    7.70    4.10
 -10  -2   3    5.40    6.90
 -10  -2   3   -3.20    4.20
   9   2  -3   83.09   16.30
  -9  -2   3   66.29   12.80
  -9  -2   3   62.69    9.50
  -9  -2   3   77.99   11.40
  -9  -2   3   74.89   11.90
   8   2  -3  127.39   20.50
  -8  -2   3  123.89   13.10
  -8  -2   3  136.09   20.90
  -8  -2   3  119.99   11.80
  -8  -2   3  164.48   21.20
   7   2  -3  347.67   29.70
  -7  -2   3  313.27   27.20
  -7  -2   3  323.97   24.20
  -7  -2   3  350.96   22.00
  -7  -2   3  381.26   30.20
  -7  -2   3  335.07   23.00
   6   2  -3  741.63   47.20
   6   2  -3  755.22   42.00
  -6  -2   3  712.23   42.00
  -6  -2   3  723.83   40.30
  -6  -2   3  723.03   46.80
  -6  -2   3  669.23   39.00
  -6  -2   3  772.62   46.50
   5   2  -3  676.93   36.60
   5   2  -3  636.64   41.00
  -5  -2   3  620.14   37.00
  -5  -2   3  620.94   34.50
  -5  -2   3  618.84   40.40
  -5  -2   3  596.54   39.20
  -5  -2   3  621.14   34.80
   4   2  -3 4097.69  184.28
   4   2  -3 3860.01  181.18
   4   2  -3 3788.32  188.58
   4   2  -3 3746.73  180.28
  -4  -2   3 3811.92  182.58
  -4  -2   3 3654.53  187.38
  -4  -2   3 3702.03  185.78
  -4  -2   3 4264.77  183.78
  -4  -2   3 3803.52  188.58
   3   2  -3 6213.38  284.97
   3   2  -3 6065.49  279.67
   3   2  -3 5903.21  281.17
   3   2  -3 5992.20  280.37
  -3  -2   3 5824.12  283.27
  -3  -2   3 6151.58  284.77
  -3  -2   3 5859.81  279.37
  -3  -2   3 6190.98  284.27
  -3  -2   3 5719.83  280.57
   2   2  -3 6137.99  295.97
   2   2  -3 6041.90  293.57
   2   2  -3 6144.69  292.87
  -2  -2   3 6277.37  295.77
  -2  -2   3 6476.45  294.47
  -2  -2   3 6837.32  294.97
  -2  -2   3 6236.68  296.97
  -2  -2   3 6127.59  292.47
   1   2  -3 1892.01   95.99
   1   2  -3 2040.10   97.19
   1   2  -3 1964.00   99.59
   1   2  -3 2035.40   97.49
   1   2  -3 2023.30   95.99
  -1  -2   3 1999.90   97.39
  -1  -2   3 2013.10   95.99
  -1  -2   3 2025.00   97.19
  -1  -2   3 1974.60   99.99
  -1  -2   3 2021.90   96.09
   0   2  -3 1321.27   68.79
   0   2  -3 1167.28   65.49
   0   2  -3 1301.57   63.69
   0   2  -3 1344.07   64.19
   0   2  -3 1248.08   65.19
   0  -2   3 1449.76   69.59
   0  -2   3 1357.16   63.99
   0  -2   3 1324.97   63.59
   0  -2   3 1352.06   66.29
   0  -2   3 1353.76   65.79
  -1   2  -3 2522.15  119.69
  -1   2  -3 2489.05  126.69
  -1   2  -3 2664.23  124.29
  -1   2  -3 2508.75  120.99
  -1   2  -3 2488.45  124.39
   1  -2   3 2670.23  124.19
   1  -2   3 2621.44  125.19
   1  -2   3 2572.14  126.59
   1  -2   3 2658.83  121.49
  -2   2  -3 1713.23   82.99
  -2   2  -3 1710.33   87.89
  -2   2  -3 1761.32   85.49
  -2   2  -3 1773.42   87.39
   2  -2   3 1607.24   87.19
   2  -2   3 1802.22   83.99
   2  -2   3 1743.03   87.39
  -3   2  -3 4222.08  188.68
  -3   2  -3 4074.39  195.68
  -3   2  -3 3771.62  195.48
  -3   2  -3 4179.08  191.78
  -3   2  -3 4188.28  192.98
   3  -2   3 4007.80  196.68
   3  -2   3 3977.10  193.68
   3  -2   3 3974.20  191.68
   3  -2   3 4154.38  193.08
  -4   2  -3 1916.71   91.19
  -4   2  -3 1785.72   87.79
  -4   2  -3 1889.91   90.89
  -4   2  -3 1904.71   93.69
  -4   2  -3 1839.62   95.09
   4  -2   3 1543.05   94.29
   4  -2   3 1844.02   88.59
   4  -2   3 1983.80   93.29
   4  -2   3 1798.62   89.49
  -5   2  -3  854.11   52.79
  -5   2  -3  819.12   47.80
  -5   2  -3  921.71   46.80
  -5   2  -3  983.60   50.19
  -5   2  -3  949.60   51.19
   5  -2   3  951.30   51.99
  -6   2  -3    9.60    4.20
  -6   2  -3   11.60    6.90
  -6   2  -3    7.10    4.80
  -6   2  -3   12.70    5.70
  -6   2  -3   18.50    4.90
   6  -2   3   21.30    7.50
  -7   2  -3   -3.70    3.10
  -7   2  -3   -0.10    4.50
  -7   2  -3    3.10    3.20
  -7   2  -3    3.50    3.40
  -7   2  -3   10.50    7.10
   7  -2   3    9.60    7.30
  -8   2  -3   28.80    6.60
  -8   2  -3    8.70    6.90
  -8   2  -3   21.70    6.70
  -8   2  -3   11.10    5.80
  -8   2  -3   12.70    7.40
  -8   2  -3   10.40    5.00
   8  -2   3    6.80    7.60
  -9   2  -3   93.49   10.50
  -9   2  -3   97.09   16.30
  -9   2  -3   59.99   10.40
  -9   2  -3   74.59   14.90
  -9   2  -3  104.29   11.80
  -9   2  -3   59.09   13.30
   9  -2   3   92.99   18.00
 -10   2  -3  101.69   11.80
 -10   2  -3   98.29   12.10
 -10   2  -3  103.79   11.20
 -10   2  -3  106.39   18.20
  10  -2   3   73.79   16.30
 -11   2  -3   48.20   12.60
 -11   2  -3   32.30    7.90
 -11   2  -3   55.29    9.60
 -11   2  -3   38.80    7.40
 -11   2  -3   30.00    8.00
 -12  -1   3  404.86   25.10
 -12  -1   3  387.26   32.20
 -12  -1   3  441.06   24.50
 -11  -1   3  468.45   27.80
 -11  -1   3  514.35   29.90
 -11  -1   3  517.95   37.30
 -11  -1   3  460.85   33.30
 -10  -1   3  465.85   29.40
 -10  -1   3  544.65   28.20
 -10  -1   3  430.36   32.50
 -10  -1   3  442.36   34.80
  -9  -1   3  164.78   12.70
  -9  -1   3  182.08   17.50
  -9  -1   3  187.48   15.30
  -9  -1   3  129.39   20.10
   8   1  -3  788.32   51.09
  -8  -1   3  655.53   47.20
  -8  -1   3  723.83   44.90
  -8  -1   3  763.42   42.20
  -8  -1   3  818.42   40.30
  -8  -1   3  765.02   50.19
   7   1  -3  951.90   57.69
  -7  -1   3  933.81   49.70
  -7  -1   3  938.91   47.50
  -7  -1   3  869.41   56.39
  -7  -1   3  941.51   52.49
  -7  -1   3  927.91   56.19
   6   1  -3   90.49   15.70
   6   1  -3   86.29   13.00
  -6  -1   3   85.79   15.00
  -6  -1   3   69.89   11.40
  -6  -1   3   90.79   14.40
  -6  -1   3  101.59    8.20
  -6  -1   3   85.09    9.30
   5   1  -3   65.09   11.90
   5   1  -3   61.09   10.20
  -5  -1   3   56.39    8.90
  -5  -1   3   70.09   12.50
  -5  -1   3   69.69   12.30
  -5  -1   3   75.59    6.90
  -5  -1   3   72.89    8.10
   4   1  -3  133.99   13.50
   4   1  -3  131.79   15.30
  -4  -1   3  122.49   14.70
  -4  -1   3  139.19   11.50
  -4  -1   3  117.49   12.00
  -4  -1   3  122.19   14.60
  -4  -1   3  138.09    9.90
   3   1  -3 1681.03   84.99
   3   1  -3 1719.63   81.39
   3   1  -3 1779.92   87.69
   3   1  -3 1737.53   81.89
  -3  -1   3 1717.33   87.09
  -3  -1   3 1800.42   83.19
  -3  -1   3 1650.73   84.39
  -3  -1   3 1668.63   84.09
   2   1  -3 1280.17   63.59
   2   1  -3 1292.17   65.69
   2   1  -3 1223.08   62.29
   2   1  -3 1321.97   63.89
  -2  -1   3 1257.27   65.39
  -2  -1   3 1244.88   64.59
  -2  -1   3 1412.56   64.49
  -2  -1   3 1218.28   62.89
  -2  -1   3 1291.37   63.29
   1   1  -3   77.89    6.90
   1   1  -3   74.69    7.30
   1   1  -3   74.29    7.10
   1   1  -3   62.89    8.20
   1   1  -3   76.99    8.00
  -1  -1   3   66.09    7.30
  -1  -1   3   69.99    7.60
  -1  -1   3   67.29    6.80
  -1  -1   3   63.49    8.60
  -1  -1   3   75.59    7.10
   0   1  -3  461.65   25.80
   0   1  -3  492.95   28.30
   0   1  -3  447.86   26.20
   0   1  -3  450.45   24.60
   0  -1   3  533.05   28.90
   0  -1   3  463.95   25.90
   0  -1   3  475.35   24.70
   0  -1   3  496.65   26.70
  -1   1  -3 2475.55  121.69
  -1   1  -3 2740.63  120.29
  -1   1  -3 2376.26  117.79
  -1   1  -3 2331.97  119.39
  -1   1  -3 2700.03  115.89
   1  -1   3 2504.05  115.79
   1  -1   3 2467.75  119.69
   1  -1   3 2456.35  121.59
   1  -1   3 2398.76  118.19
   1  -1   3 2491.55  120.09
  -2   1  -3 2779.02  129.59
  -2   1  -3 2761.02  134.39
  -2   1  -3 2596.34  135.09
  -2   1  -3 2764.32  132.49
  -2   1  -3 2879.81  133.79
   2  -1   3 2931.51  135.39
   2  -1   3 2901.61  133.59
   2  -1   3 2861.81  130.09
   2  -1   3 2611.64  134.79
  -3   1  -3 3097.79  143.79
  -3   1  -3 3036.60  140.49
  -3   1  -3 2988.40  143.59
  -3   1  -3 3087.09  145.69
  -3   1  -3 2861.51  145.09
   3  -1   3 3107.89  145.09
   3  -1   3 2869.41  143.99
   3  -1   3 2941.91  146.09
   3  -1   3 2992.50  141.19
   3  -1   3 2943.31  142.89
  -4   1  -3 3074.29  146.19
  -4   1  -3 2972.50  146.99
  -4   1  -3 2808.62  141.89
  -4   1  -3 3029.40  144.29
  -4   1  -3 2987.40  145.39
   4  -1   3 2978.30  147.09
   4  -1   3 2787.62  147.39
   4  -1   3 3284.57  143.69
   4  -1   3 2975.40  142.29
   4  -1   3 3045.70  142.99
  -5   1  -3 2844.22  136.49
  -5   1  -3 2758.32  134.49
  -5   1  -3 3025.00  133.79
  -5   1  -3 2869.01  138.39
  -5   1  -3 2726.33  136.59
   5  -1   3 2702.73  138.79
   5  -1   3 2493.25  133.99
  -6   1  -3 2076.59   98.19
  -6   1  -3 1897.71   99.59
  -6   1  -3 1872.91  101.99
  -6   1  -3 1944.31  101.29
  -6   1  -3 1966.70   98.29
   6  -1   3 2048.90  104.69
   6  -1   3 2019.10   99.69
  -7   1  -3 1075.59   61.59
  -7   1  -3 1083.89   57.09
  -7   1  -3 1037.90   60.39
  -7   1  -3 1058.59   57.99
  -7   1  -3 1046.70   56.79
   7  -1   3 1031.40   63.49
   7  -1   3 1118.49   59.39
  -8   1  -3 1357.56   71.59
  -8   1  -3 1329.77   71.99
  -8   1  -3 1399.76   72.79
  -8   1  -3 1347.67   77.09
  -8   1  -3 1281.67   75.29
  -8   1  -3 1427.56   77.09
   8  -1   3 1492.45   81.49
  -9   1  -3  962.70   53.09
  -9   1  -3  854.31   56.79
  -9   1  -3 1047.90   58.59
  -9   1  -3  962.00   52.29
  -9   1  -3  889.21   52.69
   9  -1   3  967.80   61.49
 -10   1  -3  319.77   24.20
 -10   1  -3  287.27   27.40
 -10   1  -3  330.27   22.90
 -10   1  -3  329.97   23.50
 -10   1  -3  307.47   26.80
  10  -1   3  337.77   32.00
 -11   1  -3  147.29   17.80
 -11   1  -3  166.18   17.40
 -11   1  -3  152.38   14.50
 -11   1  -3  158.28   14.90
  11  -1   3  184.48   26.90
 -12   0   3  188.18   21.80
 -12   0   3  161.68   23.90
 -11   0   3  224.78   24.60
 -11   0   3  248.48   14.20
 -11   0   3  185.88   22.90
 -10   0   3  891.71   57.29
 -10   0   3  930.31   46.50
 -10   0   3  889.61   44.90
 -10   0   3  868.51   54.49
  -9   0   3  925.61   61.49
  -9   0   3 1000.60   63.59
  -9   0   3 1075.39   60.99
  -9   0   3 1084.69   51.09
  -8   0   3  998.10   61.09
  -8   0   3 1031.40   64.29
  -8   0   3 1104.49   52.99
  -8   0   3 1172.88   54.79
  -8   0   3 1041.50   63.69
  -7   0   3 2355.76  105.69
  -7   0   3 2231.78  115.19
  -7   0   3 2081.29  112.29
  -7   0   3 2111.99  103.89
  -7   0   3 2219.68  115.79
   6   0  -3 2659.03  129.09
  -6   0   3 2410.86  126.79
  -6   0   3 2475.65  129.49
  -6   0   3 2557.84  120.39
  -6   0   3 2483.35  129.29
  -6   0   3 2641.14  119.49
   5   0  -3  969.90   52.99
  -5   0   3  882.11   50.99
  -5   0   3 1010.20   54.19
  -5   0   3  868.21   44.90
  -5   0   3  946.21   53.59
  -5   0   3  929.61   45.70
   4   0  -3 1908.51   96.99
  -4   0   3 1859.61   97.39
  -4   0   3 1866.11   95.29
  -4   0   3 1897.21   95.99
  -4   0   3 1963.90   91.49
  -4   0   3 1957.30   90.79
  -4   0   3 1958.70   98.09
   3   0  -3 3169.08  154.68
  -3   0   3 3141.79  153.88
  -3   0   3 3302.07  151.28
  -3   0   3 3067.39  155.08
  -3   0   3 3099.09  153.18
  -3   0   3 3460.65  150.88
   2   0  -3  609.84   31.50
   2   0  -3  585.84   31.00
   2   0  -3  609.04   34.10
   2   0  -3  677.93   33.20
  -2   0   3  648.54   32.60
  -2   0   3  559.94   31.50
  -2   0   3  616.64   32.60
  -2   0   3  597.94   33.40
   1   0  -3 1257.07   66.99
   1   0  -3 1360.06   67.69
   1   0  -3 1377.76   66.69
  -1   0   3 1334.47   68.29
  -1   0   3 1375.86   66.59
  -1   0   3 1476.35   67.79
  -1   0   3 1438.26   67.59
  -1   0   3 1406.36   67.09
   0   0  -3 4130.19  182.28
   0   0  -3 3769.12  180.98
   0   0  -3 3693.73  178.88
   0   0  -3 3656.13  179.28
   0   0   3 3778.82  178.78
   0   0   3 3992.70  182.38
   0   0   3 3939.91  180.18
   0   0   3 3746.43  181.08
  -1   0  -3  113.79    9.30
  -1   0  -3   81.29    9.10
  -1   0  -3  106.69    7.40
  -1   0  -3  101.99    9.30
  -1   0  -3  102.39   10.80
   1   0   3  114.89    8.00
   1   0   3  127.39   10.20
   1   0   3  112.59   10.20
   1   0   3  114.89    9.80
   1   0   3   99.99   10.80
  -2   0  -3   84.09    8.10
  -2   0  -3   58.09    7.60
  -2   0  -3   89.29    9.60
  -2   0  -3   88.49    8.90
  -2   0  -3   69.29    6.20
   2   0   3   82.99    8.80
   2   0   3   70.59    6.60
   2   0   3   87.79    8.80
   2   0   3   83.69    9.50
  -3   0  -3    8.10    4.10
  -3   0  -3   15.40    5.10
  -3   0  -3    4.50    3.30
  -3   0  -3   11.70    4.50
  -3   0  -3    6.90    2.90
   3   0   3    8.30    3.90
   3   0   3    9.20    4.80
   3   0   3    5.20    4.90
   3   0   3    8.50    4.20
   3   0   3    3.90    3.20
  -4   0  -3    4.60    5.80
  -4   0  -3    4.00    4.90
  -4   0  -3    7.80    4.20
  -4   0  -3    3.00    4.30
  -4   0  -3   10.00    4.50
   4   0   3   12.20    5.60
   4   0   3   -3.40    3.00
   4   0   3    3.10    3.30
   4   0   3   14.20    5.90
   4   0   3    8.60    6.90
  -5   0  -3  814.42   43.80
  -5   0  -3  802.82   44.30
  -5   0  -3  726.73   44.90
  -5   0  -3  679.53   42.90
  -5   0  -3  753.42   41.90
   5   0   3  839.32   44.20
   5   0   3  774.12   38.90
   5   0   3  814.72   47.90
  -6   0  -3  929.31   51.39
  -6   0  -3  936.31   50.49
  -6   0  -3 1009.50   51.79
  -6   0  -3  884.31   53.29
  -6   0  -3  989.20   52.89
   6   0   3  818.52   51.39
   6   0   3  903.01   56.39
  -7   0  -3  245.28   19.30
  -7   0  -3  284.07   21.60
  -7   0  -3  242.28   19.30
  -7   0  -3  246.98   19.30
  -7   0  -3  220.88   21.20
   7   0   3  273.47   22.10
   7   0   3  208.98   23.30
  -8   0  -3 1110.49   65.09
  -8   0  -3 1207.98   62.89
  -8   0  -3 1238.88   65.09
  -8   0  -3 1222.08   62.89
  -8   0  -3 1021.30   65.19
  -8   0  -3 1049.59   61.79
   8   0   3 1112.09   70.19
   8   0   3 1203.08   65.89
  -9   0  -3 1174.48   62.09
  -9   0  -3 1138.49   64.29
  -9   0  -3 1198.08   62.19
  -9   0  -3 1094.99   65.09
  -9   0  -3 1073.49   61.99
   9   0   3 1124.89   65.49
   9   0   3 1066.39   70.39
 -10   0  -3  281.37   23.30
 -10   0  -3  287.57   24.50
 -10   0  -3  332.07   23.50
 -10   0  -3  296.97   25.50
 -10   0  -3  315.67   23.20
  10   0   3  261.47   29.60
 -11   0  -3  418.06   28.50
 -11   0  -3  446.56   29.20
 -11   0  -3  399.46   30.00
 -11   0  -3  334.97   37.30
 -12   1   3   67.49   15.20
 -12   1   3   32.70   10.60
 -12   1   3   36.60    9.40
 -11   1   3   26.00    9.70
 -11   1   3   30.90   11.10
 -10   1   3   18.00    9.00
 -10   1   3   26.60   10.50
  -9   1   3   -0.60    6.50
  -9   1   3   -9.50    5.60
  -9   1   3   -3.40    5.80
  -8   1   3   97.69   16.00
  -8   1   3   89.59   15.00
  -8   1   3   84.19   14.00
  -7   1   3  128.89   15.30
  -7   1   3  111.69   16.50
  -7   1   3  131.39   16.00
  -6   1   3  734.33   44.30
  -6   1   3  712.33   43.80
  -6   1   3  670.13   42.80
   5  -1  -3 2432.46  119.49
  -5   1   3 2358.66  117.99
  -5   1   3 2424.06  109.59
  -5   1   3 2336.97  109.49
  -5   1   3 2205.68  117.49
  -5   1   3 2270.17  115.29
  -5   1   3 2336.17  118.39
   4  -1  -3 1751.82   95.19
  -4   1   3 1773.12   94.39
  -4   1   3 1882.91   88.29
  -4   1   3 1826.32   88.09
  -4   1   3 1787.72   94.79
  -4   1   3 2132.39   92.99
   3  -1  -3 3009.50  143.19
   3  -1  -3 3072.79  150.58
  -3   1   3 3229.78  150.18
  -3   1   3 3012.10  148.29
  -3   1   3 3074.79  145.59
  -3   1   3 3080.09  147.19
  -3   1   3 3182.38  145.59
   2  -1  -3 1451.75   71.59
   2  -1  -3 1498.25   74.69
   2  -1  -3 1472.75   71.19
   2  -1  -3 1343.87   70.79
  -2   1   3 1503.45   72.79
  -2   1   3 1484.35   71.89
  -2   1   3 1569.24   71.69
  -2   1   3 1534.45   72.09
  -2   1   3 1386.06   73.59
   1  -1  -3 1567.54   77.69
   1  -1  -3 1591.34   76.99
   1  -1  -3 1630.14   76.39
   1  -1  -3 1550.94   78.19
  -1   1   3 1600.74   77.89
  -1   1   3 1449.95   77.69
  -1   1   3 1607.44   76.29
  -1   1   3 1716.83   77.19
  -1   1   3 1569.44   78.09
   0  -1  -3  256.87   15.20
   0  -1  -3  243.88   17.10
   0  -1  -3  256.67   16.00
   0  -1  -3  267.17   15.60
   0  -1  -3  246.38   17.10
   0   1   3  254.67   15.70
   0   1   3  253.37   17.30
   0   1   3  237.48   15.40
   0   1   3  271.57   15.50
   0   1   3  272.37   17.90
  -1  -1  -3 1982.70  108.19
  -1  -1  -3 2182.08  105.99
  -1  -1  -3 2293.47  107.29
  -1  -1  -3 2198.38  105.99
  -1  -1  -3 2338.27  109.59
   1   1   3 2173.18  109.29
   1   1   3 2241.58  106.39
   1   1   3 2253.27  108.99
   1   1   3 2387.96  108.19
   1   1   3 2223.78  106.19
  -2  -1  -3 3371.16  155.98
  -2  -1  -3 3438.46  155.78
  -2  -1  -3 3089.59  158.38
  -2  -1  -3 3501.25  158.38
  -2  -1  -3 3255.07  159.18
   2   1   3 3343.37  156.68
   2   1   3 3304.87  158.98
   2   1   3 3349.86  156.38
   2   1   3 3023.30  158.28
  -3  -1  -3 3295.67  164.88
  -3  -1  -3 3659.03  165.88
  -3  -1  -3 3401.76  162.08
  -3  -1  -3 3288.57  165.38
  -3  -1  -3 3479.85  162.78
   3   1   3 3583.94  167.28
   3   1   3 3363.16  163.28
   3   1   3 3565.34  163.98
   3   1   3 3279.97  165.18
   3   1   3 3285.77  164.48
  -4  -1  -3 2645.54  127.79
  -4  -1  -3 2662.13  130.99
  -4  -1  -3 2583.64  128.19
  -4  -1  -3 2615.94  130.19
  -4  -1  -3 2702.03  131.59
   4   1   3 2570.14  129.49
   4   1   3 2700.13  133.59
   4   1   3 2742.33  130.19
   4   1   3 2727.93  129.39
   4   1   3 2537.05  128.99
  -5  -1  -3 1295.27   65.39
  -5  -1  -3 1280.07   67.89
  -5  -1  -3 1265.27   69.09
  -5  -1  -3 1341.57   67.79
  -5  -1  -3 1165.88   65.19
   5   1   3 1254.67   64.09
   5   1   3 1082.69   69.89
   5   1   3 1432.26   68.79
  -6  -1  -3  215.98   17.40
  -6  -1  -3  212.68   17.90
  -6  -1  -3  262.57   21.90
  -6  -1  -3  237.98   19.30
  -6  -1  -3  227.28   18.80
   6   1   3  231.88   20.40
   6   1   3  253.87   23.60
  -7  -1  -3    0.30    3.60
  -7  -1  -3    0.30    4.70
  -7  -1  -3    5.70    4.60
  -7  -1  -3    0.30    3.10
  -7  -1  -3    5.70    5.30
  -7  -1  -3    4.00    3.90
   7   1   3   -1.20    5.10
   7   1   3    0.30    7.00
  -8  -1  -3   32.70    8.10
  -8  -1  -3   40.40    9.20
  -8  -1  -3   35.30    9.30
  -8  -1  -3   41.00    9.80
  -8  -1  -3   43.10    9.70
   8   1   3   30.90   12.10
   8   1   3   39.70   10.60
  -9  -1  -3   -2.70    3.00
  -9  -1  -3    1.70    4.80
  -9  -1  -3    7.50    6.50
  -9  -1  -3    1.90    5.50
  -9  -1  -3   -5.10    3.60
   9   1   3   -5.20    7.10
   9   1   3    8.00    6.10
 -10  -1  -3   -2.10    4.00
 -10  -1  -3    2.50    4.50
 -10  -1  -3    1.30    7.70
 -10  -1  -3   -5.40    4.50
  10   1   3   -4.80    6.10
  10   1   3   -4.10    5.20
 -11  -1  -3   -1.30    8.20
 -11  -1  -3   -0.20    5.20
 -11  -1  -3   -1.70    5.10
 -11  -1  -3    1.60    4.20
  11   1   3    7.10    8.20
 -12   2   3  263.47   24.10
 -12   2   3  292.77   25.70
 -12   2   3  259.87   29.30
 -11   2   3  430.06   32.30
 -11   2   3  445.66   33.10
 -11   2   3  428.56   37.70
 -10   2   3  715.43   43.30
 -10   2   3  716.23   49.40
 -10   2   3  553.44   40.90
  -9   2   3  980.20   59.49
  -9   2   3  984.00   62.89
  -9   2   3 1174.88   61.69
  -9   2   3 1095.69   63.09
  -9   2   3  990.40   62.39
  -8   2   3  985.20   54.69
  -8   2   3  858.81   56.49
  -8   2   3  918.11   53.59
  -8   2   3  927.01   56.59
  -8   2   3  971.10   56.59
  -7   2   3 1184.18   64.09
  -7   2   3 1154.88   65.79
  -7   2   3 1232.38   67.79
  -7   2   3 1117.59   65.99
  -7   2   3 1123.09   62.79
  -6   2   3  310.37   22.40
  -6   2   3  306.57   16.50
  -6   2   3  306.97   21.60
  -6   2   3  311.97   16.50
  -6   2   3  284.27   23.80
  -6   2   3  292.47   24.50
  -6   2   3  269.37   22.40
   5  -2  -3  183.38   19.20
  -5   2   3  183.08   17.10
  -5   2   3  195.98   16.10
  -5   2   3  205.38   12.10
  -5   2   3  166.28   14.30
  -5   2   3  176.58   16.20
  -5   2   3  204.28   12.10
  -5   2   3  178.18   17.70
   4  -2  -3  356.56   27.00
  -4   2   3  362.66   20.80
  -4   2   3  337.67   25.60
  -4   2   3  345.97   23.20
  -4   2   3  379.46   20.70
  -4   2   3  379.06   22.20
   3  -2  -3   30.30    4.00
   3  -2  -3   32.60    5.60
   3  -2  -3   33.50    8.30
   3  -2  -3   25.50    3.90
  -3   2   3   32.30    5.70
  -3   2   3   26.70    4.90
  -3   2   3   30.70    6.10
  -3   2   3   38.90    6.10
  -3   2   3   26.30    7.20
   2  -2  -3    4.20    4.60
   2  -2  -3    0.10    2.00
   2  -2  -3    2.50    2.40
   2  -2  -3    2.60    2.10
   2  -2  -3    0.70    2.40
  -2   2   3    1.30    3.80
  -2   2   3    1.70    2.00
  -2   2   3    1.20    2.60
  -2   2   3    1.70    2.70
  -2   2   3   -1.80    2.40
   1  -2  -3   44.00    7.50
   1  -2  -3   29.20    5.30
   1  -2  -3   24.10    5.40
   1  -2  -3   33.40    6.90
   1  -2  -3   36.60    5.20
  -1   2   3   33.50    6.80
  -1   2   3   34.30    6.70
  -1   2   3   22.40    6.00
  -1   2   3   29.70    5.70
  -1   2   3   24.60    4.70
   0  -2  -3  193.88   13.70
   0  -2  -3  194.38   13.40
   0  -2  -3  182.78   15.10
   0  -2  -3  203.58   16.00
   0  -2  -3  200.38   14.20
   0   2   3  200.58   13.60
   0   2   3  206.78   14.10
   0   2   3  201.08   15.40
   0   2   3  224.08   17.10
   0   2   3  234.98   14.40
  -1  -2  -3 1702.73   85.59
  -1  -2  -3 1683.53   84.59
  -1  -2  -3 1915.61   88.79
  -1  -2  -3 1740.13   86.29
  -1  -2  -3 1702.33   89.09
   1   2   3 1742.83   87.19
   1   2   3 1845.32   88.49
   1   2   3 1683.13   86.09
   1   2   3 1833.42   90.39
   1   2   3 1735.33   84.39
  -2  -2  -3 1554.34   80.29
  -2  -2  -3 1596.44   79.29
  -2  -2  -3 1679.13   74.79
  -2  -2  -3 1576.84   78.29
  -2  -2  -3 1517.65   76.49
   2   2   3 1511.65   78.69
   2   2   3 1551.34   74.89
   2   2   3 1552.44   77.49
   2   2   3 1268.47   79.49
   2   2   3 1594.74   79.59
  -3  -2  -3 2671.53  127.69
  -3  -2  -3 2606.44  125.19
  -3  -2  -3 2532.65  122.09
  -3  -2  -3 2596.64  128.69
  -3  -2  -3 2414.46  126.59
   3   2   3 2605.04  126.79
   3   2   3 2464.35  123.19
   3   2   3 2628.14  128.79
   3   2   3 2618.64  129.19
   3   2   3 2606.34  126.39
  -4  -2  -3 2425.96  121.69
  -4  -2  -3 2492.85  120.09
  -4  -2  -3 2478.15  116.79
  -4  -2  -3 2254.87  121.99
  -4  -2  -3 2462.35  123.29
   4   2   3 2512.35  120.89
   4   2   3 2389.86  124.69
   4   2   3 2629.14  122.49
   4   2   3 2426.46  122.29
   4   2   3 2320.07  118.09
  -5  -2  -3  946.01   54.59
  -5  -2  -3  944.21   55.79
  -5  -2  -3  997.50   53.89
  -5  -2  -3  941.61   56.19
  -5  -2  -3  992.50   50.49
   5   2   3 1018.70   52.99
   5   2   3 1004.40   56.19
   5   2   3  972.50   59.29
  -6  -2  -3  800.92   49.99
  -6  -2  -3  801.92   48.80
  -6  -2  -3  836.22   47.20
  -6  -2  -3  772.62   47.10
  -6  -2  -3  846.42   43.70
   6   2   3  777.52   42.70
   6   2   3  964.50   51.39
   6   2   3  775.22   43.10
   6   2   3  752.92   52.19
  -7  -2  -3  829.62   47.60
  -7  -2  -3  845.52   48.20
  -7  -2  -3  763.22   45.20
  -7  -2  -3  764.02   50.59
  -7  -2  -3  803.82   49.00
  -7  -2  -3  852.61   44.40
   7   2   3  752.72   49.80
   7   2   3  831.22   55.09
  -8  -2  -3  739.73   45.70
  -8  -2  -3  723.23   42.50
  -8  -2  -3  748.33   44.60
  -8  -2  -3  677.33   43.60
  -8  -2  -3  748.63   40.90
   8   2   3  707.03   51.49
   8   2   3  697.73   47.50
  -9  -2  -3  640.94   42.70
  -9  -2  -3  705.33   41.70
  -9  -2  -3  660.73   43.60
  -9  -2  -3  710.73   39.60
  -9  -2  -3  669.53   42.70
   9   2   3  682.03   47.00
   9   2   3  752.92   53.19
 -10  -2  -3  515.25   32.00
 -10  -2  -3  563.44   36.30
 -10  -2  -3  522.15   34.50
 -10  -2  -3  544.05   37.10
  10   2   3  511.65   44.30
  10   2   3  523.25   39.90
 -12   3   3  161.58   17.50
 -12   3   3  141.09   16.90
 -12   3   3  106.19   22.50
 -11   3   3   79.29   13.80
 -11   3   3   65.69   12.30
 -11   3   3   73.89   17.50
 -10   3   3  426.16   32.80
 -10   3   3  439.66   30.80
 -10   3   3  360.06   35.90
 -10   3   3  429.86   30.70
  -9   3   3 1443.56   84.29
  -9   3   3 1538.75   87.39
  -9   3   3 1561.94   81.39
  -9   3   3 1542.75   81.89
  -9   3   3 1486.25   83.49
  -8   3   3  540.65   34.00
  -8   3   3  507.45   35.20
  -8   3   3  523.25   27.00
  -8   3   3  520.05   28.10
  -8   3   3  465.65   35.50
  -8   3   3  498.95   32.70
  -8   3   3  493.15   37.60
  -7   3   3  553.34   29.10
  -7   3   3  526.05   27.90
  -7   3   3  539.75   35.30
  -7   3   3  474.45   36.90
  -7   3   3  479.65   35.30
  -7   3   3  539.75   33.60
  -7   3   3  499.35   31.90
  -6   3   3 2655.63  131.79
  -6   3   3 2646.64  133.69
  -6   3   3 2758.42  127.09
  -6   3   3 2780.62  126.19
  -6   3   3 2616.74  128.89
  -6   3   3 2406.06  134.69
  -6   3   3 2573.34  130.69
   5  -3  -3 2071.69  111.69
  -5   3   3 2226.98  103.29
  -5   3   3 2289.37  104.69
  -5   3   3 2011.30  106.19
  -5   3   3 2028.70  110.29
  -5   3   3 2134.99  104.19
   4  -3  -3 2500.45  117.99
   4  -3  -3 2571.44  128.79
   4  -3  -3 2371.46  117.79
  -4   3   3 2697.33  121.99
  -4   3   3 2384.86  122.59
  -4   3   3 2489.05  120.79
  -4   3   3 2631.54  123.89
  -4   3   3 2577.34  127.79
   3  -3  -3 2211.28  108.09
   3  -3  -3 2242.98  108.59
   3  -3  -3 2200.28  114.39
   3  -3  -3 2317.57  108.89
   3  -3  -3 2162.48  110.39
  -3   3   3 2363.16  110.69
  -3   3   3 2289.27  107.69
  -3   3   3 2065.79  112.99
  -3   3   3 2283.27  110.09
  -3   3   3 2402.06  111.89
   2  -3  -3 2921.31  146.39
   2  -3  -3 3014.50  141.19
   2  -3  -3 3152.88  143.99
   2  -3  -3 2830.72  144.09
  -2   3   3 2820.02  143.29
  -2   3   3 3008.20  140.99
  -2   3   3 2955.60  144.29
  -2   3   3 3149.78  146.69
  -2   3   3 3050.49  145.99
   1  -3  -3 1314.27   61.69
   1  -3  -3 1224.08   65.69
   1  -3  -3 1286.97   63.49
   1  -3  -3 1308.37   64.99
   1  -3  -3 1213.78   64.79
  -1   3   3 1244.28   64.19
  -1   3   3 1241.98   67.09
  -1   3   3 1190.18   64.49
  -1   3   3 1241.58   61.69
  -1   3   3 1223.08   63.19
   0  -3  -3  512.75   29.80
   0  -3  -3  494.35   27.70
   0  -3  -3  465.85   30.30
   0  -3  -3  430.06   26.80
   0  -3  -3  471.95   26.40
   0   3   3  511.55   27.50
   0   3   3  462.35   27.50
   0   3   3  433.96   28.70
   0   3   3  444.26   26.50
   0   3   3  460.95   31.20
  -1  -3  -3 1808.62   86.89
  -1  -3  -3 1558.54   88.29
  -1  -3  -3 1813.42   91.29
  -1  -3  -3 1784.02   86.89
  -1  -3  -3 1723.63   85.09
   1   3   3 1894.81   88.49
   1   3   3 1753.02   91.99
   1   3   3 1759.72   84.39
   1   3   3 1606.44   88.19
   1   3   3 1791.02   87.69
  -2  -3  -3   13.20    5.90
  -2  -3  -3   24.80    6.20
  -2  -3  -3   15.20    3.90
  -2  -3  -3    7.70    4.70
  -2  -3  -3   17.20    6.20
   2   3   3    8.60    6.00
   2   3   3   21.70    7.20
   2   3   3   11.70    5.50
   2   3   3   13.70    3.60
   2   3   3   11.30    5.60
  -3  -3  -3   12.60    5.70
  -3  -3  -3   12.40    3.10
  -3  -3  -3   10.40    5.10
  -3  -3  -3   19.80    7.70
  -3  -3  -3   -0.80    4.00
   3   3   3    6.60    5.10
   3   3   3   10.40    6.00
   3   3   3   15.40    5.90
   3   3   3   12.50    3.60
  -4  -3  -3   83.59   11.40
  -4  -3  -3   70.89   12.60
  -4  -3  -3   70.59    6.30
  -4  -3  -3   52.29    9.70
  -4  -3  -3   41.80    9.50
   4   3   3   64.79   12.80
   4   3   3   70.09   10.90
   4   3   3   75.69   14.80
   4   3   3   60.29    6.80
   4   3   3   76.49   11.90
  -5  -3  -3   22.00    8.50
  -5  -3  -3   28.10    7.40
  -5  -3  -3   41.10    8.90
  -5  -3  -3   39.30    5.60
  -5  -3  -3   60.19   12.10
   5   3   3   40.30    9.20
   5   3   3   31.50    7.60
   5   3   3   36.40   11.50
   5   3   3   27.60    8.30
  -6  -3  -3  586.94   36.80
  -6  -3  -3  557.64   38.70
  -6  -3  -3  583.94   38.00
  -6  -3  -3  562.34   32.10
  -6  -3  -3  599.84   30.90
  -6  -3  -3  464.85   37.40
   6   3   3  589.24   35.80
   6   3   3  600.94   40.10
   6   3   3  594.74   43.00
   6   3   3  581.04   34.40
  -7  -3  -3  242.58   21.00
  -7  -3  -3  232.58   16.70
  -7  -3  -3  254.17   23.30
  -7  -3  -3  205.58   19.10
  -7  -3  -3  224.98   15.10
   7   3   3  239.28   14.50
   7   3   3  193.68   22.20
   7   3   3  226.08   14.40
   7   3   3  237.58   25.90
  -8  -3  -3  244.88   22.20
  -8  -3  -3  273.17   17.50
  -8  -3  -3  289.87   23.90
  -8  -3  -3  307.07   25.60
  -8  -3  -3  261.37   18.90
   8   3   3  264.07   26.30
   8   3   3  241.78   27.80
  -9  -3  -3  515.55   32.20
  -9  -3  -3  585.64   38.50
  -9  -3  -3  584.74   39.90
  -9  -3  -3  531.65   30.80
   9   3   3  626.74   43.30
   9   3   3  553.14   46.20
 -10  -3  -3  326.67   19.60
 -10  -3  -3  300.17   20.70
 -10  -3  -3  309.47   27.20
 -10  -3  -3  325.37   26.40
  10   3   3  289.07   28.60
  10   3   3  311.67   33.40
 -12   4   3  161.88   17.60
 -12   4   3  165.68   26.40
 -12   4   3  163.68   17.70
 -11   4   3   26.70    8.20
 -11   4   3   33.50   14.90
 -11   4   3   40.40    9.50
 -10   4   3   50.49    7.70
 -10   4   3   51.29   16.50
 -10   4   3   51.69    5.70
 -10   4   3   30.50    8.40
 -10   4   3   29.80   11.40
 -10   4   3   30.40    8.00
  -9   4   3   20.30    4.50
  -9   4   3   15.90    6.80
  -9   4   3   16.50    6.90
  -9   4   3    7.50    4.60
  -9   4   3   14.60    7.60
  -8   4   3   30.20    7.70
  -8   4   3   19.10    7.80
  -8   4   3   40.40    6.30
  -8   4   3   26.40   11.40
  -8   4   3   47.70    8.40
  -8   4   3   26.00    7.00
  -8   4   3   32.80    8.90
  -7   4   3   -0.70    5.10
  -7   4   3    7.70    4.40
  -7   4   3    5.90    4.90
  -7   4   3    1.70    7.10
  -7   4   3   13.60    6.10
  -7   4   3    6.20    4.40
  -7   4   3    6.40    3.80
  -6   4   3  271.17   20.00
  -6   4   3  223.18   18.40
  -6   4   3  253.97   17.40
  -6   4   3  258.57   24.30
  -6   4   3  244.88   19.40
  -6   4   3  258.67   17.40
  -5   4   3 1175.48   66.99
  -5   4   3 1324.47   62.89
  -5   4   3 1166.78   58.59
  -5   4   3 1180.48   60.29
  -5   4   3  985.80   61.09
   4  -4  -3 1914.11   96.89
   4  -4  -3 1973.70  100.69
   4  -4  -3 1954.90  105.79
   4  -4  -3 2006.60   97.09
  -4   4   3 2093.39   96.79
  -4   4   3 1964.30  102.09
  -4   4   3 1940.81  104.49
  -4   4   3 2128.39  100.79
  -4   4   3 2094.39  100.09
   3  -4  -3 1119.29   64.29
   3  -4  -3 1274.07   61.69
   3  -4  -3 1229.18   64.59
   3  -4  -3 1248.68   63.99
   3  -4  -3 1309.17   69.89
  -3   4   3 1285.77   68.39
  -3   4   3 1229.98   64.69
  -3   4   3 1344.17   68.49
  -3   4   3 1078.99   64.29
  -3   4   3 1373.86   61.49
   2  -4  -3 2386.76  108.59
   2  -4  -3 2200.88  113.39
   2  -4  -3 2276.57  114.99
   2  -4  -3 2301.57  111.69
  -2   4   3 2257.07  112.89
  -2   4   3 2401.16  116.69
  -2   4   3 2324.47  108.49
  -2   4   3 2067.19  113.09
  -2   4   3 2201.88  111.19
   1  -4  -3 3265.47  152.68
   1  -4  -3 3239.88  158.78
   1  -4  -3 3112.09  156.58
   1  -4  -3 3243.08  155.38
   1  -4  -3 3102.69  156.78
  -1   4   3 3296.77  153.38
  -1   4   3 3328.27  157.58
  -1   4   3 3087.09  155.68
  -1   4   3 3305.87  155.38
  -1   4   3 3199.68  160.68
   0  -4  -3 2690.83  132.99
   0  -4  -3 2772.62  135.69
   0  -4  -3 2617.84  132.69
   0  -4  -3 2859.81  131.79
   0  -4  -3 2703.43  137.49
   0   4   3 2598.34  134.99
   0   4   3 2870.21  133.99
   0   4   3 2622.04  138.69
   0   4   3 2774.82  132.09
   0   4   3 2823.62  132.89
  -1  -4  -3 2887.41  140.69
  -1  -4  -3 2851.71  143.89
  -1  -4  -3 2901.21  146.39
  -1  -4  -3 2898.31  141.09
  -1  -4  -3 2773.92  138.89
   1   4   3 3024.40  142.59
   1   4   3 3136.19  142.99
   1   4   3 2862.31  147.49
   1   4   3 3011.10  138.19
   1   4   3 2684.33  142.99
  -2  -4  -3 4129.09  209.88
  -2  -4  -3 4215.78  205.18
  -2  -4  -3 4047.29  204.18
  -2  -4  -3 4273.17  200.58
  -2  -4  -3 4246.98  207.48
   2   4   3 4177.48  210.88
   2   4   3 4553.54  199.98
   2   4   3 4424.16  207.28
   2   4   3 4247.18  206.08
   2   4   3 4349.06  207.48
  -3  -4  -3 1751.12   91.19
  -3  -4  -3 1710.13   93.39
  -3  -4  -3 1851.41   96.99
  -3  -4  -3 1769.12   85.49
  -3  -4  -3 1903.71   93.39
   3   4   3 1719.13   92.69
   3   4   3 1818.32   93.59
   3   4   3 1753.42   85.49
   3   4   3 1859.51   95.49
  -4  -4  -3 1074.49   58.99
  -4  -4  -3 1047.80   60.69
  -4  -4  -3 1100.29   63.79
  -4  -4  -3 1141.09   51.69
  -4  -4  -3 1032.70   60.39
   4   4   3  963.10   60.19
   4   4   3 1054.79   63.39
   4   4   3 1064.39   59.49
  -5  -4  -3 1682.43   75.69
  -5  -4  -3 1580.24   88.69
  -5  -4  -3 1470.25   83.59
  -5  -4  -3 1582.74   86.19
  -5  -4  -3 1555.84   86.69
   5   4   3 1525.25   83.69
   5   4   3 1647.44   87.59
   5   4   3 1695.83   88.39
   5   4   3 1612.94   90.49
  -6  -4  -3  490.75   36.90
  -6  -4  -3  506.45   36.30
  -6  -4  -3  496.95   35.30
  -6  -4  -3  524.65   26.00
  -6  -4  -3  514.95   34.20
  -6  -4  -3  504.55   25.30
   6   4   3  480.25   31.80
   6   4   3  507.95   37.40
   6   4   3  461.75   33.70
   6   4   3  525.65   40.10
  -7  -4  -3  197.88   20.60
  -7  -4  -3  221.58   12.40
  -7  -4  -3  208.88   22.80
  -7  -4  -3  237.18   20.90
  -7  -4  -3  227.28   13.00
   7   4   3  206.58   18.10
   7   4   3  249.28   24.80
   7   4   3  241.08   26.20
  -8  -4  -3  500.35   36.70
  -8  -4  -3  528.75   26.10
  -8  -4  -3  520.95   25.70
  -8  -4  -3  482.95   38.00
   8   4   3  509.75   43.30
   8   4   3  553.94   41.30
  -9  -4  -3  172.68   21.00
  -9  -4  -3  207.58   20.90
   9   4   3  221.58   27.20
   9   4   3  232.18   24.20
 -10  -4  -3    6.40    5.80
 -10  -4  -3    6.90    6.70
  10   4   3    1.60    6.60
  10   4   3    0.10    7.90
 -11   5   3  486.45   29.10
 -11   5   3  551.64   45.70
 -11   5   3  466.95   33.30
 -11   5   3  442.76   33.70
 -11   5   3  459.95   31.30
 -11   5   3  466.05   26.50
 -10   5   3 1009.50   51.49
 -10   5   3 1001.50   54.69
 -10   5   3 1061.99   69.69
 -10   5   3 1020.90   55.29
 -10   5   3  987.30   57.39
 -10   5   3  869.11   56.69
  -9   5   3 1185.18   63.09
  -9   5   3 1258.97   61.49
  -9   5   3 1168.98   65.79
  -9   5   3 1156.88   69.29
  -9   5   3 1121.79   65.49
  -8   5   3 1475.65   74.29
  -8   5   3 1397.06   70.29
  -8   5   3 1364.46   70.49
  -8   5   3 1275.97   73.09
  -8   5   3 1360.76   76.99
  -8   5   3 1322.37   73.09
  -7   5   3  870.21   50.29
  -7   5   3  905.91   46.90
  -7   5   3  805.32   49.00
  -7   5   3  843.52   56.29
  -7   5   3  908.11   51.39
  -7   5   3  913.11   48.20
  -6   5   3  312.87   21.10
  -6   5   3  362.96   23.90
  -6   5   3  372.16   24.30
  -6   5   3  396.26   25.80
  -6   5   3  375.46   30.50
  -6   5   3  383.46   27.00
   5  -5  -3   17.30    3.50
   5  -5  -3   17.30    3.90
   5  -5  -3   13.50    5.60
  -5   5   3   19.80    6.80
  -5   5   3   16.30    5.90
  -5   5   3   12.40    5.30
  -5   5   3   15.50    7.40
  -5   5   3   11.00    3.40
   4  -5  -3  259.87   19.80
   4  -5  -3  276.17   18.40
   4  -5  -3  250.07   18.20
   4  -5  -3  258.57   16.40
  -4   5   3  242.28   22.60
  -4   5   3  260.57   19.90
  -4   5   3  241.28   22.00
  -4   5   3  286.37   20.20
  -4   5   3  268.17   15.70
   3  -5  -3  250.07   20.60
   3  -5  -3  337.97   18.60
   3  -5  -3  321.17   22.80
   3  -5  -3  319.37   25.80
   3  -5  -3  325.07   22.40
  -3   5   3  321.97   23.00
  -3   5   3  317.47   24.80
  -3   5   3  290.97   25.10
  -3   5   3  303.57   21.50
  -3   5   3  335.17   18.30
   2  -5  -3   33.60    9.20
   2  -5  -3   29.90    5.40
   2  -5  -3   25.90    6.90
   2  -5  -3   31.60    7.30
   2  -5  -3   21.50    6.20
  -2   5   3   34.00    7.90
  -2   5   3   34.80    9.90
  -2   5   3   30.60    9.20
  -2   5   3   35.60    6.00
  -2   5   3   38.80    8.10
   1  -5  -3   41.00    9.00
   1  -5  -3   52.49   10.90
   1  -5  -3   48.20   10.60
   1  -5  -3   62.19    7.20
   1  -5  -3   50.89    9.20
  -1   5   3   54.89   10.50
  -1   5   3   52.39   13.20
  -1   5   3   52.79    9.80
  -1   5   3   60.19    9.20
  -1   5   3   54.19   10.60
   0  -5  -3   16.30    6.60
   0  -5  -3   13.40    5.90
   0  -5  -3   21.20    6.80
   0  -5  -3   23.30    5.40
   0  -5  -3   13.10    5.70
   0   5   3   14.10    7.10
   0   5   3   27.00    6.20
   0   5   3   15.70    6.30
   0   5   3   19.40    6.50
   0   5   3   21.10    7.70
  -1  -5  -3  723.13   39.00
  -1  -5  -3  753.12   44.30
  -1  -5  -3  685.33   45.90
  -1  -5  -3  693.33   40.10
  -1  -5  -3  675.33   40.70
   1   5   3  647.54   37.30
   1   5   3  752.62   48.40
   1   5   3  741.73   42.30
   1   5   3  695.83   42.20
   1   5   3  741.33   43.70
  -2  -5  -3  846.82   49.60
  -2  -5  -3  891.21   55.19
  -2  -5  -3  883.01   45.40
  -2  -5  -3  878.71   49.50
  -2  -5  -3  999.10   53.89
   2   5   3  823.32   51.19
   2   5   3  846.82   51.49
   2   5   3  847.32   50.89
   2   5   3  879.11   44.20
   2   5   3  924.91   56.99
  -3  -5  -3  937.61   53.89
  -3  -5  -3  987.80   46.40
  -3  -5  -3  923.01   58.29
  -3  -5  -3  899.41   52.69
  -3  -5  -3  946.21   55.99
   3   5   3  904.21   45.70
   3   5   3  915.81   54.59
   3   5   3  967.20   59.69
   3   5   3  934.41   56.39
   3   5   3  967.80   55.79
  -4  -5  -3 1050.79   62.79
  -4  -5  -3 1119.99   67.39
  -4  -5  -3 1106.79   61.89
  -4  -5  -3 1172.48   65.19
   4   5   3 1094.69   62.79
   4   5   3 1131.29   64.99
   4   5   3 1085.49   66.39
  -5  -5  -3  634.34   45.60
  -5  -5  -3  582.74   40.10
  -5  -5  -3  722.73   44.30
  -5  -5  -3  588.44   42.00
   5   5   3  657.13   41.30
   5   5   3  727.83   46.00
   5   5   3  600.04   45.40
   5   5   3  682.33   45.00
  -6  -5  -3 1201.88   69.49
  -6  -5  -3 1229.08   66.99
  -6  -5  -3  991.40   62.69
   6   5   3 1082.69   65.39
   6   5   3 1156.08   70.89
   6   5   3 1022.60   66.99
  -7  -5  -3 1041.50   63.29
  -7  -5  -3  965.10   59.59
   7   5   3 1004.60   63.09
   7   5   3  932.81   64.49
   7   5   3  936.31   56.49
  -8  -5  -3  785.92   50.39
  -8  -5  -3  756.52   52.29
   8   5   3  754.12   42.40
   8   5   3  760.02   55.99
   8   5   3  736.43   52.79
  -9  -5  -3  534.55   39.20
  -9  -5  -3  527.05   41.30
   9   5   3  539.75   42.90
   9   5   3  499.05   44.90
 -11   6   3   67.89   18.80
 -11   6   3   54.79    9.50
 -11   6   3   57.69   10.90
 -11   6   3   58.39   11.80
 -11   6   3   52.79   10.60
 -11   6   3   50.69    8.20
 -10   6   3  198.78   30.40
 -10   6   3  165.08   17.20
 -10   6   3  189.98   17.80
 -10   6   3  169.48   16.50
 -10   6   3  194.38   15.00
 -10   6   3  153.48   14.20
  -9   6   3  619.14   35.40
  -9   6   3  584.24   37.70
  -9   6   3  639.74   36.70
  -9   6   3  639.74   39.60
  -9   6   3  591.84   42.10
  -8   6   3  825.22   45.70
  -8   6   3  768.02   47.00
  -8   6   3  802.72   45.70
  -8   6   3  833.12   51.09
  -8   6   3  766.02   42.50
  -7   6   3  282.47   20.50
  -7   6   3  312.47   28.50
  -7   6   3  286.17   21.50
  -7   6   3  280.97   18.00
  -7   6   3  266.37   23.90
  -7   6   3  302.77   22.70
  -6   6   3 1021.00   64.49
  -6   6   3 1039.50   52.69
  -6   6   3 1165.98   59.39
  -6   6   3 1067.99   55.59
  -6   6   3  987.90   57.49
  -6   6   3 1026.80   61.99
   5  -6  -3 2525.65  118.49
   5  -6  -3 2485.55  122.89
   5  -6  -3 2353.46  118.29
  -5   6   3 2416.56  121.69
  -5   6   3 2553.54  127.79
  -5   6   3 2301.47  127.29
  -5   6   3 2425.06  115.79
  -5   6   3 2403.86  122.29
   4  -6  -3 1906.71   89.49
   4  -6  -3 1752.02   94.09
   4  -6  -3 1821.62   94.79
   4  -6  -3 1850.81   93.59
  -4   6   3 1834.62  100.29
  -4   6   3 1882.21   95.89
  -4   6   3 1857.91   94.29
  -4   6   3 1873.01   88.79
  -4   6   3 1816.82   99.09
   3  -6  -3 2124.49  100.49
   3  -6  -3 1896.61   94.29
   3  -6  -3 1885.51  101.59
  -3   6   3 1915.21  106.09
  -3   6   3 1998.90   94.79
  -3   6   3 1983.80  101.69
  -3   6   3 1887.91  102.79
  -3   6   3 1998.70   99.69
   2  -6  -3 1617.14   83.69
   2  -6  -3 1432.56   84.29
   2  -6  -3 1562.94   76.89
   2  -6  -3 1559.64   81.39
  -2   6   3 1577.24   83.79
  -2   6   3 1615.64   77.89
  -2   6   3 1576.54   88.79
  -2   6   3 1622.44   81.69
  -2   6   3 1533.75   83.19
   1  -6  -3  849.32   47.80
   1  -6  -3  753.32   42.20
   1  -6  -3  717.43   47.30
   1  -6  -3  786.72   50.29
   1  -6  -3  754.22   45.30
  -1   6   3  782.32   52.69
  -1   6   3  849.72   46.80
  -1   6   3  870.91   47.00
  -1   6   3  866.01   44.40
  -1   6   3  786.52   48.10
   0  -6  -3  277.77   25.90
   0  -6  -3  316.97   20.60
   0  -6  -3  320.77   22.70
   0  -6  -3  321.97   25.30
   0  -6  -3  302.47   22.20
   0   6   3  270.77   22.50
   0   6   3  306.17   21.20
   0   6   3  278.47   27.70
   0   6   3  311.67   22.10
   0   6   3  307.57   24.60
  -1  -6  -3  435.16   34.10
  -1  -6  -3  394.66   26.50
  -1  -6  -3  486.85   33.10
  -1  -6  -3  413.46   27.70
  -1  -6  -3  471.25   29.60
   1   6   3  463.85   30.40
   1   6   3  439.26   31.40
   1   6   3  436.86   30.40
   1   6   3  445.76   25.90
   1   6   3  353.76   33.50
  -2  -6  -3  565.74   41.50
  -2  -6  -3  571.14   39.10
  -2  -6  -3  549.15   35.60
  -2  -6  -3  573.84   35.60
   2   6   3  471.75   36.50
   2   6   3  549.35   42.50
   2   6   3  589.74   38.40
   2   6   3  614.04   30.30
   2   6   3  578.14   38.30
  -3  -6  -3  459.75   29.20
  -3  -6  -3  370.16   32.30
  -3  -6  -3  351.46   26.90
  -3  -6  -3  379.96   30.40
   3   6   3  387.56   30.70
   3   6   3  384.76   30.20
   3   6   3  341.57   28.00
   3   6   3  369.06   19.60
  -4  -6  -3  185.18   18.50
  -4  -6  -3  178.38   20.60
  -4  -6  -3  174.58   21.90
  -4  -6  -3  206.78   20.30
   4   6   3  176.78   18.60
   4   6   3  220.68   23.60
   4   6   3  210.48   21.30
  -5  -6  -3   20.40    8.50
  -5  -6  -3   57.29   12.00
  -5  -6  -3   23.30    8.80
  -5  -6  -3   36.10   10.20
   5   6   3   24.40   10.60
   5   6   3   42.30   12.40
   5   6   3   34.70   11.70
  -6  -6  -3   95.39   16.90
  -6  -6  -3   83.09   16.50
   6   6   3   79.79   17.80
   6   6   3  104.09   17.90
   6   6   3   82.99   17.20
  -7  -6  -3   95.79   16.80
  -7  -6  -3  166.38   20.80
   7   6   3  107.99   21.00
   7   6   3  126.59   18.40
   7   6   3  105.69   20.80
  -8  -6  -3   90.89   17.00
  -8  -6  -3   70.49   16.20
   8   6   3   56.79   11.10
   8   6   3   59.99   15.60
   8   6   3   83.59   20.60
  -9  -6  -3  197.48   23.10
  -9  -6  -3  190.78   24.80
   9   6   3  167.68   28.60
   9   6   3  214.38   26.50
 -11   7   3  130.29   16.10
 -11   7   3  111.49   14.30
 -11   7   3  125.99   12.60
 -11   7   3  132.59   15.20
 -11   7   3  197.68   31.50
 -11   7   3  105.29   11.30
 -10   7   3   95.39   14.60
 -10   7   3  105.79   10.60
 -10   7   3  104.69   23.10
 -10   7   3  118.59   16.10
 -10   7   3  127.09   13.20
 -10   7   3  117.99   13.40
  -9   7   3  294.47   33.20
  -9   7   3  354.36   28.10
  -9   7   3  320.97   23.50
  -9   7   3  267.47   21.10
  -9   7   3  314.47   24.70
  -9   7   3  308.97   19.50
  -8   7   3   27.00    5.30
  -8   7   3   39.30    9.00
  -8   7   3   28.30    7.70
  -8   7   3   33.20    7.40
  -7   7   3   11.20    7.60
  -7   7   3   12.70    5.90
  -7   7   3   15.90    3.70
  -7   7   3   16.50    5.10
  -7   7   3    9.60    6.20
   6  -7  -3    3.10    3.20
   6  -7  -3    7.00    5.80
   6  -7  -3    3.60    3.10
  -6   7   3   12.10    8.40
  -6   7   3    7.80    5.00
  -6   7   3    5.70    8.40
  -6   7   3    5.70    2.30
  -6   7   3    8.60    3.90
  -6   7   3    7.00    4.80
   5  -7  -3  191.38   17.50
   5  -7  -3  187.38   15.90
   5  -7  -3  171.98   15.40
  -5   7   3  169.88   20.80
  -5   7   3  199.78   21.30
  -5   7   3  192.38   12.10
  -5   7   3  188.48   17.80
  -5   7   3  197.38   17.40
   4  -7  -3 1251.37   67.79
   4  -7  -3 1159.58   60.89
   4  -7  -3 1322.57   67.79
   4  -7  -3 1260.67   68.59
  -4   7   3 1237.88   61.09
  -4   7   3 1272.67   75.09
  -4   7   3 1246.38   69.19
  -4   7   3 1292.27   67.59
  -4   7   3 1112.49   70.59
   3  -7  -3  512.85   32.40
   3  -7  -3  479.85   26.40
   3  -7  -3  491.25   34.50
  -3   7   3  423.26   32.30
  -3   7   3  498.35   31.80
  -3   7   3  477.35   38.40
  -3   7   3  493.35   34.80
  -3   7   3  473.95   27.00
   2  -7  -3  165.28   12.50
   2  -7  -3  150.58   15.50
   2  -7  -3  168.18   18.90
   2  -7  -3  163.48   17.50
  -2   7   3  171.58   17.70
  -2   7   3  175.28   18.20
  -2   7   3  183.88   22.20
  -2   7   3  186.78   14.10
  -2   7   3  171.58   16.20
   1  -7  -3 2563.64  131.89
   1  -7  -3 2767.42  136.89
   1  -7  -3 2684.63  139.69
   1  -7  -3 2948.51  144.29
  -1   7   3 2788.42  136.99
  -1   7   3 2754.92  137.39
  -1   7   3 2695.83  134.29
  -1   7   3 2715.23  139.89
  -1   7   3 2775.32  147.09
   0  -7  -3 1780.72   89.39
   0  -7  -3 1622.14   92.19
   0  -7  -3 1639.54   85.49
   0  -7  -3 1697.53   95.99
   0   7   3 1731.93   92.79
   0   7   3 1677.53   86.89
   0   7   3 1766.82   88.69
   0   7   3 1641.84   98.39
   0   7   3 1747.43   90.79
  -1  -7  -3  834.62   56.19
  -1  -7  -3  848.02   53.49
  -1  -7  -3  844.42   47.70
  -1  -7  -3  821.92   49.20
   1   7   3  893.51   51.09
   1   7   3  791.32   45.00
   1   7   3  845.82   51.39
   1   7   3  853.81   52.69
   1   7   3  912.01   59.89
  -2  -7  -3 2230.18  118.39
  -2  -7  -3 2377.46  123.59
  -2  -7  -3 2289.27  117.79
  -2  -7  -3 2310.37  126.69
   2   7   3 2276.57  121.29
   2   7   3 2253.27  121.39
   2   7   3 2490.75  122.29
   2   7   3 2385.16  111.59
  -3  -7  -3 2504.15  130.69
  -3  -7  -3 2729.93  128.49
  -3  -7  -3 2364.36  121.69
  -3  -7  -3 2391.86  121.69
   3   7   3 2354.56  125.39
   3   7   3 2334.47  111.39
   3   7   3 2237.58  110.89
   3   7   3 2273.37  124.49
   3   7   3 2249.18  123.39
  -4  -7  -3  450.05   38.40
  -4  -7  -3  480.05   34.10
  -4  -7  -3  442.16   36.50
  -4  -7  -3  460.55   33.90
   4   7   3  495.95   38.30
   4   7   3  476.95   34.90
   4   7   3  504.95   37.40
   4   7   3  481.15   39.70
  -5  -7  -3  509.45   41.50
  -5  -7  -3  459.15   37.70
   5   7   3  447.06   38.00
   5   7   3  509.95   41.30
   5   7   3  562.14   41.60
  -6  -7  -3  801.42   56.79
  -6  -7  -3  798.92   54.09
   6   7   3  795.22   55.19
   6   7   3  848.82   56.59
   6   7   3  799.82   56.99
  -7  -7  -3  265.87   29.60
  -7  -7  -3  292.47   28.30
   7   7   3  298.27   30.90
   7   7   3  256.27   29.40
   7   7   3  243.08   26.80
  -8  -7  -3   91.59   18.80
  -8  -7  -3  164.58   21.50
   8   7   3  143.29   19.40
   8   7   3  131.79   23.30
   8   7   3  183.38   28.50
 -10   8   3  671.93   52.89
 -10   8   3  533.25   33.00
 -10   8   3  613.14   39.00
 -10   8   3  540.15   41.60
 -10   8   3  586.84   31.60
 -10   8   3  629.14   38.40
  -9   8   3 1007.20   68.79
  -9   8   3  981.00   60.69
  -9   8   3  928.71   49.00
  -9   8   3  981.00   55.29
  -9   8   3  872.61   54.29
  -9   8   3  911.01   47.20
  -8   8   3  890.91   45.80
  -8   8   3  925.61   52.59
  -8   8   3  870.41   52.59
  -8   8   3  898.81   58.29
  -8   8   3  852.71   44.00
  -7   8   3  836.22   49.80
  -7   8   3  853.11   50.89
  -7   8   3  833.92   41.60
  -7   8   3  832.72   43.00
   6  -8  -3  760.22   47.00
   6  -8  -3  743.33   42.20
  -6   8   3  764.02   53.29
  -6   8   3  782.42   38.30
  -6   8   3  782.12   46.50
  -6   8   3  761.62   39.40
  -6   8   3  768.42   47.80
   5  -8  -3  745.23   43.60
   5  -8  -3  770.82   46.00
   5  -8  -3  720.33   44.40
  -5   8   3  742.03   52.79
  -5   8   3  678.23   45.90
  -5   8   3  772.22   37.50
  -5   8   3  684.53   49.40
  -5   8   3  777.42   45.30
   4  -8  -3  585.54   39.30
   4  -8  -3  625.14   41.10
   4  -8  -3  621.54   32.60
   4  -8  -3  687.13   41.00
  -4   8   3  615.74   47.30
  -4   8   3  577.44   42.70
  -4   8   3  617.24   39.30
  -4   8   3  676.23   42.30
  -4   8   3  612.34   33.00
   3  -8  -3  332.27   24.50
   3  -8  -3  295.97   18.20
   3  -8  -3  287.87   25.80
   3  -8  -3  315.77   26.60
  -3   8   3  261.47   24.20
  -3   8   3  327.07   31.50
  -3   8   3  288.17   26.10
  -3   8   3  308.17   19.50
  -3   8   3  333.27   24.80
   2  -8  -3  246.78   23.50
   2  -8  -3  251.77   16.60
   2  -8  -3  238.28   24.20
   2  -8  -3  256.77   21.60
  -2   8   3  246.58   17.90
  -2   8   3  226.78   21.80
  -2   8   3  215.18   21.80
  -2   8   3  252.57   28.40
  -2   8   3  256.37   22.00
   1  -8  -3   61.29   12.00
   1  -8  -3   79.59   15.50
   1  -8  -3   73.09    8.20
   1  -8  -3   48.20   12.20
  -1   8   3   57.79   11.70
  -1   8   3   36.70    9.50
  -1   8   3   54.89   11.30
  -1   8   3   61.39   16.50
  -1   8   3   78.39   11.50
   0  -8  -3   40.10    8.10
   0  -8  -3   40.90   11.70
   0  -8  -3   53.39   13.50
   0  -8  -3   42.80   10.00
   0   8   3   29.10   10.00
   0   8   3   53.39    9.50
   0   8   3   36.30    9.80
   0   8   3   52.99   11.80
   0   8   3   70.39   18.70
  -1  -8  -3  115.59   14.10
  -1  -8  -3  132.19   20.40
  -1  -8  -3   86.69   17.60
  -1  -8  -3  113.39   12.60
   1   8   3   93.19   14.70
   1   8   3   99.59   10.40
   1   8   3   81.39   14.90
   1   8   3   95.49   15.00
  -2  -8  -3  163.48   26.30
  -2  -8  -3  165.78   24.00
  -2  -8  -3  123.69   14.50
  -2  -8  -3  112.29   14.30
   2   8   3  132.69   17.20
   2   8   3  141.39   20.10
   2   8   3  143.19   12.00
   2   8   3  122.19   19.20
   2   8   3  118.89   10.10
  -3  -8  -3  159.08   17.40
  -3  -8  -3  181.58   24.60
  -3  -8  -3  217.98   24.00
   3   8   3  184.98   22.10
   3   8   3  200.18   25.50
   3   8   3  189.38   20.80
   3   8   3  211.18   22.30
  -4  -8  -3  418.36   34.70
  -4  -8  -3  409.36   37.60
   4   8   3  387.06   33.20
   4   8   3  343.77   32.60
   4   8   3  361.56   36.30
  -5  -8  -3  613.44   49.70
  -5  -8  -3  696.83   48.40
   5   8   3  698.53   49.00
   5   8   3  608.14   49.70
   5   8   3  647.64   49.10
  -6  -8  -3  549.45   46.50
  -6  -8  -3  629.34   45.40
   6   8   3  559.24   46.20
   6   8   3  523.85   45.10
   6   8   3  599.94   46.20
  -7  -8  -3  868.31   60.09
  -7  -8  -3  809.32   55.69
   7   8   3  779.62   55.19
   7   8   3  777.82   57.39
   7   8   3  700.83   57.19
  -8  -8  -3  508.75   44.50
  -8  -8  -3  563.34   42.50
   8   8   3  541.75   44.90
   8   8   3  418.96   37.60
 -10   9   3   13.70    2.40
 -10   9   3    7.50    6.00
 -10   9   3   16.50   10.30
 -10   9   3    4.60    5.90
 -10   9   3   21.80   15.70
 -10   9   3   20.40    3.30
  -9   9   3  190.98   24.40
  -9   9   3  232.48   20.80
  -9   9   3  229.18   34.00
  -9   9   3  237.08   21.90
  -8   9   3  418.56   29.40
  -8   9   3  355.16   33.50
  -8   9   3  363.96   37.20
  -8   9   3  411.36   30.30
   7  -9  -3  239.78   15.50
  -7   9   3  263.27   21.90
  -7   9   3  248.88   23.10
   6  -9  -3  817.92   45.00
   6  -9  -3  801.92   48.80
  -6   9   3  706.43   48.30
  -6   9   3  765.22   47.30
   5  -9  -3 1366.86   79.89
   5  -9  -3 1495.45   79.29
  -5   9   3 1622.14   80.99
  -5   9   3 1410.96   69.89
  -5   9   3 1471.75   82.69
   4  -9  -3 1210.18   68.29
   4  -9  -3 1138.39   67.99
   4  -9  -3 1208.78   58.89
  -4   9   3 1210.68   59.69
  -4   9   3 1123.59   70.99
  -4   9   3 1267.47   68.09
  -4   9   3 1239.18   78.49
  -4   9   3 1204.58   70.49
   3  -9  -3 1155.38   58.19
   3  -9  -3 1211.78   68.69
   3  -9  -3 1190.78   70.59
   3  -9  -3 1082.59   65.39
  -3   9   3 1076.49   67.89
  -3   9   3 1122.49   68.19
  -3   9   3 1181.98   76.99
  -3   9   3 1210.38   59.99
  -3   9   3 1237.18   66.79
   2  -9  -3 1948.41  103.29
   2  -9  -3 1920.31  108.99
   2  -9  -3 1933.31   96.39
   2  -9  -3 1895.91  105.99
  -2   9   3 1912.91  106.49
  -2   9   3 1945.21  104.39
  -2   9   3 2175.78  117.69
  -2   9   3 2031.00  104.39
  -2   9   3 1975.10   98.69
   1  -9  -3 1499.75   87.69
   1  -9  -3 1652.23   79.09
   1  -9  -3 1318.37   82.59
   1  -9  -3 1660.23   92.49
  -1   9   3 1658.83   86.39
  -1   9   3 1493.95   81.29
  -1   9   3 1619.94   88.69
  -1   9   3 1552.64   83.49
   0  -9  -3  752.02   46.60
   0  -9  -3  696.73   49.99
   0  -9  -3  772.62   43.00
   0  -9  -3  729.83   53.29
   0   9   3  721.83   43.90
   0   9   3  800.32   49.20
   0   9   3  739.73   50.39
   0   9   3  789.52   46.50
  -1  -9  -3 1035.80   58.29
  -1  -9  -3  994.70   68.89
  -1  -9  -3 1062.39   66.29
   1   9   3 1041.70   56.29
   1   9   3 1044.70   63.79
   1   9   3 1083.89   58.49
   1   9   3 1138.89   63.19
   1   9   3 1047.20   64.89
  -2  -9  -3 1095.59   67.29
  -2  -9  -3 1114.19   71.19
  -2  -9  -3 1023.60   59.29
   2   9   3 1086.39   72.89
   2   9   3 1062.59   64.09
   2   9   3 1044.60   53.39
   2   9   3 1066.29   64.99
   2   9   3  945.31   63.09
   2   9   3 1031.40   54.99
  -3  -9  -3  305.57   30.30
  -3  -9  -3  286.27   32.30
  -3  -9  -3  328.17   26.10
   3   9   3  299.87   33.80
   3   9   3  304.77   28.80
   3   9   3  326.97   29.60
  -4  -9  -3  119.09   21.70
  -4  -9  -3   83.69   19.40
   4   9   3   94.19   18.50
   4   9   3   84.99   20.20
   4   9   3   80.59   17.10
  -5  -9  -3   82.59   16.90
  -5  -9  -3   91.69   20.60
   5   9   3   90.49   23.50
   5   9   3  112.59   21.60
   5   9   3   82.49   18.70
  -6  -9  -3    7.30   12.50
  -6  -9  -3   10.80    8.10
   6   9   3    5.90    8.70
   6   9   3    4.30    9.20
   6   9   3   -3.40    9.70
  -7  -9  -3  -11.90   10.50
  -7  -9  -3    2.60    9.60
   7   9   3    4.40   13.30
   7   9   3   -8.40    7.20
   7   9   3   10.90    9.10
  -9  10   3  259.37   23.20
  -9  10   3  283.07   25.60
  -9  10   3  275.57   39.40
  -9  10   3  285.47   30.70
  -8  10   3  252.27   24.60
  -8  10   3  292.17   23.90
[truncated: 1,013,917 more chars]
