# Supplementary material for: Altering the spectroscopy, electronic structure, and bonding of organometallic curium(III) upon coordination of 4,4′−bipyridine
Source: Nat Commun. 2023 Jun 24;14:3774. doi: 10.1038/s41467-023-39481-7 (PMC10290646; doi:10.1038/s41467-023-39481-7)
Supplement: Supplementary file 7 — Supplementary Data 4 [file 41467_2023_39481_MOESM7_ESM.txt]

1−Sm
Sm       4.73061123      -2.64827356       3.23460013
Si       6.32535635      -3.97467007       6.92868079
Si       5.46783406       1.71748016       3.65914492
Si       1.88048446      -5.84812361       2.44997454
N       2.58751183      -1.59397196       1.91447343
C       4.83599384      -1.67571701       5.83810336
H       5.62082524      -0.95297599       6.04547444
C       3.53587486      -1.35620278       5.37143660
H       3.16545771      -0.35306530       5.16661526
C       4.23674051      -4.58891425       1.20455271
H       3.71680367      -4.30472419       0.29027430
C       4.68984839      -5.45576020       3.26576506
H       4.58017983      -5.93344087       4.23576223
C       3.61693761      -5.14045162       2.37013464
C       4.93915384      -3.08777958       6.02092169
C       1.55383840      -0.95953170       2.50035640
H       1.54823428      -0.95098625       3.58990569
C       3.65960257      -3.62171586       5.67165078
H       3.37371423      -4.66845425       5.73096225
C       2.80644318      -2.56965708       5.26726061
H       1.76568268      -2.68376220       4.96663824
C       0.53167318      -0.32917932       1.79855273
H      -0.25448173       0.16076514       2.37140448
C       5.92041735      -5.09549452       2.67229726
H       6.91056485      -5.23076230       3.10689776
C       6.30444126      -1.47620526       1.24708588
H       6.28504236      -1.96485097       0.27527354
C       5.63953617      -4.57170528       1.38317315
H       6.37771499      -4.24585551       0.65455388
C       5.50950065      -0.37941290       1.64196932
H       4.77236554       0.12002161       1.01528940
C       5.86700375       0.01837363       2.96573243
C       0.53295146      -0.33061104       0.39508316
C       6.91088248      -0.87861888       3.37418966
H       7.44542333      -0.84124070       4.32192948
C       2.59231655      -1.59436932       0.56604548
H       3.43719222      -2.09595583       0.09150143
C       7.17805939      -1.78944106       2.32888931
H       7.93487617      -2.57280314       2.33576119
C       1.61207300      -0.99527739      -0.21404364
H       1.71161174      -1.05389461      -1.29704516
C       5.74114225       1.85009753       5.52357790
H       5.01138576       1.26869555       6.10411461
H       5.64958239       2.90306964       5.83231463
H       6.75041334       1.51498594       5.80770322
C       8.01700921      -3.39675309       6.31058630
H       8.16325316      -3.62470261       5.24433964
H       8.82284561      -3.89221468       6.87386272
H       8.14339774      -2.31161519       6.44288380
C       6.19039511      -3.56237198       8.76857895
H       6.27276188      -2.47825664       8.93708372
H       6.98549909      -4.05776197       9.34726117
H       5.22091824      -3.88858067       9.17370460
C       6.62187740       2.95745679       2.81603453
H       7.67475966       2.71734845       3.02688822
H       6.42987796       3.98328680       3.16699725
H       6.49106614       2.93956620       1.72383536
C       3.68530103       2.20714105       3.24626093
H       3.48594231       2.12399444       2.16712251
H       3.49692504       3.25183299       3.53745906
H       2.95383104       1.57675820       3.77249227
C       1.37023903      -6.23408378       4.22758993
H       2.10261670      -6.88977031       4.72211638
H       0.40383084      -6.76136193       4.23449532
H       1.26009752      -5.32580088       4.83706170
C       1.87194306      -7.46387598       1.46547441
H       2.15628556      -7.28813541       0.41721176
H       0.87639399      -7.93450834       1.47455648
H       2.59166916      -8.18127972       1.88719776
C       0.60721817      -4.68287054       1.67459018
H       0.50480912      -3.75082793       2.24881153
H      -0.38001366      -5.16893308       1.63919125
H       0.88039169      -4.41628902       0.64224100
C       6.18825932      -5.84722154       6.71945056
H       5.18935419      -6.21408461       7.00014424
H       6.91730934      -6.35140539       7.37210919
H       6.39176104      -6.16554499       5.68706264
N      -2.58751183       1.59397196      -1.91447343
C      -1.55383840       0.95953170      -2.50035640
H      -1.54823428       0.95098625      -3.58990569
C      -0.53167318       0.32917932      -1.79855273
H       0.25448173      -0.16076514      -2.37140448
C      -0.53295146       0.33061104      -0.39508316
C      -2.59231655       1.59436932      -0.56604548
H      -3.43719222       2.09595583      -0.09150143
C      -1.61207300       0.99527739       0.21404364
H      -1.71161174       1.05389461       1.29704516
Sm      -4.73061123       2.64827356      -3.23460013
Si      -6.32535635       3.97467007      -6.92868079
Si      -5.46783406      -1.71748016      -3.65914492
Si      -1.88048446       5.84812361      -2.44997454
C      -4.83599384       1.67571701      -5.83810336
H      -5.62082524       0.95297599      -6.04547444
C      -3.53587486       1.35620278      -5.37143660
H      -3.16545771       0.35306530      -5.16661526
C      -4.23674051       4.58891425      -1.20455271
H      -3.71680367       4.30472419      -0.29027430
C      -4.68984839       5.45576020      -3.26576506
H      -4.58017983       5.93344087      -4.23576223
C      -3.61693761       5.14045162      -2.37013464
C      -4.93915384       3.08777958      -6.02092169
C      -3.65960257       3.62171586      -5.67165078
H      -3.37371423       4.66845425      -5.73096225
C      -2.80644318       2.56965708      -5.26726061
H      -1.76568268       2.68376220      -4.96663824
C      -5.92041735       5.09549452      -2.67229726
H      -6.91056485       5.23076230      -3.10689776
C      -6.30444126       1.47620526      -1.24708588
H      -6.28504236       1.96485097      -0.27527354
C      -5.63953617       4.57170528      -1.38317315
H      -6.37771499       4.24585551      -0.65455388
C      -5.50950065       0.37941290      -1.64196932
H      -4.77236554      -0.12002161      -1.01528940
C      -5.86700375      -0.01837363      -2.96573243
C      -6.91088248       0.87861888      -3.37418966
H      -7.44542333       0.84124070      -4.32192948
C      -7.17805939       1.78944106      -2.32888931
H      -7.93487617       2.57280314      -2.33576119
C      -5.74114225      -1.85009753      -5.52357790
H      -5.01138576      -1.26869555      -6.10411461
H      -5.64958239      -2.90306964      -5.83231463
H      -6.75041334      -1.51498594      -5.80770322
C      -8.01700921       3.39675309      -6.31058630
H      -8.16325316       3.62470261      -5.24433964
H      -8.82284561       3.89221468      -6.87386272
H      -8.14339774       2.31161519      -6.44288380
C      -6.19039511       3.56237198      -8.76857895
H      -6.27276188       2.47825664      -8.93708372
H      -6.98549909       4.05776197      -9.34726117
H      -5.22091824       3.88858067      -9.17370460
C      -6.62187740      -2.95745679      -2.81603453
H      -7.67475966      -2.71734845      -3.02688822
H      -6.42987796      -3.98328680      -3.16699725
H      -6.49106614      -2.93956620      -1.72383536
C      -3.68530103      -2.20714105      -3.24626093
H      -3.48594231      -2.12399444      -2.16712251
H      -3.49692504      -3.25183299      -3.53745906
H      -2.95383104      -1.57675820      -3.77249227
C      -1.37023903       6.23408378      -4.22758993
H      -2.10261670       6.88977031      -4.72211638
H      -0.40383084       6.76136193      -4.23449532
H      -1.26009752       5.32580088      -4.83706170
C      -1.87194306       7.46387598      -1.46547441
H      -2.15628556       7.28813541      -0.41721176
H      -0.87639399       7.93450834      -1.47455648
H      -2.59166916       8.18127972      -1.88719776
C      -0.60721817       4.68287054      -1.67459018
H      -0.50480912       3.75082793      -2.24881153
H       0.38001366       5.16893308      -1.63919125
H      -0.88039169       4.41628902      -0.64224100
C      -6.18825932       5.84722154      -6.71945056
H      -5.18935419       6.21408461      -7.00014424
H      -6.91730934       6.35140539      -7.37210919
H      -6.39176104       6.16554499      -5.68706264
