# Supplementary material for: Altering the spectroscopy, electronic structure, and bonding of organometallic curium(III) upon coordination of 4,4′−bipyridine
Source: Nat Commun. 2023 Jun 24;14:3774. doi: 10.1038/s41467-023-39481-7 (PMC10290646; doi:10.1038/s41467-023-39481-7)
Supplement: Supplementary file 8 — Supplementary Data 5 [file 41467_2023_39481_MOESM8_ESM.txt]

1−Gd
Gd       4.68423174      -2.60601055       3.20592232
Si       6.32216237      -3.94844103       6.86385807
Si       5.48443614       1.74104130       3.68413565
Si       1.86109583      -5.79108305       2.46232562
N       2.60692698      -1.55995552       1.91441443
C       4.83304773      -1.64628798       5.77661701
H       5.62637448      -0.92908091       5.96492429
C       1.56712522      -0.93528337       2.50072561
H       1.56258708      -0.92593570       3.58977393
C       3.53405387      -1.32224452       5.33018419
H       3.16492297      -0.31707685       5.13348182
C       3.64442739      -3.58955702       5.63567131
H       3.35589700      -4.63490392       5.69375140
C       5.86050795       0.03999131       2.98509384
C       4.66563245      -5.37578600       3.27007148
H       4.56318588      -5.83765388       4.24744968
C       4.93577729      -3.06326571       5.95147311
C       0.53792342      -0.31809553       1.79804013
H      -0.25265925       0.16388217       2.37118011
C       3.59369248      -5.07386068       2.38048628
C       0.53722262      -0.32346904       0.39516901
C       4.21255191      -4.53396724       1.19917367
H       3.68707236      -4.26364432       0.28390451
C       6.88073521      -0.87897245       3.38248747
H       7.42284638      -0.86065121       4.32608251
C       6.25647668      -1.45920984       1.25471486
H       6.21948274      -1.94315143       0.28166367
C       5.48624289      -0.34818666       1.66080603
H       4.75790818       0.17140472       1.04001029
C       7.12266311      -1.79736613       2.33116807
H       7.86729556      -2.59155632       2.33256886
C       2.61158089      -1.56300964       0.56481609
H       3.46165949      -2.05483201       0.09085976
C       5.89536910      -5.00746107       2.67237980
H       6.88656643      -5.14000351       3.10443763
C       2.79430256      -2.53852035       5.23915425
H       1.74643449      -2.64828105       4.96181394
C       5.61049481      -4.51624531       1.37038595
H       6.34575941      -4.18753677       0.64090797
C       1.62322646      -0.97737177      -0.21392349
H       1.72225239      -1.03797328      -1.29669212
C       6.64511888       2.97314800       2.83657596
H       7.69679710       2.73452199       3.05555627
H       6.45191611       4.00331769       3.17491738
H       6.52036893       2.94316312       1.74369684
C       8.01789237      -3.36517081       6.26188430
H       8.16823157      -3.57772331       5.19300539
H       8.81834539      -3.87207361       6.82291729
H       8.14695171      -2.28251577       6.41157490
C       6.17110102      -3.53810700       8.70376995
H       6.24537832      -2.45331559       8.87286059
H       6.96544850      -4.02864570       9.28798266
H       5.20065709      -3.87067550       9.10179055
C       5.76748200       1.86633759       5.54849407
H       5.03113420       1.29411512       6.13032107
H       5.69497123       2.91973827       5.86115358
H       6.77221960       1.51255391       5.82664026
C       1.35706116      -6.20083968       4.23671341
H       2.09350380      -6.85819877       4.72305913
H       0.39337467      -6.73342781       4.23698298
H       1.24178951      -5.30045783       4.85711099
C       3.70517687       2.25382242       3.28036462
H       3.50126022       2.17730415       2.20133066
H       3.53672118       3.30152023       3.57386845
H       2.96453010       1.63587315       3.80872726
C       0.57434574      -4.62533247       1.70721983
H       0.47640112      -3.69660935       2.28782985
H      -0.41216152      -5.11394138       1.68270629
H       0.83336680      -4.35390849       0.67226546
C       6.19630669      -5.82267683       6.65689341
H       5.19884409      -6.19619049       6.93419447
H       6.92605792      -6.31759579       7.31626945
H       6.40846814      -6.14453684       5.62721998
C       1.85679482      -7.39512929       1.45883410
H       2.13657931      -7.20685131       0.41133547
H       0.86406868      -7.87207554       1.46633792
H       2.58267420      -8.11195335       1.87129232
N      -2.60692698       1.55995552      -1.91441443
C      -1.56712522       0.93528337      -2.50072561
H      -1.56258708       0.92593570      -3.58977393
C      -0.53792342       0.31809553      -1.79804013
H       0.25265925      -0.16388217      -2.37118011
C      -0.53722262       0.32346904      -0.39516901
C      -2.61158089       1.56300964      -0.56481609
H      -3.46165949       2.05483201      -0.09085976
C      -1.62322646       0.97737177       0.21392349
H      -1.72225239       1.03797328       1.29669212
Gd      -4.68423174       2.60601055      -3.20592232
Si      -6.32216237       3.94844103      -6.86385807
Si      -5.48443614      -1.74104130      -3.68413565
Si      -1.86109583       5.79108305      -2.46232562
C      -4.83304773       1.64628798      -5.77661701
H      -5.62637448       0.92908091      -5.96492429
C      -3.53405387       1.32224452      -5.33018419
H      -3.16492297       0.31707685      -5.13348182
C      -3.64442739       3.58955702      -5.63567131
H      -3.35589700       4.63490392      -5.69375140
C      -5.86050795      -0.03999131      -2.98509384
C      -4.66563245       5.37578600      -3.27007148
H      -4.56318588       5.83765388      -4.24744968
C      -4.93577729       3.06326571      -5.95147311
C      -3.59369248       5.07386068      -2.38048628
C      -4.21255191       4.53396724      -1.19917367
H      -3.68707236       4.26364432      -0.28390451
C      -6.88073521       0.87897245      -3.38248747
H      -7.42284638       0.86065121      -4.32608251
C      -6.25647668       1.45920984      -1.25471486
H      -6.21948274       1.94315143      -0.28166367
C      -5.48624289       0.34818666      -1.66080603
H      -4.75790818      -0.17140472      -1.04001029
C      -7.12266311       1.79736613      -2.33116807
H      -7.86729556       2.59155632      -2.33256886
C      -5.89536910       5.00746107      -2.67237980
H      -6.88656643       5.14000351      -3.10443763
C      -2.79430256       2.53852035      -5.23915425
H      -1.74643449       2.64828105      -4.96181394
C      -5.61049481       4.51624531      -1.37038595
H      -6.34575941       4.18753677      -0.64090797
C      -6.64511888      -2.97314800      -2.83657596
H      -7.69679710      -2.73452199      -3.05555627
H      -6.45191611      -4.00331769      -3.17491738
H      -6.52036893      -2.94316312      -1.74369684
C      -8.01789237       3.36517081      -6.26188430
H      -8.16823157       3.57772331      -5.19300539
H      -8.81834539       3.87207361      -6.82291729
H      -8.14695171       2.28251577      -6.41157490
C      -6.17110102       3.53810700      -8.70376995
H      -6.24537832       2.45331559      -8.87286059
H      -6.96544850       4.02864570      -9.28798266
H      -5.20065709       3.87067550      -9.10179055
C      -5.76748200      -1.86633759      -5.54849407
H      -5.03113420      -1.29411512      -6.13032107
H      -5.69497123      -2.91973827      -5.86115358
H      -6.77221960      -1.51255391      -5.82664026
C      -1.35706116       6.20083968      -4.23671341
H      -2.09350380       6.85819877      -4.72305913
H      -0.39337467       6.73342781      -4.23698298
H      -1.24178951       5.30045783      -4.85711099
C      -3.70517687      -2.25382242      -3.28036462
H      -3.50126022      -2.17730415      -2.20133066
H      -3.53672118      -3.30152023      -3.57386845
H      -2.96453010      -1.63587315      -3.80872726
C      -0.57434574       4.62533247      -1.70721983
H      -0.47640112       3.69660935      -2.28782985
H       0.41216152       5.11394138      -1.68270629
H      -0.83336680       4.35390849      -0.67226546
C      -6.19630669       5.82267683      -6.65689341
H      -5.19884409       6.19619049      -6.93419447
H      -6.92605792       6.31759579      -7.31626945
H      -6.40846814       6.14453684      -5.62721998
C      -1.85679482       7.39512929      -1.45883410
H      -2.13657931       7.20685131      -0.41133547
H      -0.86406868       7.87207554      -1.46633792
H      -2.58267420       8.11195335      -1.87129232
