# Supplementary material for: Altering the spectroscopy, electronic structure, and bonding of organometallic curium(III) upon coordination of 4,4′−bipyridine
Source: Nat Commun. 2023 Jun 24;14:3774. doi: 10.1038/s41467-023-39481-7 (PMC10290646; doi:10.1038/s41467-023-39481-7)
Supplement: Supplementary file 9 — Supplementary Data 6 [file 41467_2023_39481_MOESM9_ESM.txt]

1−Cm
Cm       4.67998870      -2.60705668       3.22755830
Si       5.48801444       1.74725697       3.67346061
Si       6.29976785      -3.94544582       6.90707369
Si       1.85126548      -5.80269670       2.45722220
C       0.53602943      -0.32376693       0.39637193
N       2.59954379      -1.56125156       1.91975616
C       0.53556403      -0.31351013       1.79952855
H      -0.25404328       0.17262672       2.37064718
C       1.61997530      -0.98321432      -0.21044199
H       1.71893832      -1.04787059      -1.29304014
C       1.56229763      -0.93091477       2.50504590
H       1.55855513      -0.91863100       3.59429874
C       2.60573401      -1.57049331       0.57036544
H       3.45412525      -2.06894475       0.09959383
C       4.81715001      -1.63840971       5.82050381
C       6.29231888      -1.46691891       1.26916694
C       7.14330523      -1.79847275       2.36023793
H       7.88613506      -2.59440090       2.37788488
C       5.87526614       0.04634290       2.98263947
C       3.51732646      -1.31165498       5.37563636
C       3.62273907      -3.58006234       5.68225094
C       6.88953464      -0.87027455       3.40143796
H       7.41918965      -0.84416911       4.35206778
C       5.51719843      -0.35233938       1.65635544
C       5.76126370       1.87872506       5.53832365
H       5.02846533       1.30031876       6.11811154
H       5.67599249       2.93177484       5.84835643
H       6.76832281       1.53708985       5.82263833
C       3.58843264      -5.09735943       2.38464298
C       4.22453458      -4.56557316       1.20913321
C       7.99467599      -3.36354960       6.30232717
H       8.79655342      -3.86551403       6.86549405
H       8.12190309      -2.28000850       6.44635509
H       8.14552642      -3.58090417       5.23465103
C       2.77461732      -2.52617010       5.28610076
C       6.16741741      -5.81823501       6.69421887
H       6.37518451      -6.13665454       5.66277253
H       5.16894518      -6.18829531       6.97218158
H       6.89582164      -6.32013724       7.34947260
C       4.91564391      -3.05581121       5.99767323
C       4.64772210      -5.39792780       3.29133114
H       4.52990641      -5.85402992       4.27001011
C       5.62080248      -4.55056123       1.39889755
C       5.88707707      -5.03863096       2.70635317
H       6.87246623      -5.17171709       3.15185062
C       3.70664041       2.24563791       3.26141458
H       3.50676378       2.16651475       2.18194932
H       3.52344626       3.29082695       3.55437757
H       2.97217438       1.61821015       3.78708382
C       6.64411665       2.98512028       2.82974098
H       7.69625393       2.74769272       3.04729979
H       6.44926962       4.01310885       3.17270510
H       6.51927199       2.96016093       1.73689459
C       1.33563019      -6.19484410       4.23186949
H       2.06432763      -6.85581108       4.72465899
H       0.36710948      -6.71821852       4.23359084
H       1.22793969      -5.28929205       4.84577063
C       1.84093596      -7.41329592       1.46475743
H       2.12319150      -7.23444478       0.41644929
H       0.84631713      -7.88577248       1.47410171
H       2.56279458      -8.13036831       1.88341314
C       0.57991916      -4.63116519       1.68577267
H       0.48109596      -3.70114060       2.26413547
H      -0.40935592      -5.11273305       1.64892695
H       0.85378730      -4.36196562       0.65420038
C       6.15407801      -3.53972422       8.74799831
H       6.94622928      -4.03665809       9.32936163
H       5.18260165      -3.86782451       9.14671114
H       6.23506518      -2.45615733       8.92066711
H       5.61201451      -0.92267660       6.00968615
H       3.14845314      -0.30611165       5.17839685
H       1.72628928      -2.63267986       5.00811699
H       3.33249667      -4.62526736       5.74172739
H       6.26632110      -1.96224151       0.30125704
H       4.79593132       0.16248306       1.02292859
H       3.71147809      -4.29753885       0.28575575
H       6.36721108      -4.22757652       0.67733827
C      -0.53602943       0.32376693      -0.39637193
N      -2.59954379       1.56125156      -1.91975616
C      -0.53556403       0.31351013      -1.79952855
H       0.25404328      -0.17262672      -2.37064718
C      -1.61997530       0.98321432       0.21044199
H      -1.71893832       1.04787059       1.29304014
C      -1.56229763       0.93091477      -2.50504590
H      -1.55855513       0.91863100      -3.59429874
C      -2.60573401       1.57049331      -0.57036544
H      -3.45412525       2.06894475      -0.09959383
Cm      -4.67998870       2.60705668      -3.22755830
Si      -5.48801444      -1.74725697      -3.67346061
Si      -6.29976785       3.94544582      -6.90707369
Si      -1.85126548       5.80269670      -2.45722220
C      -4.81715001       1.63840971      -5.82050381
C      -6.29231888       1.46691891      -1.26916694
C      -7.14330523       1.79847275      -2.36023793
H      -7.88613506       2.59440090      -2.37788488
C      -5.87526614      -0.04634290      -2.98263947
C      -3.51732646       1.31165498      -5.37563636
C      -3.62273907       3.58006234      -5.68225094
C      -6.88953464       0.87027455      -3.40143796
H      -7.41918965       0.84416911      -4.35206778
C      -5.51719843       0.35233938      -1.65635544
C      -5.76126370      -1.87872506      -5.53832365
H      -5.02846533      -1.30031876      -6.11811154
H      -5.67599249      -2.93177484      -5.84835643
H      -6.76832281      -1.53708985      -5.82263833
C      -3.58843264       5.09735943      -2.38464298
C      -4.22453458       4.56557316      -1.20913321
C      -7.99467599       3.36354960      -6.30232717
H      -8.79655342       3.86551403      -6.86549405
H      -8.12190309       2.28000850      -6.44635509
H      -8.14552642       3.58090417      -5.23465103
C      -2.77461732       2.52617010      -5.28610076
C      -6.16741741       5.81823501      -6.69421887
H      -6.37518451       6.13665454      -5.66277253
H      -5.16894518       6.18829531      -6.97218158
H      -6.89582164       6.32013724      -7.34947260
C      -4.91564391       3.05581121      -5.99767323
C      -4.64772210       5.39792780      -3.29133114
H      -4.52990641       5.85402992      -4.27001011
C      -5.62080248       4.55056123      -1.39889755
C      -5.88707707       5.03863096      -2.70635317
H      -6.87246623       5.17171709      -3.15185062
C      -3.70664041      -2.24563791      -3.26141458
H      -3.50676378      -2.16651475      -2.18194932
H      -3.52344626      -3.29082695      -3.55437757
H      -2.97217438      -1.61821015      -3.78708382
C      -6.64411665      -2.98512028      -2.82974098
H      -7.69625393      -2.74769272      -3.04729979
H      -6.44926962      -4.01310885      -3.17270510
H      -6.51927199      -2.96016093      -1.73689459
C      -1.33563019       6.19484410      -4.23186949
H      -2.06432763       6.85581108      -4.72465899
H      -0.36710948       6.71821852      -4.23359084
H      -1.22793969       5.28929205      -4.84577063
C      -1.84093596       7.41329592      -1.46475743
H      -2.12319150       7.23444478      -0.41644929
H      -0.84631713       7.88577248      -1.47410171
H      -2.56279458       8.13036831      -1.88341314
C      -0.57991916       4.63116519      -1.68577267
H      -0.48109596       3.70114060      -2.26413547
H       0.40935592       5.11273305      -1.64892695
H      -0.85378730       4.36196562      -0.65420038
C      -6.15407801       3.53972422      -8.74799831
H      -6.94622928       4.03665809      -9.32936163
H      -5.18260165       3.86782451      -9.14671114
H      -6.23506518       2.45615733      -8.92066711
H      -5.61201451       0.92267660      -6.00968615
H      -3.14845314       0.30611165      -5.17839685
H      -1.72628928       2.63267986      -5.00811699
H      -3.33249667       4.62526736      -5.74172739
H      -6.26632110       1.96224151      -0.30125704
H      -4.79593132      -0.16248306      -1.02292859
H      -3.71147809       4.29753885      -0.28575575
H      -6.36721108       4.22757652      -0.67733827
