# Supplementary material for: Altering the spectroscopy, electronic structure, and bonding of organometallic curium(III) upon coordination of 4,4′−bipyridine
Source: Nat Commun. 2023 Jun 24;14:3774. doi: 10.1038/s41467-023-39481-7 (PMC10290646; doi:10.1038/s41467-023-39481-7)
Supplement: Supplementary file 10 — Supplementary Data 7 [file 41467_2023_39481_MOESM10_ESM.txt]

Cp′3Cm 
Cm       0.07652070      -0.21022934      -0.81449181
C      -1.03211121       2.26298864      -0.21518458
C      -0.16873689       2.49021130      -1.31857547
C       1.15625356       1.99506489       0.52478963
C       1.16724695       2.34746231      -0.86000621
C      -0.23047724       1.93590323       0.90258125
C       2.64551915      -0.41237799      -1.81983894
C       2.66445466      -1.14234041      -0.60964935
C       1.37275792      -2.29110245      -2.11642254
C       1.86671527      -2.30977110      -0.79145029
C       1.82170658      -1.10051889      -2.77120419
C      -1.94609965      -1.81219428       0.23029184
C      -2.56166865      -0.55360954      -0.07352195
C      -1.62198964      -2.40873490      -1.02836628
C      -2.58329548      -0.37436678      -1.47675310
C      -1.99103758      -1.52639167      -2.07142788
Si       2.61821648       2.10560918       1.70091536
Si       1.57996510      -0.66399029      -4.58494975
Si      -1.81602081      -2.63748785       1.91571849
C       3.25912011      -0.27914336      -5.35821409
H       3.15366076      -0.02489552      -6.42411016
H       3.93406230      -1.14413377      -5.27799917
H       3.74586988       0.57128146      -4.85695348
H       3.18387518       0.51484052      -2.00332808
H       3.22489707      -0.88433951       0.28706427
H       1.70879947      -3.09838909      -0.05631700
H       0.74965725      -3.05779398      -2.57099432
H      -2.11787626       2.31950230      -0.23423933
H      -0.60573077       1.73108969       1.90579442
H      -2.95904133       0.14782749       0.65814592
H      -3.00307630       0.47652166      -2.01173189
H      -0.47698323       2.77446744      -2.32460066
H       2.05778764       2.51201848      -1.46339794
C       4.23809541       2.11744025       0.72770499
H       4.38831580       1.19914984       0.14215758
H       5.09254169       2.21888890       1.41465842
H       4.27221546       2.97144621       0.03398662
C       0.46113486       0.85070459      -4.79585417
H       0.33540509       1.09190339      -5.86308837
H       0.88848044       1.73757051      -4.30387129
H      -0.54371910       0.68094240      -4.37762233
C       0.79017625      -2.13397572      -5.46859263
H      -0.19747208      -2.38171743      -5.05117667
H       1.42288269      -3.03081514      -5.39269762
H       0.65043841      -1.91063025      -6.53734923
H      -1.16586926      -3.38759874      -1.15805612
H      -1.88756335      -1.71355644      -3.13972692
C       2.62585436       0.70150197       2.96993715
H       1.68756647       0.67622157       3.54442874
H       3.44734936       0.84775606       3.68846749
H       2.76070829      -0.28757222       2.50830007
C       2.47629689       3.73656507       2.64816571
H       2.46136416       4.59199400       1.95633946
H       3.32346990       3.86992645       3.33907173
H       1.54881214       3.77055486       3.23933877
C      -1.30379911      -4.44014129       1.68313156
H      -2.03662005      -4.98509893       1.06964455
H      -1.23546622      -4.94990889       2.65637658
H      -0.32193449      -4.52811621       1.19377773
C      -3.49392571      -2.55612752       2.77797927
H      -3.81212384      -1.51552420       2.94144844
H      -3.45578975      -3.05358500       3.75962286
H      -4.26872603      -3.05133638       2.17418642
C      -0.53420689      -1.76565301       3.00412202
H       0.47712605      -1.81752935       2.57053613
H      -0.48436792      -2.23264668       4.00038149 
