# Supplementary material for: Altering the spectroscopy, electronic structure, and bonding of organometallic curium(III) upon coordination of 4,4′−bipyridine
Source: Nat Commun. 2023 Jun 24;14:3774. doi: 10.1038/s41467-023-39481-7 (PMC10290646; doi:10.1038/s41467-023-39481-7)
Supplement: Supplementary file 11 — Source Data [file 41467_2023_39481_MOESM11_ESM.xlsx]

## Sheet: Cm soln UV-vis
1700	-0.248762		1700	-0.250183
1699.9	-0.249813		1699.9	-0.251553
1699.8	-0.250252		1699.8	-0.252832
1699.7	-0.250327		1699.7	-0.252708
1699.6	-0.248866		1699.6	-0.253271
1699.5	-0.245442		1699.5	-0.247885
1699.4	-0.244378		1699.4	-0.247146
1699.3	-0.243431		1699.3	-0.24595
1699.2	-0.242117		1699.2	-0.245307
1699.1	-0.24098		1699.1	-0.243731
1699	-0.240104		1699	-0.242247
1698.9	-0.239878		1698.9	-0.241935
1698.8	-0.238734		1698.8	-0.241174
1698.7	-0.237933		1698.7	-0.240383
1698.6	-0.236791		1698.6	-0.239351
1698.5	-0.235978		1698.5	-0.238253
1698.4	-0.2352		1698.4	-0.237237
1698.3	-0.234404		1698.3	-0.23687
1698.2	-0.233569		1698.2	-0.235731
1698.1	-0.232961		1698.1	-0.235213
1698	-0.232699		1698	-0.234521
1697.9	-0.231657		1697.9	-0.234206
1697.8	-0.231168		1697.8	-0.23371
1697.7	-0.230731		1697.7	-0.232654
1697.6	-0.230291		1697.6	-0.232721
1697.5	-0.229441		1697.5	-0.231719
1697.4	-0.230267		1697.4	-0.231791
1697.3	-0.229343		1697.3	-0.232095
1697.2	-0.228997		1697.2	-0.231731
1697.1	-0.228881		1697.1	-0.230626
1697	-0.228796		1697	-0.23071
1696.9	-0.227825		1696.9	-0.229959
1696.8	-0.227723		1696.8	-0.229392
1696.7	-0.228467		1696.7	-0.230466
1696.6	-0.227445		1696.6	-0.229856
1696.5	-0.22765		1696.5	-0.229251
1696.4	-0.227497		1696.4	-0.229115
1696.3	-0.227884		1696.3	-0.229872
1696.2	-0.227411		1696.2	-0.229047
1696.1	-0.22826		1696.1	-0.229278
1696	-0.227544		1696	-0.229724
1695.9	-0.228279		1695.9	-0.229774
1695.8	-0.22813		1695.8	-0.229559
1695.7	-0.227705		1695.7	-0.230079
1695.6	-0.22733		1695.6	-0.228987
1695.5	-0.228027		1695.5	-0.229058
1695.4	-0.227921		1695.4	-0.229576
1695.3	-0.227285		1695.3	-0.229261
1695.2	-0.227891		1695.2	-0.228678
1695.1	-0.227736		1695.1	-0.2289
1695	-0.227055		1695	-0.229182
1694.9	-0.227086		1694.9	-0.228246
1694.8	-0.227088		1694.8	-0.228285
1694.7	-0.226001		1694.7	-0.227691
1694.6	-0.226291		1694.6	-0.227105
1694.5	-0.226585		1694.5	-0.227166
1694.4	-0.225846		1694.4	-0.227693
1694.3	-0.224437		1694.3	-0.225785
1694.2	-0.224562		1694.2	-0.225103
1694.1	-0.223516		1694.1	-0.22508
1694	-0.22254		1694	-0.223644
1693.9	-0.222027		1693.9	-0.222586
1693.8	-0.220796		1693.8	-0.221956
1693.7	-0.219922		1693.7	-0.221269
1693.6	-0.219298		1693.6	-0.219982
1693.5	-0.217689		1693.5	-0.218532
1693.4	-0.215612		1693.4	-0.217036
1693.3	-0.214871		1693.3	-0.215458
1693.2	-0.213861		1693.2	-0.214444
1693.1	-0.212408		1693.1	-0.213774
1693	-0.211605		1693	-0.211961
1692.9	-0.209499		1692.9	-0.21039
1692.8	-0.207062		1692.8	-0.208801
1692.7	-0.20546		1692.7	-0.206321
1692.6	-0.20409		1692.6	-0.204489
1692.5	-0.202009		1692.5	-0.203126
1692.4	-0.200318		1692.4	-0.200934
1692.3	-0.198791		1692.3	-0.198968
1692.2	-0.1966		1692.2	-0.197138
1692.1	-0.1946		1692.1	-0.195439
1692	-0.192865		1692	-0.19295
1691.9	-0.191099		1691.9	-0.191572
1691.8	-0.188572		1691.8	-0.189671
1691.7	-0.18719		1691.7	-0.187107
1691.6	-0.185451		1691.6	-0.185779
1691.5	-0.18341		1691.5	-0.18403
1691.4	-0.181137		1691.4	-0.181815
1691.3	-0.179239		1691.3	-0.179481
1691.2	-0.177336		1691.2	-0.178324
1691.1	-0.174988		1691.1	-0.175755
1691	-0.17361		1691	-0.174334
1690.9	-0.170885		1690.9	-0.171863
1690.8	-0.168953		1690.8	-0.169783
1690.7	-0.167801		1690.7	-0.168092
1690.6	-0.166206		1690.6	-0.166963
1690.5	-0.163947		1690.5	-0.16495
1690.4	-0.162597		1690.4	-0.162752
1690.3	-0.160757		1690.3	-0.161213
1690.2	-0.158906		1690.2	-0.159776
1690.1	-0.157858		1690.1	-0.158046
1690	-0.156732		1690	-0.157239
1689.9	-0.154348		1689.9	-0.155527
1689.8	-0.153349		1689.8	-0.153791
1689.7	-0.152067		1689.7	-0.152383
1689.6	-0.150207		1689.6	-0.150913
1689.5	-0.148772		1689.5	-0.149688
1689.4	-0.148186		1689.4	-0.148523
1689.3	-0.146608		1689.3	-0.147371
1689.2	-0.145185		1689.2	-0.146306
1689.1	-0.144401		1689.1	-0.144885
1689	-0.142892		1689	-0.144003
1688.9	-0.141603		1688.9	-0.142768
1688.8	-0.140984		1688.8	-0.141745
1688.7	-0.140328		1688.7	-0.141235
1688.6	-0.138663		1688.6	-0.140366
1688.5	-0.138025		1688.5	-0.139064
1688.4	-0.137065		1688.4	-0.13776
1688.3	-0.135712		1688.3	-0.13724
1688.2	-0.135428		1688.2	-0.136261
1688.1	-0.134671		1688.1	-0.135502
1688	-0.133676		1688	-0.135262
1687.9	-0.133056		1687.9	-0.134241
1687.8	-0.132783		1687.8	-0.133433
1687.7	-0.131496		1687.7	-0.132939
1687.6	-0.130906		1687.6	-0.13217
1687.5	-0.130491		1687.5	-0.131836
1687.4	-0.130162		1687.4	-0.131706
1687.3	-0.129168		1687.3	-0.130735
1687.2	-0.129788		1687.2	-0.130494
1687.1	-0.129082		1687.1	-0.130585
1687	-0.127993		1687	-0.129812
1686.9	-0.127643		1686.9	-0.129114
1686.8	-0.127935		1686.8	-0.129367
1686.7	-0.127086		1686.7	-0.129316
1686.6	-0.126793		1686.6	-0.12835
1686.5	-0.126791		1686.5	-0.128279
1686.4	-0.126703		1686.4	-0.128758
1686.3	-0.126444		1686.3	-0.128267
1686.2	-0.126597		1686.2	-0.128215
1686.1	-0.125852		1686.1	-0.127775
1686	-0.126059		1686	-0.127959
1685.9	-0.126007		1685.9	-0.127665
1685.8	-0.126569		1685.8	-0.128218
1685.7	-0.127277		1685.7	-0.129399
1685.6	-0.126597		1685.6	-0.128639
1685.5	-0.126917		1685.5	-0.129151
1685.4	-0.126861		1685.4	-0.128927
1685.3	-0.128017		1685.3	-0.129388
1685.2	-0.12764		1685.2	-0.130277
1685.1	-0.127431		1685.1	-0.130019
1685	-0.128785		1685	-0.130724
1684.9	-0.12896		1684.9	-0.131593
1684.8	-0.129549		1684.8	-0.132002
1684.7	-0.130405		1684.7	-0.132424
1684.6	-0.131142		1684.6	-0.133563
1684.5	-0.132072		1684.5	-0.134217
1684.4	-0.132333		1684.4	-0.134639
1684.3	-0.133813		1684.3	-0.135641
1684.2	-0.134942		1684.2	-0.137392
1684.1	-0.135413		1684.1	-0.137878
1684	-0.137337		1684	-0.139023
1683.9	-0.13807		1683.9	-0.140257
1683.8	-0.138901		1683.8	-0.141256
1683.7	-0.140322		1683.7	-0.142594
1683.6	-0.142564		1683.6	-0.145227
1683.5	-0.142992		1683.5	-0.145865
1683.4	-0.144543		1683.4	-0.147041
1683.3	-0.146911		1683.3	-0.149355
1683.2	-0.147679		1683.2	-0.15052
1683.1	-0.149947		1683.1	-0.152306
1683	-0.151351		1683	-0.154099
1682.9	-0.153373		1682.9	-0.156384
1682.8	-0.154859		1682.8	-0.15674
1682.7	-0.15798		1682.7	-0.159989
1682.6	-0.158094		1682.6	-0.161268
1682.5	-0.160044		1682.5	-0.162668
1682.4	-0.162146		1682.4	-0.164259
1682.3	-0.164189		1682.3	-0.167406
1682.2	-0.166083		1682.2	-0.169419
1682.1	-0.168737		1682.1	-0.171264
1682	-0.17041		1682	-0.173146
1681.9	-0.171563		1681.9	-0.175238
1681.8	-0.174098		1681.8	-0.176309
1681.7	-0.174895		1681.7	-0.178043
1681.6	-0.176867		1681.6	-0.179012
1681.5	-0.178133		1681.5	-0.180831
1681.4	-0.180573		1681.4	-0.18293
1681.3	-0.181822		1681.3	-0.184147
1681.2	-0.182469		1681.2	-0.184812
1681.1	-0.183788		1681.1	-0.186861
1681	-0.184574		1681	-0.187572
1680.9	-0.185721		1680.9	-0.187424
1680.8	-0.186227		1680.8	-0.187747
1680.7	-0.186469		1680.7	-0.188544
1680.6	-0.185963		1680.6	-0.188068
1680.5	-0.187956		1680.5	-0.189571
1680.4	-0.18638		1680.4	-0.189007
1680.3	-0.18586		1680.3	-0.188181
1680.2	-0.187273		1680.2	-0.188056
1680.1	-0.18564		1680.1	-0.187518
1680	-0.185091		1680	-0.186834
1679.9	-0.185202		1679.9	-0.186042
1679.8	-0.184592		1679.8	-0.186753
1679.7	-0.182046		1679.7	-0.184531
1679.6	-0.180972		1679.6	-0.182134
1679.5	-0.179398		1679.5	-0.181024
1679.4	-0.177342		1679.4	-0.179269
1679.3	-0.175152		1679.3	-0.176776
1679.2	-0.174009		1679.2	-0.175475
1679.1	-0.172901		1679.1	-0.174782
1679	-0.170451		1679	-0.171844
1678.9	-0.168971		1678.9	-0.170189
1678.8	-0.166265		1678.8	-0.168039
1678.7	-0.164209		1678.7	-0.165476
1678.6	-0.161992		1678.6	-0.163368
1678.5	-0.161312		1678.5	-0.16246
1678.4	-0.158603		1678.4	-0.160124
1678.3	-0.156102		1678.3	-0.157464
1678.2	-0.153699		1678.2	-0.155002
1678.1	-0.150198		1678.1	-0.152151
1678	-0.148751		1678	-0.148729
1677.9	-0.146649		1677.9	-0.147815
1677.8	-0.143918		1677.8	-0.145872
1677.7	-0.141858		1677.7	-0.143062
1677.6	-0.140466		1677.6	-0.140953
1677.5	-0.136212		1677.5	-0.138134
1677.4	-0.134499		1677.4	-0.135482
1677.3	-0.132186		1677.3	-0.133013
1677.2	-0.129916		1677.2	-0.13101
1677.1	-0.128278		1677.1	-0.12933
1677	-0.125411		1677	-0.125931
1676.9	-0.123108		1676.9	-0.124914
1676.8	-0.120705		1676.8	-0.121547
1676.7	-0.118637		1676.7	-0.11887
1676.6	-0.115738		1676.6	-0.11718
1676.5	-0.112736		1676.5	-0.11445
1676.4	-0.110743		1676.4	-0.111751
1676.3	-0.109867		1676.3	-0.109871
1676.2	-0.106703		1676.2	-0.106298
1676.1	-0.104443		1676.1	-0.104698
1676	-0.102348		1676	-0.10276
1675.9	-0.100645		1675.9	-0.101309
1675.8	-0.0980619		1675.8	-0.0988997
1675.7	-0.0968102		1675.7	-0.0964406
1675.6	-0.0925026		1675.6	-0.0939813
1675.5	-0.0917889		1675.5	-0.0919219
1675.4	-0.0889416		1675.4	-0.0890217
1675.3	-0.086173		1675.3	-0.0872441
1675.2	-0.0843898		1675.2	-0.0853215
1675.1	-0.0829666		1675.1	-0.0830905
1675	-0.0800324		1675	-0.0814941
1674.9	-0.0778402		1674.9	-0.0791953
1674.8	-0.0761914		1674.8	-0.0767672
1674.7	-0.0740322		1674.7	-0.0743238
1674.6	-0.0718668		1674.6	-0.0723878
1674.5	-0.0694806		1674.5	-0.0695576
1674.4	-0.0683036		1674.4	-0.0686848
1674.3	-0.0664656		1674.3	-0.0667557
1674.2	-0.0646834		1674.2	-0.0650397
1674.1	-0.0625361		1674.1	-0.0625276
1674	-0.0599881		1674	-0.0604705
1673.9	-0.0589735		1673.9	-0.0597958
1673.8	-0.0575838		1673.8	-0.0570177
1673.7	-0.056226		1673.7	-0.0558265
1673.6	-0.0530927		1673.6	-0.0533009
1673.5	-0.0520876		1673.5	-0.051683
1673.4	-0.0496613		1673.4	-0.0496437
1673.3	-0.048489		1673.3	-0.0485432
1673.2	-0.0470271		1673.2	-0.0466049
1673.1	-0.0449476		1673.1	-0.0449333
1673	-0.0440624		1673	-0.0438167
1672.9	-0.0423722		1672.9	-0.0419792
1672.8	-0.0405455		1672.8	-0.0404902
1672.7	-0.0388291		1672.7	-0.0384265
1672.6	-0.0376478		1672.6	-0.0372283
1672.5	-0.036241		1672.5	-0.035353
1672.4	-0.0353664		1672.4	-0.0344487
1672.3	-0.0338198		1672.3	-0.0330794
1672.2	-0.0320856		1672.2	-0.0314041
1672.1	-0.0304675		1672.1	-0.0303989
1672	-0.0292109		1672	-0.0285803
1671.9	-0.0280917		1671.9	-0.027321
1671.8	-0.0264754		1671.8	-0.0257025
1671.7	-0.0259077		1671.7	-0.0246747
1671.6	-0.0236997		1671.6	-0.0232993
1671.5	-0.0235947		1671.5	-0.0228492
1671.4	-0.0219982		1671.4	-0.0214782
1671.3	-0.021056		1671.3	-0.0203901
1671.2	-0.0199786		1671.2	-0.0188128
1671.1	-0.0193016		1671.1	-0.018681
1671	-0.0180817		1671	-0.0170048
1670.9	-0.0171412		1670.9	-0.0161991
1670.8	-0.0157136		1670.8	-0.0148909
1670.7	-0.0148645		1670.7	-0.0138678
1670.6	-0.0141018		1670.6	-0.0130928
1670.5	-0.0134125		1670.5	-0.0122237
1670.4	-0.0125687		1670.4	-0.0113216
1670.3	-0.0119793		1670.3	-0.0104936
1670.2	-0.0106856		1670.2	-0.0102416
1670.1	-0.0102948		1670.1	-0.00953111
1670	-0.00992614		1670	-0.00910581
1669.9	-0.00931058		1669.9	-0.00830364
1669.8	-0.00855001		1669.8	-0.00739449
1669.7	-0.00766106		1669.7	-0.00687696
1669.6	-0.00703918		1669.6	-0.00624839
1669.5	-0.00657166		1669.5	-0.00586665
1669.4	-0.0060461		1669.4	-0.00514545
1669.3	-0.0057138		1669.3	-0.00521319
1669.2	-0.00550027		1669.2	-0.00454793
1669.1	-0.00496932		1669.1	-0.00405484
1669	-0.00435279		1669	-0.00321378
1668.9	-0.00384635		1668.9	-0.0032402
1668.8	-0.00358363		1668.8	-0.00293145
1668.7	-0.00305403		1668.7	-0.00248615
1668.6	-0.00288851		1668.6	-0.00244075
1668.5	-0.00238262		1668.5	-0.00171059
1668.4	-0.0021827		1668.4	-0.00136613
1668.3	-0.0017192		1668.3	-0.00108265
1668.2	-0.00145128		1668.2	-0.000695775
1668.1	-0.00111911		1668.1	-0.000820948
1668	-0.00116346		1668	-0.00055614
1667.9	-0.000867194		1667.9	-0.000131998
1667.8	-0.000416564		1667.8	0.000218351
1667.7	-0.000337836		1667.7	0.000403828
1667.6	-3.72756e-06		1667.6	0.000524171
1667.5	0.00041401		1667.5	0.000744082
1667.4	0.000441787		1667.4	0.000844418
1667.3	0.000630211		1667.3	0.00091964
1667.2	0.000607243		1667.2	0.0011403
1667.1	0.000970954		1667.1	0.00154776
1667	0.00117796		1667	0.0016989
1666.9	0.00125495		1666.9	0.00202181
1666.8	0.00148025		1666.8	0.00197589
1666.7	0.00135429		1666.7	0.00189242
1666.6	0.00156098		1666.6	0.00223325
1666.5	0.00177256		1666.5	0.00232888
1666.4	0.00187716		1666.4	0.00253372
1666.3	0.00213358		1666.3	0.00269179
1666.2	0.00218727		1666.2	0.0026902
1666.1	0.00208064		1666.1	0.00264835
1666	0.00213592		1666	0.00272303
1665.9	0.00203807		1665.9	0.00275077
1665.8	0.00211503		1665.8	0.00289506
1665.7	0.00235123		1665.7	0.00293634
1665.6	0.00267044		1665.6	0.0032886
1665.5	0.00212687		1665.5	0.00317427
1665.4	0.00236927		1665.4	0.00306513
1665.3	0.00221899		1665.3	0.00309511
1665.2	0.00241086		1665.2	0.00323868
1665.1	0.00255509		1665.1	0.00342475
1665	0.00261582		1665	0.00354115
1664.9	0.00277989		1664.9	0.00357782
1664.8	0.00248696		1664.8	0.00321166
1664.7	0.00249846		1664.7	0.00329361
1664.6	0.00258856		1664.6	0.00337878
1664.5	0.002674		1664.5	0.00350488
1664.4	0.00262541		1664.4	0.00323571
1664.3	0.00291546		1664.3	0.00355193
1664.2	0.00264223		1664.2	0.00363164
1664.1	0.00254267		1664.1	0.00363971
1664	0.00259449		1664	0.00345441
1663.9	0.00261413		1663.9	0.003371
1663.8	0.00293292		1663.8	0.00358931
1663.7	0.00268948		1663.7	0.00329092
1663.6	0.00263611		1663.6	0.00339187
1663.5	0.00254033		1663.5	0.0033464
1663.4	0.0027249		1663.4	0.00344779
1663.3	0.00268166		1663.3	0.00325295
1663.2	0.0025319		1663.2	0.00320692
1663.1	0.00267867		1663.1	0.00320217
1663	0.00239015		1663	0.0030693
1662.9	0.00256697		1662.9	0.00333002
1662.8	0.00229429		1662.8	0.00289146
1662.7	0.00240967		1662.7	0.00304967
1662.6	0.00242994		1662.6	0.00290739
1662.5	0.00241688		1662.5	0.00295307
1662.4	0.00279529		1662.4	0.00304297
1662.3	0.00254705		1662.3	0.00302081
1662.2	0.00225315		1662.2	0.00280475
1662.1	0.00239116		1662.1	0.00298774
1662	0.00250471		1662	0.00285787
1661.9	0.00248245		1661.9	0.0026645
1661.8	0.0023599		1661.8	0.00257181
1661.7	0.00225333		1661.7	0.00241284
1661.6	0.00225924		1661.6	0.00260869
1661.5	0.00254494		1661.5	0.00265041
1661.4	0.00234546		1661.4	0.00271206
1661.3	0.00229788		1661.3	0.00248774
1661.2	0.00245803		1661.2	0.0027045
1661.1	0.00260968		1661.1	0.00240693
1661	0.00251359		1661	0.00250141
1660.9	0.00254642		1660.9	0.00257929
1660.8	0.00248828		1660.8	0.00251898
1660.7	0.00258957		1660.7	0.00263067
1660.6	0.00259486		1660.6	0.00260775
1660.5	0.00256181		1660.5	0.00243182
1660.4	0.00243234		1660.4	0.00220252
1660.3	0.0024661		1660.3	0.00221912
1660.2	0.00262869		1660.2	0.00241839
1660.1	0.00261051		1660.1	0.0025501
1660	0.00263522		1660	0.0024963
1659.9	0.00257783		1659.9	0.00245257
1659.8	0.00234215		1659.8	0.00212694
1659.7	0.00236513		1659.7	0.00214994
1659.6	0.00222971		1659.6	0.00204462
1659.5	0.00249003		1659.5	0.00230621
1659.4	0.00243018		1659.4	0.00219159
1659.3	0.00248076		1659.3	0.00211727
1659.2	0.00247449		1659.2	0.0021418
1659.1	0.00231709		1659.1	0.0019257
1659	0.00243283		1659	0.00200657
1658.9	0.00224943		1658.9	0.00189837
1658.8	0.00240407		1658.8	0.00207104
1658.7	0.00232097		1658.7	0.00195922
1658.6	0.00244944		1658.6	0.00200017
1658.5	0.00218594		1658.5	0.00162983
1658.4	0.00236383		1658.4	0.00157914
1658.3	0.00234894		1658.3	0.00173614
1658.2	0.00239595		1658.2	0.00184833
1658.1	0.00232758		1658.1	0.00178056
1658	0.00224644		1658	0.00168643
1657.9	0.00230811		1657.9	0.00158283
1657.8	0.00228427		1657.8	0.00154365
1657.7	0.0025013		1657.7	0.00172746
1657.6	0.0023783		1657.6	0.00153607
1657.5	0.00238887		1657.5	0.00166031
1657.4	0.0022919		1657.4	0.00158618
1657.3	0.00229996		1657.3	0.00164503
1657.2	0.00229034		1657.2	0.00148754
1657.1	0.00231912		1657.1	0.00150687
1657	0.00224006		1657	0.00135374
1656.9	0.00231391		1656.9	0.00154862
1656.8	0.00225685		1656.8	0.00149006
1656.7	0.00227254		1656.7	0.00144697
1656.6	0.00237838		1656.6	0.00151147
1656.5	0.00229499		1656.5	0.0015117
1656.4	0.0023459		1656.4	0.00149588
1656.3	0.00235967		1656.3	0.00155457
1656.2	0.0022647		1656.2	0.00145214
1656.1	0.00229715		1656.1	0.00149082
1656	0.00227358		1656	0.00146734
1655.9	0.00233067		1655.9	0.00142586
1655.8	0.00236602		1655.8	0.00141435
1655.7	0.00229609		1655.7	0.00141417
1655.6	0.0023231		1655.6	0.00141103
1655.5	0.0021905		1655.5	0.00133372
1655.4	0.00227787		1655.4	0.00135133
1655.3	0.00223434		1655.3	0.00139823
1655.2	0.00224886		1655.2	0.00143399
1655.1	0.002147		1655.1	0.00133936
1655	0.00217908		1655	0.00125337
1654.9	0.00223455		1654.9	0.00133165
1654.8	0.00224292		1654.8	0.00133378
1654.7	0.00216292		1654.7	0.00128019
1654.6	0.00229208		1654.6	0.00138675
1654.5	0.00217697		1654.5	0.00128309
1654.4	0.00224277		1654.4	0.00135128
1654.3	0.00220551		1654.3	0.00128296
1654.2	0.00207151		1654.2	0.00114627
1654.1	0.00216107		1654.1	0.00113845
1654	0.00220392		1654	0.00123187
1653.9	0.00215623		1653.9	0.00123644
1653.8	0.0021265		1653.8	0.00122144
1653.7	0.00215761		1653.7	0.00124576
1653.6	0.00211995		1653.6	0.00112919
1653.5	0.00217832		1653.5	0.00117541
1653.4	0.00218501		1653.4	0.00115172
1653.3	0.00215959		1653.3	0.00118014
1653.2	0.00216042		1653.2	0.00121212
1653.1	0.00220816		1653.1	0.00127536
1653	0.00214994		1653	0.00116342
1652.9	0.00215663		1652.9	0.00116103
1652.8	0.00217296		1652.8	0.00111419
1652.7	0.00216812		1652.7	0.00109789
1652.6	0.00220837		1652.6	0.0011763
1652.5	0.00215486		1652.5	0.00114414
1652.4	0.00224951		1652.4	0.00119724
1652.3	0.00214138		1652.3	0.00113781
1652.2	0.00226824		1652.2	0.00116721
1652.1	0.00226096		1652.1	0.00117261
1652	0.00223796		1652	0.00116174
1651.9	0.00225859		1651.9	0.00119571
1651.8	0.00226541		1651.8	0.00124472
1651.7	0.00222367		1651.7	0.00113625
1651.6	0.00221899		1651.6	0.00115151
1651.5	0.00226871		1651.5	0.00117344
1651.4	0.00230478		1651.4	0.00114692
1651.3	0.00231901		1651.3	0.00121196
1651.2	0.00233632		1651.2	0.00122977
1651.1	0.00230879		1651.1	0.00120648
1651	0.00231014		1651	0.00120783
1650.9	0.00234944		1650.9	0.00124558
1650.8	0.00235967		1650.8	0.00119008
1650.7	0.00240105		1650.7	0.00123348
1650.6	0.00241222		1650.6	0.00127014
1650.5	0.00242646		1650.5	0.00131202
1650.4	0.00249573		1650.4	0.00134333
1650.3	0.00248399		1650.3	0.00134393
1650.2	0.00251424		1650.2	0.00129748
1650.1	0.00255934		1650.1	0.00137561
1650	0.00256926		1650	0.00140747
1649.9	0.00257132		1649.9	0.00135857
1649.8	0.00261983		1649.8	0.001427
1649.7	0.0026389		1649.7	0.00145884
1649.6	0.00261014		1649.6	0.00150409
1649.5	0.00272527		1649.5	0.00145645
1649.4	0.00273704		1649.4	0.00155402
1649.3	0.0027936		1649.3	0.00162508
1649.2	0.00283513		1649.2	0.00162973
1649.1	0.0028406		1649.1	0.00161785
1649	0.00285754		1649	0.00166143
1648.9	0.00292008		1648.9	0.00170519
1648.8	0.00297317		1648.8	0.00175075
1648.7	0.00297848		1648.7	0.00184201
1648.6	0.00293537		1648.6	0.0018561
1648.5	0.00307519		1648.5	0.00195904
1648.4	0.00318527		1648.4	0.00202085
1648.3	0.00316347		1648.3	0.0020197
1648.2	0.00314793		1648.2	0.00194915
1648.1	0.00315565		1648.1	0.00204777
1648	0.00331228		1648	0.00217255
1647.9	0.00328357		1647.9	0.00217668
1647.8	0.00323581		1647.8	0.00217354
1647.7	0.00331218		1647.7	0.00224011
1647.6	0.00338556		1647.6	0.00232248
1647.5	0.00340207		1647.5	0.00234777
1647.4	0.00343589		1647.4	0.00247355
1647.3	0.00338		1647.3	0.00237234
1647.2	0.00347959		1647.2	0.00252796
1647.1	0.00354867		1647.1	0.00252861
1647	0.00346323		1647	0.00251481
1646.9	0.00354173		1646.9	0.00250599
1646.8	0.00346326		1646.8	0.00260527
1646.7	0.00339318		1646.7	0.00266502
1646.6	0.00352213		1646.6	0.00273806
1646.5	0.00352876		1646.5	0.00279711
1646.4	0.00361366		1646.4	0.00288323
1646.3	0.00349653		1646.3	0.00284443
1646.2	0.00348779		1646.2	0.0027862
1646.1	0.00357286		1646.1	0.00287864
1646	0.00348565		1646	0.00277802
1645.9	0.00346143		1645.9	0.0028321
1645.8	0.00345222		1645.8	0.00285579
1645.7	0.00342652		1645.7	0.00286551
1645.6	0.00340857		1645.6	0.00281199
1645.5	0.00332021		1645.5	0.00279803
1645.4	0.00332066		1645.4	0.00280579
1645.3	0.00332749		1645.3	0.00283406
1645.2	0.0032735		1645.2	0.00281639
1645.1	0.0032235		1645.1	0.00276885
1645	0.00315987		1645	0.00272946
1644.9	0.0031629		1644.9	0.00275132
1644.8	0.00312147		1644.8	0.00271696
1644.7	0.00305361		1644.7	0.00262418
1644.6	0.00303127		1644.6	0.00265267
1644.5	0.00292852		1644.5	0.00259746
1644.4	0.00295891		1644.4	0.00252013
1644.3	0.00295531		1644.3	0.00258395
1644.2	0.0028703		1644.2	0.00249646
1644.1	0.00279354		1644.1	0.00245228
1644	0.00277296		1644	0.00241891
1643.9	0.00276765		1643.9	0.00244356
1643.8	0.00275165		1643.8	0.00234894
1643.7	0.0027355		1643.7	0.00239366
1643.6	0.0026989		1643.6	0.00231956
1643.5	0.00263082		1643.5	0.0022767
1643.4	0.00271636		1643.4	0.00228997
1643.3	0.00258639		1643.3	0.00217671
1643.2	0.00255666		1643.2	0.00224412
1643.1	0.0025846		1643.1	0.00218704
1643	0.00257233		1643	0.00223829
1642.9	0.00255226		1642.9	0.00220025
1642.8	0.00245358		1642.8	0.00213868
1642.7	0.00251036		1642.7	0.00218927
1642.6	0.00246493		1642.6	0.00214437
1642.5	0.00249021		1642.5	0.00209578
1642.4	0.00245767		1642.4	0.00206722
1642.3	0.00244218		1642.3	0.00203908
1642.2	0.00239132		1642.2	0.00193587
1642.1	0.00242726		1642.1	0.00202205
1642	0.00238759		1642	0.00197719
1641.9	0.00233166		1641.9	0.00196866
1641.8	0.00238421		1641.8	0.0019251
1641.7	0.00230166		1641.7	0.00195727
1641.6	0.00237047		1641.6	0.00192622
1641.5	0.00227509		1641.5	0.00186159
1641.4	0.00230585		1641.4	0.00181778
1641.3	0.00232328		1641.3	0.00175891
1641.2	0.00232253		1641.2	0.00177848
1641.1	0.00232149		1641.1	0.00179465
1641	0.00228019		1641	0.00169693
1640.9	0.0022589		1640.9	0.00172858
1640.8	0.0023156		1640.8	0.00181687
1640.7	0.00225346		1640.7	0.00173172
1640.6	0.0022767		1640.6	0.00172788
1640.5	0.00228531		1640.5	0.00166686
1640.4	0.00230374		1640.4	0.00163061
1640.3	0.00224771		1640.3	0.00162043
1640.2	0.0021759		1640.2	0.00160879
1640.1	0.00228279		1640.1	0.00160873
1640	0.00225802		1640	0.00164984
1639.9	0.00223741		1639.9	0.00158255
1639.8	0.00225612		1639.8	0.00157439
1639.7	0.00227826		1639.7	0.00160356
1639.6	0.00226117		1639.6	0.00157132
1639.5	0.00227865		1639.5	0.00158101
1639.4	0.0022812		1639.4	0.00159263
1639.3	0.00229617		1639.3	0.00157511
1639.2	0.00231607		1639.2	0.00159216
1639.1	0.00231381		1639.1	0.00156691
1639	0.00227571		1639	0.00156018
1638.9	0.00227327		1638.9	0.00154804
1638.8	0.00233247		1638.8	0.00160065
1638.7	0.00233393		1638.7	0.00159242
1638.6	0.00238507		1638.6	0.00160754
1638.5	0.00236885		1638.5	0.00157413
1638.4	0.00234723		1638.4	0.00158179
1638.3	0.00238187		1638.3	0.00160052
1638.2	0.00239496		1638.2	0.00159489
1638.1	0.00238726		1638.1	0.00159099
1638	0.00241521		1638	0.00161559
1637.9	0.00245816		1637.9	0.00161759
1637.8	0.00241394		1637.8	0.00162024
1637.7	0.00245155		1637.7	0.00161307
1637.6	0.00243747		1637.6	0.00161505
1637.5	0.00249232		1637.5	0.00164121
1637.4	0.00251692		1637.4	0.00165961
1637.3	0.00249274		1637.3	0.00165873
1637.2	0.00252333		1637.2	0.00166463
1637.1	0.00253411		1637.1	0.0016614
1637	0.00253773		1637	0.00167468
1636.9	0.0025614		1636.9	0.00169217
1636.8	0.00254806		1636.8	0.00171156
1636.7	0.00257332		1636.7	0.00170649
1636.6	0.00257608		1636.6	0.00167861
1636.5	0.00258501		1636.5	0.00169316
1636.4	0.0025941		1636.4	0.00170987
1636.3	0.00257564		1636.3	0.00172645
1636.2	0.00260371		1636.2	0.00172707
1636.1	0.00264181		1636.1	0.00171195
1636	0.0026052		1636	0.00171109
1635.9	0.00261947		1635.9	0.00176159
1635.8	0.00261882		1635.8	0.00177126
1635.7	0.0026083		1635.7	0.00174607
1635.6	0.00257736		1635.6	0.00169604
1635.5	0.00261744		1635.5	0.00176258
1635.4	0.00261952		1635.4	0.00176026
1635.3	0.00255869		1635.3	0.00173391
1635.2	0.00256811		1635.2	0.00175083
1635.1	0.00253546		1635.1	0.00173929
1635	0.002544		1635	0.00175545
1634.9	0.00255231		1634.9	0.00175566
1634.8	0.00250271		1634.8	0.00173492
1634.7	0.00244213		1634.7	0.00169942
1634.6	0.00242711		1634.6	0.00170516
1634.5	0.00245579		1634.5	0.00172874
1634.4	0.00242781		1634.4	0.00169196
1634.3	0.00238832		1634.3	0.0016836
1634.2	0.0023243		1634.2	0.00156283
1634.1	0.00230189		1634.1	0.00159247
1634	0.00227503		1634	0.00156514
1633.9	0.00223717		1633.9	0.00159969
1633.8	0.00222872		1633.8	0.001543
1633.7	0.0021547		1633.7	0.00148529
1633.6	0.00210717		1633.6	0.0014824
1633.5	0.00207328		1633.5	0.00140033
1633.4	0.00205885		1633.4	0.00140368
1633.3	0.00202894		1633.3	0.0013654
1633.2	0.00198044		1633.2	0.00133479
1633.1	0.00197048		1633.1	0.00135037
1633	0.0019282		1633	0.00132084
1632.9	0.00189744		1632.9	0.00125075
1632.8	0.00184134		1632.8	0.00117952
1632.7	0.00176525		1632.7	0.00117191
1632.6	0.00175745		1632.6	0.00117793
1632.5	0.00169521		1632.5	0.00112319
1632.4	0.0016929		1632.4	0.00110534
1632.3	0.00172229		1632.3	0.00109958
1632.2	0.00165644		1632.2	0.000997262
1632.1	0.00169607		1632.1	0.00102321
1632	0.00166943		1632	0.000972174
1631.9	0.00156878		1631.9	0.000898084
1631.8	0.00166624		1631.8	0.00100712
1631.7	0.00165382		1631.7	0.000972122
1631.6	0.00167237		1631.6	0.000967945
1631.5	0.00165309		1631.5	0.00089025
1631.4	0.00167453		1631.4	0.000879978
1631.3	0.00160585		1631.3	0.000824966
1631.2	0.00162565		1631.2	0.00083158
1631.1	0.00163077		1631.1	0.000859825
1631	0.00158623		1631	0.000817497
1630.9	0.00161939		1630.9	0.000793353
1630.8	0.00157491		1630.8	0.000733425
1630.7	0.00158849		1630.7	0.000752302
1630.6	0.00163111		1630.6	0.000772866
1630.5	0.00161528		1630.5	0.000739155
1630.4	0.00162661		1630.4	0.000732725
1630.3	0.00161216		1630.3	0.000710841
1630.2	0.00162942		1630.2	0.000712785
1630.1	0.00160437		1630.1	0.000675579
1630	0.00166967		1630	0.00066552
1629.9	0.00164015		1629.9	0.000708014
1629.8	0.0016527		1629.8	0.00070957
1629.7	0.00164062		1629.7	0.000692536
1629.6	0.00162978		1629.6	0.000661268
1629.5	0.00163077		1629.5	0.000649628
1629.4	0.00164802		1629.4	0.000619012
1629.3	0.00163539		1629.3	0.000625467
1629.2	0.00165148		1629.2	0.000656628
1629.1	0.00161609		1629.1	0.000602862
1629	0.00164176		1629	0.000644106
1628.9	0.00163253		1628.9	0.000608384
1628.8	0.00163103		1628.8	0.00062793
1628.7	0.00163402		1628.7	0.000612557
1628.6	0.00159276		1628.6	0.00059957
1628.5	0.00160681		1628.5	0.000597678
1628.4	0.00160957		1628.4	0.000595682
1628.3	0.00159517		1628.3	0.000569969
1628.2	0.00162032		1628.2	0.000578496
1628.1	0.0016		1628.1	0.000519428
1628	0.00163194		1628	0.000541613
1627.9	0.00160375		1627.9	0.000584951
1627.8	0.00154695		1627.8	0.000538944
1627.7	0.00157244		1627.7	0.000574712
1627.6	0.00154389		1627.6	0.000533605
1627.5	0.00154358		1627.5	0.000549026
1627.4	0.00154937		1627.4	0.000529846
1627.3	0.00156532		1627.3	0.000512119
1627.2	0.0014991		1627.2	0.00048553
1627.1	0.00155475		1627.1	0.00051243
1627	0.0015004		1627	0.000499032
1626.9	0.00151557		1626.9	0.000525544
1626.8	0.00152955		1626.8	0.000521942
1626.7	0.00153046		1626.7	0.000480554
1626.6	0.00147552		1626.6	0.000485996
1626.5	0.00148918		1626.5	0.000474179
1626.4	0.00150736		1626.4	0.000454614
1626.3	0.00139659		1626.3	0.000470396
1626.2	0.0014429		1626.2	0.000446348
1626.1	0.00143129		1626.1	0.000429635
1626	0.00138096		1626	0.00037284
1625.9	0.00139771		1625.9	0.000370534
1625.8	0.00140321		1625.8	0.000375509
1625.7	0.00134634		1625.7	0.000340819
1625.6	0.00133736		1625.6	0.0003131
1625.5	0.00137937		1625.5	0.00032525
1625.4	0.00136234		1625.4	0.000344109
1625.3	0.00132531		1625.3	0.000304966
1625.2	0.00133798		1625.2	0.000305432
1625.1	0.00132238		1625.1	0.000295123
1625	0.00131124		1625	0.000299811
1624.9	0.001317		1624.9	0.000297765
1624.8	0.00127889		1624.8	0.000273882
1624.7	0.00127484		1624.7	0.000206205
1624.6	0.00126445		1624.6	0.000217885
1624.5	0.00123909		1624.5	0.000207759
1624.4	0.00129135		1624.4	0.000195431
1624.3	0.00127858		1624.3	0.000217471
1624.2	0.00123805		1624.2	0.000201129
1624.1	0.00130064		1624.1	0.000220708
1624	0.00124314		1624	0.000211151
1623.9	0.00124869		1623.9	0.000186963
1623.8	0.00125158		1623.8	0.000169638
1623.7	0.00120007		1623.7	0.000154385
1623.6	0.00123185		1623.6	0.00017619
1623.5	0.00127336		1623.5	0.000195328
1623.4	0.0012129		1623.4	0.0001548
1623.3	0.00119047		1623.3	0.000141801
1623.2	0.00123322		1623.2	0.000100346
1623.1	0.00119836		1623.1	0.000124374
1623	0.00122016		1623	0.000149077
1622.9	0.00123198		1622.9	0.00012673
1622.8	0.00123769		1622.8	0.000153505
1622.7	0.00121557		1622.7	0.000151459
1622.6	0.00122087		1622.6	0.000103038
1622.5	0.00119826		1622.5	8.78141e-05
1622.4	0.00116999		1622.4	9.28629e-05
1622.3	0.00120122		1622.3	7.18913e-05
1622.2	0.00121217		1622.2	0.000114224
1622.1	0.00117967		1622.1	0.000109563
1622	0.00119114		1622	0.000101692
1621.9	0.00117952		1621.9	5.6694e-05
1621.8	0.00114808		1621.8	5.2707e-05
1621.7	0.00117637		1621.7	7.00531e-05
1621.6	0.00114172		1621.6	1.825e-05
1621.5	0.00111323		1621.5	4.12642e-05
1621.4	0.00110235		1621.4	1.76028e-05
1621.3	0.00112254		1621.3	2.36086e-05
1621.2	0.00110251		1621.2	-2.51604e-05
1621.1	0.00114707		1621.1	1.27102e-05
1621	0.00115592		1621	-2.8163e-05
1620.9	0.00113698		1620.9	-1.87928e-05
1620.8	0.00110085		1620.8	-2.50051e-05
1620.7	0.00103351		1620.7	-6.15007e-05
1620.6	0.00103605		1620.6	-8.25684e-05
1620.5	0.00106005		1620.5	-0.000101254
1620.4	0.00103616		1620.4	-0.000113003
1620.3	0.00107038		1620.3	-8.64505e-05
1620.2	0.0010662		1620.2	-0.000123924
1620.1	0.00106447		1620.1	-9.09538e-05
1620	0.00102824		1620	-9.19372e-05
1619.9	0.00102861		1619.9	-0.000160205
1619.8	0.00100943		1619.8	-0.000131429
1619.7	0.00102054		1619.7	-0.000154253
1619.6	0.0010538		1619.6	-0.00015772
1619.5	0.000997132		1619.5	-0.000194929
1619.4	0.0010174		1619.4	-0.000184942
1619.3	0.000953131		1619.3	-0.000230376
1619.2	0.00100637		1619.2	-0.000205331
1619.1	0.00104545		1619.1	-0.000181681
1619	0.000990931		1619	-0.000215318
1618.9	0.00100907		1618.9	-0.000216094
1618.8	0.000985327		1618.8	-0.000208798
1618.7	0.000972277		1618.7	-0.000242173
1618.6	0.000982162		1618.6	-0.000242743
1618.5	0.00100354		1618.5	-0.00023881
1618.4	0.000970513		1618.4	-0.000258265
1618.3	0.00101392		1618.3	-0.000214697
1618.2	0.00100427		1618.2	-0.000266078
1618.1	0.000988233		1618.1	-0.00024414
1618	0.000989245		1618	-0.000237879
1617.9	0.000999234		1617.9	-0.000219768
1617.8	0.000983278		1617.8	-0.000244657
1617.7	0.0010244		1617.7	-0.000245588
1617.6	0.00101768		1617.6	-0.000248848
1617.5	0.000985613		1617.5	-0.000261266
1617.4	0.000995809		1617.4	-0.000223442
1617.3	0.00102095		1617.3	-0.000210143
1617.2	0.0010023		1617.2	-0.000249676
1617.1	0.00102679		1617.1	-0.000239172
1617	0.000999078		1617	-0.000271821
1616.9	0.000985016		1616.9	-0.000278237
1616.8	0.00101371		1616.8	-0.000240362
1616.7	0.00102209		1616.7	-0.000245226
1616.6	0.001019		1616.6	-0.000249728
1616.5	0.00103756		1616.5	-0.000229807
1616.4	0.000995939		1616.4	-0.000247037
1616.3	0.0010128		1616.3	-0.000245123
1616.2	0.00100896		1616.2	-0.00024771
1616.1	0.00100639		1616.1	-0.000233429
1616	0.0010087		1616	-0.000238293
1615.9	0.00101413		1615.9	-0.000214128
1615.8	0.0010018		1615.8	-0.000224011
1615.7	0.000996821		1615.7	-0.000245123
1615.6	0.00100575		1615.6	-0.000246985
1615.5	0.000967426		1615.5	-0.000246882
1615.4	0.000969346		1615.4	-0.000250711
1615.3	0.000968956		1615.3	-0.000258317
1615.2	0.00100294		1615.2	-0.000237879
1615.1	0.000948046		1615.1	-0.000270321
1615	0.00100416		1615	-0.000231669
1614.9	0.000965428		1614.9	-0.00025899
1614.8	0.000943455		1614.8	-0.00026613
1614.7	0.00096753		1614.7	-0.000264888
1614.6	0.000961848		1614.6	-0.000247192
1614.5	0.000965091		1614.5	-0.000250245
1614.4	0.000945374		1614.4	-0.000273529
1614.3	0.000937851		1614.3	-0.000289826
1614.2	0.000902779		1614.2	-0.000280255
1614.1	0.000938785		1614.1	-0.000276943
1614	0.000926722		1614	-0.000304571
1613.9	0.000934634		1613.9	-0.000262818
1613.8	0.000925529		1613.8	-0.000262094
1613.7	0.000879563		1613.7	-0.000313521
1613.6	0.000916346		1613.6	-0.000285428
1613.5	0.000921586		1613.5	-0.000324954
1613.4	0.000878396		1613.4	-0.000333232
1613.3	0.000914893		1613.3	-0.00026018
1613.2	0.000880964		1613.2	-0.000330128
1613.1	0.00084862		1613.1	-0.000306951
1613	0.000868695		1613	-0.000317867
1612.9	0.000832799		1612.9	-0.000348751
1612.8	0.00084613		1612.8	-0.000349941
1612.7	0.000870044		1612.7	-0.000305088
1612.6	0.000822606		1612.6	-0.000350872
1612.5	0.000860862		1612.5	-0.000314349
1612.4	0.000799265		1612.4	-0.000351907
1612.3	0.000797476		1612.3	-0.000378754
1612.2	0.000877696		1612.2	-0.000327851
1612.1	0.000822606		1612.1	-0.000382478
1612	0.000853937		1612	-0.000343474
1611.9	0.000837882		1611.9	-0.000354752
1611.8	0.000831865		1611.8	-0.000337836
1611.7	0.000842862		1611.7	-0.000311555
1611.6	0.000834225		1611.6	-0.000379788
1611.5	0.000796854		1611.5	-0.000396909
1611.4	0.000838038		1611.4	-0.000333801
1611.3	0.000816978		1611.3	-0.000383306
1611.2	0.000808161		1611.2	-0.000370167
1611.1	0.000819494		1611.1	-0.000347768
1611	0.000799447		1611	-0.000397323
1610.9	0.000804478		1610.9	-0.000357131
1610.8	0.000839438		1610.8	-0.000399133
1610.7	0.00079605		1610.7	-0.000398927
1610.6	0.000818898		1610.6	-0.000379167
1610.5	0.000803207		1610.5	-0.000357752
1610.4	0.000788166		1610.4	-0.000359614
1610.3	0.000779012		1610.3	-0.000405651
1610.2	0.000811688		1610.2	-0.000400582
1610.1	0.000815293		1610.1	-0.000402754
1610	0.000828001		1610	-0.000387237
1609.9	0.00078954		1609.9	-0.000388116
1609.8	0.000815656		1609.8	-0.000380047
1609.7	0.000801833		1609.7	-0.000393547
1609.6	0.000771906		1609.6	-0.000406271
1609.5	0.000837415		1609.5	-0.000414547
1609.4	0.000779012		1609.4	-0.000393858
1609.3	0.000485037		1609.3	-0.000395823
1609.2	0.00113064		1609.2	-0.000389668
1609.1	0.000512741		1609.1	-0.000436891
1609	0.000793586		1609	-0.000382685
1608.9	0.00091082		1608.9	-0.000392668
1608.8	0.000587543		1608.8	-0.000429133
1608.7	0.000957412		1608.7	-0.000393495
1608.6	0.000790785		1608.6	-0.000371201
1608.5	0.000642628		1608.5	-0.000401565
1608.4	0.00095435		1608.4	-0.000403944
1608.3	0.000661139		1608.3	-0.000408185
1608.2	0.000761741		1608.2	-0.000405754
1608.1	0.000845974		1608.1	-0.000427684
1608	0.000800432		1608	-0.000406685
1607.9	0.000772788		1607.9	-0.000423081
1607.8	0.000826263		1607.8	-0.000426909
1607.7	0.000802507		1607.7	-0.000385375
1607.6	0.000784561		1607.6	-0.000413202
1607.5	0.000793119		1607.5	-0.000432856
1607.4	0.000767161		1607.4	-0.000409375
1607.3	0.000774629		1607.3	-0.00045763
1607.2	0.00076379		1607.2	-0.000425305
1607.1	0.000800381		1607.1	-0.000391064
1607	0.00075531		1607	-0.000430788
1606.9	0.000778649		1606.9	-0.000446304
1606.8	0.000754428		1606.8	-0.000467456
1606.7	0.000747557		1606.7	-0.000462802
1606.6	0.000759511		1606.6	-0.000440459
1606.5	0.00076366		1606.5	-0.000427322
1606.4	0.000761948		1606.4	-0.000456647
1606.3	0.00077214		1606.3	-0.000457682
1606.2	0.000740063		1606.2	-0.000469266
1606.1	0.000757592		1606.1	-0.000455871
1606	0.000753573		1606	-0.000458354
1605.9	0.000748309		1605.9	-0.000464818
1605.8	0.000743071		1605.8	-0.000439218
1605.7	0.000756244		1605.7	-0.000481419
1605.6	0.000770817		1605.6	-0.000434201
1605.5	0.000759926		1605.5	-0.000435546
1605.4	0.000709415		1605.4	-0.000504949
1605.3	0.000751654		1605.3	-0.000444235
1605.2	0.000720927		1605.2	-0.000467559
1605.1	0.000756944		1605.1	-0.000479195
1605	0.00077647		1605	-0.000431719
1604.9	0.00072479		1604.9	-0.000489125
1604.8	0.000754817		1604.8	-0.000435442
1604.7	0.000739052		1604.7	-0.000459957
1604.6	0.000730261		1604.6	-0.000483022
1604.5	0.000710841		1604.5	-0.000461612
1604.4	0.000748335		1604.4	-0.000449769
1604.3	0.00072995		1604.3	-0.000448165
1604.2	0.000725853		1604.2	-0.000457526
1604.1	0.00073454		1604.1	-0.00047661
1604	0.000736536		1604	-0.000473507
1603.9	0.000742267		1603.9	-0.000472421
1603.8	0.000736459		1603.8	-0.000456647
1603.7	0.00070734		1603.7	-0.0004899
1603.6	0.000729872		1603.6	-0.000481212
1603.5	0.000705992		1603.5	-0.000504483
1603.4	0.000701714		1603.4	-0.000483953
1603.3	0.000696554		1603.3	-0.000481574
1603.2	0.000729743		1603.2	-0.000475679
1603.1	0.000762234		1603.1	-0.000428771
1603	0.000728602		1603	-0.000466422
1602.9	0.000717219		1602.9	-0.000467146
1602.8	0.000729146		1602.8	-0.000464146
1602.7	0.000685717		1602.7	-0.000484057
1602.6	0.000720486		1602.6	-0.0004899
1602.5	0.000714419		1602.5	-0.000491762
1602.4	0.000690513		1602.4	-0.000489073
1602.3	0.00070301		1602.3	-0.000484781
1602.2	0.000704229		1602.2	-0.000492176
1602.1	0.000715534		1602.1	-0.000518859
1602	0.000719008		1602	-0.000485194
1601.9	0.000685224		1601.9	-0.000520979
1601.8	0.000708533		1601.8	-0.00049895
1601.7	0.000690228		1601.7	-0.000499777
1601.6	0.000688621		1601.6	-0.000494399
1601.5	0.000703503		1601.5	-0.000516739
1601.4	0.00069518		1601.4	-0.000517773
1601.3	0.00065922		1601.3	-0.000519945
1601.2	0.000719216		1601.2	-0.000503087
1601.1	0.000721264		1601.1	-0.000513326
1601	0.000660568		1601	-0.00053432
1600.9	0.000712059		1600.9	-0.000516842
1600.8	0.000689165		1600.8	-0.000522013
1600.7	0.000687272		1600.7	-0.000520255
1600.6	0.000687635		1600.6	-0.000520772
1600.5	0.000717219		1600.5	-0.000487366
1600.4	0.000698421		1600.4	-0.000527598
1600.3	0.000689165		1600.3	-0.000505879
1600.2	0.000706951		1600.2	-0.000506603
1600.1	0.000693391		1600.1	-0.000524806
1600	0.000715274		1600	-0.000529821
1599.9	0.00067195		1599.9	-0.000528012
1599.8	0.000685354		1599.8	-0.000541094
1599.7	0.000704592		1599.7	-0.000506397
1599.6	0.000644988		1599.6	-0.00055552
1599.5	0.000705422		1599.5	-0.000525633
1599.4	0.000683124		1599.4	-0.000557278
1599.3	0.000687169		1599.3	-0.000516325
1599.2	0.00073511		1599.2	-0.000500605
1599.1	0.000684369		1599.1	-0.000529304
1599	0.000695776		1599	-0.000501329
1598.9	0.000689295		1598.9	-0.000525168
1598.8	0.000672883		1598.8	-0.000515498
1598.7	0.000683539		1598.7	-0.000548643
1598.6	0.000699743		1598.6	-0.000543731
1598.5	0.000696684		1598.5	-0.000534423
1598.4	0.000677031		1598.4	-0.000529666
1598.3	0.000697021		1598.3	-0.000547867
1598.2	0.000695543		1598.2	-0.000525012
1598.1	0.000709829		1598.1	-0.000525219
1598	0.000685224		1598	-0.000552883
1597.9	0.000717556		1597.9	-0.000556554
1597.8	0.000710374		1597.8	-0.000516118
1597.7	0.000696865		1597.7	-0.000547919
1597.6	0.000711307		1597.6	-0.000518187
1597.5	0.000678794		1597.5	-0.000521651
1597.4	0.000703788		1597.4	-0.000559449
1597.3	0.000690669		1597.3	-0.000546316
1597.2	0.000705681		1597.2	-0.000538663
1597.1	0.000703633		1597.1	-0.000555055
1597	0.000668216		1597	-0.000535975
1596.9	0.000695751		1596.9	-0.000556761
1596.8	0.000690565		1596.8	-0.000533906
1596.7	0.000688335		1596.7	-0.00052253
1596.6	0.00067615		1596.6	-0.00059104
1596.5	0.0007104		1596.5	-0.000535975
1596.4	0.000681672		1596.4	-0.000543059
1596.3	0.000686909		1596.3	-0.000551177
1596.2	0.00067182		1596.2	-0.00054006
1596.1	0.00068455		1596.1	-0.000539129
1596	0.000681491		1596	-0.000540473
1595.9	0.000660257		1595.9	-0.00057677
1595.8	0.000664898		1595.8	-0.000572789
1595.7	0.000688284		1595.7	-0.000568446
1595.6	0.000667776		1595.6	-0.000541766
1595.5	0.000703607		1595.5	-0.000547143
1595.4	0.000698266		1595.4	-0.000540732
1595.3	0.000666998		1595.3	-0.000558726
1595.2	0.00069518		1595.2	-0.000563379
1595.1	0.00069868		1595.1	-0.000555778
1595	0.00066145		1595	-0.000567412
1594.9	0.000697695		1594.9	-0.000562345
1594.8	0.000654346		1594.8	-0.000579769
1594.7	0.000687584		1594.7	-0.000557071
1594.6	0.000712552		1594.6	-0.000546471
1594.5	0.00066775		1594.5	-0.000585715
1594.4	0.000672753		1594.4	-0.000566326
1594.3	0.00069754		1594.3	-0.000566998
1594.2	0.000704462		1594.2	-0.000566068
1594.1	0.00065528		1594.1	-0.000580752
1594	0.000671457		1594	-0.000568653
1593.9	0.000682061		1593.9	-0.000590265
1593.8	0.000700418		1593.8	-0.000577029
1593.7	0.000688932		1593.7	-0.000581837
1593.6	0.000687661		1593.6	-0.000557485
1593.5	0.000702025		1593.5	-0.000563276
1593.4	0.000686339		1593.4	-0.000575581
1593.3	0.000680376		1593.3	-0.000594091
1593.2	0.000679417		1593.2	-0.000565913
1593.1	0.000675787		1593.1	-0.00058799
1593	0.000666324		1593	-0.000599106
1592.9	0.000700806		1592.9	-0.000605103
1592.8	0.000708248		1592.8	-0.00057584
1592.7	0.000690695		1592.7	-0.000594556
1592.6	0.000685691		1592.6	-0.000584991
1592.5	0.000705733		1592.5	-0.000574289
1592.4	0.000655824		1592.4	-0.000627126
1592.3	0.000685095		1592.3	-0.000610169
1592.2	0.00068665		1592.2	-0.000576408
1592.1	0.000668113		1592.1	-0.000637879
1592	0.000707885		1592	-0.000589696
1591.9	0.000698214		1591.9	-0.000587783
1591.8	0.000705266		1591.8	-0.000612961
1591.7	0.000670965		1591.7	-0.000625162
1591.6	0.00074027		1591.6	-0.000552056
1591.5	0.000713848		1591.5	-0.000568601
1591.4	0.000672157		1591.4	-0.000646151
1591.3	0.000668476		1591.3	-0.000604482
1591.2	0.000667983		1591.2	-0.000597451
1591.1	0.000691499		1591.1	-0.000596365
1591	0.00067195		1591	-0.000625886
1590.9	0.000713278		1590.9	-0.000591661
1590.8	0.000715456		1590.8	-0.000579614
1590.7	0.000728835		1590.7	-0.000570307
1590.6	0.000729069		1590.6	-0.000563276
1590.5	0.0007076		1590.5	-0.000587731
1590.4	0.000660335		1590.4	-0.000628057
1590.3	0.000671172		1590.3	-0.00062449
1590.2	0.000696632		1590.2	-0.000576305
1590.1	0.000681957		1590.1	-0.000599829
1590	0.000729976		1590	-0.000554434
1589.9	0.000701377		1589.9	-0.000578735
1589.8	0.000706122		1589.8	-0.000614719
1589.7	0.000702595		1589.7	-0.000600502
1589.6	0.000665054		1589.6	-0.000607791
1589.5	0.000700262		1589.5	-0.000597865
1589.4	0.000701999		1589.4	-0.000583543
1589.3	0.000745353		1589.3	-0.000567464
1589.2	0.000676383		1589.2	-0.000615081
1589.1	0.000718801		1589.1	-0.00059621
1589	0.000682606		1589	-0.000618751
1588.9	0.000692043		1588.9	-0.000600502
1588.8	0.000695284		1588.8	-0.000596314
1588.7	0.000726294		1588.7	-0.000552935
1588.6	0.000679883		1588.6	-0.00059833
1588.5	0.000685872		1588.5	-0.000584578
1588.4	0.000652687		1588.4	-0.000619423
1588.3	0.00070747		1588.3	-0.000610428
1588.2	0.000708844		1588.2	-0.00060045
1588.1	0.000696295		1588.1	-0.000630694
1588	0.000684498		1588	-0.000597296
1587.9	0.000704385		1587.9	-0.000598433
1587.8	0.000680557		1587.8	-0.000597193
1587.7	0.000695776		1587.7	-0.00058892
1587.6	0.000687713		1587.6	-0.000602208
1587.5	0.000723209		1587.5	-0.000565757
1587.4	0.00072256		1587.4	-0.000594246
1587.3	0.000692199		1587.3	-0.000622008
1587.2	0.000722975		1587.2	-0.000593729
1587.1	0.000693547		1587.1	-0.000567154
1587	0.000673687		1587	-0.000607791
1586.9	0.000703088		1586.9	-0.000607843
1586.8	0.000715171		1586.8	-0.000568756
1586.7	0.000693339		1586.7	-0.000613065
1586.6	0.000682191		1586.6	-0.000617666
1586.5	0.000691499		1586.5	-0.000584681
1586.4	0.000684913		1586.4	-0.00061994
1586.3	0.000696606		1586.3	-0.000604844
1586.2	0.000684939		1586.2	-0.000586697
1586.1	0.000678017		1586.1	-0.000615236
1586	0.000693184		1586	-0.000582354
1585.9	0.000655902		1585.9	-0.000602621
1585.8	0.000678976		1585.8	-0.00061048
1585.7	0.000678354		1585.7	-0.00060562
1585.6	0.000661165		1585.6	-0.000659436
1585.5	0.000688932		1585.5	-0.000620664
1585.4	0.000670991		1585.4	-0.000623973
1585.3	0.000671768		1585.3	-0.000607119
1585.2	0.00068372		1585.2	-0.000593574
1585.1	0.000692406		1585.1	-0.000598692
1585	0.000691265		1585	-0.000609911
1584.9	0.00068818		1584.9	-0.000620354
1584.8	0.000663965		1584.8	-0.000637311
1584.7	0.000642084		1584.7	-0.000619423
1584.6	0.000674802		1584.6	-0.000612186
1584.5	0.000654657		1584.5	-0.00061994
1584.4	0.000671042		1584.4	-0.000585198
1584.3	0.000676902		1584.3	-0.000592178
1584.2	0.000689787		1584.2	-0.000607326
1584.1	0.000669824		1584.1	-0.000590006
1584	0.00066775		1584	-0.000607688
1583.9	0.000654554		1583.9	-0.000608929
1583.8	0.000635603		1583.8	-0.000610376
1583.7	0.000659246		1583.7	-0.000609911
1583.6	0.000672676		1583.6	-0.000598899
1583.5	0.000668372		1583.5	-0.000614099
1583.4	0.000656576		1583.4	-0.000617252
1583.3	0.000656835		1583.3	-0.00059135
1583.2	0.000639414		1583.2	-0.000632503
1583.1	0.000670368		1583.1	-0.000596262
1583	0.000639543		1583	-0.000604327
1582.9	0.000654061		1582.9	-0.000611514
1582.8	0.000612194		1582.8	-0.000639068
1582.7	0.000650769		1582.7	-0.000606602
1582.6	0.000662798		1582.6	-0.000583957
1582.5	0.000614087		1582.5	-0.000619837
1582.4	0.000685406		1582.4	-0.000555572
1582.3	0.000634022		1582.3	-0.000586335
1582.2	0.000600633		1582.2	-0.000623714
1582.1	0.000639051		1582.1	-0.000632296
1582	0.000595889		1582	-0.000625731
1581.9	0.000605169		1581.9	-0.000604534
1581.8	0.000658287		1581.8	-0.000590989
1581.7	0.00063607		1581.7	-0.000584733
1581.6	0.000642369		1581.6	-0.00060257
1581.5	0.000613516		1581.5	-0.000621285
1581.4	0.00059646		1581.4	-0.000611203
1581.3	0.000622797		1581.3	-0.000630745
1581.2	0.000596019		1581.2	-0.000634571
1581.1	0.000582696		1581.1	-0.000632503
1581	0.000605843		1581	-0.000608929
1580.9	0.000589409		1580.9	-0.000617717
1580.8	0.000601022		1580.8	-0.000603862
1580.7	0.00063511		1580.7	-0.000609859
1580.6	0.000586299		1580.6	-0.000626196
1580.5	0.000603329		1580.5	-0.000625679
1580.4	0.000609187		1580.4	-0.000601174
1580.3	0.000607684		1580.3	-0.000600502
1580.2	0.000597186		1580.2	-0.000633537
1580.1	0.000557709		1580.1	-0.000616528
1580	0.000607114		1580	-0.000616942
1579.9	0.000593531		1579.9	-0.000613582
1579.8	0.00059493		1579.8	-0.000631055
1579.7	0.000627619		1579.7	-0.000615081
1579.6	0.000581892		1579.6	-0.000592953
1579.5	0.000574582		1579.5	-0.000615288
1579.4	0.000567999		1579.4	-0.000646616
1579.3	0.000577019		1579.3	-0.000634674
1579.2	0.000595864		1579.2	-0.000637104
1579.1	0.00057422		1579.1	-0.000623663
1579	0.000598793		1579	-0.000590782
1578.9	0.000590057		1578.9	-0.000641601
1578.8	0.000599078		1578.8	-0.000619889
1578.7	0.000565899		1578.7	-0.000645892
1578.6	0.00056647		1578.6	-0.000654215
1578.5	0.00059239		1578.5	-0.000600915
1578.4	0.000566029		1578.4	-0.000636742
1578.3	0.000564837		1578.3	-0.000614099
1578.2	0.000539125		1578.2	-0.000657833
1578.1	0.000541924		1578.1	-0.000630228
1578	0.000563074		1578	-0.000645168
1577.9	0.000585806		1577.9	-0.000643152
1577.8	0.000577304		1577.8	-0.000618183
1577.7	0.000587076		1577.7	-0.000603138
1577.6	0.000544672		1577.6	-0.000619217
1577.5	0.000573261		1577.5	-0.00062785
1577.4	0.000571913		1577.4	-0.000621336
1577.3	0.000598922		1577.3	-0.000642584
1577.2	0.000570072		1577.2	-0.000644134
1577.1	0.000570694		1577.1	-0.0006324
1577	0.000584536		1577	-0.000640826
1576.9	0.000577097		1576.9	-0.000658505
1576.8	0.000581737		1576.8	-0.000610686
1576.7	0.000586661		1576.7	-0.000618648
1576.6	0.000568077		1576.6	-0.000651217
1576.5	0.000579896		1576.5	-0.000637983
1576.4	0.000579041		1576.4	-0.000653543
1576.3	0.000562426		1576.3	-0.000649562
1576.2	0.00056323		1576.2	-0.000626609
1576.1	0.000579637		1576.1	-0.000621181
1576	0.000611987		1576	-0.000618596
1575.9	0.000591612		1575.9	-0.00064765
1575.8	0.000591535		1575.8	-0.000628315
1575.7	0.000590809		1575.7	-0.00065132
1575.6	0.000621915		1575.6	-0.000617459
1575.5	0.000567169		1575.5	-0.000642945
1575.4	0.000628811		1575.4	-0.000618958
1575.3	0.000578963		1575.3	-0.000656386
1575.2	0.00058845		1575.2	-0.000629246
1575.1	0.000651469		1575.1	-0.000614564
1575	0.000609239		1575	-0.000611875
1574.9	0.000586584		1574.9	-0.00063974
1574.8	0.000625908		1574.8	-0.000623559
1574.7	0.000593168		1574.7	-0.000615908
1574.6	0.000575205		1574.6	-0.000671222
1574.5	0.000612661		1574.5	-0.000640206
1574.4	0.000564966		1574.4	-0.000659436
1574.3	0.000600581		1574.3	-0.000622939
1574.2	0.000609576		1574.2	-0.000614202
1574.1	0.000627696		1574.1	-0.000616528
1574	0.000627126		1574	-0.000599933
1573.9	0.000581037		1573.9	-0.000662486
1573.8	0.00061038		1573.8	-0.000653956
1573.7	0.000593634		1573.7	-0.000654835
1573.6	0.000603925		1573.6	-0.000645944
1573.5	0.000581737		1573.5	-0.000632503
1573.4	0.000590342		1573.4	-0.000651992
1573.3	0.000613179		1573.3	-0.000627333
1573.2	0.000603173		1573.2	-0.000662538
1573.1	0.000611728		1573.1	-0.000667965
1573	0.000590887		1573	-0.000652664
1572.9	0.000598041		1572.9	-0.000655456
1572.8	0.000585988		1572.8	-0.000645737
1572.7	0.000629485		1572.7	-0.000631417
1572.6	0.000580337		1572.6	-0.000675461
1572.5	0.000653854		1572.5	-0.000632916
1572.4	0.000598041		1572.4	-0.00069226
1572.3	0.0006257		1572.3	-0.000651992
1572.2	0.000668787		1572.2	-0.000633123
1572.1	0.000603925		1572.1	-0.000657937
1572	0.000631611		1572	-0.0006385
1571.9	0.000614009		1571.9	-0.000649769
1571.8	0.00062246		1571.8	-0.000666518
1571.7	0.000646854		1571.7	-0.000662951
1571.6	0.000647606		1571.6	-0.000654111
1571.5	0.000655254		1571.5	-0.000656903
1571.4	0.000657017		1571.4	-0.000640361
1571.3	0.00064828		1571.3	-0.000630021
1571.2	0.000661813		1571.2	-0.000662124
1571.1	0.00065878		1571.1	-0.000634726
1571	0.000617146		1571	-0.000669671
1570.9	0.000689035		1570.9	-0.000642739
1570.8	0.000631507		1570.8	-0.000656903
1570.7	0.000653102		1570.7	-0.000658919
1570.6	0.000655798		1570.6	-0.000643824
1570.5	0.000642162		1570.5	-0.000655197
1570.4	0.000676565		1570.4	-0.00064279
1570.3	0.000696373		1570.3	-0.000608205
1570.2	0.000653672		1570.2	-0.000679441
1570.1	0.000689865		1570.1	-0.000618545
1570	0.000639181		1570	-0.000642997
1569.9	0.000658209		1569.9	-0.000660883
1569.8	0.000688621		1569.8	-0.000624542
1569.7	0.000689295		1569.7	-0.000663675
1569.6	0.000674335		1569.6	-0.000639172
1569.5	0.00068748		1569.5	-0.000625627
1569.4	0.000659557		1569.4	-0.000663055
1569.3	0.000657483		1569.3	-0.000628109
1569.2	0.000648513		1569.2	-0.000640309
1569.1	0.000667024		1569.1	-0.000665277
1569	0.000687506		1569	-0.000657058
1568.9	0.000668709		1568.9	-0.000645272
1568.8	0.000681517		1568.8	-0.000664347
1568.7	0.00067335		1568.7	-0.000640981
1568.6	0.000655902		1568.6	-0.000641808
1568.5	0.000689606		1568.5	-0.000623663
1568.4	0.000682994		1568.4	-0.000631934
1568.3	0.000677368		1568.3	-0.000638655
1568.2	0.000655435		1568.2	-0.000641601
1568.1	0.000698136		1568.1	-0.000634312
1568	0.000687921		1568	-0.000665898
1567.9	0.000687428		1567.9	-0.000630073
1567.8	0.000693676		1567.8	-0.000600863
1567.7	0.000728757		1567.7	-0.000613995
1567.6	0.000672002		1567.6	-0.000655869
1567.5	0.000704825		1567.5	-0.000642687
1567.4	0.000666272		1567.4	-0.00066078
1567.3	0.000695076		1567.3	-0.000599984
1567.2	0.00066355		1567.2	-0.000629556
1567.1	0.000703503		1567.1	-0.000630383
1567	0.000729769		1567	-0.000584267
1566.9	0.000684654		1566.9	-0.000621078
1566.8	0.000724583		1566.8	-0.000608412
1566.7	0.000661968		1566.7	-0.000642687
1566.6	0.00068735		1566.6	-0.000623766
1566.5	0.000651417		1566.5	-0.000636328
1566.4	0.000687765		1566.4	-0.000628057
1566.3	0.00067825		1566.3	-0.000617045
1566.2	0.000694584		1566.2	-0.0006507
1566.1	0.00073021		1566.1	-0.000627126
1566	0.000707496		1566	-0.000626609
1565.9	0.000687428		1565.9	-0.000641808
1565.8	0.000712007		1565.8	-0.000631883
1565.7	0.000694195		1565.7	-0.000626041
1565.6	0.000688361		1565.6	-0.000645892
1565.5	0.000697851		1565.5	-0.000640878
1565.4	0.000694299		1565.4	-0.000628522
1565.3	0.000710737		1565.3	-0.000638034
1565.2	0.000729224		1565.2	-0.000609911
1565.1	0.000716519		1565.1	-0.000604534
1565	0.000697773		1565	-0.000643566
1564.9	0.000738948		1564.9	-0.000631727
1564.8	0.000715637		1564.8	-0.000632193
1564.7	0.000696814		1564.7	-0.000652871
1564.6	0.000704255		1564.6	-0.00062206
1564.5	0.000680376		1564.5	-0.000646047
1564.4	0.000716649		1564.4	-0.000604948
1564.3	0.00071123		1564.3	-0.000644341
1564.2	0.000691161		1564.2	-0.000653233
1564.1	0.000719786		1564.1	-0.000614254
1564	0.000696528		1564	-0.000627954
1563.9	0.000687506		1563.9	-0.000635967
1563.8	0.000731195		1563.8	-0.000595073
1563.7	0.000715352		1563.7	-0.000644238
1563.6	0.000710089		1563.6	-0.00065437
1563.5	0.000727254		1563.5	-0.000606189
1563.4	0.000689865		1563.4	-0.000632658
1563.3	0.000708014		1563.3	-0.000661297
1563.2	0.00072505		1563.2	-0.00062175
1563.1	0.000702855		1563.1	-0.000626403
1563	0.000711826		1563	-0.000643773
1562.9	0.000710944		1562.9	-0.000624386
1562.8	0.000733788		1562.8	-0.000644186
1562.7	0.000684369		1562.7	-0.000652044
1562.6	0.000723364		1562.6	-0.000629349
1562.5	0.000700495		1562.5	-0.000656489
1562.4	0.000731584		1562.4	-0.000605413
1562.3	0.000729354		1562.3	-0.000631934
1562.2	0.000722042		1562.2	-0.000622577
1562.1	0.000725905		1562.1	-0.000641033
1562	0.000753676		1562	-0.000621905
1561.9	0.000732725		1561.9	-0.000643979
1561.8	0.000704307		1561.8	-0.000655662
1561.7	0.000753495		1561.7	-0.000641653
1561.6	0.000745819		1561.6	-0.000617304
1561.5	0.000725127		1561.5	-0.000628729
1561.4	0.000780308		1561.4	-0.000611927
1561.3	0.000750409		1561.3	-0.000626661
1561.2	0.000683694		1561.2	-0.000694689
1561.1	0.000734747		1561.1	-0.000626558
1561	0.000725724		1561	-0.000647443
1560.9	0.000713822		1560.9	-0.000657472
1560.8	0.000748801		1560.8	-0.000619423
1560.7	0.000734436		1560.7	-0.000639999
1560.6	0.00073664		1560.6	-0.0006187
1560.5	0.000726139		1560.5	-0.000619889
1560.4	0.000768717		1560.4	-0.000602983
1560.3	0.000742423		1560.3	-0.00060107
1560.2	0.000751887		1560.2	-0.000611358
1560.1	0.000730028		1560.1	-0.000616994
1560	0.000713511		1560	-0.000644341
1559.9	0.000761923		1559.9	-0.000618906
1559.8	0.000729017		1559.8	-0.000646719
1559.7	0.00075365		1559.7	-0.000596624
1559.6	0.000782953		1559.6	-0.000578839
1559.5	0.000745949		1559.5	-0.000622474
1559.4	0.000727202		1559.4	-0.000648684
1559.3	0.000771673		1559.3	-0.00062144
1559.2	0.000753936		1559.2	-0.000624438
1559.1	0.000749994		1559.1	-0.000629815
1559	0.000776237		1559	-0.00058768
1558.9	0.000754558		1558.9	-0.000620974
1558.8	0.00074626		1558.8	-0.000586594
1558.7	0.000761378		1558.7	-0.000624076
1558.6	0.000782668		1558.6	-0.000626558
1558.5	0.000753261		1558.5	-0.00064124
1558.4	0.000748127		1558.4	-0.00063059
1558.3	0.000745016		1558.3	-0.000620147
1558.2	0.000760211		1558.2	-0.000619785
1558.1	0.000765449		1558.1	-0.000605827
1558	0.00077354		1558	-0.000623818
1557.9	0.000765631		1557.9	-0.000630487
1557.8	0.000762467		1557.8	-0.000608101
1557.7	0.000794001		1557.7	-0.000605051
1557.6	0.000772295		1557.6	-0.000618286
1557.5	0.000779271		1557.5	-0.000616683
1557.4	0.000728394		1557.4	-0.000653078
1557.3	0.000741178		1557.3	-0.000648063
1557.2	0.00076449		1557.2	-0.000621181
1557.1	0.000787699		1557.1	-0.00061932
1557	0.000795998		1557	-0.000589076
1556.9	0.00077105		1556.9	-0.000625524
1556.8	0.00078355		1556.8	-0.000599623
1556.7	0.000769624		1556.7	-0.000658144
1556.6	0.00073021		1556.6	-0.000638965
1556.5	0.000735707		1556.5	-0.000650441
1556.4	0.000784043		1556.4	-0.000597348
1556.3	0.000749683		1556.3	-0.000612186
1556.2	0.000787284		1556.2	-0.000591402
1556.1	0.000751135		1556.1	-0.000591919
1556	0.000760678		1556	-0.000635811
1555.9	0.000793197		1555.9	-0.0006111
1555.8	0.000743356		1555.8	-0.000633433
1555.7	0.000752898		1555.7	-0.000621129
1555.6	0.000775822		1555.6	-0.000596521
1555.5	0.000768172		1555.5	-0.000596676
1555.4	0.000746079		1555.4	-0.000605827
1555.3	0.000804374		1555.3	-0.000614099
1555.2	0.000774577		1555.2	-0.00059802
1555.1	0.000781397		1555.1	-0.000614099
1555	0.000789592		1555	-0.000596469
1554.9	0.000753495		1554.9	-0.00061963
1554.8	0.000800692		1554.8	-0.000606706
1554.7	0.000729069		1554.7	-0.000649252
1554.6	0.000765812		1554.6	-0.000629711
1554.5	0.000748024		1554.5	-0.000652095
1554.4	0.000773151		1554.4	-0.000590782
1554.3	0.000760159		1554.3	-0.000587473
1554.2	0.000752328		1554.2	-0.000650958
1554.1	0.000801262		1554.1	-0.000583543
1554	0.000765449		1554	-0.000632968
1553.9	0.000753287		1553.9	-0.000644341
1553.8	0.00076965		1553.8	-0.000609135
1553.7	0.000760496		1553.7	-0.000619734
1553.6	0.000754999		1553.6	-0.000617097
1553.5	0.000770376		1553.5	-0.000607636
1553.4	0.000767498		1553.4	-0.000621388
1553.3	0.000756192		1553.3	-0.000622319
1553.2	0.000777845		1553.2	-0.000616994
1553.1	0.00079758		1553.1	-0.000602001
1553	0.000737237		1553	-0.000648063
1552.9	0.000769754		1552.9	-0.000629866
1552.8	0.000745871		1552.8	-0.000614822
1552.7	0.000742448		1552.7	-0.000617356
1552.6	0.000767135		1552.6	-0.000601432
1552.5	0.000761222		1552.5	-0.000597555
1552.4	0.000757099		1552.4	-0.000610738
1552.3	0.000731973		1552.3	-0.000626299
1552.2	0.00074027		1552.2	-0.000619992
1552.1	0.000756036		1552.1	-0.000602725
1552	0.000757799		1552	-0.000623508
1551.9	0.000751472		1551.9	-0.000604689
1551.8	0.000769832		1551.8	-0.00061901
1551.7	0.00077424		1551.7	-0.000587835
1551.6	0.000740841		1551.6	-0.000634571
1551.5	0.000741645		1551.5	-0.000622784
1551.4	0.000745171		1551.4	-0.000619165
1551.3	0.000759044		1551.3	-0.000617356
1551.2	0.000747972		1551.2	-0.000590523
1551.1	0.000756088		1551.1	-0.000628936
1551	0.000744315		1551	-0.000645065
1550.9	0.000765527		1550.9	-0.000622422
1550.8	0.00076812		1550.8	-0.0006187
1550.7	0.00074849		1550.7	-0.0006111
1550.6	0.000755595		1550.6	-0.000619372
1550.5	0.000750694		1550.5	-0.00062237
1550.4	0.000740633		1550.4	-0.000636018
1550.3	0.00077048		1550.3	-0.00062418
1550.2	0.000760289		1550.2	-0.000625886
1550.1	0.000730728		1550.1	-0.000640568
1550	0.000794312		1550	-0.000562448
1549.9	0.000781735		1549.9	-0.000584578
1549.8	0.000764464		1549.8	-0.000636639
1549.7	0.000794001		1549.7	-0.000613426
1549.6	0.000750487		1549.6	-0.00064734
1549.5	0.000772632		1549.5	-0.00062511
1549.4	0.00078954		1549.4	-0.000594763
1549.3	0.000781008		1549.3	-0.000596882
1549.2	0.000771206		1549.2	-0.000598382
1549.1	0.0007432		1549.1	-0.000637672
1549	0.000776704		1549	-0.000604638
1548.9	0.000771854		1548.9	-0.000607326
1548.8	0.000792341		1548.8	-0.000597968
1548.7	0.000751291		1548.7	-0.000604172
1548.6	0.000775615		1548.6	-0.000589282
1548.5	0.000759718		1548.5	-0.000623146
1548.4	0.000765164		1548.4	-0.000599364
1548.3	0.000776704		1548.3	-0.000613271
1548.2	0.000738637		1548.2	-0.000647908
1548.1	0.00077048		1548.1	-0.000565137
1548	0.000775796		1548	-0.000566481
1547.9	0.000754091		1547.9	-0.000591609
1547.8	0.000764879		1547.8	-0.000599106
1547.7	0.000747946		1547.7	-0.000634157
1547.6	0.000738792		1547.6	-0.000626248
1547.5	0.000761248		1547.5	-0.00061353
1547.4	0.000805256		1547.4	-0.000614926
1547.3	0.000758992		1547.3	-0.000579511
1547.2	0.000768898		1547.2	-0.000613633
1547.1	0.000772399		1547.1	-0.000592591
1547	0.000763038		1547	-0.000601122
1546.9	0.000767679		1546.9	-0.000625937
1546.8	0.000775744		1546.8	-0.000601484
1546.7	0.000734099		1546.7	-0.00062268
1546.6	0.000757151		1546.6	-0.000592178
1546.5	0.000766409		1546.5	-0.000603965
1546.4	0.000716986		1546.4	-0.000624128
1546.3	0.000749502		1546.3	-0.000643514
1546.2	0.000766538		1546.2	-0.000619785
1546.1	0.00074779		1546.1	-0.000619113
1546	0.000786714		1546	-0.00058101
1545.9	0.000737366		1545.9	-0.000628419
1545.8	0.000734669		1545.8	-0.000634519
1545.7	0.000734799		1545.7	-0.000586697
1545.6	0.000766331		1545.6	-0.000609704
1545.5	0.000782876		1545.5	-0.000567205
1545.4	0.000739311		1545.4	-0.000585353
1545.3	0.00073537		1545.3	-0.000628109
1545.2	0.000748801		1545.2	-0.000601794
1545.1	0.000750876		1545.1	-0.000606085
1545	0.000770584		1545	-0.000602414
1544.9	0.000778493		1544.9	-0.000584474
1544.8	0.000751991		1544.8	-0.000603448
1544.7	0.000774551		1544.7	-0.000562397
1544.6	0.000746442		1544.6	-0.000597968
1544.5	0.000755699		1544.5	-0.000611358
1544.4	0.00076812		1544.4	-0.00057827
1544.3	0.000780775		1544.3	-0.000597244
1544.2	0.00076073		1544.2	-0.000590316
1544.1	0.000760989		1544.1	-0.000575891
1544	0.000745067		1544	-0.000638862
1543.9	0.000748361		1543.9	-0.000572479
1543.8	0.000751394		1543.8	-0.000583595
1543.7	0.000741489		1543.7	-0.000600502
1543.6	0.000743641		1543.6	-0.000586697
1543.5	0.000749398		1543.5	-0.000613426
1543.4	0.000733736		1543.4	-0.000612858
1543.3	0.000723961		1543.3	-0.000598485
1543.2	0.000755829		1543.2	-0.000595952
1543.1	0.000740633		1543.1	-0.000594608
1543	0.000744704		1543	-0.000567929
1542.9	0.000769391		1542.9	-0.000594556
1542.8	0.000768665		1542.8	-0.000577494
1542.7	0.00073581		1542.7	-0.000566119
1542.6	0.000719579		1542.6	-0.000595952
1542.5	0.000708118		1542.5	-0.000608463
1542.4	0.000701869		1542.4	-0.000580907
1542.3	0.000773592		1542.3	-0.000572841
1542.2	0.000732543		1542.2	-0.000599519
1542.1	0.000723831		1542.1	-0.000612289
1542	0.000774837		1542	-0.00055521
1541.9	0.000749061		1541.9	-0.000576098
1541.8	0.000788192		1541.8	-0.000550711
1541.7	0.000756477		1541.7	-0.000569635
1541.6	0.000708014		1541.6	-0.000599416
1541.5	0.000698162		1541.5	-0.000587938
1541.4	0.000729302		1541.4	-0.000604327
1541.3	0.000753625		1541.3	-0.000569532
1541.2	0.000730521		1541.2	-0.000588042
1541.1	0.00076143		1541.1	-0.000545489
1541	0.000736277		1541	-0.000568446
1540.9	0.000748231		1540.9	-0.000563948
1540.8	0.00073817		1540.8	-0.000599209
1540.7	0.000723001		1540.7	-0.000605465
1540.6	0.000743252		1540.6	-0.000581269
1540.5	0.000740244		1540.5	-0.00057796
1540.4	0.000746753		1540.4	-0.000588403
1540.3	0.000757903		1540.3	-0.000556244
1540.2	0.000720719		1540.2	-0.000573927
1540.1	0.000736251		1540.1	-0.000584733
1540	0.000773981		1540	-0.000579873
1539.9	0.000746571		1539.9	-0.000567981
1539.8	0.000719501		1539.8	-0.000612806
1539.7	0.00074792		1539.7	-0.000586749
1539.6	0.000742423		1539.6	-0.000559346
1539.5	0.000737755		1539.5	-0.000580493
1539.4	0.000757307		1539.4	-0.000551642
1539.3	0.000750279		1539.3	-0.000560432
1539.2	0.000724609		1539.2	-0.00059378
1539.1	0.000772684		1539.1	-0.00053856
1539	0.000749839		1539	-0.000569635
1538.9	0.000744678		1538.9	-0.000584061
1538.8	0.000722664		1538.8	-0.000591144
1538.7	0.000748957		1538.7	-0.000587628
1538.6	0.000758085		1538.6	-0.000574082
1538.5	0.000766927		1538.5	-0.000570411
1538.4	0.000756529		1538.4	-0.000567464
1538.3	0.000764931		1538.3	-0.000543369
1538.2	0.000735681		1538.2	-0.000582199
1538.1	0.000764568		1538.1	-0.000569945
1538	0.000740685		1538	-0.000563689
1537.9	0.000759511		1537.9	-0.000578166
1537.8	0.000770298		1537.8	-0.000553193
1537.7	0.00074919		1537.7	-0.000557485
1537.6	0.000799032		1537.6	-0.000518394
1537.5	0.000783965		1537.5	-0.000540422
1537.4	0.000755232		1537.4	-0.000562293
1537.3	0.000765709		1537.3	-0.000550298
1537.2	0.000788685		1537.2	-0.00057553
1537.1	0.000772321		1537.1	-0.000548384
1537	0.000788218		1537	-0.000546109
1536.9	0.00080287		1536.9	-0.000553969
1536.8	0.000790318		1536.8	-0.000536699
1536.7	0.000810547		1536.7	-0.000545851
1536.6	0.00080855		1536.6	-0.000543369
1536.5	0.000781916		1536.5	-0.00055733
1536.4	0.000771777		1536.4	-0.000573461
1536.3	0.00076882		1536.3	-0.00055552
1536.2	0.000786221		1536.2	-0.000549677
1536.1	0.000778208		1536.1	-0.000570824
1536	0.000772658		1536	-0.000548798
1535.9	0.000772943		1535.9	-0.000584009
1535.8	0.000760859		1535.8	-0.000573616
1535.7	0.00079649		1535.7	-0.000525168
1535.6	0.000752406		1535.6	-0.000571341
1535.5	0.000757203		1535.5	-0.000548229
1535.4	0.000813996		1535.4	-0.000546368
1535.3	0.000775226		1535.3	-0.000558415
1535.2	0.000763167		1535.2	-0.000557847
1535.1	0.000776833		1535.1	-0.000544351
1535	0.000788814		1535	-0.000545954
1534.9	0.000759355		1534.9	-0.000551487
1534.8	0.000780023		1534.8	-0.000512964
1534.7	0.000797683		1534.7	-0.000539077
1534.6	0.000782124		1534.6	-0.000548488
1534.5	0.000767887		1534.5	-0.000567102
1534.4	0.000807694		1534.4	-0.00052677
1534.3	0.000806164		1534.3	-0.000530183
1534.2	0.000809431		1534.2	-0.000507844
1534.1	0.000823307		1534.1	-0.000524185
1534	0.000818197		1534	-0.000527908
1533.9	0.000813477		1533.9	-0.000511878
1533.8	0.000773281		1533.8	-0.000591454
1533.7	0.000828909		1533.7	-0.000537164
1533.6	0.000758396		1533.6	-0.000578321
1533.5	0.000809665		1533.5	-0.000526409
1533.4	0.000803259		1533.4	-0.000516222
1533.3	0.000793897		1533.3	-0.000559243
1533.2	0.00079745		1533.2	-0.000519117
1533.1	0.000811117		1533.1	-0.000533699
1533	0.000786506		1533	-0.000553917
1532.9	0.000808887		1532.9	-0.000521082
1532.8	0.000791382		1532.8	-0.00057129
1532.7	0.000797839		1532.7	-0.000552056
1532.6	0.000795894		1532.6	-0.000543989
1532.5	0.000803726		1532.5	-0.000551538
1532.4	0.000814981		1532.4	-0.000524806
1532.3	0.000812362		1532.3	-0.000513378
1532.2	0.000839127		1532.2	-0.000540732
1532.1	0.000810728		1532.1	-0.000519376
1532	0.000835289		1532	-0.000515653
1531.9	0.000795531		1531.9	-0.000542283
1531.8	0.000786584		1531.8	-0.000543524
1531.7	0.000791797		1531.7	-0.000552004
1531.6	0.000798565		1531.6	-0.000534527
1531.5	0.000835626		1531.5	-0.00049714
1531.4	0.000792341		1531.4	-0.000558932
1531.3	0.000808835		1531.3	-0.000523875
1531.2	0.000777663		1531.2	-0.000539129
1531.1	0.000821102		1531.1	-0.000555468
1531	0.000823488		1531	-0.000500346
1530.9	0.000814904		1530.9	-0.000525168
1530.8	0.000808913		1530.8	-0.000561569
1530.7	0.000816823		1530.7	-0.000506965
1530.6	0.000816123		1530.6	-0.000516687
1530.5	0.000801522		1530.5	-0.00052372
1530.4	0.000811506		1530.4	-0.000521393
1530.3	0.00078438		1530.3	-0.000569584
1530.2	0.000824603		1530.2	-0.000545385
1530.1	0.000801496		1530.1	-0.000534837
1530	0.000799188		1530	-0.000525891
1529.9	0.000827041		1529.9	-0.000505724
1529.8	0.000797217		1529.8	-0.000515601
1529.7	0.000824655		1529.7	-0.00051829
1529.6	0.00082354		1529.6	-0.000522065
1529.5	0.000811895		1529.5	-0.000544093
1529.4	0.000818535		1529.4	-0.000528167
1529.3	0.000803544		1529.3	-0.000563379
1529.2	0.000804711		1529.2	-0.000546058
1529.1	0.000842992		1529.1	-0.000513533
1529	0.000803467		1529	-0.00054885
1528.9	0.000819053		1528.9	-0.000520979
1528.8	0.000816745		1528.8	-0.00053189
1528.7	0.000802196		1528.7	-0.000537371
1528.6	0.000818171		1528.6	-0.000539698
1528.5	0.000808965		1528.5	-0.000523926
1528.4	0.000776367		1528.4	-0.00056219
1528.3	0.00082131		1528.3	-0.000549832
1528.2	0.00083949		1528.2	-0.000500863
1528.1	0.000812881		1528.1	-0.000508568
1528	0.0008162		1528	-0.000525219
1527.9	0.000820946		1527.9	-0.000514722
1527.8	0.000799188		1527.8	-0.00053794
1527.7	0.00081467		1527.7	-0.000549108
1527.6	0.000813555		1527.6	-0.000529149
1527.5	0.000802533		1527.5	-0.000563689
1527.4	0.000820635		1527.4	-0.000523978
1527.3	0.000796387		1527.3	-0.00053008
1527.2	0.000819053		1527.2	-0.000504276
1527.1	0.000802455		1527.1	-0.000525788
1527	0.000796127		1527	-0.00056643
1526.9	0.00079356		1526.9	-0.000542903
1526.8	0.000808368		1526.8	-0.000546781
1526.7	0.00080453		1526.7	-0.000542852
1526.6	0.000793223		1526.6	-0.00053494
1526.5	0.000790655		1526.5	-0.000560794
1526.4	0.00080217		1526.4	-0.000554331
1526.3	0.000802559		1526.3	-0.000520876
1526.2	0.000762467		1526.2	-0.000566326
1526.1	0.00082035		1526.1	-0.000553555
1526	0.000783835		1526	-0.00055552
1525.9	0.000829064		1525.9	-0.000529097
1525.8	0.000811714		1525.8	-0.000525426
1525.7	0.0007919		1525.7	-0.000550246
1525.6	0.000820454		1525.6	-0.000539646
1525.5	0.000815111		1525.5	-0.000539129
1525.4	0.000822062		1525.4	-0.000544455
1525.3	0.00082743		1525.3	-0.000490417
1525.2	0.000790137		1525.2	-0.000540783
1525.1	0.000805515		1525.1	-0.000594866
1525	0.000805308		1525	-0.000545075
1524.9	0.000784432		1524.9	-0.0005519
1524.8	0.000806553		1524.8	-0.000542335
1524.7	0.000818898		1524.7	-0.000521548
1524.6	0.000812959		1524.6	-0.00051286
1524.5	0.000802922		1524.5	-0.000523823
1524.4	0.000831684		1524.4	-0.000506965
1524.3	0.000806864		1524.3	-0.000532924
1524.2	0.000783861		1524.2	-0.000547247
1524.1	0.000789177		1524.1	-0.000553038
1524	0.000812777		1524	-0.0005216
1523.9	0.000806138		1523.9	-0.000525995
1523.8	0.00083407		1523.8	-0.00050438
1523.7	0.000787077		1523.7	-0.00052072
1523.6	0.000800744		1523.6	-0.000562086
1523.5	0.00080938		1523.5	-0.000528167
1523.4	0.000766824		1523.4	-0.000557588
1523.3	0.000796257		1523.3	-0.000544661
1523.2	0.000771336		1523.2	-0.000533389
1523.1	0.000817082		1523.1	-0.000506035
1523	0.000834096		1523	-0.000487935
1522.9	0.000798539		1522.9	-0.000536492
1522.8	0.000795687		1522.8	-0.000520669
1522.7	0.000777015		1522.7	-0.000527236
1522.6	0.000807435		1522.6	-0.000520514
1522.5	0.00079745		1522.5	-0.000523565
1522.4	0.000795453		1522.4	-0.000521238
1522.3	0.000797372		1522.3	-0.000532976
1522.2	0.000805308		1522.2	-0.000513843
1522.1	0.000791356		1522.1	-0.000521806
1522	0.000809769		1522	-0.000500553
1521.9	0.000767835		1521.9	-0.000535561
1521.8	0.000807383		1521.8	-0.000520514
1521.7	0.000802481		1521.7	-0.00053582
1521.6	0.000778675		1521.6	-0.000534113
1521.5	0.000795427		1521.5	-0.000533906
1521.4	0.000786377		1521.4	-0.0005186
1521.3	0.000780957		1521.3	-0.000520876
1521.2	0.000786428		1521.2	-0.000511154
1521.1	0.000792134		1521.1	-0.000511309
1521	0.000764568		1521	-0.000528632
1520.9	0.000794312		1520.9	-0.000528425
1520.8	0.000761845		1520.8	-0.00054249
1520.7	0.000791693		1520.7	-0.000531269
1520.6	0.000792938		1520.6	-0.000492848
1520.5	0.000769806		1520.5	-0.000505621
1520.4	0.000788581		1520.4	-0.000496933
1520.3	0.000823229		1520.3	-0.000486591
1520.2	0.000805619		1520.2	-0.000486849
1520.1	0.000769106		1520.1	-0.000517204
1520	0.000792549		1520	-0.000519686
1519.9	0.000776989		1519.9	-0.000503966
1519.8	0.000788321		1519.8	-0.000523358
1519.7	0.000792367		1519.7	-0.000455199
1519.6	0.00084115		1519.6	-0.000469008
1519.5	0.000766253		1519.5	-0.000496209
1519.4	0.000819961		1519.4	-0.00048235
1519.3	0.000786636		1519.3	-0.000515136
1519.2	0.000747453		1519.2	-0.000522427
1519.1	0.000757359		1519.1	-0.000512654
1519	0.000772503		1519	-0.000520617
1518.9	0.000766227		1518.9	-0.000523099
1518.8	0.000785624		1518.8	-0.000478265
1518.7	0.000809017		1518.7	-0.00046606
1518.6	0.000775122		1518.6	-0.000501277
1518.5	0.000817653		1518.5	-0.000480799
1518.4	0.000794182		1518.4	-0.000506035
1518.3	0.000779453		1518.3	-0.000499933
1518.2	0.000774811		1518.2	-0.000484212
1518.1	0.000767965		1518.1	-0.000512395
1518	0.000794442		1518	-0.00047692
1517.9	0.000772347		1517.9	-0.000500191
1517.8	0.000809665		1517.8	-0.000470662
1517.7	0.000805204		1517.7	-0.000495951
1517.6	0.000796828		1517.6	-0.000456906
1517.5	0.000775511		1517.5	-0.000511516
1517.4	0.000789437		1517.4	-0.000495744
1517.3	0.000781008		1517.3	-0.000501174
1517.2	0.000784017		1517.2	-0.000472834
1517.1	0.000752432		1517.1	-0.000516997
1517	0.000789592		1517	-0.000481264
1516.9	0.000818016		1516.9	-0.000452406
1516.8	0.000748438		1516.8	-0.000499622
1516.7	0.000770065		1516.7	-0.000474748
1516.6	0.000767446		1516.6	-0.000490004
1516.5	0.000765242		1516.5	-0.000501846
1516.4	0.000767524		1516.4	-0.000494813
1516.3	0.000798124		1516.3	-0.000447855
1516.2	0.000800718		1516.2	-0.000448734
1516.1	0.000814826		1516.1	-0.0004447
1516	0.000795946		1516	-0.00046818
1515.9	0.00075684		1515.9	-0.00049564
1515.8	0.000783576		1515.8	-0.000465956
1515.7	0.000747686		1515.7	-0.000502363
1515.6	0.000783291		1515.6	-0.000469576
1515.5	0.000761585		1515.5	-0.000446717
1515.4	0.000792419		1515.4	-0.000459698
1515.3	0.000790941		1515.3	-0.000461819
1515.2	0.000779686		1515.2	-0.000477696
1515.1	0.00080689		1515.1	-0.000452561
1515	0.000761871		1515	-0.000492176
1514.9	0.000758629		1514.9	-0.000475731
1514.8	0.000752769		1514.8	-0.000475265
1514.7	0.000776107		1514.7	-0.000478471
1514.6	0.000784665		1514.6	-0.000472214
1514.5	0.000778337		1514.5	-0.000463474
1514.4	0.000781034		1514.4	-0.000429443
1514.3	0.000784172		1514.3	-0.000436322
1514.2	0.000758085		1514.2	-0.0004899
1514.1	0.000753547		1514.1	-0.00046787
1514	0.00074766		1514	-0.000487056
1513.9	0.000754039		1513.9	-0.000496261
1513.8	0.00076449		1513.8	-0.000475369
1513.7	0.000781372		1513.7	-0.000450596
1513.6	0.000743849		1513.6	-0.000475162
1513.5	0.000737911		1513.5	-0.000448476
1513.4	0.00075767		1513.4	-0.000467197
1513.3	0.000744341		1513.3	-0.000453958
1513.2	0.000759096		1513.2	-0.000447959
1513.1	0.000746468		1513.1	-0.000475213
1513	0.000757851		1513	-0.000474489
1512.9	0.000758188		1512.9	-0.000459595
1512.8	0.000739441		1512.8	-0.000484574
1512.7	0.000813477		1512.7	-0.000416564
1512.6	0.00076812		1512.6	-0.000445269
1512.5	0.000741411		1512.5	-0.00046968
1512.4	0.000727539		1512.4	-0.000482815
1512.3	0.00072785		1512.3	-0.000484936
1512.2	0.000753158		1512.2	-0.000464094
1512.1	0.00075461		1512.1	-0.000452251
1512	0.000729587		1512	-0.000463164
1511.9	0.0007752		1511.9	-0.00045763
1511.8	0.000757073		1511.8	-0.00043777
1511.7	0.000755206		1511.7	-0.000452924
1511.6	0.000737029		1511.6	-0.000434201
1511.5	0.000716		1511.5	-0.000484315
1511.4	0.000746131		1511.4	-0.000474076
1511.3	0.000742682		1511.3	-0.000475627
1511.2	0.000773021		1511.2	-0.000445321
1511.1	0.000706122		1511.1	-0.000480023
1511	0.000729847		1511	-0.000477179
1510.9	0.00071989		1510.9	-0.000441442
1510.8	0.000714159		1510.8	-0.000483798
1510.7	0.000726191		1510.7	-0.000457578
1510.6	0.000718593		1510.6	-0.000474696
1510.5	0.000758344		1510.5	-0.000483074
1510.4	0.000720305		1510.4	-0.000455975
1510.3	0.00074053		1510.3	-0.000467301
1510.2	0.000717582		1510.2	-0.000458457
1510.1	0.000744678		1510.1	-0.000436477
1510	0.00073288		1510	-0.000459698
1509.9	0.000759692		1509.9	-0.000463008
1509.8	0.000687869		1509.8	-0.000502828
1509.7	0.000731221		1509.7	-0.000457578
1509.6	0.000707185		1509.6	-0.00048597
1509.5	0.000716312		1509.5	-0.000494865
1509.4	0.000761456		1509.4	-0.000416978
1509.3	0.00070231		1509.3	-0.00043927
1509.2	0.000722016		1509.2	-0.00044108
1509.1	0.000741956		1509.1	-0.00047118
1509	0.000701792		1509	-0.000483643
1508.9	0.000739855		1508.9	-0.000437149
1508.8	0.000728939		1508.8	-0.000438235
1508.7	0.000735733		1508.7	-0.000458147
1508.6	0.0007627		1508.6	-0.000439735
1508.5	0.000744575		1508.5	-0.000458923
1508.4	0.00073065		1508.4	-0.000457526
1508.3	0.000739804		1508.3	-0.000452251
1508.2	0.00072256		1508.2	-0.000438287
1508.1	0.000741308		1508.1	-0.000442114
1508	0.000725516		1508	-0.000428512
1507.9	0.000712267		1507.9	-0.000450441
1507.8	0.000697643		1507.8	-0.000450751
1507.7	0.000741593		1507.7	-0.000458768
1507.6	0.000712111		1507.6	-0.000447183
1507.5	0.000746468		1507.5	-0.00043327
1507.4	0.00073218		1507.4	-0.000414133
1507.3	0.000746468		1507.3	-0.000441183
1507.2	0.000739129		1507.2	-0.000456337
1507.1	0.000721394		1507.1	-0.000439735
1507	0.000757047		1507	-0.000457475
1506.9	0.000751654		1506.9	-0.000422926
1506.8	0.000730806		1506.8	-0.000433891
1506.7	0.000736925		1506.7	-0.000444804
1506.6	0.000743875		1506.6	-0.000430581
1506.5	0.000705759		1506.5	-0.000457216
1506.4	0.000737625		1506.4	-0.000460474
1506.3	0.000714004		1506.3	-0.000469576
1506.2	0.000743486		1506.2	-0.000423754
1506.1	0.000771725		1506.1	-0.000399185
1506	0.000711178		1506	-0.000415219
1505.9	0.000753676		1505.9	-0.000391995
1505.8	0.000728446		1505.8	-0.00046275
1505.7	0.000731117		1505.7	-0.000463629
1505.6	0.000768924		1505.6	-0.000446097
1505.5	0.000749631		1505.5	-0.000422823
1505.4	0.000709596		1505.4	-0.000430736
1505.3	0.000770921		1505.3	-0.00039153
1505.2	0.000760989		1505.2	-0.000426288
1505.1	0.000740478		1505.1	-0.000436942
1505	0.000783291		1505	-0.000404668
1504.9	0.000753158		1504.9	-0.000436011
1504.8	0.000752043		1504.8	-0.000420081
1504.7	0.00072129		1504.7	-0.000440201
1504.6	0.000753858		1504.6	-0.000407047
1504.5	0.000748853		1504.5	-0.00039634
1504.4	0.000769858		1504.4	-0.000399496
1504.3	0.000771465		1504.3	-0.000397633
1504.2	0.000742552		1504.2	-0.000408185
1504.1	0.000768094		1504.1	-0.000395047
1504	0.000764905		1504	-0.000379426
1503.9	0.000718619		1503.9	-0.000423909
1503.8	0.000771673		1503.8	-0.000411754
1503.7	0.0007606		1503.7	-0.000397013
1503.6	0.000766927		1503.6	-0.000421167
1503.5	0.000803959		1503.5	-0.000375753
1503.4	0.000761145		1503.4	-0.000392306
1503.3	0.000755673		1503.3	-0.000385323
1503.2	0.000732569		1503.2	-0.000410978
1503.1	0.000770402		1503.1	-0.000389357
1503	0.000758266		1503	-0.000405547
1502.9	0.000769469		1502.9	-0.000410254
1502.8	0.000753573		1502.8	-0.000394633
1502.7	0.000736536		1502.7	-0.000410409
1502.6	0.000749942		1502.6	-0.000373374
1502.5	0.000721342		1502.5	-0.000414185
1502.4	0.000769235		1502.4	-0.000392668
1502.3	0.000728213		1502.3	-0.000394995
1502.2	0.0007418		1502.2	-0.000417185
1502.1	0.000739155		1502.1	-0.000400892
1502	0.000754973		1502	-0.000393599
1501.9	0.000780231		1501.9	-0.000390806
1501.8	0.000754039		1501.8	-0.000365977
1501.7	0.000763867		1501.7	-0.000359304
1501.6	0.000770117		1501.6	-0.000412064
1501.5	0.000711878		1501.5	-0.000418271
1501.4	0.000729224		1501.4	-0.000413978
1501.3	0.000704748		1501.3	-0.000432339
1501.2	0.000753988		1501.2	-0.000368098
1501.1	0.000746182		1501.1	-0.000388271
1501	0.000765086		1501	-0.000389771
1500.9	0.000750513		1500.9	-0.000402133
1500.8	0.000742656		1500.8	-0.000378961
1500.7	0.000745716		1500.7	-0.000399909
1500.6	0.000726139		1500.6	-0.000411651
1500.5	0.000733684		1500.5	-0.000402082
1500.4	0.000759744		1500.4	-0.00038853
1500.3	0.000746883		1500.3	-0.000387857
1500.2	0.000765423		1500.2	-0.000401409
1500.1	0.000761248		1500.1	-0.000405961
[truncated: 12,501 more rows]

## Sheet: Cm solid state UV-vis -180
CmCpwhatever_neg180deg
Absorbance
SciMode:IT1=76.74ms:NS1=50:IT2=755.16ms:NS2=45:Obj=10X UV:(4/21/2021 11:57:55 AM)
320.28	0.3054
321.07	0.3737
321.86	6
322.65	0.3646
323.44	0.3481
324.23	0.4366
325.02	0.344
325.81	0.3714
326.6	0.375
327.39	0.4771
328.18	0.3205
328.97	0.4807
329.76	0.4244
330.55	0.4331
331.34	0.482
332.13	0.4818
332.91	0.5344
333.7	0.5707
334.49	0.5545
335.28	0.6
336.07	0.586
336.86	0.6872
337.65	0.6283
338.44	0.701
339.22	0.7477
340.01	0.7156
340.8	0.6863
341.59	0.6795
342.38	0.727
343.17	0.7385
343.95	0.7254
344.74	0.7679
345.53	0.7715
346.32	0.7783
347.11	0.7282
347.89	0.8474
348.68	0.7778
349.47	0.8164
350.26	0.8328
351.04	0.8767
351.83	0.6888
352.62	0.7985
353.41	0.7976
354.19	0.8314
354.98	0.8523
355.77	0.9157
356.56	0.8926
357.34	0.9079
358.13	1.088
358.92	0.8871
359.7	0.9152
360.49	0.918
361.28	0.9251
362.06	0.9741
362.85	0.9083
363.64	0.9312
364.42	0.9251
365.21	0.9207
366	0.8704
366.78	0.9528
367.57	0.9815
368.35	0.9591
369.14	0.973
369.93	0.9557
370.71	0.9493
371.5	0.9661
372.28	0.9916
373.07	0.9878
373.86	1.0054
374.64	0.9877
375.43	0.8954
376.21	0.9733
377	0.9874
377.78	1.0054
378.57	0.9923
379.35	0.9979
380.14	1.0176
380.92	1.0113
381.71	0.9603
382.49	1.0289
383.28	1.0138
384.06	1.028
384.85	1.0224
385.63	1.0239
386.42	1.0269
387.2	1.0277
387.99	1.0318
388.77	1.0246
389.56	1.0247
390.34	1.0303
391.12	1.0299
391.91	1.0362
392.69	1.0262
393.48	1.0349
394.26	1.0315
395.04	1.0298
395.83	1.035
396.61	1.0439
397.4	1.0316
398.18	1.0384
398.96	1.0263
399.75	1.0422
400.53	1.0215
401.31	1.0216
402.1	1.0331
402.88	1.0223
403.66	1.021
404.45	1.0219
405.23	1.0147
406.01	1.0186
406.8	1.0208
407.58	1.0173
408.36	1.0181
409.14	1.0226
409.93	1.0261
410.71	1.0385
411.49	1.0262
412.27	1.0204
413.06	1.0189
413.84	1.0136
414.62	1.0135
415.4	1.0121
416.19	1.0155
416.97	1.0134
417.75	1.01
418.53	1.0006
419.31	1.0014
420.09	1.0021
420.88	0.9983
421.66	0.9981
422.44	0.9887
423.22	0.9893
424	0.9908
424.78	0.993
425.57	0.9902
426.35	0.9864
427.13	0.9828
427.91	0.9853
428.69	0.9891
429.47	0.9883
430.25	0.9868
431.03	0.9817
431.81	0.9777
432.59	0.9732
433.38	0.9724
434.16	0.9727
434.94	0.9628
435.72	0.9515
436.5	0.9564
437.28	0.9484
438.06	0.9454
438.84	0.9731
439.62	0.955
440.4	0.9515
441.18	0.9429
441.96	0.938
442.74	0.9319
443.52	0.9299
444.3	0.931
445.08	0.9203
445.86	0.9161
446.64	0.9128
447.42	0.9077
448.19	0.9076
448.97	0.9047
449.75	0.9003
450.53	0.8999
451.31	0.9035
452.09	0.9032
452.87	0.8928
453.65	0.88
454.43	0.872
455.21	0.8634
455.98	0.8593
456.76	0.8559
457.54	0.8548
458.32	0.8526
459.1	0.8559
459.88	0.8597
460.66	0.8571
461.43	0.8473
462.21	0.8403
462.99	0.8325
463.77	0.8279
464.55	0.8187
465.32	0.8092
466.1	0.8056
466.88	0.8042
467.66	0.8039
468.43	0.7962
469.21	0.7817
469.99	0.7703
470.77	0.7623
471.54	0.7558
472.32	0.7509
473.1	0.7475
473.88	0.7416
474.65	0.7357
475.43	0.7274
476.21	0.7214
476.98	0.7178
477.76	0.713
478.54	0.7136
479.31	0.7146
480.09	0.7163
480.87	0.7129
481.64	0.7045
482.42	0.6963
483.2	0.6888
483.97	0.6886
484.75	0.6795
485.52	0.6704
486.3	0.66
487.08	0.6536
487.85	0.6429
488.63	0.6379
489.4	0.6336
490.18	0.6279
490.96	0.6235
491.73	0.6185
492.51	0.614
493.28	0.6106
494.06	0.6036
494.83	0.6016
495.61	0.595
496.38	0.5931
497.16	0.588
497.93	0.5846
498.71	0.5798
499.48	0.5784
500.26	0.5716
501.03	0.5677
501.81	0.5628
502.58	0.5584
503.36	0.5547
504.13	0.5533
504.9	0.5472
505.68	0.5433
506.45	0.5385
507.23	0.5346
508	0.5304
508.78	0.5263
509.55	0.515
510.32	0.5162
511.1	0.5109
511.87	0.5082
512.64	0.5016
513.42	0.496
514.19	0.4911
514.97	0.4852
515.74	0.4812
516.51	0.4768
517.29	0.4731
518.06	0.4663
518.83	0.463
519.6	0.4587
520.38	0.4539
521.15	0.4507
521.92	0.4455
522.7	0.4429
523.47	0.4393
524.24	0.4347
525.01	0.4301
525.79	0.423
526.56	0.4179
527.33	0.413
528.1	0.4059
528.88	0.4018
529.65	0.3983
530.42	0.3921
531.19	0.3859
531.96	0.3779
532.74	0.3694
533.51	0.3638
534.28	0.3568
535.05	0.3515
535.82	0.3452
536.59	0.3399
537.36	0.3343
538.14	0.328
538.91	0.3223
539.68	0.3171
540.45	0.3127
541.22	0.3073
541.99	0.3007
542.76	0.2944
543.53	0.2893
544.3	0.2825
545.07	0.2785
545.85	0.273
546.62	0.2672
547.39	0.2632
548.16	0.2573
548.93	0.2516
549.7	0.2461
550.47	0.2416
551.24	0.2363
552.01	0.2317
552.78	0.2269
553.55	0.223
554.32	0.2184
555.09	0.2145
555.86	0.21
556.63	0.2053
557.4	0.2017
558.17	0.1965
558.94	0.1926
559.7	0.1893
560.47	0.1855
561.24	0.1806
562.01	0.1767
562.78	0.1735
563.55	0.1691
564.32	0.1651
565.09	0.161
565.86	0.1588
566.63	0.1572
567.39	0.1535
568.16	0.1498
568.93	0.1477
569.7	0.144
570.47	0.1423
571.24	0.1386
572	0.136
572.77	0.1327
573.54	0.1305
574.31	0.1296
575.08	0.1288
575.84	0.1263
576.61	0.1244
577.38	0.1217
578.15	0.1195
578.91	0.1178
579.68	0.1158
580.45	0.1149
581.22	0.1144
581.98	0.1161
582.75	0.1167
583.52	0.115
584.29	0.1149
585.05	0.1146
585.82	0.1222
586.59	0.1367
587.35	0.1424
588.12	0.1344
588.89	0.126
589.65	0.1219
590.42	0.115
591.19	0.1114
591.95	0.1071
592.72	0.1028
593.48	0.102
594.25	0.1001
595.02	0.0991
595.78	0.0991
596.55	0.0986
597.31	0.097
598.08	0.0956
598.84	0.0945
599.61	0.0939
600.38	0.0943
601.14	0.0939
601.91	0.092
602.67	0.0924
603.44	0.0925
604.2	0.093
604.97	0.0927
605.73	0.0926
606.5	0.0901
607.26	0.0892
608.03	0.0879
608.79	0.088
609.56	0.088
610.32	0.0864
611.08	0.0859
611.85	0.0857
612.61	0.087
613.38	0.0868
614.14	0.0879
614.91	0.0883
615.67	0.0872
616.43	0.0862
617.2	0.0877
617.96	0.0862
618.73	0.085
619.49	0.089
620.25	0.0915
621.02	0.0941
621.78	0.0964
622.54	0.0963
623.31	0.096
624.07	0.0952
624.83	0.097
625.6	0.0988
626.36	0.0987
627.12	0.0995
627.88	0.1013
628.65	0.105
629.41	0.113
630.17	0.1233
630.93	0.1334
631.7	0.1364
632.46	0.1306
633.22	0.1231
633.98	0.1183
634.75	0.1157
635.51	0.1142
636.27	0.112
637.03	0.1127
637.79	0.1148
638.56	0.1157
639.32	0.1214
640.08	0.1318
640.84	0.1429
641.6	0.1491
642.36	0.1422
643.13	0.1325
643.89	0.125
644.65	0.1172
645.41	0.1096
646.17	0.1031
646.93	0.1013
647.69	0.0998
648.45	0.097
649.21	0.0978
649.97	0.0962
650.73	0.0931
651.5	0.0901
652.26	0.0891
653.02	0.0894
653.78	0.0912
654.54	0.0911
655.3	0.0917
656.06	0.091
656.82	0.0903
657.58	0.0893
658.34	0.0878
659.1	0.0874
659.86	0.0869
660.62	0.0859
661.37	0.0853
662.13	0.0866
662.89	0.0873
663.65	0.0881
664.41	0.0895
665.17	0.0893
665.93	0.0898
666.69	0.0897
667.45	0.0909
668.21	0.0902
668.97	0.0891
669.72	0.0905
670.48	0.0908
671.24	0.0885
672	0.0889
672.76	0.0898
673.52	0.0902
674.28	0.089
675.03	0.0902
675.79	0.0904
676.55	0.0921
677.31	0.0934
678.07	0.0916
678.82	0.0907
679.58	0.0901
680.34	0.0885
681.1	0.0895
681.85	0.0886
682.61	0.0892
683.37	0.0908
684.13	0.0924
684.88	0.0929
685.64	0.0938
686.4	0.0929
687.15	0.092
687.91	0.093
688.67	0.0918
689.42	0.0901
690.18	0.0899
690.94	0.0888
691.69	0.09
692.45	0.0926
693.21	0.0918
693.96	0.0894
694.72	0.0902
695.48	0.0908
696.23	0.0891
696.99	0.0913
697.74	0.0944
698.5	0.0934
699.25	0.0901
700.01	0.0866
700.77	0.0858
701.52	0.0871
702.28	0.0881
703.03	0.089
703.79	0.0883
704.54	0.0896
705.3	0.0914
706.05	0.0915
706.81	0.0897
707.56	0.09
708.32	0.0913
709.07	0.0919
709.83	0.0914
710.58	0.0926
711.34	0.0939
712.09	0.0936
712.84	0.0936
713.6	0.0926
714.35	0.0937
715.11	0.096
715.86	0.0979
716.61	0.0984
717.37	0.0973
718.12	0.0972
718.88	0.0957
719.63	0.0945
720.38	0.0921
721.14	0.0918
721.89	0.0933
722.64	0.0953
723.4	0.0957
724.15	0.0964
724.9	0.0938
725.66	0.0946
726.41	0.0938
727.16	0.094
727.91	0.0935
728.67	0.092
729.42	0.0917
730.17	0.0916
730.92	0.0968
731.68	0.0975
732.43	0.0972
733.18	0.0962
733.93	0.0943
734.69	0.0925
735.44	0.0938
736.19	0.0936
736.94	0.0905
737.69	0.0893
738.44	0.0931
739.2	0.0953
739.95	0.0946
740.7	0.097
741.45	0.1
742.2	0.1002
742.95	0.0953
743.7	0.0949
744.46	0.0948
745.21	0.0935
745.96	0.0962
746.71	0.0964
747.46	0.0941
748.21	0.091
748.96	0.0911
749.71	0.0936
750.46	0.0949
751.21	0.0951
751.96	0.096
752.71	0.0942
753.46	0.0933
754.21	0.0932
754.96	0.0948
755.71	0.0958
756.46	0.0946
757.21	0.0967
757.96	0.0982
758.71	0.1003
759.46	0.1012
760.21	0.0993
760.96	0.0964
761.71	0.0957
762.46	0.0989
763.21	0.103
763.95	0.1067
764.7	0.1062
765.45	0.1033
766.2	0.0989
766.95	0.0971
767.7	0.0982
768.45	0.0979
769.2	0.0936
769.94	0.0899
770.69	0.0896
771.44	0.093
772.19	0.0949
772.94	0.0951
773.68	0.0942
774.43	0.0903
775.18	0.0909
775.93	0.0936
776.68	0.0906
777.42	0.0904
778.17	0.0922
778.92	0.09
779.66	0.0903
780.41	0.0905
781.16	0.0872
781.91	0.0878
782.65	0.0874
783.4	0.0892
784.15	0.091
784.89	0.0889
785.64	0.0912
786.39	0.092
787.13	0.0919
787.88	0.0892
788.63	0.0879
789.37	0.0893
790.12	0.0903
790.86	0.0926
791.61	0.0912
792.36	0.0898
793.1	0.0887
793.85	0.0894
794.59	0.0889
795.34	0.0883
796.09	0.0899
796.83	0.0894
797.58	0.0883
798.32	0.0913
799.07	0.0874
799.81	0.0845
800.56	0.0852
801.3	0.0874
802.05	0.0892
802.79	0.0881
803.54	0.085
804.28	0.082
805.03	0.083
805.77	0.0834
806.51	0.0816
807.26	0.0825
808	0.0794
808.75	0.0787
809.49	0.0789
810.24	0.076
810.98	0.0761
811.72	0.0761
812.47	0.0809
813.21	0.0794
813.95	0.0747
814.7	0.0752
815.44	0.0767
816.18	0.075
816.93	0.0727
817.67	0.0726
818.41	0.0726
819.16	0.0733
819.9	0.075
820.64	0.0714
821.39	0.0715
822.13	0.0794
822.87	0.0833
823.61	0.0804
824.36	0.0771
825.1	0.0722
825.84	0.0731
826.58	0.0732
827.32	0.0745
828.07	0.0777
828.81	0.0782
829.55	0.0717
830.29	0.0657
831.03	0.0685
831.78	0.069
832.52	0.0654
833.26	0.0663
834	0.0686
834.74	0.0686
835.48	0.0676
836.22	0.0671
836.96	0.066
837.71	0.062
838.45	0.0623
839.19	0.0606
839.93	0.0607
840.67	0.0629
841.41	0.0647
842.15	0.0644
842.89	0.065
843.63	0.0607
844.37	0.0594
845.11	0.0572
845.85	0.0519
846.59	0.053
847.33	0.0539
848.07	0.0583
848.81	0.0573
849.55	0.0593
850.29	0.0568
851.03	0.0545
851.77	0.0531
852.51	0.0512
853.25	0.0524
853.99	0.0504
854.73	0.0534
855.46	0.0567
856.2	0.0549
856.94	0.0515
857.68	0.0511
858.42	0.0501
859.16	0.0487
859.9	0.0475
860.63	0.0466
861.37	0.048
862.11	0.0466
862.85	0.0409
863.59	0.041
864.33	0.0438
865.06	0.0436
865.8	0.045
866.54	0.0459
867.28	0.0458
868.01	0.0461
868.75	0.0469
869.49	0.045
870.23	0.0403
870.96	0.038
871.7	0.0387
872.44	0.0424
873.17	0.0411
873.91	0.0417
874.65	0.0437
875.39	0.0436
876.12	0.0441
876.86	0.0416
877.59	0.0431
878.33	0.0429
879.07	0.0434
879.8	0.0441
880.54	0.0491
881.28	0.0577
882.01	0.0582
882.75	0.0582
883.48	0.0579
884.22	0.0519
884.96	0.0486
885.69	0.0442
886.43	0.0393
887.16	0.0368
887.9	0.0372
888.63	0.0371
889.37	0.0361
890.1	0.0377
890.84	0.0362
891.57	0.0354
892.31	0.0362
893.04	0.0351
893.78	0.0362
894.51	0.0389
895.25	0.0398
895.98	0.0363
896.71	0.034
897.45	0.0318
898.18	0.0322
898.92	0.0304
900.38	0.0316
901.12	0.0329
901.85	0.0315
902.59	0.0318
903.32	0.0295
904.05	0.0341
904.79	0.0351
905.52	0.0339
906.25	0.0303
906.98	0.0291
907.72	0.028
908.45	0.0304
909.18	0.0304
909.92	0.03
910.65	0.0317
911.38	0.0321
912.11	0.0328
912.85	0.0337
913.58	0.0335
914.31	0.0354
915.04	0.0375
915.78	0.0375
916.51	0.0365
917.24	0.0364
917.97	0.037
918.7	0.0359
919.43	0.0348
920.17	0.0334
920.9	0.0323
921.63	0.0325
922.36	0.0312
923.09	0.0294
923.82	0.0281
924.55	0.0261
925.28	0.0255
926.02	0.0262
926.75	0.0271
927.48	0.0277
928.21	0.0277
928.94	0.0277
929.67	0.0262
930.4	0.0259
931.13	0.0267
931.86	0.0275
932.59	0.0272
933.32	0.027
934.05	0.0279
934.78	0.0287
935.51	0.0299
936.24	0.0306
936.97	0.0306
937.7	0.0304
938.43	0.0302
939.16	0.0298
939.89	0.0298
940.62	0.03
941.34	0.0289
942.07	0.0282
942.8	0.0291
943.53	0.0308
944.26	0.0318
944.99	0.0316
945.72	0.0312
946.45	0.0307
947.17	0.0302
947.9	0.0302
948.63	0.03
949.36	0.0297
950.46	0.029
952.11	0.0297
953.76	0.0286
955.4	0.025
957.05	0.0231
958.7	0.0191
960.35	0.0138
962	0.0116
963.65	0.0114
965.29	0.0127
966.94	0.0075
968.59	0.0046
970.24	0.0083
971.88	0.0052
973.53	0.0049
975.18	0.0028
976.82	0.0034
978.47	0.005
980.12	0.0031
981.76	0.0021
983.41	0.0032
985.06	0.0048
986.7	0.004
988.35	-0.0006
990	0
991.64	0.0012
993.29	-0.0028
994.93	-0.0047
996.58	-0.0062
998.22	-0.0063
999.87	-0.0128

## Sheet: Cm solid state UV-vis Room temp
Cm abs2
Absorbance
SciMode:IT1=23.15ms:NS1=50:IT2=299.07ms:NS2=45:Obj=10X UV:(4/21/2021 10:11:35 AM)
320.28	0.5447	320.28	0.3054	0.2554
321.07	0.5685	321.07	0.3737	0.3237
321.86	0.424	321.86	6	5.95
322.65	0.5694	322.65	0.3646	0.3146
323.44	0.6374	323.44	0.3481	0.2981
324.23	0.5765	324.23	0.4366	0.3866
325.02	0.7021	325.02	0.344	0.294
325.81	0.5892	325.81	0.3714	0.3214
326.6	0.6115	326.6	0.375	0.325
327.39	0.5368	327.39	0.4771	0.4271
328.18	0.6593	328.18	0.3205	0.2705
328.97	0.668	328.97	0.4807	0.4307
329.76	0.7057	329.76	0.4244	0.3744
330.55	0.7202	330.55	0.4331	0.3831
331.34	0.7637	331.34	0.482	0.432
332.13	0.7413	332.13	0.4818	0.4318
332.91	0.7535	332.91	0.5344	0.4844
333.7	0.6918	333.7	0.5707	0.5207
334.49	0.7423	334.49	0.5545	0.5045
335.28	0.7624	335.28	0.6	0.55
336.07	0.7864	336.07	0.586	0.536
336.86	0.793	336.86	0.6872	0.6372
337.65	0.715	337.65	0.6283	0.5783
338.44	0.7996	338.44	0.701	0.651
339.22	0.8541	339.22	0.7477	0.6977
340.01	0.8573	340.01	0.7156	0.6656
340.8	0.8529	340.8	0.6863	0.6363
341.59	0.8368	341.59	0.6795	0.6295
342.38	0.8532	342.38	0.727	0.677
343.17	0.8876	343.17	0.7385	0.6885
343.95	0.8766	343.95	0.7254	0.6754
344.74	0.8793	344.74	0.7679	0.7179
345.53	0.8767	345.53	0.7715	0.7215
346.32	0.9538	346.32	0.7783	0.7283
347.11	0.9429	347.11	0.7282	0.6782
347.89	0.9343	347.89	0.8474	0.7974
348.68	0.9389	348.68	0.7778	0.7278
349.47	0.8904	349.47	0.8164	0.7664
350.26	0.9845	350.26	0.8328	0.7828
351.04	1.1015	351.04	0.8767	0.8267
351.83	1.0036	351.83	0.6888	0.6388
352.62	0.9706	352.62	0.7985	0.7485
353.41	0.9688	353.41	0.7976	0.7476
354.19	1.0087	354.19	0.8314	0.7814
354.98	1.0132	354.98	0.8523	0.8023
355.77	1.0048	355.77	0.9157	0.8657
356.56	1.0425	356.56	0.8926	0.8426
357.34	1.0476	357.34	0.9079	0.8579
358.13	1.0759	358.13	1.088	1.038
358.92	1.0318	358.92	0.8871	0.8371
359.7	1.1049	359.7	0.9152	0.8652
360.49	1.0816	360.49	0.918	0.868
361.28	1.0522	361.28	0.9251	0.8751
362.06	1.1207	362.06	0.9741	0.9241
362.85	1.1079	362.85	0.9083	0.8583
363.64	1.073	363.64	0.9312	0.8812
364.42	1.0934	364.42	0.9251	0.8751
365.21	1.1282	365.21	0.9207	0.8707
366	1.0824	366	0.8704	0.8204
366.78	1.1348	366.78	0.9528	0.9028
367.57	1.155	367.57	0.9815	0.9315
368.35	1.1853	368.35	0.9591	0.9091
369.14	1.1344	369.14	0.973	0.923
369.93	1.1258	369.93	0.9557	0.9057
370.71	1.1451	370.71	0.9493	0.8993
371.5	1.1698	371.5	0.9661	0.9161
372.28	1.1451	372.28	0.9916	0.9416
373.07	1.201	373.07	0.9878	0.9378
373.86	1.2147	373.86	1.0054	0.9554
374.64	1.2047	374.64	0.9877	0.9377
375.43	1.1719	375.43	0.8954	0.8454
376.21	1.1978	376.21	0.9733	0.9233
377	1.2272	377	0.9874	0.9374
377.78	1.2386	377.78	1.0054	0.9554
378.57	1.2331	378.57	0.9923	0.9423
379.35	1.2125	379.35	0.9979	0.9479
380.14	1.2523	380.14	1.0176	0.9676
380.92	1.2444	380.92	1.0113	0.9613
381.71	1.1989	381.71	0.9603	0.9103
382.49	1.2575	382.49	1.0289	0.9789
383.28	1.2577	383.28	1.0138	0.9638
384.06	1.2774	384.06	1.028	0.978
384.85	1.3093	384.85	1.0224	0.9724
385.63	1.2969	385.63	1.0239	0.9739
386.42	1.2812	386.42	1.0269	0.9769
387.2	1.3465	387.2	1.0277	0.9777
387.99	1.2968	387.99	1.0318	0.9818
388.77	1.287	388.77	1.0246	0.9746
389.56	1.3052	389.56	1.0247	0.9747
390.34	1.3025	390.34	1.0303	0.9803
391.12	1.3066	391.12	1.0299	0.9799
391.91	1.3187	391.91	1.0362	0.9862
392.69	1.3123	392.69	1.0262	0.9762
393.48	1.312	393.48	1.0349	0.9849
394.26	1.3175	394.26	1.0315	0.9815
395.04	1.3041	395.04	1.0298	0.9798
395.83	1.3279	395.83	1.035	0.985
396.61	1.3196	396.61	1.0439	0.9939
397.4	1.3298	397.4	1.0316	0.9816
398.18	1.3254	398.18	1.0384	0.9884
398.96	1.3271	398.96	1.0263	0.9763
399.75	1.3324	399.75	1.0422	0.9922
400.53	1.3346	400.53	1.0215	0.9715
401.31	1.3319	401.31	1.0216	0.9716
402.1	1.3224	402.1	1.0331	0.9831
402.88	1.3348	402.88	1.0223	0.9723
403.66	1.3332	403.66	1.021	0.971
404.45	1.3318	404.45	1.0219	0.9719
405.23	1.3192	405.23	1.0147	0.9647
406.01	1.324	406.01	1.0186	0.9686
406.8	1.2945	406.8	1.0208	0.9708
407.58	1.3336	407.58	1.0173	0.9673
408.36	1.3414	408.36	1.0181	0.9681
409.14	1.3443	409.14	1.0226	0.9726
409.93	1.3271	409.93	1.0261	0.9761
410.71	1.3283	410.71	1.0385	0.9885
411.49	1.3472	411.49	1.0262	0.9762
412.27	1.3354	412.27	1.0204	0.9704
413.06	1.3369	413.06	1.0189	0.9689
413.84	1.3401	413.84	1.0136	0.9636
414.62	1.3329	414.62	1.0135	0.9635
415.4	1.3426	415.4	1.0121	0.9621
416.19	1.3377	416.19	1.0155	0.9655
416.97	1.328	416.97	1.0134	0.9634
417.75	1.3336	417.75	1.01	0.96
418.53	1.3379	418.53	1.0006	0.9506
419.31	1.338	419.31	1.0014	0.9514
420.09	1.3317	420.09	1.0021	0.9521
420.88	1.3367	420.88	0.9983	0.9483
421.66	1.3214	421.66	0.9981	0.9481
422.44	1.3256	422.44	0.9887	0.9387
423.22	1.3159	423.22	0.9893	0.9393
424	1.3195	424	0.9908	0.9408
424.78	1.3282	424.78	0.993	0.943
425.57	1.3252	425.57	0.9902	0.9402
426.35	1.3257	426.35	0.9864	0.9364
427.13	1.3265	427.13	0.9828	0.9328
427.91	1.3283	427.91	0.9853	0.9353
428.69	1.3254	428.69	0.9891	0.9391
429.47	1.3261	429.47	0.9883	0.9383
430.25	1.3218	430.25	0.9868	0.9368
431.03	1.3255	431.03	0.9817	0.9317
431.81	1.3271	431.81	0.9777	0.9277
432.59	1.3258	432.59	0.9732	0.9232
433.38	1.316	433.38	0.9724	0.9224
434.16	1.3104	434.16	0.9727	0.9227
434.94	1.3063	434.94	0.9628	0.9128
435.72	1.3071	435.72	0.9515	0.9015
436.5	1.3076	436.5	0.9564	0.9064
437.28	1.3024	437.28	0.9484	0.8984
438.06	1.3026	438.06	0.9454	0.8954
438.84	1.3243	438.84	0.9731	0.9231
439.62	1.3112	439.62	0.955	0.905
440.4	1.3038	440.4	0.9515	0.9015
441.18	1.2906	441.18	0.9429	0.8929
441.96	1.2853	441.96	0.938	0.888
442.74	1.2839	442.74	0.9319	0.8819
443.52	1.2731	443.52	0.9299	0.8799
444.3	1.2693	444.3	0.931	0.881
445.08	1.266	445.08	0.9203	0.8703
445.86	1.2619	445.86	0.9161	0.8661
446.64	1.2621	446.64	0.9128	0.8628
447.42	1.2565	447.42	0.9077	0.8577
448.19	1.2552	448.19	0.9076	0.8576
448.97	1.2508	448.97	0.9047	0.8547
449.75	1.2513	449.75	0.9003	0.8503
450.53	1.2546	450.53	0.8999	0.8499
451.31	1.2544	451.31	0.9035	0.8535
452.09	1.2534	452.09	0.9032	0.8532
452.87	1.2384	452.87	0.8928	0.8428
453.65	1.2322	453.65	0.88	0.83
454.43	1.2208	454.43	0.872	0.822
455.21	1.2098	455.21	0.8634	0.8134
455.98	1.2104	455.98	0.8593	0.8093
456.76	1.2064	456.76	0.8559	0.8059
457.54	1.2027	457.54	0.8548	0.8048
458.32	1.2023	458.32	0.8526	0.8026
459.1	1.2007	459.1	0.8559	0.8059
459.88	1.1954	459.88	0.8597	0.8097
460.66	1.1923	460.66	0.8571	0.8071
461.43	1.1818	461.43	0.8473	0.7973
462.21	1.1781	462.21	0.8403	0.7903
462.99	1.1663	462.99	0.8325	0.7825
463.77	1.1614	463.77	0.8279	0.7779
464.55	1.1499	464.55	0.8187	0.7687
465.32	1.1484	465.32	0.8092	0.7592
466.1	1.1359	466.1	0.8056	0.7556
466.88	1.1356	466.88	0.8042	0.7542
467.66	1.1298	467.66	0.8039	0.7539
468.43	1.1186	468.43	0.7962	0.7462
469.21	1.1049	469.21	0.7817	0.7317
469.99	1.0941	469.99	0.7703	0.7203
470.77	1.0834	470.77	0.7623	0.7123
471.54	1.0735	471.54	0.7558	0.7058
472.32	1.0658	472.32	0.7509	0.7009
473.1	1.0601	473.1	0.7475	0.6975
473.88	1.0523	473.88	0.7416	0.6916
474.65	1.0422	474.65	0.7357	0.6857
475.43	1.0349	475.43	0.7274	0.6774
476.21	1.0263	476.21	0.7214	0.6714
476.98	1.0188	476.98	0.7178	0.6678
477.76	1.015	477.76	0.713	0.663
478.54	1.0105	478.54	0.7136	0.6636
479.31	1.0071	479.31	0.7146	0.6646
480.09	1.0037	480.09	0.7163	0.6663
480.87	0.9976	480.87	0.7129	0.6629
481.64	0.9854	481.64	0.7045	0.6545
482.42	0.9779	482.42	0.6963	0.6463
483.2	0.9724	483.2	0.6888	0.6388
483.97	0.9627	483.97	0.6886	0.6386
484.75	0.9545	484.75	0.6795	0.6295
485.52	0.94	485.52	0.6704	0.6204
486.3	0.9275	486.3	0.66	0.61
487.08	0.9156	487.08	0.6536	0.6036
487.85	0.9037	487.85	0.6429	0.5929
488.63	0.8969	488.63	0.6379	0.5879
489.4	0.8903	489.4	0.6336	0.5836
490.18	0.8789	490.18	0.6279	0.5779
490.96	0.8722	490.96	0.6235	0.5735
491.73	0.8631	491.73	0.6185	0.5685
492.51	0.8591	492.51	0.614	0.564
493.28	0.8507	493.28	0.6106	0.5606
494.06	0.8413	494.06	0.6036	0.5536
494.83	0.8344	494.83	0.6016	0.5516
495.61	0.8266	495.61	0.595	0.545
496.38	0.8202	496.38	0.5931	0.5431
497.16	0.8101	497.16	0.588	0.538
497.93	0.8028	497.93	0.5846	0.5346
498.71	0.7982	498.71	0.5798	0.5298
499.48	0.789	499.48	0.5784	0.5284
500.26	0.784	500.26	0.5716	0.5216
501.03	0.7745	501.03	0.5677	0.5177
501.81	0.7671	501.81	0.5628	0.5128
502.58	0.7618	502.58	0.5584	0.5084
503.36	0.7538	503.36	0.5547	0.5047
504.13	0.7472	504.13	0.5533	0.5033
504.9	0.7395	504.9	0.5472	0.4972
505.68	0.7314	505.68	0.5433	0.4933
506.45	0.7241	506.45	0.5385	0.4885
507.23	0.7169	507.23	0.5346	0.4846
508	0.7093	508	0.5304	0.4804
508.78	0.7017	508.78	0.5263	0.4763
509.55	0.692	509.55	0.515	0.465
510.32	0.6851	510.32	0.5162	0.4662
511.1	0.6781	511.1	0.5109	0.4609
511.87	0.6759	511.87	0.5082	0.4582
512.64	0.6631	512.64	0.5016	0.4516
513.42	0.6566	513.42	0.496	0.446
514.19	0.648	514.19	0.4911	0.4411
514.97	0.6439	514.97	0.4852	0.4352
515.74	0.6346	515.74	0.4812	0.4312
516.51	0.6276	516.51	0.4768	0.4268
517.29	0.6204	517.29	0.4731	0.4231
518.06	0.6122	518.06	0.4663	0.4163
518.83	0.6052	518.83	0.463	0.413
519.6	0.6007	519.6	0.4587	0.4087
520.38	0.5941	520.38	0.4539	0.4039
521.15	0.5865	521.15	0.4507	0.4007
521.92	0.5803	521.92	0.4455	0.3955
522.7	0.5754	522.7	0.4429	0.3929
523.47	0.5668	523.47	0.4393	0.3893
524.24	0.5585	524.24	0.4347	0.3847
525.01	0.5513	525.01	0.4301	0.3801
525.79	0.5438	525.79	0.423	0.373
526.56	0.5347	526.56	0.4179	0.3679
527.33	0.5263	527.33	0.413	0.363
528.1	0.5179	528.1	0.4059	0.3559
528.88	0.5094	528.88	0.4018	0.3518
529.65	0.5017	529.65	0.3983	0.3483
530.42	0.4917	530.42	0.3921	0.3421
531.19	0.4837	531.19	0.3859	0.3359
531.96	0.4737	531.96	0.3779	0.3279
532.74	0.4652	532.74	0.3694	0.3194
533.51	0.455	533.51	0.3638	0.3138
534.28	0.4464	534.28	0.3568	0.3068
535.05	0.4379	535.05	0.3515	0.3015
535.82	0.4291	535.82	0.3452	0.2952
536.59	0.4217	536.59	0.3399	0.2899
537.36	0.4127	537.36	0.3343	0.2843
538.14	0.4053	538.14	0.328	0.278
538.91	0.3977	538.91	0.3223	0.2723
539.68	0.3886	539.68	0.3171	0.2671
540.45	0.3813	540.45	0.3127	0.2627
541.22	0.3728	541.22	0.3073	0.2573
541.99	0.3653	541.99	0.3007	0.2507
542.76	0.3589	542.76	0.2944	0.2444
543.53	0.3511	543.53	0.2893	0.2393
544.3	0.3432	544.3	0.2825	0.2325
545.07	0.3363	545.07	0.2785	0.2285
545.85	0.3277	545.85	0.273	0.223
546.62	0.3202	546.62	0.2672	0.2172
547.39	0.3145	547.39	0.2632	0.2132
548.16	0.3062	548.16	0.2573	0.2073
548.93	0.2993	548.93	0.2516	0.2016
549.7	0.2918	549.7	0.2461	0.1961
550.47	0.2858	550.47	0.2416	0.1916
551.24	0.279	551.24	0.2363	0.1863
552.01	0.2722	552.01	0.2317	0.1817
552.78	0.2669	552.78	0.2269	0.1769
553.55	0.2595	553.55	0.223	0.173
554.32	0.2524	554.32	0.2184	0.1684
555.09	0.2467	555.09	0.2145	0.1645
555.86	0.2407	555.86	0.21	0.16
556.63	0.2347	556.63	0.2053	0.1553
557.4	0.2276	557.4	0.2017	0.1517
558.17	0.2242	558.17	0.1965	0.1465
558.94	0.217	558.94	0.1926	0.1426
559.7	0.2125	559.7	0.1893	0.1393
560.47	0.207	560.47	0.1855	0.1355
561.24	0.2004	561.24	0.1806	0.1306
562.01	0.1949	562.01	0.1767	0.1267
562.78	0.1896	562.78	0.1735	0.1235
563.55	0.1853	563.55	0.1691	0.1191
564.32	0.18	564.32	0.1651	0.1151
565.09	0.1751	565.09	0.161	0.111
565.86	0.1701	565.86	0.1588	0.1088
566.63	0.1655	566.63	0.1572	0.1072
567.39	0.1615	567.39	0.1535	0.1035
568.16	0.1565	568.16	0.1498	0.0998
568.93	0.1517	568.93	0.1477	0.0977
569.7	0.1472	569.7	0.144	0.094
570.47	0.1426	570.47	0.1423	0.0923
571.24	0.1393	571.24	0.1386	0.0886
572	0.1345	572	0.136	0.086
572.77	0.1304	572.77	0.1327	0.0827
573.54	0.1281	573.54	0.1305	0.0805
574.31	0.1238	574.31	0.1296	0.0796
575.08	0.1207	575.08	0.1288	0.0788
575.84	0.1176	575.84	0.1263	0.0763
576.61	0.114	576.61	0.1244	0.0744
577.38	0.1112	577.38	0.1217	0.0717
578.15	0.1079	578.15	0.1195	0.0695
578.91	0.1054	578.91	0.1178	0.0678
579.68	0.1027	579.68	0.1158	0.0658
580.45	0.0996	580.45	0.1149	0.0649
581.22	0.097	581.22	0.1144	0.0644
581.98	0.0953	581.98	0.1161	0.0661
582.75	0.0939	582.75	0.1167	0.0667
583.52	0.0924	583.52	0.115	0.065
584.29	0.0917	584.29	0.1149	0.0649
585.05	0.0931	585.05	0.1146	0.0646
585.82	0.0987	585.82	0.1222	0.0722
586.59	0.109	586.59	0.1367	0.0867
587.35	0.1142	587.35	0.1424	0.0924
588.12	0.1077	588.12	0.1344	0.0844
588.89	0.0996	588.89	0.126	0.076
589.65	0.0924	589.65	0.1219	0.0719
590.42	0.0834	590.42	0.115	0.065
591.19	0.0785	591.19	0.1114	0.0614
591.95	0.0744	591.95	0.1071	0.0571
592.72	0.0691	592.72	0.1028	0.0528
593.48	0.0653	593.48	0.102	0.052
594.25	0.0634	594.25	0.1001	0.0501
595.02	0.0615	595.02	0.0991	0.0491
595.78	0.0606	595.78	0.0991	0.0491
596.55	0.0602	596.55	0.0986	0.0486
597.31	0.058	597.31	0.097	0.047
598.08	0.0569	598.08	0.0956	0.0456
598.84	0.0544	598.84	0.0945	0.0445
599.61	0.0507	599.61	0.0939	0.0439
600.38	0.0486	600.38	0.0943	0.0443
601.14	0.0468	601.14	0.0939	0.0439
601.91	0.0463	601.91	0.092	0.042
602.67	0.0446	602.67	0.0924	0.0424
603.44	0.0436	603.44	0.0925	0.0425
604.2	0.0421	604.2	0.093	0.043
604.97	0.0411	604.97	0.0927	0.0427
605.73	0.0412	605.73	0.0926	0.0426
606.5	0.0398	606.5	0.0901	0.0401
607.26	0.0392	607.26	0.0892	0.0392
608.03	0.038	608.03	0.0879	0.0379
608.79	0.038	608.79	0.088	0.038
609.56	0.0366	609.56	0.088	0.038
610.32	0.0364	610.32	0.0864	0.0364
611.08	0.0351	611.08	0.0859	0.0359
611.85	0.0344	611.85	0.0857	0.0357
612.61	0.0335	612.61	0.087	0.037
613.38	0.0333	613.38	0.0868	0.0368
614.14	0.033	614.14	0.0879	0.0379
614.91	0.0324	614.91	0.0883	0.0383
615.67	0.0324	615.67	0.0872	0.0372
616.43	0.0325	616.43	0.0862	0.0362
617.2	0.0318	617.2	0.0877	0.0377
617.96	0.0335	617.96	0.0862	0.0362
618.73	0.0334	618.73	0.085	0.035
619.49	0.0338	619.49	0.089	0.039
620.25	0.0346	620.25	0.0915	0.0415
621.02	0.0354	621.02	0.0941	0.0441
621.78	0.0354	621.78	0.0964	0.0464
622.54	0.0373	622.54	0.0963	0.0463
623.31	0.0374	623.31	0.096	0.046
624.07	0.0379	624.07	0.0952	0.0452
624.83	0.0396	624.83	0.097	0.047
625.6	0.0406	625.6	0.0988	0.0488
626.36	0.0427	626.36	0.0987	0.0487
627.12	0.0446	627.12	0.0995	0.0495
627.88	0.0483	627.88	0.1013	0.0513
628.65	0.0525	628.65	0.105	0.055
629.41	0.0584	629.41	0.113	0.063
630.17	0.0624	630.17	0.1233	0.0733
630.93	0.0633	630.93	0.1334	0.0834
631.7	0.0619	631.7	0.1364	0.0864
632.46	0.0587	632.46	0.1306	0.0806
633.22	0.0567	633.22	0.1231	0.0731
633.98	0.0553	633.98	0.1183	0.0683
634.75	0.0535	634.75	0.1157	0.0657
635.51	0.053	635.51	0.1142	0.0642
636.27	0.0532	636.27	0.112	0.062
637.03	0.0533	637.03	0.1127	0.0627
637.79	0.0547	637.79	0.1148	0.0648
638.56	0.0576	638.56	0.1157	0.0657
639.32	0.06	639.32	0.1214	0.0714
640.08	0.0628	640.08	0.1318	0.0818
640.84	0.0641	640.84	0.1429	0.0929
641.6	0.0618	641.6	0.1491	0.0991
642.36	0.0576	642.36	0.1422	0.0922
643.13	0.0518	643.13	0.1325	0.0825
643.89	0.0464	643.89	0.125	0.075
644.65	0.0421	644.65	0.1172	0.0672
645.41	0.0372	645.41	0.1096	0.0596
646.17	0.0345	646.17	0.1031	0.0531
646.93	0.0319	646.93	0.1013	0.0513
647.69	0.0302	647.69	0.0998	0.0498
648.45	0.0286	648.45	0.097	0.047
649.21	0.027	649.21	0.0978	0.0478
649.97	0.0259	649.97	0.0962	0.0462
650.73	0.0259	650.73	0.0931	0.0431
651.5	0.0245	651.5	0.0901	0.0401
652.26	0.0238	652.26	0.0891	0.0391
653.02	0.0223	653.02	0.0894	0.0394
653.78	0.0217	653.78	0.0912	0.0412
654.54	0.0211	654.54	0.0911	0.0411
655.3	0.0195	655.3	0.0917	0.0417
656.06	0.0189	656.06	0.091	0.041
656.82	0.02	656.82	0.0903	0.0403
657.58	0.0193	657.58	0.0893	0.0393
658.34	0.0184	658.34	0.0878	0.0378
659.1	0.0185	659.1	0.0874	0.0374
659.86	0.0184	659.86	0.0869	0.0369
660.62	0.0178	660.62	0.0859	0.0359
661.37	0.0176	661.37	0.0853	0.0353
662.13	0.0166	662.13	0.0866	0.0366
662.89	0.0173	662.89	0.0873	0.0373
663.65	0.0172	663.65	0.0881	0.0381
664.41	0.0166	664.41	0.0895	0.0395
665.17	0.0165	665.17	0.0893	0.0393
665.93	0.0162	665.93	0.0898	0.0398
666.69	0.0165	666.69	0.0897	0.0397
667.45	0.0166	667.45	0.0909	0.0409
668.21	0.0161	668.21	0.0902	0.0402
668.97	0.0156	668.97	0.0891	0.0391
669.72	0.0154	669.72	0.0905	0.0405
670.48	0.0156	670.48	0.0908	0.0408
671.24	0.0154	671.24	0.0885	0.0385
672	0.0154	672	0.0889	0.0389
672.76	0.0148	672.76	0.0898	0.0398
673.52	0.0154	673.52	0.0902	0.0402
674.28	0.015	674.28	0.089	0.039
675.03	0.0148	675.03	0.0902	0.0402
675.79	0.015	675.79	0.0904	0.0404
676.55	0.015	676.55	0.0921	0.0421
677.31	0.0142	677.31	0.0934	0.0434
678.07	0.0144	678.07	0.0916	0.0416
678.82	0.0145	678.82	0.0907	0.0407
679.58	0.0139	679.58	0.0901	0.0401
680.34	0.014	680.34	0.0885	0.0385
681.1	0.0146	681.1	0.0895	0.0395
681.85	0.0142	681.85	0.0886	0.0386
682.61	0.014	682.61	0.0892	0.0392
683.37	0.0133	683.37	0.0908	0.0408
684.13	0.0135	684.13	0.0924	0.0424
684.88	0.0136	684.88	0.0929	0.0429
685.64	0.0133	685.64	0.0938	0.0438
686.4	0.0133	686.4	0.0929	0.0429
687.15	0.0132	687.15	0.092	0.042
687.91	0.0133	687.91	0.093	0.043
688.67	0.0137	688.67	0.0918	0.0418
689.42	0.0139	689.42	0.0901	0.0401
690.18	0.0133	690.18	0.0899	0.0399
690.94	0.0131	690.94	0.0888	0.0388
691.69	0.0132	691.69	0.09	0.04
692.45	0.0134	692.45	0.0926	0.0426
693.21	0.0137	693.21	0.0918	0.0418
693.96	0.0133	693.96	0.0894	0.0394
694.72	0.0131	694.72	0.0902	0.0402
695.48	0.0131	695.48	0.0908	0.0408
696.23	0.0129	696.23	0.0891	0.0391
696.99	0.0127	696.99	0.0913	0.0413
697.74	0.0133	697.74	0.0944	0.0444
698.5	0.013	698.5	0.0934	0.0434
699.25	0.0135	699.25	0.0901	0.0401
700.01	0.0127	700.01	0.0866	0.0366
700.77	0.013	700.77	0.0858	0.0358
701.52	0.0125	701.52	0.0871	0.0371
702.28	0.0129	702.28	0.0881	0.0381
703.03	0.0127	703.03	0.089	0.039
703.79	0.0126	703.79	0.0883	0.0383
704.54	0.0123	704.54	0.0896	0.0396
705.3	0.0123	705.3	0.0914	0.0414
706.05	0.0128	706.05	0.0915	0.0415
706.81	0.0127	706.81	0.0897	0.0397
707.56	0.0119	707.56	0.09	0.04
708.32	0.0119	708.32	0.0913	0.0413
709.07	0.0131	709.07	0.0919	0.0419
709.83	0.0118	709.83	0.0914	0.0414
710.58	0.0128	710.58	0.0926	0.0426
711.34	0.0118	711.34	0.0939	0.0439
712.09	0.0124	712.09	0.0936	0.0436
712.84	0.0127	712.84	0.0936	0.0436
713.6	0.0126	713.6	0.0926	0.0426
714.35	0.0123	714.35	0.0937	0.0437
715.11	0.0123	715.11	0.096	0.046
715.86	0.0128	715.86	0.0979	0.0479
716.61	0.012	716.61	0.0984	0.0484
717.37	0.012	717.37	0.0973	0.0473
718.12	0.0119	718.12	0.0972	0.0472
718.88	0.012	718.88	0.0957	0.0457
719.63	0.0113	719.63	0.0945	0.0445
720.38	0.0117	720.38	0.0921	0.0421
721.14	0.0111	721.14	0.0918	0.0418
721.89	0.0112	721.89	0.0933	0.0433
722.64	0.0111	722.64	0.0953	0.0453
723.4	0.011	723.4	0.0957	0.0457
724.15	0.0112	724.15	0.0964	0.0464
724.9	0.0101	724.9	0.0938	0.0438
725.66	0.0113	725.66	0.0946	0.0446
726.41	0.0113	726.41	0.0938	0.0438
727.16	0.0112	727.16	0.094	0.044
727.91	0.0116	727.91	0.0935	0.0435
728.67	0.0115	728.67	0.092	0.042
729.42	0.0109	729.42	0.0917	0.0417
730.17	0.0106	730.17	0.0916	0.0416
730.92	0.0109	730.92	0.0968	0.0468
731.68	0.0116	731.68	0.0975	0.0475
732.43	0.0112	732.43	0.0972	0.0472
733.18	0.0114	733.18	0.0962	0.0462
733.93	0.0119	733.93	0.0943	0.0443
734.69	0.0117	734.69	0.0925	0.0425
735.44	0.0113	735.44	0.0938	0.0438
736.19	0.0107	736.19	0.0936	0.0436
736.94	0.0106	736.94	0.0905	0.0405
737.69	0.0113	737.69	0.0893	0.0393
738.44	0.0116	738.44	0.0931	0.0431
739.2	0.0117	739.2	0.0953	0.0453
739.95	0.0115	739.95	0.0946	0.0446
740.7	0.0119	740.7	0.097	0.047
741.45	0.0118	741.45	0.1	0.05
742.2	0.0114	742.2	0.1002	0.0502
742.95	0.0114	742.95	0.0953	0.0453
743.7	0.0108	743.7	0.0949	0.0449
744.46	0.0119	744.46	0.0948	0.0448
745.21	0.0111	745.21	0.0935	0.0435
745.96	0.0109	745.96	0.0962	0.0462
746.71	0.0104	746.71	0.0964	0.0464
747.46	0.0104	747.46	0.0941	0.0441
748.21	0.0107	748.21	0.091	0.041
748.96	0.0108	748.96	0.0911	0.0411
749.71	0.0109	749.71	0.0936	0.0436
750.46	0.0112	750.46	0.0949	0.0449
751.21	0.0103	751.21	0.0951	0.0451
751.96	0.0114	751.96	0.096	0.046
752.71	0.0111	752.71	0.0942	0.0442
753.46	0.01	753.46	0.0933	0.0433
754.21	0.0104	754.21	0.0932	0.0432
754.96	0.0107	754.96	0.0948	0.0448
755.71	0.0106	755.71	0.0958	0.0458
756.46	0.0111	756.46	0.0946	0.0446
757.21	0.0113	757.21	0.0967	0.0467
757.96	0.0107	757.96	0.0982	0.0482
758.71	0.0101	758.71	0.1003	0.0503
759.46	0.0111	759.46	0.1012	0.0512
760.21	0.0102	760.21	0.0993	0.0493
760.96	0.0107	760.96	0.0964	0.0464
761.71	0.011	761.71	0.0957	0.0457
762.46	0.0107	762.46	0.0989	0.0489
763.21	0.0106	763.21	0.103	0.053
763.95	0.0109	763.95	0.1067	0.0567
764.7	0.0104	764.7	0.1062	0.0562
765.45	0.0107	765.45	0.1033	0.0533
766.2	0.0104	766.2	0.0989	0.0489
766.95	0.011	766.95	0.0971	0.0471
767.7	0.0106	767.7	0.0982	0.0482
768.45	0.0111	768.45	0.0979	0.0479
769.2	0.0105	769.2	0.0936	0.0436
769.94	0.0091	769.94	0.0899	0.0399
770.69	0.0111	770.69	0.0896	0.0396
771.44	0.0102	771.44	0.093	0.043
772.19	0.0103	772.19	0.0949	0.0449
772.94	0.01	772.94	0.0951	0.0451
773.68	0.0098	773.68	0.0942	0.0442
774.43	0.0103	774.43	0.0903	0.0403
775.18	0.0108	775.18	0.0909	0.0409
775.93	0.0101	775.93	0.0936	0.0436
776.68	0.01	776.68	0.0906	0.0406
777.42	0.0104	777.42	0.0904	0.0404
778.17	0.0104	778.17	0.0922	0.0422
778.92	0.0109	778.92	0.09	0.04
779.66	0.0101	779.66	0.0903	0.0403
780.41	0.0103	780.41	0.0905	0.0405
781.16	0.0109	781.16	0.0872	0.0372
781.91	0.0104	781.91	0.0878	0.0378
782.65	0.0113	782.65	0.0874	0.0374
783.4	0.0113	783.4	0.0892	0.0392
784.15	0.0114	784.15	0.091	0.041
784.89	0.0106	784.89	0.0889	0.0389
785.64	0.0104	785.64	0.0912	0.0412
786.39	0.0113	786.39	0.092	0.042
787.13	0.0099	787.13	0.0919	0.0419
787.88	0.0106	787.88	0.0892	0.0392
788.63	0.0102	788.63	0.0879	0.0379
789.37	0.0107	789.37	0.0893	0.0393
790.12	0.0103	790.12	0.0903	0.0403
790.86	0.0108	790.86	0.0926	0.0426
791.61	0.0101	791.61	0.0912	0.0412
792.36	0.011	792.36	0.0898	0.0398
793.1	0.0109	793.1	0.0887	0.0387
793.85	0.0108	793.85	0.0894	0.0394
794.59	0.0096	794.59	0.0889	0.0389
795.34	0.0103	795.34	0.0883	0.0383
796.09	0.0107	796.09	0.0899	0.0399
796.83	0.0096	796.83	0.0894	0.0394
797.58	0.0102	797.58	0.0883	0.0383
798.32	0.01	798.32	0.0913	0.0413
799.07	0.0104	799.07	0.0874	0.0374
799.81	0.0103	799.81	0.0845	0.0345
800.56	0.0103	800.56	0.0852	0.0352
801.3	0.01	801.3	0.0874	0.0374
802.05	0.0101	802.05	0.0892	0.0392
802.79	0.0097	802.79	0.0881	0.0381
803.54	0.0102	803.54	0.085	0.035
804.28	0.0103	804.28	0.082	0.032
805.03	0.0099	805.03	0.083	0.033
805.77	0.0093	805.77	0.0834	0.0334
806.51	0.0102	806.51	0.0816	0.0316
807.26	0.01	807.26	0.0825	0.0325
808	0.01	808	0.0794	0.0294
808.75	0.0097	808.75	0.0787	0.0287
809.49	0.0094	809.49	0.0789	0.0289
810.24	0.0095	810.24	0.076	0.026
810.98	0.0097	810.98	0.0761	0.0261
811.72	0.0094	811.72	0.0761	0.0261
812.47	0.0094	812.47	0.0809	0.0309
813.21	0.0097	813.21	0.0794	0.0294
813.95	0.0097	813.95	0.0747	0.0247
814.7	0.0097	814.7	0.0752	0.0252
815.44	0.0094	815.44	0.0767	0.0267
816.18	0.009	816.18	0.075	0.025
816.93	0.0095	816.93	0.0727	0.0227
817.67	0.0093	817.67	0.0726	0.0226
818.41	0.0086	818.41	0.0726	0.0226
819.16	0.0092	819.16	0.0733	0.0233
819.9	0.0089	819.9	0.075	0.025
820.64	0.0093	820.64	0.0714	0.0214
821.39	0.0094	821.39	0.0715	0.0215
822.13	0.0101	822.13	0.0794	0.0294
822.87	0.0104	822.87	0.0833	0.0333
823.61	0.0108	823.61	0.0804	0.0304
824.36	0.0104	824.36	0.0771	0.0271
825.1	0.0102	825.1	0.0722	0.0222
825.84	0.0097	825.84	0.0731	0.0231
826.58	0.0099	826.58	0.0732	0.0232
827.32	0.01	827.32	0.0745	0.0245
828.07	0.0099	828.07	0.0777	0.0277
828.81	0.0096	828.81	0.0782	0.0282
829.55	0.0095	829.55	0.0717	0.0217
830.29	0.0086	830.29	0.0657	0.0157
831.03	0.0089	831.03	0.0685	0.0185
831.78	0.0092	831.78	0.069	0.019
832.52	0.0087	832.52	0.0654	0.0154
833.26	0.0093	833.26	0.0663	0.0163
834	0.0095	834	0.0686	0.0186
834.74	0.0094	834.74	0.0686	0.0186
835.48	0.0092	835.48	0.0676	0.0176
836.22	0.0085	836.22	0.0671	0.0171
836.96	0.0086	836.96	0.066	0.016
837.71	0.0086	837.71	0.062	0.012
838.45	0.0086	838.45	0.0623	0.0123
839.19	0.0086	839.19	0.0606	0.0106
839.93	0.009	839.93	0.0607	0.0107
840.67	0.0085	840.67	0.0629	0.0129
841.41	0.0085	841.41	0.0647	0.0147
842.15	0.008	842.15	0.0644	0.0144
842.89	0.0081	842.89	0.065	0.015
843.63	0.0087	843.63	0.0607	0.0107
844.37	0.0086	844.37	0.0594	0.0094
845.11	0.0079	845.11	0.0572	0.0072
845.85	0.0091	845.85	0.0519	0.0019
846.59	0.0078	846.59	0.053	0.003
847.33	0.0086	847.33	0.0539	0.0039
848.07	0.0079	848.07	0.0583	0.0083
848.81	0.0073	848.81	0.0573	0.0073
849.55	0.0079	849.55	0.0593	0.0093
850.29	0.0084	850.29	0.0568	0.0068
851.03	0.0078	851.03	0.0545	0.0045
851.77	0.0079	851.77	0.0531	0.0031
852.51	0.0082	852.51	0.0512	0.0012
853.25	0.0084	853.25	0.0524	0.0024
853.99	0.0085	853.99	0.0504	0.0004
854.73	0.0073	854.73	0.0534	0.0034
855.46	0.0078	855.46	0.0567	0.0067
856.2	0.0085	856.2	0.0549	0.0049
856.94	0.0083	856.94	0.0515	0.0015
857.68	0.0079	857.68	0.0511	0.0011
858.42	0.0074	858.42	0.0501	0.0001
859.16	0.0078	859.16	0.0487	-0.0013
859.9	0.0078	859.9	0.0475	-0.0025
860.63	0.0077	860.63	0.0466	-0.0034
861.37	0.008	861.37	0.048	-0.002
862.11	0.0081	862.11	0.0466	-0.0034
862.85	0.0074	862.85	0.0409	-0.0091
863.59	0.0079	863.59	0.041	-0.009
864.33	0.0078	864.33	0.0438	-0.0062
865.06	0.0077	865.06	0.0436	-0.0064
865.8	0.0078	865.8	0.045	-0.005
866.54	0.0072	866.54	0.0459	-0.0041
867.28	0.0081	867.28	0.0458	-0.0042
868.01	0.0079	868.01	0.0461	-0.0039
868.75	0.0077	868.75	0.0469	-0.0031
869.49	0.0081	869.49	0.045	-0.005
870.23	0.0074	870.23	0.0403	-0.0097
870.96	0.0074	870.96	0.038	-0.012
871.7	0.0077	871.7	0.0387	-0.0113
872.44	0.0072	872.44	0.0424	-0.0076
873.17	0.0073	873.17	0.0411	-0.0089
873.91	0.0075	873.91	0.0417	-0.0083
874.65	0.008	874.65	0.0437	-0.0063
875.39	0.0079	875.39	0.0436	-0.0064
876.12	0.007	876.12	0.0441	-0.0059
876.86	0.0076	876.86	0.0416	-0.0084
877.59	0.0072	877.59	0.0431	-0.0069
878.33	0.0075	878.33	0.0429	-0.0071
879.07	0.0075	879.07	0.0434	-0.0066
879.8	0.008	879.8	0.0441	-0.0059
880.54	0.0087	880.54	0.0491	-0.0009
881.28	0.0097	881.28	0.0577	0.0077
882.01	0.0091	882.01	0.0582	0.0082
882.75	0.009	882.75	0.0582	0.0082
883.48	0.0083	883.48	0.0579	0.0079
884.22	0.0081	884.22	0.0519	0.0019
884.96	0.0077	884.96	0.0486	-0.0014
885.69	0.0073	885.69	0.0442	-0.0058
886.43	0.0067	886.43	0.0393	-0.0107
887.16	0.0066	887.16	0.0368	-0.0132
887.9	0.0069	887.9	0.0372	-0.0128
888.63	0.0068	888.63	0.0371	-0.0129
889.37	0.0063	889.37	0.0361	-0.0139
890.1	0.0065	890.1	0.0377	-0.0123
890.84	0.007	890.84	0.0362	-0.0138
891.57	0.0073	891.57	0.0354	-0.0146
892.31	0.0065	892.31	0.0362	-0.0138
893.04	0.0069	893.04	0.0351	-0.0149
893.78	0.0067	893.78	0.0362	-0.0138
894.51	0.007	894.51	0.0389	-0.0111
895.25	0.0066	895.25	0.0398	-0.0102
895.98	0.0065	895.98	0.0363	-0.0137
896.71	0.0064	896.71	0.034	-0.016
897.45	0.0063	897.45	0.0318	-0.0182
898.18	0.0062	898.18	0.0322	-0.0178
898.92	0.0063	898.92	0.0304	-0.0196
900.38	0.0066	900.38	0.0316	-0.0184
901.12	0.0066	901.12	0.0329	-0.0171
901.85	0.0062	901.85	0.0315	-0.0185
902.59	0.0066	902.59	0.0318	-0.0182
903.32	0.0068	903.32	0.0295	-0.0205
904.05	0.0071	904.05	0.0341	-0.0159
904.79	0.0072	904.79	0.0351	-0.0149
905.52	0.0069	905.52	0.0339	-0.0161
906.25	0.0069	906.25	0.0303	-0.0197
906.98	0.0068	906.98	0.0291	-0.0209
907.72	0.0068	907.72	0.028	-0.022
908.45	0.0066	908.45	0.0304	-0.0196
909.18	0.007	909.18	0.0304	-0.0196
909.92	0.0074	909.92	0.03	-0.02
910.65	0.0074	910.65	0.0317	-0.0183
911.38	0.0078	911.38	0.0321	-0.0179
912.11	0.0079	912.11	0.0328	-0.0172
912.85	0.0081	912.85	0.0337	-0.0163
913.58	0.008	913.58	0.0335	-0.0165
914.31	0.0078	914.31	0.0354	-0.0146
915.04	0.0078	915.04	0.0375	-0.0125
915.78	0.0078	915.78	0.0375	-0.0125
916.51	0.0077	916.51	0.0365	-0.0135
917.24	0.0079	917.24	0.0364	-0.0136
917.97	0.008	917.97	0.037	-0.013
918.7	0.008	918.7	0.0359	-0.0141
919.43	0.0083	919.43	0.0348	-0.0152
920.17	0.0086	920.17	0.0334	-0.0166
920.9	0.0087	920.9	0.0323	-0.0177
921.63	0.0087	921.63	0.0325	-0.0175
922.36	0.0088	922.36	0.0312	-0.0188
923.09	0.0087	923.09	0.0294	-0.0206
923.82	0.0089	923.82	0.0281	-0.0219
924.55	0.009	924.55	0.0261	-0.0239
925.28	0.0091	925.28	0.0255	-0.0245
926.02	0.009	926.02	0.0262	-0.0238
926.75	0.009	926.75	0.0271	-0.0229
927.48	0.0091	927.48	0.0277	-0.0223
928.21	0.0093	928.21	0.0277	-0.0223
928.94	0.0095	928.94	0.0277	-0.0223
929.67	0.0094	929.67	0.0262	-0.0238
930.4	0.0095	930.4	0.0259	-0.0241
931.13	0.0094	931.13	0.0267	-0.0233
931.86	0.0096	931.86	0.0275	-0.0225
932.59	0.0097	932.59	0.0272	-0.0228
933.32	0.0096	933.32	0.027	-0.023
934.05	0.0097	934.05	0.0279	-0.0221
934.78	0.0097	934.78	0.0287	-0.0213
935.51	0.0097	935.51	0.0299	-0.0201
936.24	0.0096	936.24	0.0306	-0.0194
936.97	0.0096	936.97	0.0306	-0.0194
937.7	0.0097	937.7	0.0304	-0.0196
938.43	0.0097	938.43	0.0302	-0.0198
939.16	0.0098	939.16	0.0298	-0.0202
939.89	0.0099	939.89	0.0298	-0.0202
940.62	0.0099	940.62	0.03	-0.02
941.34	0.01	941.34	0.0289	-0.0211
942.07	0.0102	942.07	0.0282	-0.0218
942.8	0.0102	942.8	0.0291	-0.0209
943.53	0.0103	943.53	0.0308	-0.0192
944.26	0.0103	944.26	0.0318	-0.0182
944.99	0.0103	944.99	0.0316	-0.0184
945.72	0.0102	945.72	0.0312	-0.0188
946.45	0.0102	946.45	0.0307	-0.0193
947.17	0.0101	947.17	0.0302	-0.0198
947.9	0.0102	947.9	0.0302	-0.0198
948.63	0.0103	948.63	0.03	-0.02
949.36	0.0103	949.36	0.0297	-0.0203
950.46	0.0105	950.46	0.029	-0.021
952.11	0.0102	952.11	0.0297	-0.0203
953.76	0.0103	953.76	0.0286	-0.0214
955.4	0.01	955.4	0.025	-0.025
957.05	0.0101	957.05	0.0231	-0.0269
958.7	0.0103	958.7	0.0191	-0.0309
960.35	0.0101	960.35	0.0138	-0.0362
962	0.0099	962	0.0116	-0.0384
963.65	0.0097	963.65	0.0114	-0.0386
965.29	0.0095	965.29	0.0127	-0.0373
966.94	0.0098	966.94	0.0075	-0.0425
968.59	0.0096	968.59	0.0046	-0.0454
970.24	0.0093	970.24	0.0083	-0.0417
971.88	0.0095	971.88	0.0052	-0.0448
973.53	0.009	973.53	0.0049	-0.0451
975.18	0.0092	975.18	0.0028	-0.0472
976.82	0.0095	976.82	0.0034	-0.0466
978.47	0.0093	978.47	0.005	-0.045
980.12	0.0095	980.12	0.0031	-0.0469
981.76	0.0092	981.76	0.0021	-0.0479
983.41	0.0093	983.41	0.0032	-0.0468
985.06	0.0092	985.06	0.0048	-0.0452
986.7	0.0088	986.7	0.004	-0.046
988.35	0.0087	988.35	-0.0006	-0.0506
990	0.0087	990	0	-0.05
991.64	0.0088	991.64	0.0012	-0.0488
993.29	0.0086	993.29	-0.0028	-0.0528
994.93	0.0087	994.93	-0.0047	-0.0547
996.58	0.0089	996.58	-0.0062	-0.0562
998.22	0.009	998.22	-0.0063	-0.0563
999.87	0.0088	999.87	-0.0128	-0.0628
1001.51	0.0087
1003.16	0.0086
1004.8	0.0083
1006.45	0.0086
1008.09	0.0083
1009.73	0.0084
1011.38	0.0085
1013.02	0.0085
1014.66	0.0089
1016.31	0.0086
1017.95	0.0085
1019.59	0.0088
1021.24	0.0085
1022.88	0.0089
1024.52	0.0089
1026.17	0.0084
1027.81	0.0094
1029.45	0.0093
1031.09	0.0091
1032.73	0.0087
1034.38	0.009
1036.02	0.0091
1037.66	0.0093
1039.3	0.009
1040.94	0.0092
1042.58	0.0093
1044.22	0.009
1045.87	0.0088
1047.51	0.009
1049.15	0.009
1050.79	0.0088
1052.43	0.0092
1054.07	0.0092
1055.71	0.0093
1057.35	0.009
1058.99	0.0093
1060.63	0.0093
1062.27	0.0089
1063.91	0.0093
1065.54	0.0089
1067.18	0.009
1068.82	0.0089
1070.46	0.0091
1072.1	0.0089
1073.74	0.0089
1075.38	0.009
1077.01	0.0086
1078.65	0.0087
1080.29	0.0088
1081.93	0.0084
1083.56	0.0088
1085.2	0.0083
1086.84	0.0087
1088.48	0.0083
1090.11	0.0088
1091.75	0.0083
1093.39	0.0087
1095.02	0.0085
1096.66	0.0093
1098.29	0.0085
1099.93	0.0092
1101.57	0.0086
1103.2	0.0083
1104.84	0.0082
1106.47	0.0087
1108.11	0.0083
1109.74	0.0086
1111.38	0.0084
1113.01	0.0085
1114.65	0.0087
1116.28	0.0085
1117.92	0.0086
1119.55	0.0084
1121.18	0.0085
1122.82	0.0084
1124.45	0.009
1126.08	0.0092
1127.72	0.0092
1129.35	0.0093
1130.98	0.0094
1132.62	0.0101
1134.25	0.0093
1135.88	0.0098
1137.52	0.0096
1139.15	0.01
1140.78	0.0093
1142.41	0.0095
1144.04	0.0102
1145.67	0.0095
1147.31	0.01
1148.94	0.0087
1150.57	0.01
1152.2	0.0097
1153.83	0.01
1155.46	0.0099
1157.09	0.0098
1158.72	0.0095
1160.35	0.0102
1161.98	0.0098
1163.61	0.0097
1165.24	0.0097
1166.87	0.0096
1168.5	0.0094
1170.13	0.0095
1171.76	0.0096
1173.39	0.01
1175.02	0.0095
1176.65	0.01
1178.28	0.0095
1179.9	0.0101
1181.53	0.0102
1183.16	0.0106
1184.79	0.0104
1186.42	0.011
1188.04	0.0103
1189.67	0.0112
1191.3	0.0112
1192.92	0.0116
1194.55	0.0113
1196.18	0.0115
1197.81	0.0116
1199.43	0.0118
1201.06	0.0109
1202.68	0.011
1204.31	0.0108
1205.94	0.0111
1207.56	0.0109
1209.19	0.0115
1210.81	0.0109
1212.44	0.0122
1214.06	0.0116
1215.69	0.0124
1217.31	0.0118
1218.94	0.0121
1220.56	0.0121
1222.19	0.0116
1223.81	0.0121
1225.43	0.0127
1227.06	0.0127
1228.68	0.0123
1230.3	0.0135
1231.93	0.0129
1233.55	0.0133
1235.17	0.0127
1236.8	0.0134
1238.42	0.0136
1240.04	0.0132
1241.66	0.014
1243.29	0.014
1244.91	0.0144
1246.53	0.0149
1248.15	0.0145
1249.77	0.0149
1251.39	0.0147
1253.02	0.015
1254.64	0.0152
1256.26	0.0154
1257.88	0.0149
1259.5	0.0156
1261.12	0.0153
1262.74	0.0158
1264.36	0.0152
1265.98	0.0159
1267.6	0.0157
1269.22	0.016
1270.84	0.0163
1272.46	0.0162
1274.08	0.0169
1275.69	0.0167
1277.31	0.0173
1278.93	0.0173
1280.55	0.0176
1282.17	0.0178
1283.79	0.0187
1285.4	0.0181
1287.02	0.0188
1288.64	0.019
1290.26	0.019
1291.87	0.0187
1293.49	0.0191
1295.11	0.0193
1296.72	0.0205
1298.34	0.0203
1299.96	0.0199
1301.57	0.0206
1303.19	0.0207
1304.81	0.0212
1306.42	0.0213
1308.04	0.0222
1309.65	0.0221
1311.27	0.0224
1312.88	0.022
1314.5	0.0223
1316.11	0.0231
1317.73	0.0232
1319.34	0.0234
1320.95	0.0235
1322.57	0.0236
1324.18	0.0245
1325.8	0.0248
1327.41	0.0258
1329.02	0.0264
1330.64	0.0268
1332.25	0.0272
1333.86	0.0275
1335.47	0.0278
1337.09	0.0285
1338.7	0.0284
1340.31	0.029
1341.92	0.029
1343.54	0.0298
1345.15	0.0308
1346.76	0.0311
1348.37	0.0323
1349.98	0.0325
1351.59	0.0331
1353.2	0.0324
1354.81	0.0333
1356.42	0.0341
1358.03	0.0354
1359.64	0.0344
1361.25	0.0359
1362.86	0.0361
1364.47	0.0379
1366.08	0.0382
1367.69	0.0391
1369.3	0.0395
1370.91	0.0395
1372.52	0.0396
1374.13	0.0394
1375.74	0.04
1377.34	0.0409
1378.95	0.0415
1380.56	0.0412
1382.17	0.0422
1383.78	0.0432
1385.38	0.0425
1386.99	0.0433
1388.6	0.0438
1390.2	0.0431
1391.81	0.0449
1393.42	0.0441
1395.02	0.0448
1396.63	0.0454
1398.24	0.0459
1399.84	0.0451
1401.45	0.0464
1403.05	0.0465
1404.66	0.048
1406.26	0.0488
1407.87	0.0487
1409.47	0.05
1411.08	0.0514
1412.68	0.0512
1414.29	0.051
1415.89	0.051
1417.49	0.0518
1419.1	0.0527
1420.7	0.0526
1422.3	0.0535
1423.91	0.055
1425.51	0.0552
1427.11	0.0557
1428.72	0.0559
1430.32	0.0564
1431.92	0.0568
1433.52	0.058
1435.12	0.0583
1436.73	0.0572
1438.33	0.0577
1439.93	0.0578
1441.53	0.057
1443.13	0.0581
1444.73	0.0588
1446.33	0.0595
1447.93	0.0588
1449.53	0.0589
1451.13	0.0597
1452.73	0.0597
1454.33	0.0607
1455.93	0.0602
1457.53	0.0602
1459.13	0.0605
1460.73	0.0592
1462.33	0.0611
1463.93	0.0614
1465.53	0.0626
1467.12	0.0631
1468.72	0.0648
1470.32	0.0659
1471.92	0.0674
1473.52	0.0677
1475.11	0.0687
1476.71	0.0694
1478.31	0.0696
1479.9	0.07
1481.5	0.0688
1483.1	0.0682
1484.69	0.0688
1486.29	0.0688
1487.89	0.067
1489.48	0.0668
1491.08	0.0661
1492.67	0.0664
1494.27	0.0651
1495.86	0.0654
1497.46	0.0654
1499.05	0.0661
1500.65	0.066
1502.24	0.0659
1503.84	0.0657
1505.43	0.0663
1507.02	0.0663
1508.62	0.0668
1510.21	0.0669
1511.8	0.0673
1513.4	0.0679
1514.99	0.0676
1516.58	0.0673
1518.18	0.0672
1519.77	0.0667
1521.36	0.0668
1522.95	0.0669
1524.54	0.0664
1526.14	0.0662
1527.73	0.0666
1529.32	0.0659
1530.91	0.0666
1532.5	0.0667
1534.09	0.0673
1535.68	0.0684
1537.27	0.0691
1538.86	0.0695
1540.45	0.0699
1542.04	0.0707
1543.63	0.0709
1545.22	0.0716
1546.81	0.0718
1548.4	0.0714
1549.99	0.0722
1551.58	0.0724
1553.16	0.0714
1554.75	0.0715
1556.34	0.0708
1557.93	0.07
1559.52	0.0699
1561.1	0.0697
1562.69	0.0696
1564.28	0.0689
1565.86	0.0683
1567.45	0.0681
1569.04	0.0667
1570.62	0.0672
1572.21	0.067
1573.8	0.0679
1575.38	0.0676
1576.97	0.067
1578.55	0.0682
1580.14	0.067
1581.72	0.0679
1583.31	0.0671
1584.89	0.0684
1586.48	0.068
1588.06	0.0675
1589.65	0.0679
1591.23	0.0674
1592.81	0.0675
1594.4	0.0679
1595.98	0.0671
1597.56	0.0672
1599.15	0.0673
1600.73	0.0678
1602.31	0.0682
1603.89	0.0692
1605.48	0.0696
1607.06	0.0698
1608.64	0.0696
1610.22	0.0694
1611.8	0.0694
1613.38	0.069
1614.96	0.0686
1616.55	0.0681
1618.13	0.0673
1619.71	0.0662
1621.29	0.0661
1622.87	0.0651
1624.45	0.066
1626.03	0.0653
1627.61	0.0651
1629.19	0.0647
1630.76	0.0637
1632.34	0.0644
1633.92	0.0639
1635.5	0.064
1637.08	0.0626
1638.66	0.062
1640.24	0.059
1641.81	0.0562
1643.39	0.0529
1644.97	0.051
1646.55	0.0498
1648.12	0.049
1649.7	0.0476
1651.28	0.0486
1652.85	0.049
1654.43	0.0508
1656	0.0496
1657.58	0.0484
1659.16	0.0485
1660.73	0.0478
1662.31	0.0475
1663.88	0.0464
1665.46	0.0461
1667.03	0.0463
1668.61	0.0447
1670.18	0.045
1671.75	0.0427
1673.33	0.0451
1674.9	0.0445
1676.47	0.0457
1678.05	0.0443
1679.62	0.0457
1681.19	0.0392
1682.77	0.0428
1684.34	0.0391
1685.91	0.038
1687.48	0.0412
1689.06	0.0375
1690.63	0.0395
1692.2	0.0423
1693.77	0.0406
1695.34	0.0402
1696.91	0.0387
1698.48	0.0325

## Sheet: Sm soln UV-vis
Baseline 100%T		Baseline 0%T		Sm_bridged_1		Sm_bridged_2
Wavelength (nm)	%T	Wavelength (nm)	%T	Wavelength (nm)	Abs	Wavelength (nm)	Abs
1700	3.32613	1700	-0.000780787	1700	-0.0172233	1700	-1.47507	-0.0142233
1699.5	3.22946	1699.5	-0.000897714	1699.5	-0.018777	1699.5	-1.4871	-0.015777
1699	3.13221	1699	0.000571479	1699	-0.0195915	1699	-1.50219	-0.0165915
1698.5	3.02576	1698.5	-0.00128527	1698.5	-0.0197422	1698.5	-1.51878	-0.0167422
1698	2.90399	1698	-0.000472398	1698	-0.0203111	1698	-1.53841	-0.0173111
1697.5	2.77039	1697.5	-0.00165283	1697.5	-0.0210466	1697.5	-1.56005	-0.0180466
1697	2.62021	1697	-0.000282643	1697	-0.0220585	1697	-1.58561	-0.0190585
1696.5	2.47387	1696.5	-0.00109468	1696.5	-0.0225962	1696.5	-1.61169	-0.0195962
1696	2.33405	1696	-0.00130603	1696	-0.023303	1696	-1.63798	-0.020303
1695.5	2.19847	1695.5	-0.000665318	1695.5	-0.0243654	1695.5	-1.66509	-0.0213654
1695	2.07745	1695	-0.00013161	1695	-0.024411	1695	-1.69083	-0.021411
1694.5	1.98066	1694.5	-0.000865773	1694.5	-0.0246296	1694.5	-1.71232	-0.0216296
1694	1.90315	1694	-0.00109229	1694	-0.0243591	1694	-1.73041	-0.0213591
1693.5	1.84887	1693.5	-0.000954377	1693.5	-0.0242515	1693.5	-1.74378	-0.0212515
1693	1.81964	1693	-0.000812606	1693	-0.0237796	1693	-1.75142	-0.0207796
1692.5	1.80689	1692.5	-0.00171186	1692.5	-0.023641	1692.5	-1.75517	-0.020641
1692	1.8075	1692	-0.0010533	1692	-0.0234287	1692	-1.75596	-0.0204287
1691.5	1.81613	1691.5	-0.00125293	1691.5	-0.0236372	1691.5	-1.75436	-0.0206372
1691	1.82472	1691	-0.00132829	1691	-0.0236668	1691	-1.75311	-0.0206668
1690.5	1.83186	1690.5	-0.000925121	1690.5	-0.0241778	1690.5	-1.75213	-0.0211778
1690	1.83355	1690	-0.000880008	1690	-0.0243495	1690	-1.75222	-0.0213495
1689.5	1.82283	1689.5	-0.00117121	1689.5	-0.0256964	1689.5	-1.75548	-0.0226964
1689	1.80336	1689	-0.000831814	1689	-0.0270123	1689	-1.76091	-0.0240123
1688.5	1.77344	1688.5	-0.00142111	1688.5	-0.0278611	1688.5	-1.76848	-0.0248611
1688	1.73319	1688	-0.000784683	1688	-0.0292427	1688	-1.77928	-0.0262427
1687.5	1.67923	1687.5	-0.000775112	1687.5	-0.0305088	1687.5	-1.79363	-0.0275088
1687	1.61599	1687	-0.000775809	1687	-0.0322395	1687	-1.81075	-0.0292395
1686.5	1.54836	1686.5	-0.00144349	1686.5	-0.0331747	1686.5	-1.8299	-0.0301747
1686	1.46951	1686	-0.0011322	1686	-0.0348244	1686	-1.85334	-0.0318244
1685.5	1.38164	1685.5	-0.000861117	1685.5	-0.0366454	1685.5	-1.88066	-0.0336454
1685	1.2871	1685	-0.000230438	1685	-0.0381468	1685	-1.91226	-0.0351468
1684.5	1.18611	1684.5	-0.000985051	1684.5	-0.039504	1684.5	-1.94805	-0.036504
1684	1.07558	1684	-0.00154745	1684	-0.0413094	1684	-1.99078	-0.0383094
1683.5	0.967131	1683.5	-0.00137638	1683.5	-0.0428222	1683.5	-2.03759	-0.0398222
1683	0.866414	1683	-0.000128549	1683	-0.0448963	1683	-2.08654	-0.0418963
1682.5	0.772301	1682.5	-0.000426901	1682.5	-0.0459921	1682.5	-2.13684	-0.0429921
1682	0.686583	1682	-0.00143416	1682	-0.048118	1682	-2.18776	-0.045118
1681.5	0.620968	1681.5	-0.00111196	1681.5	-0.0483732	1681.5	-2.23214	-0.0453732
1681	0.56841	1681	-0.000434256	1681	-0.0489818	1681	-2.27156	-0.0459818
1680.5	0.532985	1680.5	-0.00127788	1680.5	-0.0491176	1680.5	-2.29927	-0.0461176
1680	0.516194	1680	-0.00130359	1680	-0.0486685	1680	-2.31364	-0.0456685
1679.5	0.510183	1679.5	-0.00145998	1679.5	-0.049417	1679.5	-2.31909	-0.046417
1679	0.515728	1679	-0.00190712	1679	-0.0477508	1679	-2.31448	-0.0447508
1678.5	0.52813	1678.5	-0.000865079	1678.5	-0.0473253	1678.5	-2.3055	-0.0443253
1678	0.546559	1678	-0.00140621	1678	-0.0471355	1678	-2.29075	-0.0441355
1677.5	0.572019	1677.5	-0.00124096	1677.5	-0.0447528	1677.5	-2.27153	-0.0417528
1677	0.59861	1677	-0.000804007	1677	-0.0453055	1677	-2.25259	-0.0423055
1676.5	0.632515	1676.5	-0.000755847	1676.5	-0.0425131	1676.5	-2.22923	-0.0395131
1676	0.671554	1676	-0.00013524	1676	-0.0414569	1676	-2.20405	-0.0384569
1675.5	0.718582	1675.5	-0.0011042	1675.5	-0.0407771	1675.5	-2.17456	-0.0377771
1675	0.77269	1675	-0.00070654	1675	-0.0403396	1675	-2.14381	-0.0373396
1674.5	0.842671	1674.5	0.000383946	1674.5	-0.0385479	1674.5	-2.10726	-0.0355479
1674	0.921748	1674	-0.00197063	1674	-0.0376672	1674	-2.06762	-0.0346672
1673.5	1.01546	1673.5	-0.000262804	1673.5	-0.0358118	1673.5	-2.02686	-0.0328118
1673	1.12576	1673	-0.000508741	1673	-0.0347375	1673	-1.98246	-0.0317375
1672.5	1.26442	1672.5	-0.00099226	1672.5	-0.0335953	1672.5	-1.93234	-0.0305953
1672	1.43761	1672	-0.000761831	1672	-0.0326877	1672	-1.87723	-0.0296877
1671.5	1.65685	1671.5	-0.000965854	1671.5	-0.0305366	1671.5	-1.81614	-0.0275366
1671	1.9394	1671	-0.00172275	1671	-0.0287314	1671	-1.74813	-0.0257314
1670.5	2.2748	1670.5	-0.000898784	1670.5	-0.0270217	1670.5	-1.67966	-0.0240217
1670	2.65738	1670	-0.00107283	1670	-0.0259886	1670	-1.61262	-0.0229886
1669.5	3.09794	1669.5	-0.00184638	1669.5	-0.0248282	1669.5	-1.54648	-0.0218282
1669	3.58998	1669	-0.000699781	1669	-0.0240386	1669	-1.48321	-0.0210386
1668.5	4.08404	1668.5	-0.0014007	1668.5	-0.0231502	1668.5	-1.4277	-0.0201502
1668	4.6174	1668	-0.000364909	1668	-0.0225325	1668	-1.37514	-0.0195325
1667.5	5.15748	1667.5	-0.00034691	1667.5	-0.0220203	1667.5	-1.32773	-0.0190203
1667	5.68766	1667	-0.000377303	1667	-0.0212018	1667	-1.28581	-0.0182018
1666.5	6.29314	1666.5	-0.000917111	1666.5	-0.0202185	1666.5	-1.24251	-0.0172185
1666	6.99186	1666	-0.00105821	1666	-0.0189671	1666	-1.19735	-0.0159671
1665.5	7.84254	1665.5	-0.000637246	1665.5	-0.0174313	1665.5	-1.14812	-0.0144313
1665	8.87813	1665	-0.000467591	1665	-0.015903	1665	-1.09495	-0.012903
1664.5	10.1794	1664.5	-0.000902993	1664.5	-0.014265	1664.5	-1.03614	-0.011265
1664	11.7063	1664	-0.000609004	1664	-0.0127808	1664	-0.976159	-0.00978081
1663.5	13.3313	1663.5	-0.00111666	1663.5	-0.0116208	1663.5	-0.920287	-0.00862078
1663	15.2559	1663	-0.00170997	1663	-0.0102052	1663	-0.862291	-0.00720517
1662.5	17.3762	1662.5	-0.000882723	1662.5	-0.00877417	1662.5	-0.806442	-0.00577417
1662	19.6087	1662	-0.000260831	1662	-0.00763665	1662	-0.754573	-0.00463665
1661.5	22.0798	1661.5	-0.000588371	1661.5	-0.00641278	1661.5	-0.703611	-0.00341278
1661	24.6034	1661	-0.000885973	1661	-0.00561144	1661	-0.657201	-0.00261144
1660.5	27.0441	1660.5	-0.00111634	1660.5	-0.00488967	1660.5	-0.616698	-0.00188967
1660	29.4367	1660	-0.000756961	1660	-0.004119	1660	-0.580376	-0.001119
1659.5	31.8374	1659.5	-0.000784773	1659.5	-0.0034439	1659.5	-0.546839	-0.000443898
1659	34.1321	1659	-0.000604321	1659	-0.00284145	1659	-0.517044	0.000158546
1658.5	36.3351	1658.5	-0.00103887	1658.5	-0.00232495	1658.5	-0.490256	0.000675047
1658	38.5418	1658	-0.00225947	1658	-0.00185465	1658	-0.465059	0.00114535
1657.5	40.6152	1657.5	-0.000101898	1657.5	-0.00148807	1657.5	-0.442687	0.00151193
1657	42.5724	1657	-0.000743126	1657	-0.00109639	1657	-0.422519	0.00190361
1656.5	44.5662	1656.5	-0.000777096	1656.5	-0.000707353	1656.5	-0.402931	0.00229265
1656	46.5425	1656	-0.000142845	1656	-0.000283462	1656	-0.384286	0.00271654
1655.5	48.3871	1655.5	-0.000350244	1655.5	-6.999e-05	1655.5	-0.367517	0.00293001
1655	50.2228	1655	-0.000553132	1655	0.00014193	1655	-0.351483	0.00314193
1654.5	51.909	1654.5	0.00053466	1654.5	0.000247929	1654.5	-0.337272	0.00324793
1654	53.3032	1654	-0.00151293	1654	0.000292196	1654	-0.325773	0.0032922
1653.5	54.5314	1653.5	-0.0016653	1653.5	0.000286989	1653.5	-0.315967	0.00328699
1653	55.553	1653	-0.00130618	1653	0.000245624	1653	-0.307884	0.00324562
1652.5	56.3707	1652.5	-0.00112502	1652.5	0.000208769	1652.5	-0.301541	0.00320877
1652	56.9824	1652	-0.000652545	1652	5.81179e-05	1652	-0.29682	0.00305812
1651.5	57.3685	1651.5	-0.000822424	1651.5	-0.000171952	1651.5	-0.293784	0.00282805
1651	57.4695	1651	-0.000727218	1651	-0.00047842	1651	-0.292916	0.00252158
1650.5	57.2694	1650.5	2.67694e-06	1650.5	-0.000864972	1650.5	-0.294347	0.00213503
1650	56.713	1650	-0.00156021	1650	-0.00133521	1650	-0.298483	0.00166479
1649.5	55.7976	1649.5	-0.000866817	1649.5	-0.00191331	1649.5	-0.305416	0.00108669
1649	54.5837	1649	-0.000887243	1649	-0.00250747	1649	-0.314858	0.000492534
1648.5	52.9625	1648.5	-0.000791786	1648.5	-0.0032053	1648.5	-0.327801	-0.000205302
1648	51.119	1648	-0.000853936	1648	-0.00388565	1648	-0.343058	-0.000885652
1647.5	49.1895	1647.5	-0.0011871	1647.5	-0.00454767	1647.5	-0.359694	-0.00154767
1647	47.2767	1647	-0.000843083	1647	-0.0052206	1647	-0.376765	-0.0022206
1646.5	45.4906	1646.5	-0.00150136	1646.5	-0.00564773	1646.5	-0.393384	-0.00264773
1646	44.1079	1646	-0.000587431	1646	-0.00594913	1646	-0.40665	-0.00294913
1645.5	43.2329	1645.5	-0.000943343	1645.5	-0.00589832	1645.5	-0.415254	-0.00289832
1645	42.9026	1645	-0.00136662	1645	-0.00572024	1645	-0.418454	-0.00272024
1644.5	43.122	1644.5	-0.000935979	1644.5	-0.00552307	1644.5	-0.416122	-0.00252307
1644	43.7441	1644	-0.00157059	1644	-0.00526766	1644	-0.409824	-0.00226766
1643.5	44.696	1643.5	-0.000431072	1643.5	-0.00498523	1643.5	-0.40043	-0.00198523
1643	45.8394	1643	-0.00047857	1643	-0.00480181	1643	-0.389339	-0.00180181
1642.5	47.0366	1642.5	-0.00176328	1642.5	-0.00455956	1642.5	-0.378059	-0.00155956
1642	48.3451	1642	0.000517365	1642	-0.00435761	1642	-0.366061	-0.00135761
1641.5	49.657	1641.5	-0.00137668	1641.5	-0.00416074	1641.5	-0.354321	-0.00116074
1641	50.8545	1641	0.000225268	1641	-0.00401519	1641	-0.343863	-0.00101519
1640.5	52.0279	1640.5	0.000285658	1640.5	-0.00381899	1640.5	-0.33388	-0.000818994
1640	53.0679	1640	-0.00115667	1640	-0.00368323	1640	-0.32517	-0.000683235
1639.5	53.9274	1639.5	-0.000569455	1639.5	-0.00358081	1639.5	-0.318127	-0.00058081
1639	54.5594	1639	0.000616982	1639	-0.00341863	1639	-0.312975	-0.000418626
1638.5	54.9529	1638.5	-0.000979918	1638.5	-0.00333972	1638.5	-0.309774	-0.000339721
1638	55.0945	1638	-0.00017892	1638	-0.00327103	1638	-0.308532	-0.000271027
1637.5	55.0132	1637.5	-0.000867173	1637.5	-0.00329595	1637.5	-0.30912	-0.000295947
1637	54.7549	1637	-0.000857548	1637	-0.00329225	1637	-0.311096	-0.000292248
1636.5	54.3589	1636.5	0.000148851	1636.5	-0.00334923	1636.5	-0.314115	-0.000349226
1636	53.9205	1636	-0.00166169	1636	-0.00341544	1636	-0.317557	-0.000415442
1635.5	53.5267	1635.5	-0.00101397	1635.5	-0.00340096	1635.5	-0.32066	-0.000400956
1635	53.3233	1635	-0.00135581	1635	-0.00333777	1635	-0.322173	-0.000337769
1634.5	53.4153	1634.5	-0.000981461	1634.5	-0.0031297	1634.5	-0.321312	-0.000129699
1634	53.8664	1634	0.00021237	1634	-0.00286635	1634	-0.317564	0.000133652
1633.5	54.6976	1633.5	-0.00162906	1633.5	-0.00259074	1633.5	-0.310803	0.000409258
1633	55.8857	1633	-0.00113428	1633	-0.00224358	1633	-0.301374	0.000756418
1632.5	57.3359	1632.5	-0.000439269	1632.5	-0.00186192	1632.5	-0.290146	0.00113808
1632	58.9959	1632	-0.000182275	1632	-0.00162859	1632	-0.277638	0.00137141
1631.5	60.6521	1631.5	0.000620594	1631.5	-0.0013972	1631.5	-0.265482	0.0016028
1631	62.1696	1631	0.000361854	1631	-0.00127622	1631	-0.254666	0.00172378
1630.5	63.5787	1630.5	-0.000334462	1630.5	-0.00115014	1630.5	-0.244753	0.00184986
1630	64.8148	1630	-1.49739e-06	1630	-0.0011758	1630	-0.236312	0.0018242
1629.5	65.8588	1629.5	-0.00172414	1629.5	-0.00111012	1629.5	-0.229233	0.00188988
1629	66.8256	1629	-0.000184857	1629	-0.00107108	1629	-0.2228	0.00192892
1628.5	67.7005	1628.5	-0.000208856	1628.5	-0.000996708	1628.5	-0.216983	0.00200329
1628	68.4484	1628	-0.000147705	1628	-0.000894319	1628	-0.212087	0.00210568
1627.5	69.1976	1627.5	-0.00104186	1627.5	-0.000765394	1627.5	-0.207186	0.00223461
1627	69.9545	1627	-0.000860281	1627	-0.000690709	1627	-0.202332	0.00230929
1626.5	70.7867	1626.5	-0.00192824	1626.5	-0.000486849	1626.5	-0.19708	0.00251315
1626	71.7141	1626	-0.000668326	1626	-0.000253764	1626	-0.191283	0.00274624
1625.5	72.8016	1625.5	-0.000386279	1625.5	3.5051e-05	1625.5	-0.184575	0.00303505
1625	74.0002	1625	-0.00154588	1625	0.000367089	1625	-0.177296	0.00336709
1624.5	75.1672	1624.5	-0.00158081	1624.5	0.000605299	1624.5	-0.170374	0.0036053
1624	76.4487	1624	-0.000721757	1624	0.000967919	1624	-0.162871	0.00396792
1623.5	77.7244	1623.5	-0.000471268	1623.5	0.00133886	1623.5	-0.155515	0.00433886
1623	78.9565	1623	-0.00176799	1623	0.00164397	1623	-0.148516	0.00464397
1622.5	80.2434	1622.5	-0.000838424	1622.5	0.00195534	1622.5	-0.14138	0.00495534
1622	81.5318	1622	-0.00133056	1622	0.00238869	1622	-0.134237	0.00538869
1621.5	82.7802	1621.5	-0.00101157	1621.5	0.00271907	1621.5	-0.127506	0.00571907
1621	84.0348	1621	-0.000634309	1621	0.00315938	1621	-0.120791	0.00615938
1620.5	85.3351	1620.5	-0.000273704	1620.5	0.00356978	1620.5	-0.113911	0.00656978
1620	86.5938	1620	-0.000784898	1620	0.00390224	1620	-0.107391	0.00690224
1619.5	87.7867	1619.5	-0.000914379	1619.5	0.0042573	1619.5	-0.101287	0.0072573
1619	88.9133	1619	-0.000640669	1619	0.00454008	1619	-0.0954896	0.00754008
1618.5	89.8934	1618.5	0.000672684	1618.5	0.00476905	1618.5	-0.0905991	0.00776905
1618	90.6872	1618	-0.00108678	1618	0.00492679	1618	-0.0865991	0.00792679
1617.5	91.3713	1617.5	-0.00110398	1617.5	0.00512288	1617.5	-0.0831439	0.00812288
1617	91.9015	1617	-0.000369452	1617	0.00510766	1617	-0.0804378	0.00810766
1616.5	92.327	1616.5	-0.000716791	1616.5	0.00519287	1616.5	-0.0782421	0.00819287
1616	92.671	1616	-0.000649245	1616	0.0051228	1616	-0.0764563	0.0081228
1615.5	92.9721	1615.5	-0.000719398	1615.5	0.00506062	1615.5	-0.0748448	0.00806062
1615	93.2345	1615	-0.000462526	1615	0.0049836	1615	-0.073397	0.0079836
1614.5	93.5375	1614.5	-0.000587819	1614.5	0.00487882	1614.5	-0.0718199	0.00787882
1614	93.8662	1614	-0.000355931	1614	0.00468928	1614	-0.0701409	0.00768928
1613.5	94.26	1613.5	-0.000862696	1613.5	0.00454557	1613.5	-0.0681456	0.00754557
1613	94.6667	1613	-0.00046958	1613	0.00443133	1613	-0.0660063	0.00743133
1612.5	95.0832	1612.5	-0.000579265	1612.5	0.00406215	1612.5	-0.0639764	0.00706215
1612	95.5198	1612	-0.000514867	1612	0.00383073	1612	-0.0617443	0.00683073
1611.5	95.8864	1611.5	-0.000788253	1611.5	0.00360207	1611.5	-0.0598954	0.00660207
1611	96.2503	1611	-0.000200215	1611	0.00338243	1611	-0.0580746	0.00638243
1610.5	96.579	1610.5	-0.000282642	1610.5	0.00312447	1610.5	-0.0564146	0.00612447
1610	96.8474	1610	-0.000711018	1610	0.0029121	1610	-0.0549943	0.0059121
1609.5	97.101	1609.5	-0.00126373	1609.5	0.00268828	1609.5	-0.0536743	0.00568828
1609	97.328	1609	-0.000277909	1609	0.00249919	1609	-0.0524492	0.00549919
1608.5	97.5297	1608.5	-0.00173466	1608.5	0.00235972	1608.5	-0.0513746	0.00535972
1608	97.7322	1608	-0.00147571	1608	0.00218576	1608	-0.0503338	0.00518576
1607.5	97.9536	1607.5	-0.000854866	1607.5	0.0022002	1607.5	-0.0491251	0.0052002
1607	98.1621	1607	-0.000498726	1607	0.00202732	1607	-0.0480482	0.00502732
1606.5	98.3905	1606.5	-0.000893574	1606.5	0.00204881	1606.5	-0.0468458	0.00504881
1606	98.6218	1606	-0.000706009	1606	0.00197022	1606	-0.0456203	0.00497022
1605.5	98.8046	1605.5	-0.000753018	1605.5	0.00191291	1605.5	-0.0446631	0.00491291
1605	98.9874	1605	-0.00113678	1605	0.00187433	1605	-0.0436427	0.00487433
1604.5	99.1461	1604.5	-0.000250774	1604.5	0.00184573	1604.5	-0.0428119	0.00484573
1604	99.3187	1604	-0.00070784	1604	0.00182018	1604	-0.0419236	0.00482018
1603.5	99.4626	1603.5	-0.0019312	1603.5	0.00179	1603.5	-0.0410889	0.00479
1603	99.6416	1603	-0.00101503	1603	0.00181308	1603	-0.0401384	0.00481308
1602.5	99.8431	1602.5	-0.00101898	1602.5	0.00179195	1602.5	-0.0391502	0.00479195
1602	100.04	1602	-0.00066352	1602	0.00188142	1602	-0.0380884	0.00488142
1601.5	100.221	1601.5	-8.27303e-05	1601.5	0.00179857	1601.5	-0.0371412	0.00479857
1601	100.408	1601	-0.000760151	1601	0.00184433	1601	-0.0361753	0.00484433
1600.5	100.583	1600.5	-0.000886365	1600.5	0.0018665	1600.5	-0.0352908	0.0048665
1600	100.72	1600	-0.000792703	1600	0.00187521	1600	-0.0345343	0.00487521
1599.5	100.853	1599.5	-0.00201241	1599.5	0.00183585	1599.5	-0.0338579	0.00483585
1599	100.973	1599	-0.00126393	1599	0.00184017	1599	-0.0331693	0.00484017
1598.5	101.083	1598.5	-0.000345886	1598.5	0.00188751	1598.5	-0.0325116	0.00488751
1598	101.188	1598	-0.000336592	1598	0.00189642	1598	-0.031941	0.00489642
1597.5	101.301	1597.5	-0.00121247	1597.5	0.00181269	1597.5	-0.0313096	0.00481269
1597	101.403	1597	-0.00119917	1597	0.00186866	1597	-0.0307397	0.00486866
1596.5	101.51	1596.5	-0.00057319	1596.5	0.00184487	1596.5	-0.030164	0.00484487
1596	101.611	1596	-0.00167605	1596	0.00180284	1596	-0.0295989	0.00480284
1595.5	101.714	1595.5	-0.000429051	1595.5	0.00184453	1595.5	-0.0290102	0.00484453
1595	101.826	1595	-0.000965742	1595	0.00182192	1595	-0.0283889	0.00482192
1594.5	101.929	1594.5	0.000103773	1594.5	0.00177435	1594.5	-0.0278606	0.00477435
1594	102.049	1594	-0.00102431	1594	0.00177534	1594	-0.0272761	0.00477534
1593.5	102.155	1593.5	4.98394e-05	1593.5	0.00179915	1593.5	-0.0266756	0.00479915
1593	102.257	1593	-0.000421526	1593	0.00178384	1593	-0.026153	0.00478384
1592.5	102.341	1592.5	-0.00142851	1592.5	0.00182699	1592.5	-0.0257106	0.00482699
1592	102.419	1592	-0.00113528	1592	0.00185082	1592	-0.0252006	0.00485082
1591.5	102.447	1591.5	-0.000155306	1591.5	0.00180705	1591.5	-0.0249727	0.00480705
1591	102.497	1591	-0.00120922	1591	0.00183764	1591	-0.0247553	0.00483764
1590.5	102.513	1590.5	5.16391e-05	1590.5	0.0017856	1590.5	-0.024531	0.0047856
1590	102.529	1590	-0.000506572	1590	0.00183481	1590	-0.024405	0.00483481
1589.5	102.527	1589.5	-0.000322458	1589.5	0.00183567	1589.5	-0.0243319	0.00483567
1589	102.525	1589	-0.000959867	1589	0.00179764	1589	-0.0242356	0.00479764
1588.5	102.513	1588.5	-0.000717941	1588.5	0.00179395	1588.5	-0.0241936	0.00479395
1588	102.509	1588	-0.00150356	1588	0.00181979	1588	-0.024162	0.00481979
1587.5	102.487	1587.5	-0.000536234	1587.5	0.00172414	1587.5	-0.0241456	0.00472414
1587	102.49	1587	-0.000809567	1587	0.00179163	1587	-0.0240682	0.00479163
1586.5	102.494	1586.5	-0.000710383	1586.5	0.00177684	1586.5	-0.0240404	0.00477684
1586	102.493	1586	-0.000509167	1586	0.0017522	1586	-0.0239324	0.0047522
1585.5	102.527	1585.5	0.000351014	1585.5	0.00180967	1585.5	-0.0237563	0.00480967
1585	102.546	1585	-0.000608131	1585	0.0017579	1585	-0.0235905	0.0047579
1584.5	102.605	1584.5	-0.000736035	1584.5	0.00178602	1584.5	-0.0233143	0.00478602
1584	102.646	1584	-0.000412884	1584	0.0017613	1584	-0.023091	0.0047613
1583.5	102.715	1583.5	-0.000280533	1583.5	0.00176463	1583.5	-0.0227894	0.00476463
1583	102.761	1583	3.06112e-05	1583	0.00182657	1583	-0.0225021	0.00482657
1582.5	102.797	1582.5	-0.0014844	1582.5	0.00182018	1582.5	-0.0223031	0.00482018
1582	102.828	1582	-0.000680844	1582	0.00177016	1582	-0.0221118	0.00477016
1581.5	102.862	1581.5	-0.00112922	1581.5	0.00183491	1581.5	-0.0219676	0.00483491
1581	102.892	1581	-0.000276301	1581	0.00178878	1581	-0.021807	0.00478878
1580.5	102.944	1580.5	9.29702e-05	1580.5	0.00185626	1580.5	-0.0215806	0.00485626
1580	102.994	1580	-0.000880286	1580	0.00181576	1580	-0.0213733	0.00481576
1579.5	103.063	1579.5	-0.00108927	1579.5	0.00187274	1579.5	-0.0210077	0.00487274
1579	103.152	1579	-0.000813574	1579	0.00194211	1579	-0.0206612	0.00494211
1578.5	103.225	1578.5	-0.00135017	1578.5	0.00199008	1578.5	-0.0203087	0.00499008
1578	103.324	1578	-0.000152572	1578	0.00204288	1578	-0.0199505	0.00504288
1577.5	103.409	1577.5	0.000276203	1577.5	0.00210582	1577.5	-0.0195724	0.00510582
1577	103.507	1577	-3.8377e-06	1577	0.00219502	1577	-0.0191591	0.00519502
1576.5	103.586	1576.5	-0.00104479	1576.5	0.00219856	1576.5	-0.0188231	0.00519856
1576	103.661	1576	-0.00055961	1576	0.00228531	1576	-0.0185389	0.00528531
1575.5	103.743	1575.5	-0.000170753	1575.5	0.00231521	1575.5	-0.0182399	0.00531521
1575	103.82	1575	-0.000723468	1575	0.00237364	1575	-0.0178475	0.00537364
1574.5	103.902	1574.5	-0.000745539	1574.5	0.00240683	1574.5	-0.0175724	0.00540683
1574	103.969	1574	-0.000805331	1574	0.00241235	1574	-0.0172468	0.00541235
1573.5	104.05	1573.5	-0.00117209	1573.5	0.00242099	1573.5	-0.0169562	0.00542099
1573	104.109	1573	0.000464789	1573	0.00235917	1573	-0.0167728	0.00535917
1572.5	104.186	1572.5	-0.00111558	1572.5	0.00245022	1572.5	-0.0164482	0.00545022
1572	104.234	1572	-0.000824174	1572	0.0024048	1572	-0.0162722	0.0054048
1571.5	104.286	1571.5	-0.00119974	1571.5	0.00238642	1571.5	-0.0161244	0.00538642
1571	104.326	1571	-0.000414769	1571	0.00234504	1571	-0.0160198	0.00534504
1570.5	104.363	1570.5	-0.00170751	1570.5	0.0023903	1570.5	-0.0158618	0.0053903
1570	104.396	1570	-0.000659627	1570	0.00236521	1570	-0.0157527	0.00536521
1569.5	104.408	1569.5	-0.000275162	1569.5	0.00231737	1569.5	-0.0157818	0.00531737
1569	104.424	1569	-0.000355485	1569	0.00225867	1569	-0.0157697	0.00525867
1568.5	104.434	1568.5	-0.000225517	1568.5	0.00224019	1568.5	-0.0157132	0.00524019
1568	104.453	1568	-0.00132653	1568	0.00221311	1568	-0.015741	0.00521311
1567.5	104.463	1567.5	-0.000159357	1567.5	0.00219115	1567.5	-0.0157107	0.00519115
1567	104.489	1567	-0.00118256	1567	0.00214393	1567	-0.0156938	0.00514393
1566.5	104.511	1566.5	-0.00104614	1566.5	0.0020512	1566.5	-0.0156561	0.0050512
1566	104.545	1566	-0.000246354	1566	0.00205234	1566	-0.0155412	0.00505234
1565.5	104.587	1565.5	-0.000748387	1565.5	0.00205687	1565.5	-0.0154397	0.00505687
1565	104.614	1565	-0.000521485	1565	0.00197097	1565	-0.0153641	0.00497097
1564.5	104.668	1564.5	-0.000504986	1564.5	0.00194856	1564.5	-0.0152413	0.00494856
1564	104.713	1564	-0.000475353	1564	0.00195885	1564	-0.0150567	0.00495885
1563.5	104.767	1563.5	-5.16307e-05	1563.5	0.00193842	1563.5	-0.0149677	0.00493842
1563	104.808	1563	-0.000384519	1563	0.00194143	1563	-0.0148152	0.00494143
1562.5	104.852	1562.5	-7.86946e-05	1562.5	0.00190155	1562.5	-0.0147165	0.00490155
1562	104.889	1562	-0.00110929	1562	0.00189858	1562	-0.0146062	0.00489858
1561.5	104.929	1561.5	-0.000381996	1561.5	0.00193423	1561.5	-0.0145091	0.00493423
1561	104.966	1561	-0.00167451	1561	0.00191455	1561	-0.0144709	0.00491455
1560.5	104.982	1560.5	-0.00199671	1560.5	0.00186679	1560.5	-0.0143943	0.00486679
1560	105.019	1560	-0.000940532	1560	0.00192354	1560	-0.0143706	0.00492354
1559.5	105.032	1559.5	-0.000855372	1559.5	0.00190844	1559.5	-0.0143639	0.00490844
1559	105.053	1559	-0.000980694	1559	0.0018945	1559	-0.0143467	0.0048945
1558.5	105.058	1558.5	-0.00031646	1558.5	0.00193462	1558.5	-0.0143758	0.00493462
1558	105.073	1558	-0.000201233	1558	0.00194562	1558	-0.0144195	0.00494562
1557.5	105.079	1557.5	-0.000925959	1557.5	0.00193738	1557.5	-0.0144674	0.00493738
1557	105.093	1557	-0.000747096	1557	0.00198161	1557	-0.0144565	0.00498161
1556.5	105.108	1556.5	-0.00132585	1556.5	0.00204218	1556.5	-0.0144558	0.00504218
1556	105.127	1556	-0.00166389	1556	0.0021253	1556	-0.0144598	0.0051253
1555.5	105.164	1555.5	-0.000690842	1555.5	0.00218503	1555.5	-0.0143987	0.00518503
1555	105.165	1555	-0.000602297	1555	0.00227628	1555	-0.0144081	0.00527628
1554.5	105.194	1554.5	-0.0019892	1554.5	0.00238252	1554.5	-0.0144038	0.00538252
1554	105.204	1554	0.000259165	1554	0.00246379	1554	-0.0144213	0.00546379
1553.5	105.232	1553.5	-9.81543e-05	1553.5	0.00256595	1553.5	-0.0143958	0.00556595
1553	105.254	1553	-0.000776595	1553	0.00267843	1553	-0.0143313	0.00567843
1552.5	105.265	1552.5	-0.000465669	1552.5	0.00282663	1552.5	-0.0143291	0.00582663
1552	105.298	1552	-0.00060387	1552	0.00294483	1552	-0.0143238	0.00594483
1551.5	105.316	1551.5	-0.00202538	1551.5	0.00303001	1551.5	-0.0142553	0.00603001
1551	105.351	1551	-0.000993285	1551	0.00312866	1551	-0.0142058	0.00612866
1550.5	105.365	1550.5	0.000419781	1550.5	0.00324541	1550.5	-0.0142215	0.00624541
1550	105.393	1550	-0.000431268	1550	0.00333174	1550	-0.0141599	0.00633174
1549.5	105.408	1549.5	-0.00063006	1549.5	0.00338136	1549.5	-0.0141365	0.00638136
1549	105.436	1549	-0.000363418	1549	0.00346083	1549	-0.0140778	0.00646083
1548.5	105.451	1548.5	-0.000490796	1548.5	0.00337194	1548.5	-0.0141044	0.00637194
1548	105.454	1548	-0.00038533	1548	0.00332934	1548	-0.0140932	0.00632934
1547.5	105.483	1547.5	-0.000947236	1547.5	0.00329744	1547.5	-0.0141076	0.00629744
1547	105.481	1547	-0.00116698	1547	0.00319038	1547	-0.0141874	0.00619038
1546.5	105.504	1546.5	-0.00120885	1546.5	0.00318835	1546.5	-0.0141518	0.00618835
1546	105.503	1546	-0.000745183	1546	0.00316037	1546	-0.0141172	0.00616037
1545.5	105.506	1545.5	-0.000761541	1545.5	0.00310734	1545.5	-0.0141594	0.00610734
1545	105.522	1545	-0.000598642	1545	0.00303997	1545	-0.0142003	0.00603997
1544.5	105.53	1544.5	8.34251e-05	1544.5	0.00312606	1544.5	-0.014154	0.00612606
1544	105.54	1544	-0.000436772	1544	0.00312749	1544	-0.0141908	0.00612749
1543.5	105.54	1543.5	-0.000397863	1543.5	0.003096	1543.5	-0.0142122	0.006096
1543	105.557	1543	-0.00184815	1543	0.00312556	1543	-0.0142187	0.00612556
1542.5	105.574	1542.5	-0.000527875	1542.5	0.0032246	1542.5	-0.0141638	0.0062246
1542	105.599	1542	-0.000662811	1542	0.00328312	1542	-0.0140635	0.00628312
1541.5	105.607	1541.5	0.000166287	1541.5	0.00328972	1541.5	-0.0141312	0.00628972
1541	105.624	1541	-0.000366608	1541	0.00340599	1541	-0.0140476	0.00640599
1540.5	105.653	1540.5	-0.000120842	1540.5	0.00348505	1540.5	-0.0140116	0.00648505
1540	105.633	1540	-0.00118828	1540	0.00348353	1540	-0.0140654	0.00648353
1539.5	105.645	1539.5	-0.000334878	1539.5	0.00362071	1539.5	-0.0140744	0.00662071
1539	105.628	1539	0.000446082	1539	0.00367754	1539	-0.0141572	0.00667754
1538.5	105.63	1538.5	-0.000191297	1538.5	0.0037255	1538.5	-0.0141926	0.0067255
1538	105.606	1538	0.000138635	1538	0.00376161	1538	-0.0143091	0.00676161
1537.5	105.571	1537.5	-0.00120495	1537.5	0.00375965	1537.5	-0.0144421	0.00675965
1537	105.556	1537	4.845e-05	1537	0.00384167	1537	-0.0145201	0.00684167
1536.5	105.498	1536.5	-0.0016977	1536.5	0.00385011	1536.5	-0.0147167	0.00685011
1536	105.468	1536	-0.000988072	1536	0.003892	1536	-0.0149151	0.006892
1535.5	105.412	1535.5	-0.00135753	1535.5	0.00385993	1535.5	-0.0151761	0.00685993
1535	105.371	1535	-0.000169084	1535	0.00387458	1535	-0.0153386	0.00687458
1534.5	105.33	1534.5	-0.00115837	1534.5	0.00390425	1534.5	-0.0154745	0.00690425
1534	105.275	1534	-0.000837537	1534	0.00388717	1534	-0.0156909	0.00688717
1533.5	105.247	1533.5	-0.000471768	1533.5	0.00383018	1533.5	-0.0158706	0.00683018
1533	105.21	1533	-0.00107005	1533	0.00383149	1533	-0.0159878	0.00683149
1532.5	105.183	1532.5	-9.84411e-05	1532.5	0.00372756	1532.5	-0.016132	0.00672756
1532	105.157	1532	-0.000355458	1532	0.00371218	1532	-0.0161847	0.00671218
1531.5	105.126	1531.5	-0.000161684	1531.5	0.00361627	1531.5	-0.016319	0.00661627
1531	105.106	1531	-0.000738156	1531	0.00352904	1531	-0.0164221	0.00652904
1530.5	105.067	1530.5	-0.000628521	1530.5	0.00338112	1530.5	-0.0164851	0.00638112
1530	105.06	1530	-0.00112601	1530	0.00333041	1530	-0.0165349	0.00633041
1529.5	105.029	1529.5	-0.00168695	1529.5	0.00324233	1529.5	-0.0166679	0.00624233
1529	105.022	1529	-0.00090363	1529	0.00316384	1529	-0.0166772	0.00616384
1528.5	105.012	1528.5	-0.00120703	1528.5	0.00305822	1528.5	-0.016678	0.00605822
1528	105.011	1528	0.000236909	1528	0.00302238	1528	-0.0166362	0.00602238
1527.5	105.023	1527.5	-0.000535186	1527.5	0.00298867	1527.5	-0.0166092	0.00598867
1527	105.026	1527	-0.00182236	1527	0.00298753	1527	-0.0165183	0.00598753
1526.5	105.042	1526.5	-0.000489451	1526.5	0.00297585	1526.5	-0.0164715	0.00597585
1526	105.026	1526	-0.00146317	1526	0.00291817	1526	-0.0165048	0.00591817
1525.5	105.014	1525.5	-0.000175638	1525.5	0.00292636	1525.5	-0.0165009	0.00592636
1525	105.002	1525	-0.00165595	1525	0.00297025	1525	-0.0165144	0.00597025
1524.5	104.957	1524.5	-0.000990352	1524.5	0.00296128	1524.5	-0.0166588	0.00596128
1524	104.929	1524	-0.00136909	1524	0.00299597	1524	-0.0168123	0.00599597
1523.5	104.879	1523.5	-0.000144782	1523.5	0.00304605	1523.5	-0.0168482	0.00604605
1523	104.84	1523	-0.00106518	1523	0.00318658	1523	-0.017016	0.00618658
1522.5	104.786	1522.5	-0.000855382	1522.5	0.00328698	1522.5	-0.0172028	0.00628698
1522	104.729	1522	0.000368577	1522	0.00336579	1522	-0.0174056	0.00636579
1521.5	104.694	1521.5	-0.000737979	1521.5	0.00345298	1521.5	-0.017509	0.00645298
1521	104.645	1521	-0.000983644	1521	0.00372333	1521	-0.0175854	0.00672333
1520.5	104.589	1520.5	0.00065976	1520.5	0.00382872	1520.5	-0.0178565	0.00682872
1520	104.525	1520	-0.000459811	1520	0.00398288	1520	-0.0180316	0.00698288
1519.5	104.475	1519.5	0.000522979	1519.5	0.00426268	1519.5	-0.0181603	0.00726268
1519	104.418	1519	0.000266086	1519	0.00451852	1519	-0.0184035	0.00751852
1518.5	104.321	1518.5	-0.00109748	1518.5	0.0047452	1518.5	-0.0187016	0.0077452
1518	104.244	1518	-0.00044242	1518	0.00496321	1518	-0.0190771	0.00796321
1517.5	104.154	1517.5	-0.000264537	1517.5	0.00523505	1517.5	-0.0193222	0.00823505
1517	104.058	1517	-0.00104884	1517	0.00542936	1517	-0.0196523	0.00842936
1516.5	103.949	1516.5	-0.0005886	1516.5	0.00557906	1516.5	-0.0200505	0.00857906
1516	103.852	1516	-0.000160162	1516	0.00570161	1516	-0.0203948	0.00870161
1515.5	103.764	1515.5	0.000667984	1515.5	0.00570811	1515.5	-0.0207363	0.00870811
1515	103.658	1515	-0.00016204	1515	0.00575858	1515	-0.0210703	0.00875858
1514.5	103.587	1514.5	-0.000608312	1514.5	0.00570454	1514.5	-0.0213553	0.00870454
1514	103.501	1514	-0.000653677	1514	0.00561677	1514	-0.0215913	0.00861677
1513.5	103.428	1513.5	-0.00142356	1513.5	0.00543285	1513.5	-0.0218827	0.00843285
1513	103.386	1513	-0.00123563	1513	0.00537079	1513	-0.0220117	0.00837079
1512.5	103.33	1512.5	-0.000480146	1512.5	0.00530637	1512.5	-0.0221317	0.00830637
1512	103.285	1512	-0.00101828	1512	0.00513618	1512	-0.0223001	0.00813618
1511.5	103.242	1511.5	0.000703921	1511.5	0.0049813	1511.5	-0.0224608	0.0079813
1511	103.214	1511	-0.00169761	1511	0.00497101	1511	-0.0224961	0.00797101
1510.5	103.179	1510.5	-0.00120575	1510.5	0.00487547	1510.5	-0.0225877	0.00787547
1510	103.123	1510	-0.000737289	1510	0.00482406	1510	-0.0227494	0.00782406
1509.5	103.075	1509.5	0.000881443	1509.5	0.00473358	1509.5	-0.0229372	0.00773358
1509	102.992	1509	-0.0013153	1509	0.00470995	1509	-0.0231634	0.00770995
1508.5	102.889	1508.5	0.000223139	1508.5	0.0046975	1508.5	-0.0235288	0.0076975
1508	102.776	1508	-5.60861e-05	1508	0.00469321	1508	-0.0239647	0.00769321
1507.5	102.643	1507.5	0.000176289	1507.5	0.00461372	1507.5	-0.0245098	0.00761372
1507	102.494	1507	-0.00144041	1507	0.00454931	1507	-0.0250662	0.00754931
1506.5	102.299	1506.5	-0.00129936	1506.5	0.00451659	1506.5	-0.0257996	0.00751659
1506	102.131	1506	-0.000860155	1506	0.00448481	1506	-0.0264937	0.00748481
1505.5	101.936	1505.5	-0.000685919	1505.5	0.00441422	1505.5	-0.0272699	0.00741422
1505	101.725	1505	-0.000611306	1505	0.00436049	1505	-0.0280433	0.00736049
1504.5	101.55	1504.5	-0.000210009	1504.5	0.00432035	1504.5	-0.0288095	0.00732035
1504	101.356	1504	-0.000319288	1504	0.00422107	1504	-0.0295266	0.00722107
1503.5	101.195	1503.5	0.000673667	1503.5	0.00409998	1503.5	-0.0301914	0.00709998
1503	101.089	1503	-0.000465823	1503	0.00409371	1503	-0.0306758	0.00709371
1502.5	100.99	1502.5	-3.71799e-06	1502.5	0.00405229	1502.5	-0.0309763	0.00705229
1502	100.926	1502	-0.000715541	1502	0.00396326	1502	-0.0312487	0.00696326
1501.5	100.879	1501.5	-0.000870966	1501.5	0.00393327	1501.5	-0.0313717	0.00693327
1501	100.873	1501	-0.000734541	1501	0.00393384	1501	-0.031352	0.00693384
1500.5	100.862	1500.5	-0.000937556	1500.5	0.00391216	1500.5	-0.0313831	0.00691216
1500	100.831	1500	-0.000105402	1500	0.00389756	1500	-0.0314496	0.00689756
1499.5	100.809	1499.5	-0.0009115	1499.5	0.00387925	1499.5	-0.0314921	0.00687925
1499	100.777	1499	-0.000799196	1499	0.00389568	1499	-0.0315387	0.00689568
1498.5	100.757	1498.5	-0.000770778	1498.5	0.00390192	1498.5	-0.0316194	0.00690192
1498	100.751	1498	-0.000912507	1498	0.00391901	1498	-0.0316386	0.00691901
1497.5	100.727	1497.5	-0.000722649	1497.5	0.00393653	1497.5	-0.0316594	0.00693653
1497	100.72	1497	-0.000794738	1497	0.00399145	1497	-0.0317291	0.00699145
1496.5	100.689	1496.5	-0.00123703	1496.5	0.00405553	1496.5	-0.0317775	0.00705553
1496	100.651	1496	0.000146462	1496	0.00406559	1496	-0.0319022	0.00706559
1495.5	100.628	1495.5	-0.00123448	1495.5	0.00416304	1495.5	-0.0320361	0.00716304
1495	100.583	1495	-0.000403275	1495	0.00422326	1495	-0.0321909	0.00722326
1494.5	100.526	1494.5	-0.00144704	1494.5	0.00431269	1494.5	-0.0324198	0.00731269
1494	100.442	1494	-0.00116803	1494	0.00443765	1494	-0.0327322	0.00743765
1493.5	100.352	1493.5	0.000188748	1493.5	0.00457108	1493.5	-0.0330901	0.00757108
1493	100.242	1493	-0.000926913	1493	0.00468112	1493	-0.0335912	0.00768112
1492.5	100.093	1492.5	-0.00156331	1492.5	0.0047736	1492.5	-0.0341364	0.0077736
1492	99.9644	1492	-0.000124735	1492	0.0049199	1492	-0.0347009	0.0079199
1491.5	99.8314	1491.5	-0.00109324	1491.5	0.00507075	1491.5	-0.0352568	0.00807075
1491	99.6846	1491	-0.00133105	1491	0.00523413	1491	-0.0358137	0.00823413
1490.5	99.563	1490.5	-0.000356766	1490.5	0.00539453	1490.5	-0.0364049	0.00839453
1490	99.4773	1490	-0.00128124	1490	0.00555229	1490	-0.0370028	0.00855229
1489.5	99.3145	1489.5	-0.000172893	1489.5	0.00571357	1489.5	-0.0375284	0.00871357
1489	99.1778	1489	-0.000347764	1489	0.00594321	1489	-0.0380545	0.00894321
1488.5	99.0609	1488.5	-0.00109263	1488.5	0.0061669	1488.5	-0.0385584	0.0091669
1488	98.9571	1488	0.00016944	1488	0.00637309	1488	-0.0390853	0.00937309
1487.5	98.8002	1487.5	0.000410337	1487.5	0.00652387	1487.5	-0.0397115	0.00952387
1487	98.6466	1487	-0.000504826	1487	0.00674566	1487	-0.0404613	0.00974566
1486.5	98.4752	1486.5	-0.00158903	1486.5	0.0069854	1486.5	-0.0412195	0.0099854
1486	98.2563	1486	-0.000859327	1486	0.00722569	1486	-0.0420981	0.0102257
1485.5	98.072	1485.5	-0.000522906	1485.5	0.00736479	1485.5	-0.0431747	0.0103648
1485	97.9055	1485	-0.000594099	1485	0.00783282	1485	-0.0437279	0.0108328
1484.5	97.674	1484.5	-0.000157052	1484.5	0.00799344	1484.5	-0.0447409	0.0109934
1484	97.5159	1484	-0.000452148	1484	0.00827434	1484	-0.0454904	0.0112743
1483.5	97.4288	1483.5	-0.00077725	1483.5	0.0086139	1483.5	-0.0459844	0.0116139
1483	97.3465	1483	-0.000275948	1483	0.00899191	1483	-0.046313	0.0119919
1482.5	97.3246	1482.5	-0.00089694	1482.5	0.00932424	1482.5	-0.0464626	0.0123242
1482	97.3381	1482	-0.000987814	1482	0.00969882	1482	-0.0463904	0.0126988
1481.5	97.3825	1481.5	-1.95523e-07	1481.5	0.0100603	1481.5	-0.0462066	0.0130603
1481	97.4445	1481	-0.000587882	1481	0.0104285	1481	-0.0459034	0.0134285
1480.5	97.5302	1480.5	-0.00141823	1480.5	0.01081	1480.5	-0.0455872	0.01381
1480	97.5645	1480	-0.000690219	1480	0.0111156	1480	-0.0453582	0.0141156
1479.5	97.6643	1479.5	-0.000411114	1479.5	0.0115757	1479.5	-0.0448278	0.0145757
1479	97.7528	1479	-0.00142388	1479	0.0119083	1479	-0.0446339	0.0149083
1478.5	97.8593	1478.5	-0.000807059	1478.5	0.0122748	1478.5	-0.0443088	0.0152748
1478	97.8911	1478	-0.000643575	1478	0.0125451	1478	-0.0443134	0.0155451
1477.5	97.9334	1477.5	-0.000424667	1477.5	0.0128293	1477.5	-0.0440149	0.0158293
1477	97.941	1477	-0.00131996	1477	0.013022	1477	-0.0438913	0.016022
1476.5	97.9935	1476.5	-0.000754017	1476.5	0.0132238	1476.5	-0.0437322	0.0162238
1476	98.0489	1476	-0.00112866	1476	0.0133152	1476	-0.0435804	0.0163152
1475.5	98.0813	1475.5	-0.000949967	1475.5	0.0133177	1475.5	-0.0435672	0.0163177
1475	98.1531	1475	-0.00145296	1475	0.0132535	1475	-0.0432893	0.0162535
1474.5	98.2074	1474.5	-0.000731348	1474.5	0.0131278	1474.5	-0.0431227	0.0161278
1474	98.2642	1474	0.000334278	1474	0.0128666	1474	-0.0428292	0.0158666
1473.5	98.3195	1473.5	-0.00134085	1473.5	0.0125358	1473.5	-0.0426218	0.0155358
1473	98.4043	1473	-0.000312457	1473	0.0121699	1473	-0.0422903	0.0151699
1472.5	98.4873	1472.5	-0.00025984	1472.5	0.0116951	1472.5	-0.0419839	0.0146951
1472	98.5225	1472	-0.000910554	1472	0.0111997	1472	-0.0416698	0.0141997
1471.5	98.6004	1471.5	-0.000960833	1471.5	0.0106771	1471.5	-0.0414876	0.0136771
1471	98.7014	1471	-0.00106094	1471	0.0101013	1471	-0.0412873	0.0131013
1470.5	98.6819	1470.5	0.000274053	1470.5	0.00959832	1470.5	-0.0411214	0.0125983
1470	98.7316	1470	-0.00173548	1470	0.00909158	1470	-0.041009	0.0120916
1469.5	98.7915	1469.5	-4.78368e-05	1469.5	0.00859051	1469.5	-0.0408869	0.0115905
1469	98.8064	1469	-2.81718e-05	1469	0.00816233	1469	-0.0407456	0.0111623
1468.5	98.8844	1468.5	-0.00042301	1468.5	0.00782549	1468.5	-0.04054	0.0108255
1468	98.9612	1468	0.00012559	1468	0.00749724	1468	-0.0403855	0.0104972
1467.5	99.0016	1467.5	-0.000265363	1467.5	0.00724229	1467.5	-0.0401639	0.0102423
1467	99.0472	1467	-0.000951446	1467	0.00694754	1467	-0.0400147	0.00994754
1466.5	99.0729	1466.5	-0.000305758	1466.5	0.006721	1466.5	-0.039931	0.009721
1466	99.0801	1466	-0.000525223	1466	0.0065702	1466	-0.039865	0.0095702
1465.5	99.105	1465.5	-0.000362535	1465.5	0.00645361	1465.5	-0.0399134	0.00945361
1465	99.0631	1465	-0.000816949	1465	0.00634648	1465	-0.0400353	0.00934648
1464.5	99.0115	1464.5	-0.000448555	1464.5	0.00626635	1464.5	-0.0402452	0.00926635
1464	98.9946	1464	-0.000752982	1464	0.00622031	1464	-0.0404568	0.00922031
1463.5	98.9633	1463.5	-0.00136239	1463.5	0.0061767	1463.5	-0.0407152	0.0091767
1463	98.9154	1463	-0.000257775	1463	0.00618943	1463	-0.0408899	0.00918943
1462.5	98.8604	1462.5	-0.000831566	1462.5	0.00619324	1462.5	-0.0410748	0.00919324
1462	98.8343	1462	-0.000675369	1462	0.00612361	1462	-0.0412252	0.00912361
1461.5	98.8758	1461.5	-0.00102365	1461.5	0.00614692	1461.5	-0.0412625	0.00914692
1461	98.8886	1461	-0.000884647	1461	0.00614262	1461	-0.0412308	0.00914262
1460.5	98.9078	1460.5	-0.00133666	1460.5	0.00605942	1460.5	-0.0411423	0.00905942
1460	98.9455	1460	-0.000196154	1460	0.00605465	1460	-0.0409627	0.00905465
1459.5	98.9599	1459.5	-0.000539012	1459.5	0.00601596	1459.5	-0.0408651	0.00901596
1459	99.0142	1459	-0.00165398	1459	0.00597646	1459	-0.040764	0.00897646
1458.5	99.0474	1458.5	-0.000246288	1458.5	0.00599328	1458.5	-0.0406911	0.00899328
1458	99.0365	1458	-0.000514961	1458	0.00600638	1458	-0.0407151	0.00900638
1457.5	99.0121	1457.5	-0.000461668	1457.5	0.00601659	1457.5	-0.0408446	0.00901659
1457	98.9405	1457	-0.00116226	1457	0.00603417	1457	-0.0411424	0.00903417
1456.5	98.8475	1456.5	-0.00103822	1456.5	0.00612329	1456.5	-0.041568	0.00912329
1456	98.7544	1456	-0.000653776	1456	0.00618967	1456	-0.0420877	0.00918967
1455.5	98.6224	1455.5	-0.000747552	1455.5	0.00629689	1455.5	-0.0427159	0.00929689
1455	98.4425	1455	-0.000119161	1455	0.00650222	1455	-0.0434536	0.00950222
1454.5	98.2562	1454.5	-0.00159153	1454.5	0.00664282	1454.5	-0.044229	0.00964282
1454	98.0836	1454	-0.000719839	1454	0.00683995	1454	-0.0450193	0.00983995
1453.5	97.9423	1453.5	-0.000503286	1453.5	0.00710095	1453.5	-0.0457725	0.0101009
1453	97.7914	1453	-0.000808044	1453	0.00735636	1453	-0.0464557	0.0103564
1452.5	97.6084	1452.5	-0.000313663	1452.5	0.00750717	1452.5	-0.0472285	0.0105072
1452	97.4324	1452	-0.000388417	1452	0.00773505	1452	-0.0479991	0.010735
1451.5	97.2616	1451.5	-0.00091705	1451.5	0.00795424	1451.5	-0.0488359	0.0109542
1451	97.112	1451	-0.000481581	1451	0.00815019	1451	-0.0496352	0.0111502
1450.5	96.9116	1450.5	-0.00146084	1450.5	0.00831956	1450.5	-0.0504679	0.0113196
1450	96.6625	1450	0.000244384	1450	0.00840794	1450	-0.0513706	0.0114079
1449.5	96.5048	1449.5	-0.00158631	1449.5	0.00857905	1449.5	-0.0520696	0.011579
1449	96.3692	1449	-0.000667571	1449	0.00864086	1449	-0.0527196	0.0116409
1448.5	96.2432	1448.5	-0.000225802	1448.5	0.00874214	1448.5	-0.0533314	0.0117421
1448	96.123	1448	-0.000509118	1448	0.00891858	1448	-0.0538718	0.0119186
1447.5	96.019	1447.5	-0.00147686	1447.5	0.00914274	1447.5	-0.0543786	0.0121427
1447	95.8842	1447	-9.25017e-05	1447	0.00937425	1447	-0.0549121	0.0123743
1446.5	95.7821	1446.5	-5.97251e-05	1446.5	0.0097111	1446.5	-0.0553855	0.0127111
1446	95.7229	1446	-0.000904586	1446	0.0099457	1446	-0.0559502	0.0129457
1445.5	95.5172	1445.5	-9.21494e-05	1445.5	0.0103288	1445.5	-0.056674	0.0133288
1445	95.2705	1445	-0.000145566	1445	0.0108194	1445	-0.0574285	0.0138194
1444.5	95.132	1444.5	0.000108028	1444.5	0.0112664	1444.5	-0.0581559	0.0142664
1444	94.9318	1444	-0.000437269	1444	0.0117408	1444	-0.0590495	0.0147408
1443.5	94.7688	1443.5	-0.000979529	1443.5	0.0123359	1443.5	-0.0598479	0.0153359
1443	94.6007	1443	-5.64907e-05	1443	0.0129029	1443	-0.060658	0.0159029
1442.5	94.3682	1442.5	-0.000238342	1442.5	0.0134758	1442.5	-0.061508	0.0164758
1442	94.2033	1442	0.000244886	1442	0.0140308	1442	-0.0622885	0.0170308
1441.5	94.0391	1441.5	-0.000717697	1441.5	0.014516	1441.5	-0.0629971	0.017516
1441	93.8646	1441	-0.000909313	1441	0.0151363	1441	-0.0635785	0.0181363
1440.5	93.7388	1440.5	-5.50114e-05	1440.5	0.0155175	1440.5	-0.0641028	0.0185175
1440	93.7229	1440	-0.000493315	1440	0.0158403	1440	-0.0644305	0.0188403
1439.5	93.6918	1439.5	0.000231696	1439.5	0.0161755	1439.5	-0.0644453	0.0191755
1439	93.6588	1439	-0.00105843	1439	0.0163687	1439	-0.0643736	0.0193687
1438.5	93.718	1438.5	2.39098e-05	1438.5	0.0164566	1438.5	-0.0640843	0.0194566
1438	93.8394	1438	-0.000596962	1438	0.016364	1438	-0.063797	0.019364
1437.5	93.8727	1437.5	-0.000545444	1437.5	0.0162349	1437.5	-0.0633795	0.0192349
1437	93.8417	1437	-0.00114702	1437	0.0158743	1437	-0.0630927	0.0188743
1436.5	93.8894	1436.5	-0.000706973	1436.5	0.015573	1436.5	-0.0629832	0.018573
1436	93.9122	1436	-0.000178955	1436	0.0152141	1436	-0.0629195	0.0182141
1435.5	93.8759	1435.5	-0.000241828	1435.5	0.0148433	1435.5	-0.0629994	0.0178433
1435	93.8584	1435	-0.000547535	1435	0.0146358	1435	-0.0630299	0.0176358
1434.5	93.8537	1434.5	-0.000364807	1434.5	0.014501	1434.5	-0.0630489	0.017501
1434	93.7915	1434	-0.00062569	1434	0.0145127	1434	-0.0629853	0.0175127
1433.5	93.7888	1433.5	0.000469655	1433.5	0.0146787	1433.5	-0.0627081	0.0176787
1433	93.9452	1433	-9.46819e-05	1433	0.014896	1433	-0.062382	0.017896
1432.5	94.076	1432.5	-0.000627271	1432.5	0.0152435	1432.5	-0.061766	0.0182435
1432	94.1826	1432	-0.000721795	1432	0.0155806	1432	-0.0609647	0.0185806
1431.5	94.3141	1431.5	-0.00120506	1431.5	0.0159327	1431.5	-0.060178	0.0189327
1431	94.457	1431	-0.000156595	1431	0.0163384	1431	-0.0592446	0.0193384
1430.5	94.6147	1430.5	-0.00115662	1430.5	0.0166874	1430.5	-0.0583921	0.0196874
1430	94.7911	1430	-0.000950373	1430	0.0170238	1430	-0.0576495	0.0200238
1429.5	94.9181	1429.5	-0.000365479	1429.5	0.0173569	1429.5	-0.056967	0.0203569
1429	95.0308	1429	-0.000807554	1429	0.017623	1429	-0.0563356	0.020623
1428.5	95.135	1428.5	-0.00066438	1428.5	0.0177897	1428.5	-0.0557675	0.0207897
1428	95.1998	1428	-0.000559131	1428	0.017889	1428	-0.0551716	0.020889
1427.5	95.2961	1427.5	-0.00113146	1427.5	0.0178886	1427.5	-0.0545939	0.0208886
1427	95.3967	1427	-0.000332942	1427	0.017778	1427	-0.0539914	0.020778
1426.5	95.4891	1426.5	-0.0011911	1426.5	0.017498	1426.5	-0.0533842	0.020498
1426	95.6106	1426	-0.00148506	1426	0.0171021	1426	-0.052927	0.0201021
1425.5	95.6789	1425.5	-0.00030369	1425.5	0.0166861	1425.5	-0.0524091	0.0196861
1425	95.6705	1425	-0.000546087	1425	0.0162673	1425	-0.0521177	0.0192673
1424.5	95.7169	1424.5	-0.00056127	1424.5	0.0158453	1424.5	-0.0518831	0.0188453
1424	95.7623	1424	-0.000726545	1424	0.0154216	1424	-0.0517395	0.0184216
1423.5	95.6868	1423.5	-0.000829003	1423.5	0.0151926	1423.5	-0.0517997	0.0181926
1423	95.5699	1423	-0.00103121	1423	0.0149167	1423	-0.051838	0.0179167
1422.5	95.5105	1422.5	-0.0014504	1422.5	0.0145944	1422.5	-0.0520008	0.0175944
1422	95.4305	1422	-0.000408059	1422	0.0144081	1422	-0.0522038	0.0174081
1421.5	95.3585	1421.5	-0.000263875	1421.5	0.0141933	1421.5	-0.0525053	0.0171933
1421	95.214	1421	-0.000536639	1421	0.0139728	1421	-0.0529804	0.0169728
1420.5	95.0173	1420.5	8.007e-05	1420.5	0.0136807	1420.5	-0.0536129	0.0166807
1420	94.8284	1420	6.89292e-05	1420	0.0134328	1420	-0.0543679	0.0164328
1419.5	94.6225	1419.5	-0.000175953	1419.5	0.0132048	1419.5	-0.0553941	0.0162048
1419	94.2736	1419	-7.51733e-05	1419	0.0129688	1419	-0.0566121	0.0159688
1418.5	93.8224	1418.5	-0.000214784	1418.5	0.0127173	1418.5	-0.0579591	0.0157173
1418	93.4875	1418	-0.000760233	1418	0.0125518	1418	-0.059491	0.0155518
1417.5	93.1419	1417.5	9.04634e-05	1417.5	0.0124234	1417.5	-0.0610148	0.0154234
1417	92.6909	1417	-0.000854118	1417	0.0122448	1417	-0.0626383	0.0152448
1416.5	92.2959	1416.5	-0.000915055	1416.5	0.0121377	1416.5	-0.0642584	0.0151377
1416	91.9266	1416	-0.000546294	1416	0.0120193	1416	-0.0658866	0.0150193
1415.5	91.5616	1415.5	-0.00157706	1415.5	0.0120539	1415.5	-0.0674998	0.0150539
1415	91.2101	1415	-0.00146008	1415	0.0121133	1415	-0.0692316	0.0151133
1414.5	90.818	1414.5	-0.000801772	1414.5	0.012059	1414.5	-0.0709453	0.015059
1414	90.2599	1414	-0.00147588	1414	0.0119645	1414	-0.0728249	0.0149645
1413.5	89.7524	1413.5	-0.00100993	1413.5	0.0120744	1413.5	-0.0745528	0.0150744
1413	89.4151	1413	-0.00019772	1413	0.0120857	1413	-0.0759704	0.0150857
1412.5	89.1144	1412.5	-0.000337697	1412.5	0.0120056	1412.5	-0.0773707	0.0150056
1412	88.7452	1412	-0.000391421	1412	0.0120391	1412	-0.0787162	0.0150391
1411.5	88.3745	1411.5	-0.000421467	1411.5	0.0119641	1411.5	-0.0800014	0.0149641
1411	88.1291	1411	-0.000372667	1411	0.0120151	1411	-0.0809997	0.0150151
1410.5	87.912	1410.5	0.000217131	1410.5	0.0119849	1410.5	-0.0816782	0.0149849
1410	87.8387	1410	-0.00106055	1410	0.0118511	1410	-0.082204	0.0148511
1409.5	87.7297	1409.5	-0.000647172	1409.5	0.0117711	1409.5	-0.0825066	0.0147711
1409	87.4734	1409	-0.000248092	1409	0.0118401	1409	-0.0825805	0.0148401
1408.5	87.3047	1408.5	-0.000865715	1408.5	0.0117717	1408.5	-0.0824013	0.0147717
1408	87.3565	1408	-0.00149914	1408	0.011811	1408	-0.0824936	0.014811
1407.5	87.4488	1407.5	-0.000285761	1407.5	0.0120386	1407.5	-0.0822362	0.0150386
1407	87.296	1407	-0.000821543	1407	0.0118707	1407	-0.0820086	0.0148707
1406.5	87.0643	1406.5	-0.000173464	1406.5	0.01202	1406.5	-0.0818883	0.01502
1406	87.0603	1406	-0.000397691	1406	0.0121519	1406	-0.0814731	0.0151519
1405.5	87.1589	1405.5	-0.000332312	1405.5	0.0120045	1405.5	-0.0813884	0.0150045
1405	87.1284	1405	2.43582e-05	1405	0.0122132	1405	-0.081292	0.0152132
1404.5	86.8651	1404.5	-0.000698951	1404.5	0.0124892	1404.5	-0.080693	0.0154892
1404	86.6939	1404	-0.000768881	1404	0.0125498	1404	-0.0805096	0.0155498
1403.5	86.7205	1403.5	-0.0013089	1403.5	0.012961	1403.5	-0.0802017	0.015961
1403	86.6766	1403	-0.00113801	1403	0.0132539	1403	-0.0797279	0.0162539
1402.5	86.6454	1402.5	-0.00119283	1402.5	0.0135738	1402.5	-0.0792142	0.0165738
1402	86.7037	1402	-0.00158561	1402	0.0139168	1402	-0.0786795	0.0169168
1401.5	86.7174	1401.5	-0.000741531	1401.5	0.0143707	1401.5	-0.0782371	0.0173707
1401	86.7147	1401	0.000212048	1401	0.0148791	1401	-0.0778519	0.0178791
1400.5	86.5047	1400.5	-0.000339819	1400.5	0.0152008	1400.5	-0.0775975	0.0182008
1400	86.2641	1400	-0.000197094	1400	0.0155829	1400	-0.0774407	0.0185829
1399.5	86.0051	1399.5	-0.00104998	1399.5	0.0161398	1399.5	-0.0774138	0.0191398
1399	85.8217	1399	-0.000349133	1399	0.0166796	1399	-0.0773722	0.0196796
1398.5	85.7372	1398.5	-0.000328738	1398.5	0.0173745	1398.5	-0.0769939	0.0203745
1398	85.6699	1398	-0.000281661	1398	0.0178613	1398	-0.0766051	0.0208613
1397.5	85.615	1397.5	-0.000780042	1397.5	0.0184657	1397.5	-0.0761535	0.0214657
1397	85.7069	1397	3.14063e-05	1397	0.0190948	1397	-0.0757387	0.0220948
1396.5	85.6797	1396.5	-0.000339011	1396.5	0.0197748	1396.5	-0.0749037	0.0227748
1396	85.4147	1396	-2.0835e-05	1396	0.020088	1396	-0.0743946	0.023088
1395.5	85.3225	1395.5	-0.000376836	1395.5	0.0204914	1395.5	-0.0738682	0.0234914
1395	85.1437	1395	-0.000385522	1395	0.0208889	1395	-0.0734364	0.0238889
1394.5	84.8212	1394.5	-0.0016331	1394.5	0.0212441	1394.5	-0.0729551	0.0242441
1394	84.7036	1394	-0.000837291	1394	0.0213108	1394	-0.0725895	0.0243108
1393.5	84.6194	1393.5	-0.000689473	1393.5	0.0213956	1393.5	-0.0723398	0.0243956
1393	84.7202	1393	-0.000873823	1393	0.0215717	1393	-0.0720948	0.0245717
1392.5	84.7415	1392.5	-0.00134589	1392.5	0.0216008	1392.5	-0.071132	0.0246008
1392	84.2158	1392	-0.000620638	1392	0.0213976	1392	-0.0704508	0.0243976
1391.5	84.0904	1391.5	-0.000568714	1391.5	0.0214392	1391.5	-0.0695923	0.0244392
1391	84.1994	1391	-0.00020808	1391	0.0212723	1391	-0.0687206	0.0242723
1390.5	84.189	1390.5	-0.00156103	1390.5	0.0212234	1390.5	-0.0677941	0.0242234
1390	84.1639	1390	-0.000543114	1390	0.0212739	1390	-0.0667384	0.0242739
1389.5	84.0932	1389.5	-0.000947986	1389.5	0.0212525	1389.5	-0.0656946	0.0242525
1389	84.1154	1389	-0.000672407	1389	0.0214264	1389	-0.0647595	0.0244264
1388.5	84.3216	1388.5	0.000442837	1388.5	0.0213537	1388.5	-0.0639096	0.0243537
1388	84.0698	1388	-0.00166519	1388	0.0214016	1388	-0.0635412	0.0244016
1387.5	83.6346	1387.5	-0.000197622	1387.5	0.0216035	1387.5	-0.0633396	0.0246035
1387	83.5058	1387	-0.000122448	1387	0.0215897	1387	-0.0634985	0.0245897
1386.5	83.4142	1386.5	-0.000525543	1386.5	0.0217083	1386.5	-0.0641576	0.0247083
1386	83.0811	1386	-0.00192508	1386	0.02177	1386	-0.065123	0.02477
1385.5	82.7654	1385.5	-0.00104684	1385.5	0.0217068	1385.5	-0.0665146	0.0247068
1385	82.2417	1385	-0.00242189	1385	0.0216359	1385	-0.0683982	0.0246359
1384.5	81.7053	1384.5	-0.000400674	1384.5	0.0216062	1384.5	-0.0705399	0.0246062
1384	81.3268	1384	-0.000716972	1384	0.0215043	1384	-0.0727572	0.0245043
1383.5	81.0393	1383.5	-0.000199863	1383.5	0.0214354	1383.5	-0.0751535	0.0244354
1383	80.8487	1383	-0.000409355	1383	0.0214494	1383	-0.077466	0.0244494
1382.5	80.1818	1382.5	-0.00072396	1382.5	0.0211354	1382.5	-0.079806	0.0241354
1382	79.5815	1382	-0.00151208	1382	0.020995	1382	-0.0820967	0.023995
1381.5	79.7607	1381.5	-0.000322201	1381.5	0.021059	1381.5	-0.0831475	0.024059
1381	80.1727	1381	-0.000523402	1381	0.0208862	1381	-0.0834307	0.0238862
1380.5	80.2091	1380.5	8.01937e-05	1380.5	0.0206457	1380.5	-0.0835958	0.0236457
1380	80.3577	1380	-0.00103562	1380	0.0203672	1380	-0.082769	0.0233672
1379.5	80.9456	1379.5	-0.000350323	1379.5	0.0201781	1379.5	-0.081868	0.0231781
1379	81.7803	1379	-0.0014117	1379	0.0199433	1379	-0.0806838	0.0229433
1378.5	82.4601	1378.5	-0.000728103	1378.5	0.0194568	1378.5	-0.0785751	0.0224568
1378	83.1608	1378	-0.000555801	1378	0.0190978	1378	-0.0765938	0.0220978
1377.5	84.0998	1377.5	-0.000125351	1377.5	0.0187126	1377.5	-0.0747948	0.0217126
1377	85.0202	1377	-0.000512932	1377	0.0181669	1377	-0.072956	0.0211669
1376.5	85.8156	1376.5	-0.000118723	1376.5	0.0177933	1376.5	-0.071205	0.0207933
1376	86.6386	1376	0.00014593	1376	0.0172345	1376	-0.0697603	0.0202345
1375.5	87.4762	1375.5	-0.000477331	1375.5	0.0167126	1375.5	-0.0687035	0.0197126
1375	88.2251	1375	-0.00122856	1375	0.0162538	1375	-0.0677735	0.0192538
1374.5	88.8945	1374.5	-0.00134757	1374.5	0.0156365	1374.5	-0.066937	0.0186365
1374	89.5551	1374	0.000261296	1374	0.0150903	1374	-0.0661746	0.0180903
1373.5	90.2419	1373.5	-0.00111473	1373.5	0.014565	1373.5	-0.0654618	0.017565
1373	90.8613	1373	-0.000314386	1373	0.0140298	1373	-0.0647885	0.0170298
1372.5	91.4988	1372.5	-0.00181764	1372.5	0.0135954	1372.5	-0.0642127	0.0165954
1372	92.039	1372	-0.000514176	1372	0.0132047	1372	-0.0635359	0.0162047
1371.5	92.5318	1371.5	-0.000215581	1371.5	0.0129229	1371.5	-0.0629886	0.0159229
1371	92.9377	1371	-0.000687464	1371	0.0126035	1371	-0.0624767	0.0156035
1370.5	93.1987	1370.5	-0.00119604	1370.5	0.0123254	1370.5	-0.0622743	0.0153254
1370	93.4481	1370	-0.000871524	1370	0.0121843	1370	-0.0620956	0.0151843
1369.5	93.6366	1369.5	-0.00109364	1369.5	0.0120288	1369.5	-0.0621247	0.0150288
1369	93.8864	1369	-0.000578321	1369	0.0119916	1369	-0.0622837	0.0149916
1368.5	94.0679	1368.5	-0.000989091	1368.5	0.0120268	1368.5	-0.0627157	0.0150268
1368	94.1307	1368	-0.000881498	1368	0.0120377	1368	-0.0627427	0.0150377
1367.5	94.0507	1367.5	2.13637e-05	1367.5	0.0122184	1367.5	-0.0630923	0.0152184
1367	93.9876	1367	-0.000463437	1367	0.012349	1367	-0.0636806	0.015349
1366.5	93.9355	1366.5	-0.00160065	1366.5	0.0126527	1366.5	-0.064338	0.0156527
1366	93.9501	1366	-0.000959937	1366	0.0129821	1366	-0.0649723	0.0159821
1365.5	93.9297	1365.5	-0.00159053	1365.5	0.0134817	1365.5	-0.0659874	0.0164817
1365	93.8519	1365	-0.00242704	1365	0.0140793	1365	-0.0670479	0.0170793
1364.5	93.507	1364.5	-0.000447938	1364.5	0.014886	1364.5	-0.0679714	0.017886
1364	93.2518	1364	-0.00103935	1364	0.0158719	1364	-0.0687641	0.0188719
1363.5	93.2361	1363.5	-0.000232235	1363.5	0.0170601	1363.5	-0.0692064	0.0200601
1363	93.5739	1363	-0.000410857	1363	0.0183701	1363	-0.0686311	0.0213701
1362.5	93.9416	1362.5	0.000290714	1362.5	0.0198828	1362.5	-0.0680253	0.0228828
1362	94.1137	1362	-0.00175651	1362	0.0223178	1362	-0.0670172	0.0253178
1361.5	94.343	1361.5	-0.000111341	1361.5	0.0250029	1361.5	-0.0652495	0.0280029
1361	94.7898	1361	-0.000195008	1361	0.0277258	1361	-0.0633708	0.0307258
1360.5	95.2038	1360.5	5.47198e-05	1360.5	0.0308635	1360.5	-0.0613401	0.0338635
1360	95.8082	1360	-0.000413358	1360	0.0341363	1360	-0.059183	0.0371363
1359.5	96.4576	1359.5	-0.00198721	1359.5	0.0381671	1359.5	-0.0565496	0.0411671
1359	96.9363	1359	-0.000340106	1359	0.0427146	1359	-0.0540534	0.0457146
1358.5	97.5214	1358.5	-0.00023073	1358.5	0.0472543	1358.5	-0.0515762	0.0502543
1358	98.1238	1358	-0.00115945	1358	0.0523116	1358	-0.0491086	0.0553116
1357.5	98.7337	1357.5	-0.00016988	1357.5	0.0574937	1357.5	-0.0467685	0.0604937
1357	99.237	1357	8.24299e-05	1357	0.0633079	1357	-0.0442746	0.0663079
1356.5	99.7907	1356.5	-0.00147238	1356.5	0.0690932	1356.5	-0.0419533	0.0720932
1356	100.41	1356	-0.00137002	1356	0.0741995	1356	-0.0399151	0.0771995
1355.5	100.888	1355.5	-0.0003059	1355.5	0.0793582	1355.5	-0.037856	0.0823582
1355	101.314	1355	-0.000173369	1355	0.0839353	1355	-0.0359957	0.0869353
1354.5	101.675	1354.5	-0.00099453	1354.5	0.0875733	1354.5	-0.0342835	0.0905733
1354	101.911	1354	-0.00117544	1354	0.0900041	1354	-0.0327465	0.0930041
1353.5	102.312	1353.5	-0.00049496	1353.5	0.0909102	1353.5	-0.0316522	0.0939102
1353	102.612	1353	-0.000780408	1353	0.0901517	1353	-0.030644	0.0931517
1352.5	102.788	1352.5	-0.00110381	1352.5	0.0877894	1352.5	-0.0297547	0.0907894
1352	102.973	1352	-0.000711499	1352	0.0838566	1352	-0.0290567	0.0868566
1351.5	103.124	1351.5	-0.000419231	1351.5	0.0784065	1351.5	-0.0284164	0.0814065
1351	103.267	1351	-0.00126422	1351	0.0722429	1351	-0.0279113	0.0752429
1350.5	103.436	1350.5	-0.000424515	1350.5	0.0655363	1350.5	-0.0275519	0.0685363
1350	103.459	1350	-0.000485648	1350	0.0580285	1350	-0.0271212	0.0610285
1349.5	103.509	1349.5	-0.000722099	1349.5	0.0512106	1349.5	-0.0270175	0.0542106
1349	103.613	1349	-0.000581519	1349	0.045365	1349	-0.0269535	0.048365
1348.5	103.653	1348.5	-0.000105807	1348.5	0.0396234	1348.5	-0.0269034	0.0426234
1348	103.668	1348	-0.000356165	1348	0.0345121	1348	-0.0269479	0.0375121
1347.5	103.649	1347.5	-0.000424968	1347.5	0.030139	1347.5	-0.0268403	0.033139
1347	103.723	1347	-0.000646456	1347	0.0263286	1347	-0.0265657	0.0293286
1346.5	103.84	1346.5	-0.0011689	1346.5	0.0232419	1346.5	-0.0263726	0.0262419
1346	103.943	1346	-0.00056015	1346	0.0206505	1346	-0.0259811	0.0236505
1345.5	104.058	1345.5	-0.00158679	1345.5	0.0184742	1345.5	-0.0256124	0.0214742
1345	104.158	1345	-0.000947688	1345	0.0165999	1345	-0.0253224	0.0195999
1344.5	104.247	1344.5	-0.000167915	1344.5	0.0151426	1344.5	-0.025005	0.0181426
1344	104.31	1344	-0.000431751	1344	0.0137514	1344	-0.024754	0.0167514
1343.5	104.439	1343.5	-0.0010175	1343.5	0.0126954	1343.5	-0.0243328	0.0156954
1343	104.609	1343	-0.00087366	1343	0.0117905	1343	-0.0238464	0.0147905
1342.5	104.777	1342.5	-0.000287154	1342.5	0.0110324	1342.5	-0.023223	0.0140324
1342	104.981	1342	-0.00143492	1342	0.0103626	1342	-0.0224858	0.0133626
1341.5	105.169	1341.5	-0.000696763	1341.5	0.009813	1341.5	-0.0218082	0.012813
1341	105.323	1341	-0.000786734	1341	0.00937377	1341	-0.0212454	0.0123738
1340.5	105.475	1340.5	-0.00102153	1340.5	0.0089949	1340.5	-0.0207572	0.0119949
1340	105.595	1340	-0.000705546	1340	0.00876538	1340	-0.0203208	0.0117654
1339.5	105.728	1339.5	-0.000444029	1339.5	0.00863305	1339.5	-0.0199282	0.011633
1339	105.874	1339	-0.00118968	1339	0.00848858	1339	-0.019593	0.0114886
1338.5	105.963	1338.5	-5.69065e-05	1338.5	0.00845207	1338.5	-0.0191608	0.0114521
1338	106.103	1338	-0.000547165	1338	0.00847393	1338	-0.018665	0.0114739
1337.5	106.258	1337.5	-0.00112656	1337.5	0.00848076	1337.5	-0.0181653	0.0114808
1337	106.424	1337	-0.00057603	1337	0.0085221	1337	-0.0175882	0.0115221
1336.5	106.587	1336.5	-0.00088821	1336.5	0.00857419	1336.5	-0.0170228	0.0115742
1336	106.74	1336	-0.000280521	1336	0.0086196	1336	-0.0165563	0.0116196
1335.5	106.876	1335.5	-0.000532005	1335.5	0.00866906	1335.5	-0.0160431	0.0116691
1335	107.012	1335	-0.000267644	1335	0.00872164	1335	-0.0156383	0.0117216
1334.5	107.137	1334.5	-0.00140738	1334.5	0.00866386	1334.5	-0.01541	0.0116639
1334	107.231	1334	-0.00059483	1334	0.00885052	1334	-0.0150246	0.0118505
1333.5	107.267	1333.5	-8.57556e-05	1333.5	0.0087821	1333.5	-0.0149147	0.0117821
1333	107.321	1333	-0.000416146	1333	0.00878572	1333	-0.0148109	0.0117857
1332.5	107.372	1332.5	-0.000215448	1332.5	0.00872835	1332.5	-0.0146856	0.0117284
1332	107.416	1332	-0.000327263	1332	0.00863859	1332	-0.014599	0.0116386
1331.5	107.474	1331.5	-0.0007141	1331.5	0.00848739	1331.5	-0.0144503	0.0114874
1331	107.53	1331	-0.00105158	1331	0.00830421	1331	-0.0143545	0.0113042
1330.5	107.596	1330.5	-0.000134889	1330.5	0.00816855	1330.5	-0.0141923	0.0111686
1330	107.702	1330	-0.00125955	1330	0.00792555	1330	-0.0140716	0.0109256
1329.5	107.707	1329.5	-0.000851427	1329.5	0.00777384	1329.5	-0.0139032	0.0107738
1329	107.779	1329	0.000493798	1329	0.00759759	1329	-0.0137174	0.0105976
1328.5	107.844	1328.5	-0.00110222	1328.5	0.00746959	1328.5	-0.013516	0.0104696
1328	107.904	1328	1.75623e-05	1328	0.00738106	1328	-0.0133796	0.0103811
1327.5	107.953	1327.5	-0.00102042	1327.5	0.00727841	1327.5	-0.0133019	0.0102784
1327	108.017	1327	-0.00132418	1327	0.00718808	1327	-0.013233	0.0101881
1326.5	108.056	1326.5	-0.000654482	1326.5	0.00714463	1326.5	-0.0131333	0.0101446
1326	108.077	1326	-0.00044553	1326	0.00710597	1326	-0.0130765	0.010106
1325.5	108.121	1325.5	-0.000709341	1325.5	0.00707648	1325.5	-0.0129907	0.0100765
1325	108.173	1325	-0.000629041	1325	0.00703467	1325	-0.0129017	0.0100347
1324.5	108.229	1324.5	-0.000941109	1324.5	0.00696898	1324.5	-0.0127844	0.00996898
1324	108.286	1324	-0.000449557	1324	0.00693631	1324	-0.0125911	0.00993631
1323.5	108.336	1323.5	-0.00145354	1323.5	0.00690052	1323.5	-0.0124427	0.00990052
1323	108.388	1323	-0.00143304	1323	0.00679083	1323	-0.012322	0.00979083
1322.5	108.446	1322.5	-0.00119922	1322.5	0.00670741	1322.5	-0.0121756	0.00970741
1322	108.528	1322	0.000133861	1322	0.00667712	1322	-0.0120147	0.00967712
1321.5	108.574	1321.5	-0.00128914	1321.5	0.00657643	1321.5	-0.0118895	0.00957643
1321	108.612	1321	-0.00083871	1321	0.0065547	1321	-0.0117567	0.0095547
1320.5	108.657	1320.5	0.000489867	1320.5	0.00648976	1320.5	-0.0116713	0.00948976
1320	108.709	1320	-0.000263963	1320	0.00651515	1320	-0.0115245	0.00951515
1319.5	108.754	1319.5	-0.000854665	1319.5	0.00652471	1319.5	-0.0114049	0.00952471
1319	108.799	1319	-0.000147943	1319	0.00657974	1319	-0.0112985	0.00957974
1318.5	108.869	1318.5	0.000334997	1318.5	0.00667765	1318.5	-0.0111218	0.00967765
1318	108.937	1318	-0.000107644	1318	0.00676162	1318	-0.0109845	0.00976162
1317.5	108.996	1317.5	0.000256955	1317.5	0.00688763	1317.5	-0.0108215	0.00988763
1317	109.039	1317	-0.000585223	1317	0.00703683	1317	-0.0106648	0.0100368
1316.5	109.079	1316.5	-0.000468709	1316.5	0.00722427	1316.5	-0.0105132	0.0102243
1316	109.137	1316	-0.00188371	1316	0.00742171	1316	-0.0103577	0.0104217
1315.5	109.181	1315.5	-0.000987988	1315.5	0.00764554	1315.5	-0.0102663	0.0106455
1315	109.219	1315	-0.00117889	1315	0.00788219	1315	-0.0102073	0.0108822
1314.5	109.247	1314.5	-0.000523464	1314.5	0.00813287	1314.5	-0.0101168	0.0111329
1314	109.278	1314	-0.000518939	1314	0.00836545	1314	-0.0100438	0.0113655
1313.5	109.307	1313.5	-0.000360551	1313.5	0.00855687	1313.5	-0.00999854	0.0115569
1313	109.355	1313	9.91694e-06	1313	0.00877336	1313	-0.00984562	0.0117734
1312.5	109.412	1312.5	-0.000311538	1312.5	0.00896736	1312.5	-0.00968718	0.0119674
1312	109.456	1312	-0.00134745	1312	0.00908743	1312	-0.00961994	0.0120874
1311.5	109.513	1311.5	-0.000324096	1311.5	0.00933355	1311.5	-0.00945488	0.0123335
1311	109.544	1311	9.52709e-05	1311	0.00949234	1311	-0.00934965	0.0124923
1310.5	109.558	1310.5	-0.000364324	1310.5	0.00954129	1310.5	-0.0093271	0.0125413
1310	109.579	1310	-0.000192579	1310	0.00965734	1310	-0.00926847	0.0126573
1309.5	109.589	1309.5	-0.00046562	1309.5	0.00960372	1309.5	-0.00927263	0.0126037
1309	109.594	1309	-0.00016617	1309	0.00947716	1309	-0.00926508	0.0124772
1308.5	109.604	1308.5	-6.28175e-05	1308.5	0.00922449	1308.5	-0.00935041	0.0122245
1308	109.596	1308	-0.000288071	1308	0.00891562	1308	-0.00942256	0.0119156
1307.5	109.57	1307.5	-0.000241754	1307.5	0.00864604	1307.5	-0.00955674	0.011646
1307	109.535	1307	-0.000741154	1307	0.00821923	1307	-0.00972505	0.0112192
1306.5	109.504	1306.5	-0.0011498	1306.5	0.00788298	1306.5	-0.00986425	0.010883
1306	109.471	1306	-0.00117125	1306	0.00747941	1306	-0.010056	0.0104794
1305.5	109.432	1305.5	-0.000681776	1305.5	0.00715765	1305.5	-0.0102947	0.0101577
1305	109.378	1305	-0.000527036	1305	0.00682993	1305	-0.0105366	0.00982993
1304.5	109.322	1304.5	-0.000737734	1304.5	0.00659704	1304.5	-0.0107175	0.00959704
1304	109.281	1304	-0.000280824	1304	0.00638864	1304	-0.0109295	0.00938864
1303.5	109.268	1303.5	-0.000153842	1303.5	0.00621595	1303.5	-0.011035	0.00921595
1303	109.275	1303	-0.000457213	1303	0.00608423	1303	-0.0110151	0.00908423
1302.5	109.311	1302.5	3.25145e-05	1302.5	0.00592814	1302.5	-0.0109395	0.00892814
1302	109.373	1302	-0.000861397	1302	0.00583862	1302	-0.0107782	0.00883862
1301.5	109.436	1301.5	-0.000935027	1301.5	0.00578512	1301.5	-0.0105219	0.00878512
1301	109.489	1301	-0.000369624	1301	0.00572647	1301	-0.0102901	0.00872647
1300.5	109.55	1300.5	-0.000235729	1300.5	0.00571228	1300.5	-0.0100565	0.00871228
1300	109.6	1300	-0.000575608	1300	0.00568946	1300	-0.00986126	0.00868946
1299.5	109.64	1299.5	-0.000364557	1299.5	0.00565862	1299.5	-0.00974651	0.00865862
1299	109.675	1299	-0.00091204	1299	0.00564763	1299	-0.00967807	0.00864763
1298.5	109.697	1298.5	-0.00063471	1298.5	0.00566793	1298.5	-0.00963543	0.00866793
1298	109.699	1298	-0.000422343	1298	0.00568923	1298	-0.00961614	0.00868923
1297.5	109.684	1297.5	-0.00137994	1297.5	0.00572369	1297.5	-0.00966586	0.00872369
1297	109.692	1297	0.000383714	1297	0.0058012	1297	-0.00964804	0.0088012
1296.5	109.707	1296.5	-0.000196423	1296.5	0.00585995	1296.5	-0.00960556	0.00885995
1296	109.755	1296	1.58079e-05	1296	0.00594901	1296	-0.00947671	0.00894901
1295.5	109.81	1295.5	-0.000232612	1295.5	0.00600131	1295.5	-0.00923583	0.00900131
1295	109.89	1295	0.000585273	1295	0.00604399	1295	-0.00896947	0.00904399
1294.5	109.97	1294.5	-0.00155564	1294.5	0.00608749	1294.5	-0.00865493	0.00908749
1294	110.039	1294	-0.000244944	1294	0.00614212	1294	-0.00834697	0.00914212
1293.5	110.099	1293.5	3.14547e-06	1293.5	0.00612159	1293.5	-0.00812512	0.00912159
1293	110.151	1293	5.36594e-05	1293	0.0061008	1293	-0.0079113	0.0091008
1292.5	110.201	1292.5	-0.000491138	1292.5	0.00609455	1292.5	-0.00772764	0.00909455
1292	110.248	1292	0.000215941	1292	0.00605326	1292	-0.00757199	0.00905326
1291.5	110.297	1291.5	-0.000451918	1291.5	0.00594646	1291.5	-0.00741999	0.00894646
1291	110.348	1291	-0.000797227	1291	0.00589033	1291	-0.00720623	0.00889033
1290.5	110.401	1290.5	0.00017116	1290.5	0.00579685	1290.5	-0.00700632	0.00879685
1290	110.444	1290	0.000189839	1290	0.00566431	1290	-0.00683354	0.00866431
1289.5	110.48	1289.5	-0.00169963	1289.5	0.0054971	1289.5	-0.00668358	0.0084971
1289	110.531	1289	-0.000403354	1289	0.00533627	1289	-0.00650062	0.00833627
1288.5	110.578	1288.5	-0.000740241	1288.5	0.00517285	1288.5	-0.00633748	0.00817285
1288	110.627	1288	-3.40156e-05	1288	0.005026	1288	-0.0061802	0.008026
1287.5	110.653	1287.5	-0.00144029	1287.5	0.00490299	1287.5	-0.00603354	0.00790299
1287	110.689	1287	-0.00102684	1287	0.00473908	1287	-0.00589576	0.00773908
1286.5	110.721	1286.5	-0.000709472	1286.5	0.00470025	1286.5	-0.0057559	0.00770025
1286	110.753	1286	-0.000579747	1286	0.00456634	1286	-0.00565314	0.00756634
1285.5	110.797	1285.5	-0.000992398	1285.5	0.00452967	1285.5	-0.00549838	0.00752967
1285	110.822	1285	-0.000287726	1285	0.00445204	1285	-0.00541673	0.00745204
1284.5	110.839	1284.5	-0.00177841	1284.5	0.00440504	1284.5	-0.00533527	0.00740504
1284	110.869	1284	-0.0011888	1284	0.00441346	1284	-0.00518797	0.00741346
1283.5	110.899	1283.5	-0.000671243	1283.5	0.00442413	1283.5	-0.00508886	0.00742413
1283	110.92	1283	0.00041505	1283	0.00446517	1283	-0.00500074	0.00746517
1282.5	110.96	1282.5	-0.00172794	1282.5	0.00455381	1282.5	-0.00488225	0.00755381
1282	110.966	1282	-0.0011677	1282	0.00459504	1282	-0.00486392	0.00759504
1281.5	110.986	1281.5	-0.000862396	1281.5	0.00467005	1281.5	-0.00478799	0.00767005
1281	111	1281	0.00038803	1281	0.00475711	1281	-0.00467999	0.00775711
1280.5	111.021	1280.5	-0.000218093	1280.5	0.00485032	1280.5	-0.00462334	0.00785032
1280	111.041	1280	-0.000586614	1280	0.00500057	1280	-0.00455449	0.00800057
1279.5	111.056	1279.5	8.46392e-05	1279.5	0.00511077	1279.5	-0.00449387	0.00811077
1279	111.072	1279	-0.000560844	1279	0.00529508	1279	-0.00444386	0.00829508
1278.5	111.083	1278.5	0.000203072	1278.5	0.00548488	1278.5	-0.00438754	0.00848488
1278	111.101	1278	0.000194902	1278	0.00570016	1278	-0.00429056	0.00870016
1277.5	111.109	1277.5	-0.00076443	1277.5	0.00594898	1277.5	-0.00427	0.00894898
1277	111.129	1277	-5.55204e-05	1277	0.00625251	1277	-0.00421146	0.00925251
1276.5	111.136	1276.5	-0.000457588	1276.5	0.00661344	1276.5	-0.00417336	0.00961344
1276	111.154	1276	3.31006e-05	1276	0.0071051	1276	-0.00411059	0.0101051
1275.5	111.156	1275.5	0.000510971	1275.5	0.00761537	1275.5	-0.0040948	0.0106154
1275	111.167	1275	-0.000542114	1275	0.00817536	1275	-0.00405012	0.0111754
1274.5	111.172	1274.5	1.9867e-05	1274.5	0.00872801	1274.5	-0.00402884	0.011728
1274	111.174	1274	0.000199069	1274	0.0092897	1274	-0.00403704	0.0122897
1273.5	111.177	1273.5	0.000115113	1273.5	0.00986379	1273.5	-0.00401453	0.0128638
1273	111.181	1273	-0.00171132	1273	0.0104288	1273	-0.00398595	0.0134288
1272.5	111.184	1272.5	-0.000408701	1272.5	0.0110752	1272.5	-0.00397774	0.0140752
1272	111.185	1272	-0.000702813	1272	0.0117248	1272	-0.00395086	0.0147248
1271.5	111.18	1271.5	0.000113976	1271.5	0.0124608	1271.5	-0.00398257	0.0154608
1271	111.179	1271	-0.00100821	1271	0.013273	1271	-0.00396061	0.016273
1270.5	111.175	1270.5	-0.000561934	1270.5	0.0141522	1270.5	-0.00399549	0.0171522
1270	111.173	1270	-0.00114076	1270	0.0151635	1270	-0.00399437	0.0181635
1269.5	111.172	1269.5	-0.00067996	1269.5	0.0163587	1269.5	-0.00400011	0.0193587
1269	111.166	1269	0.00025086	1269	0.0177396	1269	-0.00400555	0.0207396
1268.5	111.166	1268.5	-0.000283107	1268.5	0.019138	1268.5	-0.00399108	0.022138
1268	111.161	1268	-0.00130047	1268	0.0207669	1268	-0.00400457	0.0237669
1267.5	111.162	1267.5	-0.000891925	1267.5	0.022572	1267.5	-0.00401689	0.025572
1267	111.155	1267	-0.000381298	1267	0.0245089	1267	-0.00400457	0.0275089
1266.5	111.147	1266.5	-0.0012415	1266.5	0.0266495	1266.5	-0.00405546	0.0296495
1266	111.131	1266	-0.00121032	1266	0.0289944	1266	-0.00408126	0.0319944
1265.5	111.127	1265.5	-0.000813641	1265.5	0.0314818	1265.5	-0.00405859	0.0344818
1265	111.113	1265	-0.00118752	1265	0.0339725	1265	-0.00408397	0.0369725
1264.5	111.1	1264.5	0.000199541	1264.5	0.0366406	1264.5	-0.00412634	0.0396406
1264	111.082	1264	-0.00141122	1264	0.0393824	1264	-0.00417654	0.0423824
1263.5	111.054	1263.5	-0.000190645	1263.5	0.0420449	1263.5	-0.0042697	0.0450449
1263	111.029	1263	-0.000358171	1263	0.044908	1263	-0.00435976	0.047908
1262.5	110.995	1262.5	-0.000850508	1262.5	0.0476977	1262.5	-0.00444668	0.0506977
1262	110.967	1262	-0.00038597	1262	0.0503399	1262	-0.00452626	0.0533399
1261.5	110.932	1261.5	-0.000516321	1261.5	0.0529051	1261.5	-0.0046428	0.0559051
1261	110.901	1261	-0.000318557	1261	0.0553177	1261	-0.00474503	0.0583177
1260.5	110.856	1260.5	-0.000604876	1260.5	0.0573985	1260.5	-0.00488941	0.0603985
1260	110.81	1260	-0.000490132	1260	0.0591127	1260	-0.00505995	0.0621127
1259.5	110.753	1259.5	-0.000370599	1259.5	0.0600902	1259.5	-0.00520648	0.0630902
1259	110.701	1259	-0.000277324	1259	0.0600657	1259	-0.00539004	0.0630657
1258.5	110.644	1258.5	-0.000929633	1258.5	0.0587949	1258.5	-0.00556734	0.0617949
1258	110.593	1258	0.000471098	1258	0.0561426	1258	-0.00575442	0.0591426
1257.5	110.53	1257.5	0.000757511	1257.5	0.0520883	1257.5	-0.0059594	0.0550883
1257	110.467	1257	-0.000630275	1257	0.0471248	1257	-0.00615882	0.0501248
1256.5	110.4	1256.5	-0.000676799	1256.5	0.0413697	1256.5	-0.00638906	0.0443697
1256	110.334	1256	-0.000941051	1256	0.0355553	1256	-0.00659532	0.0385553
1255.5	110.274	1255.5	-0.000870503	1255.5	0.0305951	1255.5	-0.00679638	0.0335951
1255	110.214	1255	-0.000241469	1255	0.0259435	1255	-0.00697519	0.0289435
1254.5	110.166	1254.5	-0.000982534	1254.5	0.022101	1254.5	-0.00714115	0.025101
1254	110.111	1254	-0.000168889	1254	0.0190507	1254	-0.00732516	0.0220507
1253.5	110.07	1253.5	-0.000248977	1253.5	0.0164916	1253.5	-0.00744075	0.0194916
1253	110.044	1253	0.000180041	1253	0.0145235	1253	-0.00752309	0.0175235
1252.5	110.026	1252.5	-0.000567572	1252.5	0.0130015	1252.5	-0.00755637	0.0160015
1252	110.031	1252	-0.000539769	1252	0.0118661	1252	-0.00746131	0.0148661
1251.5	110.054	1251.5	-0.000287056	1251.5	0.010945	1251.5	-0.00737805	0.013945
1251	110.073	1251	-0.000296859	1251	0.0101623	1251	-0.00722038	0.0131623
1250.5	110.11	1250.5	-0.00112798	1250.5	0.00961423	1250.5	-0.00707703	0.0126142
1250	110.138	1250	-0.000256016	1250	0.00910181	1250	-0.00693851	0.0121018
1249.5	110.171	1249.5	-0.000988552	1249.5	0.00869891	1249.5	-0.00677462	0.0116989
1249	110.195	1249	4.26469e-05	1249	0.00844693	1249	-0.00667776	0.0114469
1248.5	110.213	1248.5	-0.00162606	1248.5	0.00819506	1248.5	-0.00657681	0.0111951
1248	110.233	1248	-0.000883322	1248	0.00805	1248	-0.00646864	0.01105
1247.5	110.247	1247.5	0.000433288	1247.5	0.00781914	1247.5	-0.00641503	0.0108191
1247	110.25	1247	-0.000231297	1247	0.00760471	1247	-0.00639952	0.0106047
1246.5	110.255	1246.5	-0.000766719	1246.5	0.00735981	1246.5	-0.00641064	0.0103598
1246	110.244	1246	-0.000275073	1246	0.00714563	1246	-0.0064616	0.0101456
1245.5	110.243	1245.5	-0.000616784	1245.5	0.00693192	1245.5	-0.00649098	0.00993192
1245	110.214	1245	0.000223609	1245	0.00664824	1245	-0.00661648	0.00964824
1244.5	110.195	1244.5	-0.000131445	1244.5	0.00641289	1244.5	-0.00670687	0.00941289
1244	110.159	1244	-0.000957112	1244	0.00617856	1244	-0.00688608	0.00917856
1243.5	110.124	1243.5	0.000614182	1243.5	0.00598236	1243.5	-0.00707825	0.00898236
1243	110.079	1243	-0.000795654	1243	0.00583132	1243	-0.00729355	0.00883132
1242.5	110.032	1242.5	-0.00054945	1242.5	0.00570307	1242.5	-0.00754772	0.00870307
1242	109.973	1242	-0.000274245	1242	0.00560221	1242	-0.00785136	0.00860221
1241.5	109.906	1241.5	-0.00041896	1241.5	0.00555564	1241.5	-0.00816933	0.00855564
1241	109.83	1241	-0.000670681	1241	0.00557547	1241	-0.00853402	0.00857547
1240.5	109.754	1240.5	-0.000131955	1240.5	0.00569814	1240.5	-0.00889805	0.00869814
1240	109.667	1240	-0.00112572	1240	0.0058675	1240	-0.00934707	0.0088675
1239.5	109.591	1239.5	-0.00102468	1239.5	0.00615223	1239.5	-0.00974631	0.00915223
1239	109.505	1239	-0.00126847	1239	0.00650201	1239	-0.0101789	0.00950201
1238.5	109.424	1238.5	-0.000890655	1238.5	0.0070328	1238.5	-0.0106193	0.0100328
1238	109.334	1238	0.000187028	1238	0.00768538	1238	-0.0110528	0.0106854
1237.5	109.245	1237.5	-0.000123006	1237.5	0.00850967	1237.5	-0.0115467	0.0115097
1237	109.162	1237	-0.00131288	1237	0.00950351	1237	-0.0119571	0.0125035
1236.5	109.075	1236.5	-0.00126489	1236.5	0.0104573	1236.5	-0.0123908	0.0134573
1236	109.002	1236	-0.00119042	1236	0.0112611	1236	-0.0127839	0.0142611
1235.5	108.929	1235.5	-0.000891371	1235.5	0.0117882	1235.5	-0.0131647	0.0147882
1235	108.868	1235	-9.5401e-05	1235	0.0119865	1235	-0.0134915	0.0149865
1234.5	108.814	1234.5	-0.000833581	1234.5	0.0117706	1234.5	-0.0138049	0.0147706
1234	108.768	1234	-0.000925334	1234	0.0112865	1234	-0.0140457	0.0142865
1233.5	108.728	1233.5	-0.000388945	1233.5	0.0106764	1233.5	-0.0142733	0.0136764
1233	108.709	1233	-0.00180157	1233	0.0102333	1233	-0.0144138	0.0132333
1232.5	108.7	1232.5	-0.000431631	1232.5	0.0098515	1232.5	-0.0145275	0.0128515
1232	108.704	1232	-0.000846415	1232	0.00957924	1232	-0.0145459	0.0125792
1231.5	108.714	1231.5	0.000114737	1231.5	0.00937552	1231.5	-0.0145698	0.0123755
1231	108.737	1231	-0.000496078	1231	0.00920717	1231	-0.0145379	0.0122072
1230.5	108.775	1230.5	-0.000618786	1230.5	0.00908172	1230.5	-0.014413	0.0120817
1230	108.806	1230	-0.000274784	1230	0.00890831	1230	-0.0143442	0.0119083
1229.5	108.843	1229.5	-0.000632674	1229.5	0.0087736	1229.5	-0.014212	0.0117736
1229	108.886	1229	-0.000465464	1229	0.00867849	1229	-0.0140598	0.0116785
1228.5	108.935	1228.5	-0.000559257	1228.5	0.0086617	1228.5	-0.0139071	0.0116617
1228	108.967	1228	-0.000419001	1228	0.00860609	1228	-0.013792	0.0116061
1227.5	108.995	1227.5	0.000336955	1227.5	0.00861469	1227.5	-0.0136903	0.0116147
1227	109.019	1227	-0.000540368	1227	0.00859114	1227	-0.0136089	0.0115911
1226.5	109.03	1226.5	-9.79674e-05	1226.5	0.00859051	1226.5	-0.0135583	0.0115905
1226	109.049	1226	-0.000895345	1226	0.00861551	1226	-0.0134758	0.0116155
1225.5	109.059	1225.5	-0.00152174	1225.5	0.00864326	1225.5	-0.0134683	0.0116433
1225	109.068	1225	-0.00041118	1225	0.00868607	1225	-0.0134374	0.0116861
1224.5	109.073	1224.5	-6.19612e-05	1224.5	0.00873612	1224.5	-0.0134242	0.0117361
1224	109.078	1224	-0.00015831	1224	0.00879626	1224	-0.0134207	0.0117963
1223.5	109.075	1223.5	-0.000209728	1223.5	0.00886334	1223.5	-0.0134131	0.0118633
1223	109.073	1223	-0.000419716	1223	0.00897891	1223	-0.0134496	0.0119789
1222.5	109.057	1222.5	-0.000473258	1222.5	0.00906592	1222.5	-0.013491	0.0120659
1222	109.035	1222	-0.000177265	1222	0.00917652	1222	-0.0135848	0.0121765
1221.5	109.012	1221.5	0.000528551	1221.5	0.00935685	1221.5	-0.0136859	0.0123568
1221	108.974	1221	0.000229514	1221	0.00953944	1221	-0.0138575	0.0125394
1220.5	108.923	1220.5	-0.00077039	1220.5	0.00976746	1220.5	-0.0140676	0.0127675
1220	108.863	1220	-0.000286856	1220	0.0100095	1220	-0.0143043	0.0130095
1219.5	108.783	1219.5	-0.000211078	1219.5	0.0102036	1219.5	-0.0145939	0.0132036
1219	108.703	1219	-0.000499903	1219	0.010473	1219	-0.014904	0.013473
1218.5	108.606	1218.5	-0.000877967	1218.5	0.0106802	1218.5	-0.0153043	0.0136802
1218	108.498	1218	-0.00143084	1218	0.0109809	1218	-0.0157386	0.0139809
1217.5	108.379	1217.5	-0.000666772	1217.5	0.0113179	1217.5	-0.0162182	0.0143179
1217	108.243	1217	-0.000314917	1217	0.0116684	1217	-0.0167863	0.0146684
1216.5	108.104	1216.5	-0.00172293	1216.5	0.0121274	1216.5	-0.0173327	0.0151274
1216	107.94	1216	-5.37921e-06	1216	0.0126409	1216	-0.0179776	0.0156409
1215.5	107.767	1215.5	-0.000246011	1215.5	0.0131719	1215.5	-0.0186917	0.0161719
1215	107.581	1215	5.59761e-05	1215	0.0137133	1215	-0.0194405	0.0167133
1214.5	107.367	1214.5	0.000563216	1214.5	0.0141689	1214.5	-0.0203149	0.0171689
1214	107.139	1214	-0.000144939	1214	0.0144748	1214	-0.0212305	0.0174748
1213.5	106.909	1213.5	0.000471486	1213.5	0.0146377	1213.5	-0.0221666	0.0176377
1213	106.649	1213	3.33699e-05	1213	0.0147321	1213	-0.0232212	0.0177321
1212.5	106.363	1212.5	0.00102869	1212.5	0.0147905	1212.5	-0.0243889	0.0177905
1212	106.065	1212	-0.00045887	1212	0.0147894	1212	-0.0255939	0.0177894
1211.5	105.726	1211.5	-0.000831458	1211.5	0.0148183	1211.5	-0.0269779	0.0178183
1211	105.363	1211	-0.000633187	1211	0.0148724	1211	-0.0284898	0.0178724
1210.5	105.006	1210.5	-0.00154335	1210.5	0.0149243	1210.5	-0.0299664	0.0179243
1210	104.621	1210	0.000355288	1210	0.0149823	1210	-0.0315914	0.0179823
1209.5	104.215	1209.5	-0.000499304	1209.5	0.0149555	1209.5	-0.0332799	0.0179555
1209	103.811	1209	-0.00102799	1209	0.0149207	1209	-0.0349499	0.0179207
1208.5	103.418	1208.5	-0.00128228	1208.5	0.0148891	1208.5	-0.0365996	0.0178891
1208	103.007	1208	-0.000673245	1208	0.0148212	1208	-0.0383302	0.0178212
1207.5	102.619	1207.5	-0.0010976	1207.5	0.014772	1207.5	-0.039981	0.017772
1207	102.266	1207	-0.000817578	1207	0.0147341	1207	-0.0414796	0.0177341
1206.5	101.9	1206.5	-0.000345725	1206.5	0.0147003	1206.5	-0.0430399	0.0177003
1206	101.534	1206	-8.54285e-05	1206	0.0146225	1206	-0.0446311	0.0176225
1205.5	101.178	1205.5	-0.000417366	1205.5	0.0145699	1205.5	-0.0461349	0.0175699
1205	100.788	1205	-0.0003302	1205	0.0144339	1205	-0.0477848	0.0174339
1204.5	100.379	1204.5	-2.77632e-05	1204.5	0.0142734	1204.5	-0.0495638	0.0172734
1204	99.9456	1204	-0.00139043	1204	0.0139992	1204	-0.0514624	0.0169992
1203.5	99.4549	1203.5	-0.00146407	1203.5	0.0136554	1203.5	-0.0535921	0.0166554
1203	98.8922	1203	-0.000140863	1203	0.013191	1203	-0.0560622	0.016191
1202.5	98.27	1202.5	-0.000768171	1202.5	0.0126809	1202.5	-0.0588107	0.0156809
1202	97.5528	1202	-0.000254717	1202	0.0121122	1202	-0.0619262	0.0151122
1201.5	96.7777	1201.5	-0.000299389	1201.5	0.0115515	1201.5	-0.0653804	0.0145515
1201	96.0048	1201	-0.000482609	1201	0.0110208	1201	-0.0689643	0.0140208
1200.5	95.2035	1200.5	-0.00168673	1200.5	0.0105801	1200.5	-0.0726216	0.0135801
1200	94.3723	1200	-0.000189913	1200	0.010178	1200	-0.0764528	0.013178
1199.5	93.148	1199.5	-1.66481e-05	1199.5	0.00985862	1199.5	-0.0801388	0.0128586
1199	92.3451	1199	-0.00079851	1199	0.00963762	1199	-0.0838686	0.0126376
1198.5	91.5794	1198.5	-0.00155568	1198.5	0.00948684	1198.5	-0.0875671	0.0124868
1198	90.8568	1198	-0.00138383	1198	0.00938581	1198	-0.0910169	0.0123858
1197.5	90.2537	1197.5	0.000598368	1197.5	0.00931998	1197.5	-0.0938457	0.01232
1197	89.6857	1197	-7.05743e-05	1197	0.00931107	1197	-0.0965631	0.0123111
1196.5	89.1861	1196.5	-0.000318038	1196.5	0.00928549	1196.5	-0.0989943	0.0122855
1196	88.7507	1196	0.000361551	1196	0.00927835	1196	-0.101119	0.0122784
1195.5	88.3469	1195.5	-0.000637369	1195.5	0.0092743	1195.5	-0.103088	0.0122743
1195	87.9864	1195	-0.00109598	1195	0.00928208	1195	-0.104882	0.0122821
1194.5	87.6673	1194.5	-0.000802954	1194.5	0.00933035	1194.5	-0.10647	0.0123303
1194	87.3906	1194	0.000465186	1194	0.00935227	1194	-0.107861	0.0123523
1193.5	87.1239	1193.5	0.00110438	1193.5	0.00936944	1193.5	-0.10918	0.0123694
1193	86.8897	1193	0.000466329	1193	0.00942581	1193	-0.110373	0.0124258
1192.5	86.6981	1192.5	-0.000406058	1192.5	0.00947213	1192.5	-0.111302	0.0124721
1192	86.5489	1192	-0.000600832	1192	0.00957315	1192	-0.112091	0.0125732
1191.5	86.4653	1191.5	0.00030417	1191.5	0.00968553	1191.5	-0.112493	0.0126855
1191	86.4568	1191	-0.00032263	1191	0.00984827	1191	-0.112577	0.0128483
1190.5	86.5223	1190.5	-0.000432418	1190.5	0.0099662	1190.5	-0.112237	0.0129662
1190	86.6725	1190	-0.000861277	1190	0.0101634	1190	-0.111474	0.0131634
1189.5	86.9006	1189.5	-0.000639782	1189.5	0.010388	1189.5	-0.110344	0.013388
1189	87.2167	1189	-0.000563256	1189	0.0105638	1189	-0.108765	0.0135638
1188.5	87.5914	1188.5	-0.00105994	1188.5	0.0107666	1188.5	-0.106921	0.0137666
1188	87.9792	1188	-0.000765985	1188	0.0108464	1188	-0.105005	0.0138464
1187.5	88.4026	1187.5	-0.000608218	1187.5	0.0108749	1187.5	-0.102896	0.0138749
1187	88.8347	1187	-0.000901042	1187	0.0107154	1187	-0.100797	0.0137154
1186.5	89.2728	1186.5	3.47096e-06	1186.5	0.0103821	1186.5	-0.0986738	0.0133821
1186	89.6955	1186	0.000839404	1186	0.00983386	1186	-0.096635	0.0128339
1185.5	90.1196	1185.5	-0.000408408	1185.5	0.00911765	1185.5	-0.0945819	0.0121176
1185	90.5134	1185	-0.000824404	1185	0.00842766	1185	-0.0927048	0.0114277
1184.5	90.8621	1184.5	3.82679e-05	1184.5	0.00787621	1184.5	-0.0910203	0.0108762
1184	91.2111	1184	-0.000424716	1184	0.00737505	1184	-0.0893627	0.0103751
1183.5	91.5378	1183.5	-0.000704707	1183.5	0.00700307	1183.5	-0.0878383	0.0100031
1183	91.8331	1183	-0.000383721	1183	0.00676659	1183	-0.0864253	0.00976659
1182.5	92.1277	1182.5	0.000401528	1182.5	0.00658027	1182.5	-0.0850121	0.00958027
1182	92.3962	1182	0.00016957	1182	0.00643448	1182	-0.0837693	0.00943448
1181.5	92.642	1181.5	-0.000913726	1181.5	0.00632673	1181.5	-0.0825839	0.00932673
1181	92.8876	1181	-0.000345076	1181	0.00626477	1181	-0.0814472	0.00926477
1180.5	93.1445	1180.5	-0.000823148	1180.5	0.00625267	1180.5	-0.0802567	0.00925267
1180	93.3987	1180	-4.78452e-05	1180	0.00622971	1180	-0.0790808	0.00922971
1179.5	93.6681	1179.5	-0.000271118	1179.5	0.00627901	1179.5	-0.0778344	0.00927901
1179	93.9357	1179	7.88349e-05	1179	0.00630165	1179	-0.0765794	0.00930165
1178.5	94.2087	1178.5	-0.000146738	1178.5	0.00645626	1178.5	-0.0752877	0.00945626
1178	94.4747	1178	-0.000131971	1178	0.00663244	1178	-0.0740684	0.00963244
1177.5	94.7329	1177.5	-0.000248404	1177.5	0.00677232	1177.5	-0.0729009	0.00977232
1177	94.9992	1177	-0.000838094	1177	0.0069875	1177	-0.0716835	0.0099875
1176.5	95.2601	1176.5	-0.000360751	1176.5	0.00725488	1176.5	-0.0705446	0.0102549
1176	95.541	1176	-0.000222818	1176	0.00761701	1176	-0.0692718	0.010617
1175.5	95.8166	1175.5	0.000256521	1175.5	0.00802949	1175.5	-0.0680159	0.0110295
1175	96.0645	1175	-0.0006667	1175	0.00843584	1175	-0.0668493	0.0114358
1174.5	96.3152	1174.5	2.28313e-05	1174.5	0.00889887	1174.5	-0.0657248	0.0118989
1174	96.5369	1174	-0.000271816	1174	0.00934992	1174	-0.0647127	0.0123499
1173.5	96.7308	1173.5	-0.000996295	1173.5	0.00989896	1173.5	-0.0637782	0.012899
1173	96.9017	1173	-0.00105942	1173	0.0103771	1173	-0.0630788	0.0133771
1172.5	97.0004	1172.5	6.86953e-05	1172.5	0.0107333	1172.5	-0.0626657	0.0137333
1172	97.0369	1172	-0.000128663	1172	0.010991	1172	-0.0625193	0.013991
1171.5	97.0185	1171.5	-0.000687701	1171.5	0.011136	1171.5	-0.0626021	0.014136
1171	96.9325	1171	-0.00101012	1171	0.0110092	1171	-0.0629748	0.0140092
1170.5	96.7954	1170.5	-0.000454645	1170.5	0.0106897	1170.5	-0.0635896	0.0136897
1170	96.6119	1170	-0.00104014	1170	0.0102026	1170	-0.0643966	0.0132026
1169.5	96.3942	1169.5	0.000273006	1169.5	0.00961139	1169.5	-0.0653672	0.0126114
1169	96.177	1169	-0.000317413	1169	0.00907303	1169	-0.0663793	0.012073
1168.5	95.9796	1168.5	0.000384478	1168.5	0.00867456	1168.5	-0.0672633	0.0116746
1168	95.8152	1168	-0.000769298	1168	0.00842433	1168	-0.068012	0.0114243
1167.5	95.7081	1167.5	-0.000559909	1167.5	0.00829065	1167.5	-0.0684999	0.0112906
1167	95.6591	1167	-0.00148237	1167	0.00819944	1167	-0.0687367	0.0111994
1166.5	95.6751	1166.5	-6.4495e-05	1166.5	0.00825239	1166.5	-0.0686513	0.0112524
1166	95.747	1166	-0.000689194	1166	0.00836007	1166	-0.0683418	0.0113601
1165.5	95.8408	1165.5	0.000400797	1165.5	0.00852018	1165.5	-0.0678972	0.0115202
1165	95.9588	1165	-0.000747458	1165	0.00868068	1165	-0.0673753	0.0116807
1164.5	96.1021	1164.5	-0.00103357	1164.5	0.00890056	1164.5	-0.0667306	0.0119006
1164	96.2436	1164	-0.00024111	1164	0.00913732	1164	-0.066117	0.0121373
1163.5	96.3602	1163.5	-0.00116583	1163.5	0.00941702	1163.5	-0.0655827	0.012417
1163	96.4441	1163	-0.000603067	1163	0.00970731	1163	-0.0652081	0.0127073
1162.5	96.4416	1162.5	-0.00149318	1162.5	0.0100891	1162.5	-0.0652448	0.0130891
1162	96.3211	1162	-0.000500249	1162	0.0105372	1162	-0.0656625	0.0135372
1161.5	96.1114	1161.5	-0.00105734	1161.5	0.0110541	1161.5	-0.0667464	0.0140541
1161	95.7916	1161	-0.000211592	1161	0.0117328	1161	-0.0682454	0.0147328
1160.5	95.3705	1160.5	-0.00072245	1160.5	0.0123686	1160.5	-0.0701594	0.0153686
1160	94.7836	1160	-0.000652164	1160	0.0129457	1160	-0.0728059	0.0159457
1159.5	94.1269	1159.5	-0.000387342	1159.5	0.0135173	1159.5	-0.0757553	0.0165173
1159	93.4127	1159	-0.000593944	1159	0.0140553	1159	-0.0791543	0.0170553
1158.5	92.6158	1158.5	-0.000305504	1158.5	0.0147964	1158.5	-0.0828832	0.0177964
1158	91.7057	1158	-0.000602166	1158	0.0157543	1158	-0.0872075	0.0187543
1157.5	90.6826	1157.5	-0.000639646	1157.5	0.0169457	1157.5	-0.0920869	0.0199457
1157	89.571	1157	0.000152117	1157	0.0183183	1157	-0.0974131	0.0213183
1156.5	88.3291	1156.5	0.000752852	1156.5	0.0198318	1156.5	-0.103525	0.0228318
1156	87.0632	1156	-0.000784202	1156	0.0211859	1156	-0.109782	0.0241859
1155.5	85.7932	1155.5	-0.000934702	1155.5	0.0221949	1155.5	-0.115958	0.0251949
1155	84.5607	1155	-0.000878831	1155	0.0226862	1155	-0.122513	0.0256862
1154.5	83.2506	1154.5	-9.70565e-05	1154.5	0.0223725	1154.5	-0.129365	0.0253725
1154	81.8757	1154	-0.000310519	1154	0.0211487	1154	-0.136562	0.0241487
1153.5	80.3279	1153.5	-0.0012456	1153.5	0.0189894	1153.5	-0.144843	0.0219894
1153	78.7446	1153	0.000105706	1153	0.0164218	1153	-0.153396	0.0194218
1152.5	77.2235	1152.5	-0.00051724	1152.5	0.0136868	1152.5	-0.16199	0.0166868
1152	75.6284	1152	-0.000253327	1152	0.0110558	1152	-0.171062	0.0140558
1151.5	74.1122	1151.5	-0.000153794	1151.5	0.00882704	1151.5	-0.179902	0.011827
1151	72.6641	1151	-0.000971841	1151	0.00695896	1151	-0.188484	0.00995896
1150.5	71.348	1150.5	-0.00204514	1150.5	0.00541047	1150.5	-0.196478	0.00841047
1150	70.1936	1150	5.36884e-05	1150	0.00421045	1150	-0.203651	0.00721045
1149.5	69.1835	1149.5	-0.000947822	1149.5	0.00310197	1149.5	-0.209864	0.00610197
1149	68.4878	1149	-0.000733158	1149	0.00230574	1149	-0.21424	0.00530574
1148.5	67.9887	1148.5	-0.00139145	1148.5	0.00160385	1148.5	-0.217455	0.00460385
1148	67.6866	1148	-0.000120823	1148	0.00095352	1148	-0.219453	0.00395352
1147.5	67.4973	1147.5	-0.000805761	1147.5	0.000378929	1147.5	-0.220771	0.00337893
1147	67.343	1147	-7.83519e-05	1147	-0.000249573	1147	-0.221673	0.00275043
1146.5	67.148	1146.5	-0.000929978	1146.5	-0.000710403	1146.5	-0.222865	0.0022896
1146	66.8549	1146	-0.000373522	1146	-0.0011378	1146	-0.224866	0.0018622
1145.5	66.4485	1145.5	0.000369039	1145.5	-0.00147424	1145.5	-0.227622	0.00152576
1145	65.9134	1145	-0.00073961	1145	-0.00179407	1145	-0.231122	0.00120593
1144.5	65.341	1144.5	0.00066381	1144.5	-0.00208481	1144.5	-0.234974	0.000915186
1144	64.739	1144	-0.000517096	1144	-0.00226017	1144	-0.23885	0.000739834
1143.5	64.2177	1143.5	-0.000173304	1143.5	-0.00243622	1143.5	-0.242353	0.00056378
1143	63.8984	1143	-0.00102985	1143	-0.00252847	1143	-0.244674	0.000471533
1142.5	63.7684	1142.5	-0.000827457	1142.5	-0.00264555	1142.5	-0.245787	0.000354452
1142	63.8772	1142	-0.000533913	1142	-0.002635	1142	-0.244922	0.000365001
1141.5	64.278	1141.5	-0.000947885	1141.5	-0.00258359	1141.5	-0.2422	0.000416411
1141	64.9095	1141	-0.000370843	1141	-0.00251066	1141	-0.238004	0.000489343
1140.5	65.7581	1140.5	-0.00124435	1140.5	-0.00243988	1140.5	-0.232188	0.000560125
1140	66.8603	1140	0.000198351	1140	-0.00238376	1140	-0.225056	0.000616244
1139.5	67.9959	1139.5	-0.00039859	1139.5	-0.00233659	1139.5	-0.217856	0.00066341
1139	69.3336	1139	-0.000203837	1139	-0.00218378	1139	-0.209478	0.00081622
1138.5	70.7775	1138.5	8.71029e-06	1138.5	-0.00205405	1138.5	-0.200553	0.000945947
1138	72.2414	1138	-0.00014512	1138	-0.00187815	1138	-0.191657	0.00112185
1137.5	73.8299	1137.5	0.000593488	1137.5	-0.00168336	1137.5	-0.182242	0.00131664
1137	75.4471	1137	-0.00105107	1137	-0.00151386	1137	-0.17289	0.00148614
1136.5	77.0021	1136.5	-0.000667677	1136.5	-0.00142857	1136.5	-0.164225	0.00157143
1136	78.5426	1136	9.91963e-05	1136	-0.00131772	1136	-0.155453	0.00168228
1135.5	80.1488	1135.5	-0.000687172	1135.5	-0.000957449	1135.5	-0.14674	0.00204255
1135	81.7723	1135	-0.00135884	1135	-0.000764309	1135	-0.138343	0.00223569
1134.5	83.3602	1134.5	-0.00147637	1134.5	-0.000631727	1134.5	-0.12979	0.00236827
1134	85.0062	1134	-0.000310253	1134	-0.000418116	1134	-0.121202	0.00258188
1133.5	86.6186	1133.5	-0.000914275	1133.5	-0.000247399	1133.5	-0.113205	0.0027526
1133	88.1585	1133	-0.0010126	1133	-0.000127392	1133	-0.105577	0.00287261
1132.5	89.6868	1132.5	0.000448166	1132.5	9.9921e-06	1132.5	-0.0982376	0.00300999
1132	91.1328	1132	-0.000937169	1132	0.000222003	1132	-0.0913747	0.003222
1131.5	92.377	1131.5	-0.000686161	1131.5	0.00034442	1131.5	-0.0855163	0.00334442
1131	93.543	1131	-0.000232111	1131	0.000467597	1131	-0.0801063	0.0034676
1130.5	94.5674	1130.5	-0.000255813	1130.5	0.000524222	1130.5	-0.0754761	0.00352422
1130	95.4351	1130	0.000181318	1130	0.000585988	1130	-0.0715903	0.00358599
1129.5	96.2357	1129.5	-0.000372744	1129.5	0.000658002	1129.5	-0.067788	0.003658
1129	97.0516	1129	-0.00050513	1129	0.000671794	1129	-0.0641914	0.00367179
1128.5	97.8746	1128.5	-0.00059291	1128.5	0.000769417	1128.5	-0.060716	0.00376942
1128	98.6977	1128	-0.000829468	1128	0.000812336	1128	-0.0571443	0.00381234
1127.5	99.5087	1127.5	-0.000139029	1127.5	0.00082909	1127.5	-0.0534671	0.00382909
1127	100.304	1127	-0.00045054	1127	0.000913985	1127	-0.0500325	0.00391399
1126.5	101.048	1126.5	-0.000349398	1126.5	0.000918239	1126.5	-0.0470622	0.00391824
1126	101.808	1126	-0.000454114	1126	0.00107783	1126	-0.0440239	0.00407783
1125.5	102.452	1125.5	0.000121579	1125.5	0.00117305	1125.5	-0.041184	0.00417305
1125	102.992	1125	-0.000240358	1125	0.00122621	1125	-0.0387011	0.00422621
1124.5	103.594	1124.5	-0.000334236	1124.5	0.00129195	1124.5	-0.0363285	0.00429195
1124	104.129	1124	-0.00046021	1124	0.00122362	1124	-0.0342928	0.00422362
1123.5	104.534	1123.5	0.000563882	1123.5	0.00115008	1123.5	-0.0325255	0.00415008
1123	104.928	1123	-0.000665602	1123	0.00111489	1123	-0.0309343	0.00411489
1122.5	105.32	1122.5	-0.000557983	1122.5	0.00101784	1122.5	-0.0294895	0.00401784
1122	105.646	1122	-0.000477934	1122	0.00105134	1122	-0.0280483	0.00405134
1121.5	105.974	1121.5	-0.00120533	1121.5	0.00101516	1121.5	-0.0266527	0.00401516
1121	106.348	1121	-0.00105289	1121	0.00102918	1121	-0.0252781	0.00402918
1120.5	106.692	1120.5	-0.000338919	1120.5	0.00106646	1120.5	-0.024046	0.00406646
1120	106.962	1120	-0.000851235	1120	0.00104423	1120	-0.0228586	0.00404423
1119.5	107.262	1119.5	-0.00117972	1119.5	0.00107498	1119.5	-0.021724	0.00407498
1119	107.544	1119	-0.000606139	1119	0.00102142	1119	-0.0206585	0.00402142
1118.5	107.797	1118.5	-0.000181817	1118.5	0.00103055	1118.5	-0.0196085	0.00403055
1118	108.076	1118	-0.000794692	1118	0.00107407	1118	-0.0185785	0.00407407
1117.5	108.339	1117.5	-0.000359524	1117.5	0.00109618	1117.5	-0.0176625	0.00409618
1117	108.544	1117	-0.000389706	1117	0.00110778	1117	-0.0168511	0.00410778
1116.5	108.73	1116.5	-0.000109753	1116.5	0.00113988	1116.5	-0.016065	0.00413988
1116	108.918	1116	-0.000831069	1116	0.00114471	1116	-0.0153166	0.00414471
1115.5	109.133	1115.5	-0.00071736	1115.5	0.00113755	1115.5	-0.0146166	0.00413755
1115	109.325	1115	-0.000826839	1115	0.00120503	1115	-0.0138505	0.00420503
1114.5	109.501	1114.5	0.000774523	1114.5	0.00120181	1114.5	-0.0131717	0.00420181
1114	109.692	1114	0.000418187	1114	0.00123976	1114	-0.0125264	0.00423976
1113.5	109.829	1113.5	-0.00101758	1113.5	0.00126383	1113.5	-0.0119961	0.00426383
1113	109.963	1113	-9.10828e-05	1113	0.00127084	1113	-0.0114979	0.00427084
1112.5	110.089	1112.5	-0.00066141	1112.5	0.00134933	1112.5	-0.0110368	0.00434933
1112	110.208	1112	-0.000614146	1112	0.00136392	1112	-0.0106299	0.00436392
1111.5	110.324	1111.5	-0.000795954	1111.5	0.00142082	1111.5	-0.010244	0.00442082
1111	110.422	1111	-0.000904077	1111	0.00149157	1111	-0.00988692	0.00449157
1110.5	110.519	1110.5	-0.000281759	1110.5	0.00160203	1110.5	-0.00955319	0.00460203
1110	110.614	1110	-0.000416752	1110	0.00169381	1110	-0.00921004	0.00469381
1109.5	110.713	1109.5	-0.000593088	1109.5	0.00176229	1109.5	-0.00886026	0.00476229
1109	110.82	1109	-0.0009917	1109	0.00189681	1109	-0.00850092	0.00489681
1108.5	110.917	1108.5	-5.23068e-05	1108.5	0.00205656	1108.5	-0.00814774	0.00505656
1108	111.019	1108	-0.000406428	1108	0.00226673	1108	-0.00782533	0.00526673
1107.5	111.1	1107.5	-0.000468222	1107.5	0.0024741	1107.5	-0.00752955	0.0054741
1107	111.147	1107	-0.000942061	1107	0.00268726	1107	-0.00717196	0.00568726
1106.5	111.278	1106.5	-0.000738895	1106.5	0.00284508	1106.5	-0.00686468	0.00584508
1106	111.359	1106	-0.00111296	1106	0.00290783	1106	-0.00661674	0.00590783
1105.5	111.429	1105.5	-0.000267089	1105.5	0.00280714	1105.5	-0.00642962	0.00580714
1105	111.498	1105	-0.000189332	1105	0.00266752	1105	-0.0061899	0.00566752
1104.5	111.564	1104.5	-0.000264967	1104.5	0.00256731	1104.5	-0.00596226	0.00556731
1104	111.625	1104	-0.000194181	1104	0.00243734	1104	-0.00577741	0.00543734
1103.5	111.68	1103.5	-0.000986342	1103.5	0.00230509	1103.5	-0.00560199	0.00530509
1103	111.74	1103	-0.000445574	1103	0.00218667	1103	-0.0054403	0.00518667
1102.5	111.788	1102.5	-0.000191122	1102.5	0.00203757	1102.5	-0.00529313	0.00503757
1102	111.833	1102	-0.000515335	1102	0.00190149	1102	-0.00514085	0.00490149
1101.5	111.894	1101.5	-0.001837	1101.5	0.0018006	1101.5	-0.00498498	0.0048006
1101	111.95	1101	0.00067047	1101	0.00178748	1101	-0.00480652	0.00478748
1100.5	111.987	1100.5	-0.00143127	1100.5	0.00173425	1100.5	-0.00468757	0.00473425
1100	112.042	1100	-0.000496897	1100	0.00173518	1100	-0.00456509	0.00473518
1099.5	112.088	1099.5	-0.00112584	1099.5	0.00178649	1099.5	-0.00437903	0.00478649
1099	112.136	1099	-0.000980138	1099	0.00174654	1099	-0.00424755	0.00474654
1098.5	112.191	1098.5	5.92056e-05	1098.5	0.00180733	1098.5	-0.00412644	0.00480733
1098	112.215	1098	-0.000981759	1098	0.00189905	1098	-0.00399616	0.00489905
1097.5	112.252	1097.5	-0.000958114	1097.5	0.00190745	1097.5	-0.00394548	0.00490745
1097	112.28	1097	-0.000431392	1097	0.00193722	1097	-0.00391598	0.00493722
1096.5	112.313	1096.5	0.000310087	1096.5	0.00199224	1096.5	-0.00381905	0.00499224
1096	112.329	1096	-0.000116879	1096	0.00197295	1096	-0.00376885	0.00497295
1095.5	112.336	1095.5	-0.000423163	1095.5	0.00191657	1095.5	-0.00372117	0.00491657
1095	112.395	1095	-0.000474903	1095	0.00188415	1095	-0.00362209	0.00488415
1094.5	112.416	1094.5	-0.000422945	1094.5	0.0018181	1094.5	-0.00358887	0.0048181
1094	112.441	1094	-0.00133365	1094	0.00174157	1094	-0.00348134	0.00474157
1093.5	112.474	1093.5	-0.000252466	1093.5	0.00167356	1093.5	-0.00345771	0.00467356
1093	112.507	1093	-0.000947602	1093	0.00169482	1093	-0.00334578	0.00469482
1092.5	112.544	1092.5	-0.00103844	1092.5	0.00175699	1092.5	-0.00323891	0.00475699
1092	112.575	1092	-0.000700024	1092	0.00172796	1092	-0.00315303	0.00472796
1091.5	112.6	1091.5	-0.000227971	1091.5	0.00179694	1091.5	-0.0030692	0.00479694
1091	112.618	1091	-0.00102498	1091	0.00187547	1091	-0.0029945	0.00487547
1090.5	112.666	1090.5	-0.00106954	1090.5	0.00194801	1090.5	-0.00292523	0.00494801
1090	112.683	1090	-0.000572992	1090	0.00203986	1090	-0.0028575	0.00503986
1089.5	112.735	1089.5	-0.000778369	1089.5	0.00227186	1089.5	-0.00272324	0.00527186
1089	112.773	1089	-0.00133421	1089	0.00235584	1089	-0.00268383	0.00535584
1088.5	112.803	1088.5	0.000307814	1088.5	0.00248922	1088.5	-0.00255636	0.00548922
1088	112.846	1088	-0.000355351	1088	0.00260944	1088	-0.00246211	0.00560944
1087.5	112.87	1087.5	-0.00123887	1087.5	0.00267869	1087.5	-0.0024355	0.00567869
1087	112.891	1087	-0.000420373	1087	0.00275624	1087	-0.0023663	0.00575624
1086.5	112.926	1086.5	-0.000672728	1086.5	0.00287914	1086.5	-0.00232454	0.00587914
1086	112.952	1086	0.000121888	1086	0.00294567	1086	-0.00223524	0.00594567
1085.5	112.98	1085.5	-0.000556857	1085.5	0.00296245	1085.5	-0.00218414	0.00596245
1085	113.018	1085	-0.00152877	1085	0.00304565	1085	-0.00212773	0.00604565
1084.5	113.029	1084.5	-0.000737132	1084.5	0.00308731	1084.5	-0.00208373	0.00608731
1084	113.051	1084	-0.000763409	1084	0.00314637	1084	-0.00205941	0.00614637
1083.5	113.08	1083.5	-0.000786434	1083.5	0.00322316	1083.5	-0.00199309	0.00622316
1083	113.09	1083	-0.000226527	1083	0.0033584	1083	-0.00197717	0.0063584
1082.5	113.111	1082.5	-0.000527131	1082.5	0.00355178	1082.5	-0.00196768	0.00655178
1082	113.126	1082	0.000259	1082	0.00382592	1082	-0.00195995	0.00682592
1081.5	113.136	1081.5	-0.000608629	1081.5	0.00408229	1081.5	-0.00195506	0.00708229
1081	113.173	1081	-0.000577895	1081	0.00432412	1081	-0.00190924	0.00732412
1080.5	113.185	1080.5	-0.000872872	1080.5	0.00449336	1080.5	-0.00183743	0.00749336
1080	113.182	1080	-0.000542723	1080	0.00440314	1080	-0.00189099	0.00740314
1079.5	113.21	1079.5	-0.000946341	1079.5	0.0043323	1079.5	-0.00191954	0.0073323
1079	113.217	1079	-0.00124233	1079	0.00418432	1079	-0.001903	0.00718432
1078.5	113.231	1078.5	-0.00074315	1078.5	0.00410495	1078.5	-0.00185331	0.00710495
1078	113.248	1078	-0.000393888	1078	0.00409295	1078	-0.00188522	0.00709295
1077.5	113.243	1077.5	-0.000163601	1077.5	0.00402321	1077.5	-0.00192192	0.00702321
1077	113.263	1077	-0.00047783	1077	0.00407043	1077	-0.00186604	0.00707043
1076.5	113.268	1076.5	-0.000182238	1076.5	0.00404487	1076.5	-0.00190949	0.00704487
1076	113.273	1076	-0.000261694	1076	0.00405595	1076	-0.00188295	0.00705595
1075.5	113.271	1075.5	-0.000609727	1075.5	0.00405373	1075.5	-0.00198902	0.00705373
1075	113.275	1075	-0.000527791	1075	0.00402523	1075	-0.00203715	0.00702523
1074.5	113.28	1074.5	0.00064199	1074.5	0.00407842	1074.5	-0.00198093	0.00707842
1074	113.29	1074	-0.000647531	1074	0.00406416	1074	-0.00205503	0.00706416
1073.5	113.295	1073.5	-0.000674587	1073.5	0.00390467	1073.5	-0.00208682	0.00690467
1073	113.275	1073	-0.000272093	1073	0.00378336	1073	-0.00212495	0.00678336
1072.5	113.285	1072.5	-0.000609576	1072.5	0.00372842	1072.5	-0.00221489	0.00672842
1072	113.279	1072	-0.000220131	1072	0.00361752	1072	-0.00228035	0.00661752
1071.5	113.253	1071.5	-0.000283474	1071.5	0.00350616	1071.5	-0.00234591	0.00650616
1071	113.258	1071	-0.000374605	1071	0.00344974	1071	-0.00244348	0.00644974
1070.5	113.245	1070.5	-0.000209384	1070.5	0.00332561	1070.5	-0.00250422	0.00632561
1070	113.225	1070	-5.54527e-05	1070	0.00317023	1070	-0.00258776	0.00617023
1069.5	113.205	1069.5	-0.000861426	1069.5	0.00294674	1069.5	-0.00272067	0.00594674
1069	113.176	1069	-0.000389097	1069	0.00278469	1069	-0.00286084	0.00578469
1068.5	113.153	1068.5	-0.000947558	1068.5	0.00267716	1068.5	-0.00298318	0.00567716
1068	113.139	1068	0.000593386	1068	0.00250479	1068	-0.00310045	0.00550479
1067.5	113.105	1067.5	-0.00118191	1067.5	0.00238804	1067.5	-0.00324384	0.00538804
1067	113.075	1067	-0.000588177	1067	0.0023192	1067	-0.00338529	0.0053192
1066.5	113.073	1066.5	-0.000317665	1066.5	0.00233294	1066.5	-0.00345864	0.00533294
1066	113.048	1066	-0.00161303	1066	0.00222016	1066	-0.00359683	0.00522016
1065.5	113.017	1065.5	-0.000810663	1065.5	0.00213404	1065.5	-0.0037203	0.00513404
1065	113.02	1065	-0.000348775	1065	0.00216209	1065	-0.00375458	0.00516209
1064.5	113.013	1064.5	0.000202504	1064.5	0.00219378	1064.5	-0.00384963	0.00519378
1064	113.012	1064	-3.23963e-05	1064	0.00225305	1064	-0.00384532	0.00525305
1063.5	113.029	1063.5	-0.000467784	1063.5	0.00229002	1063.5	-0.00386867	0.00529002
1063	113.039	1063	-0.0011806	1063	0.0023839	1063	-0.00382074	0.0053839
1062.5	113.034	1062.5	-0.000530628	1062.5	0.0024496	1062.5	-0.00380622	0.0054496
1062	113.065	1062	-0.000740825	1062	0.0025733	1062	-0.00375243	0.0055733
1061.5	113.072	1061.5	-0.00120263	1061.5	0.00266783	1061.5	-0.00379154	0.00566783
1061	113.086	1061	-0.000747977	1061	0.00283763	1061	-0.00373482	0.00583763
1060.5	113.117	1060.5	0.000439968	1060.5	0.00307566	1060.5	-0.00365875	0.00607566
1060	113.136	1060	-0.000191365	1060	0.00333313	1060	-0.00365787	0.00633313
1059.5	113.143	1059.5	0.000293409	1059.5	0.00356535	1059.5	-0.00361691	0.00656535
1059	113.164	1059	-0.00070996	1059	0.00377876	1059	-0.0036071	0.00677876
1058.5	113.175	1058.5	-0.000744155	1058.5	0.00402787	1058.5	-0.00353911	0.00702787
1058	113.184	1058	0.00038467	1058	0.00424412	1058	-0.00354117	0.00724412
1057.5	113.201	1057.5	-0.00100559	1057.5	0.00434666	1057.5	-0.00353675	0.00734666
1057	113.219	1057	-0.000913899	1057	0.0043812	1057	-0.00350383	0.0073812
1056.5	113.222	1056.5	0.000462745	1056.5	0.00438813	1056.5	-0.00344066	0.00738813
1056	113.245	1056	-0.000465205	1056	0.00433254	1056	-0.00344698	0.00733254
1055.5	113.267	1055.5	-0.00106353	1055.5	0.00423814	1055.5	-0.00337347	0.00723814
1055	113.27	1055	-0.000757479	1055	0.0041805	1055	-0.00331285	0.0071805
1054.5	113.287	1054.5	0.000631018	1054.5	0.00404911	1054.5	-0.00334095	0.00704911
1054	113.298	1054	0.000127035	1054	0.003874	1054	-0.0033201	0.006874
1053.5	113.308	1053.5	-0.000719254	1053.5	0.00374842	1053.5	-0.00325849	0.00674842
1053	113.314	1053	0.000190839	1053	0.00348494	1053	-0.00328711	0.00648494
1052.5	113.327	1052.5	-0.00154747	1052.5	0.00330694	1052.5	-0.00325921	0.00630694
1052	113.328	1052	-4.57331e-05	1052	0.00316133	1052	-0.00320299	0.00616133
1051.5	113.336	1051.5	8.09734e-05	1051.5	0.00298925	1051.5	-0.00324945	0.00598925
1051	113.351	1051	-0.000822064	1051	0.00289709	1051	-0.0032626	0.00589709
1050.5	113.334	1050.5	-0.000178713	1050.5	0.00280381	1050.5	-0.00325428	0.00580381
1050	113.328	1050	0.00012309	1050	0.00274485	1050	-0.00328125	0.00574485
1049.5	113.353	1049.5	-0.00147538	1049.5	0.00264515	1049.5	-0.0033052	0.00564515
1049	113.352	1049	-0.000568426	1049	0.00265887	1049	-0.0032868	0.00565887
1048.5	113.343	1048.5	4.4021e-06	1048.5	0.00266945	1048.5	-0.00326322	0.00566945
1048	113.358	1048	0.000162401	1048	0.00262548	1048	-0.00324575	0.00562548
1047.5	113.362	1047.5	-0.000664571	1047.5	0.00272459	1047.5	-0.00327478	0.00572459
1047	113.353	1047	-0.00155477	1047	0.0028726	1047	-0.00329862	0.0058726
1046.5	113.358	1046.5	6.40895e-05	1046.5	0.00301148	1046.5	-0.00328171	0.00601148
1046	113.361	1046	9.46025e-05	1046	0.00323524	1046	-0.00333921	0.00623524
1045.5	113.358	1045.5	-0.000842279	1045.5	0.00359714	1045.5	-0.0033185	0.00659714
1045	113.371	1045	-0.000449875	1045	0.00402481	1045	-0.00327997	0.00702481
1044.5	113.376	1044.5	0.000293027	1044.5	0.00454625	1044.5	-0.00325798	0.00754625
1044	113.368	1044	0.000104043	1044	0.0052847	1044	-0.00326769	0.0082847
1043.5	113.377	1043.5	-0.00148365	1043.5	0.00617633	1043.5	-0.00327776	0.00917633
1043	113.384	1043	-0.000193482	1043	0.00719071	1043	-0.00326856	0.0101907
1042.5	113.39	1042.5	-0.000764689	1042.5	0.00848422	1042.5	-0.00323012	0.0114842
1042	113.4	1042	-0.00103471	1042	0.00985124	1042	-0.00322118	0.0128512
1041.5	113.406	1041.5	-0.000706433	1041.5	0.0111844	1041.5	-0.00322298	0.0141844
1041	113.4	1041	-0.000453557	1041	0.0125283	1041	-0.0031793	0.0155283
1040.5	113.401	1040.5	-0.000563834	1040.5	0.0137146	1040.5	-0.00317138	0.0167146
1040	113.395	1040	-0.000382686	1040	0.0144318	1040	-0.00321383	0.0174318
1039.5	113.381	1039.5	-0.000169431	1039.5	0.0146518	1039.5	-0.00327683	0.0176518
1039	113.356	1039	-0.000615871	1039	0.0142212	1039	-0.00336633	0.0172212
1038.5	113.351	1038.5	0.0006622	1038.5	0.0131257	1038.5	-0.00337712	0.0161257
1038	113.338	1038	-0.00113854	1038	0.0113862	1038	-0.00344313	0.0143862
1037.5	113.303	1037.5	-0.000322107	1037.5	0.00929766	1037.5	-0.00355021	0.0122977
1037	113.293	1037	5.29568e-07	1037	0.00743943	1037	-0.0035691	0.0104394
1036.5	113.267	1036.5	-0.00141534	1036.5	0.00597879	1036.5	-0.00372394	0.00897879
1036	113.233	1036	0.000177617	1036	0.00486922	1036	-0.00380273	0.00786922
1035.5	113.201	1035.5	-0.000566202	1035.5	0.00410265	1035.5	-0.00394414	0.00710265
1035	113.183	1035	-0.000130079	1035	0.00360139	1035	-0.00404505	0.00660139
1034.5	113.149	1034.5	-0.000907577	1034.5	0.00324823	1034.5	-0.0041169	0.00624823
1034	113.103	1034	0.000180899	1034	0.00291257	1034	-0.00424929	0.00591257
1033.5	113.087	1033.5	0.000260559	1033.5	0.00274824	1033.5	-0.00433993	0.00574824
1033	113.048	1033	-0.00109626	1033	0.00258457	1033	-0.00446631	0.00558457
1032.5	113.016	1032.5	0.00010281	1032.5	0.00250859	1032.5	-0.00457221	0.00550859
1032	112.972	1032	-0.000538627	1032	0.00243486	1032	-0.00472459	0.00543486
1031.5	112.95	1031.5	-0.000598817	1031.5	0.00244309	1031.5	-0.00480535	0.00544309
1031	112.921	1031	0.000455902	1031	0.00247719	1031	-0.00492136	0.00547719
1030.5	112.896	1030.5	-4.8339e-05	1030.5	0.00256934	1030.5	-0.00500668	0.00556934
1030	112.851	1030	0.000233098	1030	0.00267674	1030	-0.00506046	0.00567674
1029.5	112.833	1029.5	0.000255465	1029.5	0.0026707	1029.5	-0.00521897	0.0056707
1029	112.809	1029	-0.000582963	1029	0.00273714	1029	-0.00527109	0.00573714
1028.5	112.775	1028.5	-0.00164093	1028.5	0.00279566	1028.5	-0.00535113	0.00579566
1028	112.777	1028	-0.000467373	1028	0.00281749	1028	-0.00537393	0.00581749
1027.5	112.754	1027.5	-6.54766e-05	1027.5	0.00279732	1027.5	-0.00542246	0.00579732
1027	112.736	1027	0.000583105	1027	0.00282403	1027	-0.00546418	0.00582403
1026.5	112.725	1026.5	-0.000355588	1026.5	0.0027653	1026.5	-0.00548212	0.0057653
1026	112.705	1026	-0.00092617	1026	0.00269833	1026	-0.00554147	0.00569833
1025.5	112.689	1025.5	-0.00102387	1025.5	0.00269599	1025.5	-0.00554055	0.00569599
1025	112.657	1025	-0.00136716	1025	0.0026228	1025	-0.00566301	0.0056228
1024.5	112.637	1024.5	-0.000391822	1024.5	0.00274407	1024.5	-0.00570818	0.00574407
1024	112.612	1024	-0.00105647	1024	0.00283174	1024	-0.00579146	0.00583174
1023.5	112.57	1023.5	-0.000390457	1023.5	0.00296733	1023.5	-0.00589837	0.00596733
1023	112.558	1023	-0.000969203	1023	0.00324298	1023	-0.0059308	0.00624298
1022.5	112.519	1022.5	-0.00133645	1022.5	0.0034398	1022.5	-0.00602205	0.0064398
1022	112.501	1022	-8.26854e-05	1022	0.00354799	1022	-0.00610215	0.00654799
1021.5	112.462	1021.5	-0.000630053	1021.5	0.00352135	1021.5	-0.00620603	0.00652135
1021	112.443	1021	6.91466e-05	1021	0.00330276	1021	-0.00622134	0.00630276
1020.5	112.428	1020.5	-0.000885168	1020.5	0.00297593	1020.5	-0.00629176	0.00597593
1020	112.404	1020	-0.000936489	1020	0.00268961	1020	-0.00630263	0.00568961
1019.5	112.389	1019.5	0.000378051	1019.5	0.00248256	1019.5	-0.00633947	0.00548256
1019	112.385	1019	-0.000626314	1019	0.0023124	1019	-0.00630605	0.0053124
1018.5	112.355	1018.5	-0.00216786	1018.5	0.00227204	1018.5	-0.00639993	0.00527204
1018	112.368	1018	0.000425583	1018	0.00237161	1018	-0.0063137	0.00537161
1017.5	112.356	1017.5	-0.000908579	1017.5	0.00238582	1017.5	-0.006321	0.00538582
1017	112.346	1017	0.00056488	1017	0.00240529	1017	-0.00635253	0.00540529
1016.5	112.314	1016.5	-0.000547055	1016.5	0.00243989	1016.5	-0.00632896	0.00543989
1016	112.329	1016	-0.00153198	1016	0.0024585	1016	-0.00629237	0.0054585
1015.5	112.335	1015.5	-7.757e-05	1015.5	0.00249448	1015.5	-0.00621976	0.00549448
1015	112.316	1015	-0.000863233	1015	0.00235855	1015	-0.0062666	0.00535855
1014.5	112.319	1014.5	-1.77705e-05	1014.5	0.00227844	1014.5	-0.00618612	0.00527844
1014	112.314	1014	-0.00189554	1014	0.00216747	1014	-0.00617096	0.00516747
1013.5	112.326	1013.5	-0.00023943	1013.5	0.00207947	1013.5	-0.00607331	0.00507947
1013	112.323	1013	-0.000503243	1013	0.00191213	1013	-0.00604421	0.00491213
1012.5	112.321	1012.5	-0.000814649	1012.5	0.0017861	1012.5	-0.00602026	0.0047861
1012	112.323	1012	-0.00113799	1012	0.00168037	1012	-0.00595204	0.00468037
1011.5	112.339	1011.5	-0.000406139	1011.5	0.00165293	1011.5	-0.00583028	0.00465293
1011	112.34	1011	-0.00106982	1011	0.00161377	1011	-0.00577301	0.00461377
1010.5	112.357	1010.5	0.000105063	1010.5	0.00163225	1010.5	-0.00568483	0.00463225
1010	112.378	1010	-0.000174373	1010	0.0016381	1010	-0.00553672	0.0046381
1009.5	112.405	1009.5	-0.000618491	1009.5	0.00162071	1009.5	-0.00536545	0.00462071
1009	112.434	1009	-0.000291856	1009	0.00168035	1009	-0.00520577	0.00468035
1008.5	112.46	1008.5	-0.000646001	1008.5	0.00165662	1008.5	-0.0050751	0.00465662
1008	112.489	1008	-0.000490928	1008	0.00162523	1008	-0.00484892	0.00462523
1007.5	112.519	1007.5	-0.000485613	1007.5	0.00167432	1007.5	-0.00469981	0.00467432
1007	112.532	1007	-0.000180141	1007	0.00168115	1007	-0.00459091	0.00468115
1006.5	112.552	1006.5	-0.00102691	1006.5	0.00171325	1006.5	-0.00448045	0.00471325
1006	112.57	1006	-0.00134612	1006	0.00173957	1006	-0.00437739	0.00473957
1005.5	112.582	1005.5	-0.00145085	1005.5	0.00178823	1005.5	-0.0042637	0.00478823
1005	112.568	1005	-0.00118302	1005	0.00184079	1005	-0.00416762	0.00484079
1004.5	112.572	1004.5	-6.62499e-05	1004.5	0.0017854	1004.5	-0.00414459	0.0047854
1004	112.563	1004	-0.00127771	1004	0.00180164	1004	-0.00410654	0.00480164
1003.5	112.565	1003.5	-0.000660248	1003.5	0.00171616	1003.5	-0.00403022	0.00471616
1003	112.544	1003	-0.000877623	1003	0.00167011	1003	-0.00408264	0.00467011
1002.5	112.532	1002.5	-0.000131795	1002.5	0.00157065	1002.5	-0.00407715	0.00457065
1002	112.524	1002	0.000596229	1002	0.0015111	1002	-0.00400632	0.0045111
1001.5	112.501	1001.5	-0.000105742	1001.5	0.0014175	1001.5	-0.00404607	0.0044175
1001	112.478	1001	-0.000702402	1001	0.00133679	1001	-0.004085	0.00433679
1000.5	112.46	1000.5	-0.00042389	1000.5	0.00122084	1000.5	-0.0040752	0.00422084
1000	112.438	1000	0.000348543	1000	0.00123104	1000	-0.00410315	0.00423104
999.5	112.424	999.5	-0.000652637	999.5	0.00115468	999.5	-0.00407649	0.00415468
999	112.412	999	-0.0013948	999	0.00108063	999	-0.00408695	0.00408063
998.5	112.387	998.5	-0.000508384	998.5	0.00105489	998.5	-0.004083	0.00405489
998	112.386	998	-5.10309e-05	998	0.000998066	998	-0.00403366	0.00399807
997.5	112.376	997.5	-0.000309906	997.5	0.000968645	997.5	-0.00398959	0.00396865
997	112.364	997	-0.00091842	997	0.0008944	997	-0.00396656	0.0038944
996.5	112.368	996.5	-0.00127351	996.5	0.000912896	996.5	-0.00389997	0.0039129
996	112.356	996	-0.00107188	996	0.000903505	996	-0.00381843	0.00390351
995.5	112.363	995.5	-0.000695541	995.5	0.000846545	995.5	-0.00378153	0.00384654
995	112.371	995	-0.000282495	995	0.000861848	995	-0.00367369	0.00386185
994.5	112.37	994.5	-0.00142819	994.5	0.00083088	994.5	-0.00362235	0.00383088
994	112.378	994	-0.00134843	994	0.000853159	994	-0.00352181	0.00385316
993.5	112.372	993.5	5.12995e-05	993.5	0.000869655	993.5	-0.00340234	0.00386965
993	112.375	993	-0.000549262	993	0.000885918	993	-0.00331855	0.00388592
992.5	112.377	992.5	-0.0009594	992.5	0.000855753	992.5	-0.0032869	0.00385575
992	112.395	992	-0.000402678	992	0.000887189	992	-0.0031517	0.00388719
991.5	112.391	991.5	-0.000122022	991.5	0.000893285	991.5	-0.00308477	0.00389329
991	112.393	991	-0.00115922	991	0.000892377	991	-0.00300308	0.00389238
990.5	112.411	990.5	-0.000516059	990.5	0.000978971	990.5	-0.00284629	0.00397897
990	112.4	990	-0.000241139	990	0.000888253	990	-0.00282479	0.00388825
989.5	112.402	989.5	-0.000924955	989.5	0.000917772	989.5	-0.00269999	0.00391777
989	112.409	989	-0.000791473	989	0.000944259	989	-0.00260541	0.00394426
988.5	112.418	988.5	0.00059669	988.5	0.000876918	988.5	-0.00256249	0.00387692
988	112.414	988	-0.000638553	988	0.000870096	988	-0.00244899	0.0038701
987.5	112.414	987.5	1.37976e-05	987.5	0.000806242	987.5	-0.00241784	0.00380624
987	112.412	987	-0.000342006	987	0.000746753	987	-0.00228597	0.00374675
986.5	112.413	986.5	-0.000450158	986.5	0.000786273	986.5	-0.0022288	0.00378627
986	112.416	986	0.000270212	986	0.000741956	986	-0.00214319	0.00374196
985.5	112.409	985.5	-0.000591646	985.5	0.000716545	985.5	-0.00212474	0.00371654
985	112.371	985	-0.000584482	985	0.000701455	985	-0.00209862	0.00370145
984.5	112.377	984.5	-0.000137662	984.5	0.000661294	984.5	-0.00207786	0.00366129
984	112.368	984	-0.000539006	984	0.000718282	984	-0.00198191	0.00371828
983.5	112.361	983.5	-0.000452502	983.5	0.000727228	983.5	-0.00196268	0.00372723
983	112.336	983	-0.00188358	983	0.000709207	983	-0.00196356	0.00370921
982.5	112.327	982.5	-0.000447712	982.5	0.000754454	982.5	-0.00191625	0.00375445
982	112.319	982	0.000793446	982	0.000759926	982	-0.00187465	0.00375993
981.5	112.295	981.5	-0.000174129	981.5	0.000754117	981.5	-0.00187161	0.00375412
981	112.284	981	1.32948e-05	981	0.000751239	981	-0.00187686	0.00375124
980.5	112.267	980.5	-0.000932753	980.5	0.000787466	980.5	-0.00184171	0.00378747
980	112.255	980	-0.00124404	980	0.000808524	980	-0.00182139	0.00380852
979.5	112.234	979.5	-0.000996843	979.5	0.000789696	979.5	-0.00178634	0.0037897
979	112.208	979	-0.0011121	979	0.000742085	979	-0.0018515	0.00374209
978.5	112.2	978.5	-0.00106236	978.5	0.000848179	978.5	-0.00175457	0.00384818
978	112.179	978	-0.00112069	978	0.000746908	978	-0.00177061	0.00374691
977.5	112.185	977.5	-0.000623613	977.5	0.000816123	977.5	-0.00173529	0.00381612
977	112.181	977	-0.000632397	977	0.000752847	977	-0.00169579	0.00375285
976.5	112.156	976.5	-0.000153108	976.5	0.000741126	976.5	-0.00161652	0.00374113
976	112.173	976	-0.00130504	976	0.000781008	976	-0.00153434	0.00378101
975.5	112.165	975.5	-0.000332668	975.5	0.000752121	975.5	-0.0014764	0.00375212
975	112.156	975	-0.00185646	975	0.000723053	975	-0.00141154	0.00372305
974.5	112.161	974.5	-0.0010399	974.5	0.000739311	974.5	-0.00131741	0.00373931
974	112.145	974	0.000597255	974	0.000700884	974	-0.00127271	0.00370088
973.5	112.141	973.5	-0.00138977	973.5	0.000688154	973.5	-0.00126192	0.00368815
973	112.138	973	-8.8824e-05	973	0.000686132	973	-0.00119604	0.00368613
972.5	112.128	972.5	-1.98472e-05	972.5	0.000703218	972.5	-0.00116362	0.00370322
972	112.111	972	-0.00101984	972	0.000699329	972	-0.00111141	0.00369933
971.5	112.099	971.5	-0.000220643	971.5	0.000704047	971.5	-0.00106323	0.00370405
971	112.091	971	-0.000911566	971	0.000713667	971	-0.00106499	0.00371367
970.5	112.081	970.5	0.000425669	970.5	0.000778804	970.5	-0.000991542	0.0037788
970	112.064	970	-0.000507115	970	0.000719112	970	-0.0010512	0.00371911
969.5	112.063	969.5	-0.00103088	969.5	0.000807979	969.5	-0.000985292	0.00380798
969	112.027	969	-0.000362772	969	0.000817653	969	-0.000991284	0.00381765
968.5	112.018	968.5	-0.000108825	968.5	0.000865505	968.5	-0.00095404	0.0038655
968	112.017	968	-0.00116018	968	0.000878059	968	-0.000910697	0.00387806
967.5	112.007	967.5	0.000577045	967.5	0.000887501	967.5	-0.000859753	0.0038875
967	111.982	967	0.00061535	967	0.000804556	967	-0.000899795	0.00380456
966.5	111.971	966.5	0.000339688	966.5	0.000799006	966.5	-0.000900725	0.00379901
966	111.962	966	-0.000261874	966	0.000786766	966	-0.000848696	0.00378677
965.5	111.954	965.5	-0.00106271	965.5	0.000827015	965.5	-0.000781829	0.00382702
965	111.931	965	-0.00060645	965	0.000824785	965	-0.000824875	0.00382478
964.5	111.925	964.5	-0.000315416	964.5	0.00086343	964.5	-0.000768289	0.00386343
964	111.897	964	-1.28983e-06	964	0.000860032	964	-0.000771958	0.00386003
963.5	111.894	963.5	-0.000802333	963.5	0.00088457	963.5	-0.00073025	0.00388457
963	111.882	963	-0.000494784	963	0.000906047	963	-0.000746014	0.00390605
962.5	111.87	962.5	-0.00080034	962.5	0.000889394	962.5	-0.000734178	0.00388939
962	111.864	962	-0.000874124	962	0.000923116	962	-0.00070725	0.00392312
961.5	111.843	961.5	-0.000145353	961.5	0.00101817	961.5	-0.00066657	0.00401817
961	111.838	961	-0.000443973	961	0.00108011	961	-0.000600915	0.00408011
960.5	111.831	960.5	-0.000545831	960.5	0.00111328	960.5	-0.000600191	0.00411328
960	111.824	960	-0.00145053	960	0.00113526	960	-0.000601846	0.00413526
959.5	111.81	959.5	-0.0014976	959.5	0.00115416	959.5	-0.00060138	0.00415416
959	111.8	959	-0.000775926	959	0.00118816	959	-0.000546471	0.00418816
958.5	111.777	958.5	0.000339781	958.5	0.00118855	958.5	-0.000526874	0.00418855
958	111.77	958	-0.00123459	958	0.00120366	958	-0.000509292	0.00420366
957.5	111.768	957.5	-0.00151593	957.5	0.00128995	957.5	-0.000470197	0.00428995
957	111.763	957	-0.000802191	957	0.00129382	957	-0.000440252	0.00429382
956.5	111.747	956.5	-0.000535102	956.5	0.00128517	956.5	-0.000441701	0.00428517
956	111.724	956	-0.00119173	956	0.00121772	956	-0.000431822	0.00421772
955.5	111.706	955.5	0.000139357	955.5	0.00119405	955.5	-0.000445683	0.00419405
955	111.71	955	-0.000376639	955	0.00123299	955	-0.000412478	0.00423299
954.5	111.695	954.5	-0.00089511	954.5	0.00120181	954.5	-0.000393754	0.00420181
954	111.69	954	-0.00141344	954	0.00123771	954	-0.000345233	0.00423771
953.5	111.689	953.5	-0.00133407	953.5	0.0012684	953.5	-0.000304571	0.0042684
953	111.68	953	-0.000563054	953	0.00119888	953	-0.000289412	0.00419888
952.5	111.664	952.5	-0.000654861	952.5	0.00119763	952.5	-0.000294379	0.00419763
952	111.631	952	-0.000331052	952	0.00117038	952	-0.000344664	0.00417038
951.5	111.642	951.5	-0.000173759	951.5	0.00124524	951.5	-0.000251177	0.00424524
951	111.637	951	-0.00123037	951	0.00127933	951	-0.000212782	0.00427933
950.5	111.641	950.5	-0.00100384	950.5	0.00135156	950.5	-0.000216612	0.00435156
950	111.618	950	-0.00046727	950	0.0014463	950	-0.000205693	0.0044463
949.5	111.595	949.5	-0.00142022	949.5	0.00156077	949.5	-0.000203364	0.00456077
949	111.59	949	-0.00196144	949	0.00169734	949	-0.00017868	0.00469734
948.5	111.571	948.5	-0.000648619	948.5	0.00173053	948.5	-0.000207245	0.00473053
948	111.561	948	-0.000573975	948	0.00174818	948	-0.000226288	0.00474818
947.5	111.55	947.5	-0.000417392	947.5	0.00178171	947.5	-0.000221165	0.00478171
947	111.544	947	-0.00112487	947	0.00181035	947	-0.000219872	0.00481035
946.5	111.556	946.5	-0.000774658	946.5	0.00178836	946.5	-0.000172625	0.00478836
946	111.537	946	9.78714e-05	946	0.00177838	946	-0.000211075	0.00477838
945.5	111.532	945.5	-0.000634642	945.5	0.00177565	945.5	-0.000192756	0.00477565
945	111.535	945	-0.000319218	945	0.00176647	945	-0.000195809	0.00476647
944.5	111.551	944.5	-0.000389094	944.5	0.00177903	944.5	-0.000240052	0.00477903
944	111.555	944	-0.00110637	944	0.00178451	944	-0.000249469	0.00478451
943.5	111.54	943.5	-0.000819633	943.5	0.00178854	943.5	-0.00022546	0.00478854
943	111.526	943	-5.43545e-05	943	0.00180401	943	-0.000235654	0.00480401
942.5	111.519	942.5	-0.00166409	942.5	0.00181188	942.5	-0.000267992	0.00481188
942	111.514	942	8.91433e-06	942	0.00183232	942	-0.000287912	0.00483232
941.5	111.512	941.5	-0.000116727	941.5	0.00178363	941.5	-0.000395358	0.00478363
941	111.527	941	-0.000764486	941	0.0017736	941	-0.000436684	0.0047736
940.5	111.523	940.5	-0.000324132	940.5	0.00177682	940.5	-0.000545799	0.00477682
940	111.526	940	-0.00140279	940	0.00176063	940	-0.000609135	0.00476063
939.5	111.558	939.5	-0.000627171	939.5	0.00182366	939.5	-0.000673083	0.00482366
939	111.577	939	-0.000156687	939	0.00178599	939	-0.000765291	0.00478599
938.5	111.589	938.5	-0.000383271	938.5	0.00169118	938.5	-0.000879801	0.00469118
938	111.595	938	-0.000185317	938	0.00167848	938	-0.000974083	0.00467848
937.5	111.584	937.5	-0.000306462	937.5	0.00161962	937.5	-0.00112654	0.00461962
937	111.579	937	-0.000307973	937	0.00159094	937	-0.00120348	0.00459094
936.5	111.58	936.5	-0.00107405	936.5	0.00159309	936.5	-0.00130708	0.00459309
936	111.609	936	-0.000458275	936	0.00164386	936	-0.00134492	0.00464386
935.5	111.63	935.5	-0.000540951	935.5	0.00164256	935.5	-0.00138244	0.00464256
935	111.637	935	-0.000340242	935	0.00164558	935	-0.00144772	0.00464558
934.5	111.63	934.5	-0.000495231	934.5	0.00166891	934.5	-0.00152181	0.00466891
934	111.626	934	-0.00166415	934	0.00169222	934	-0.00156019	0.00469222
933.5	111.614	933.5	-0.00180768	933.5	0.00169363	933.5	-0.00164334	0.00469363
933	111.621	933	-0.00022579	933	0.00177391	933	-0.00165897	0.00477391
932.5	111.644	932.5	-0.000833986	932.5	0.00183798	932.5	-0.00163411	0.00483798
932	111.662	932	0.000357791	932	0.00193415	932	-0.00163013	0.00493415
931.5	111.676	931.5	0.00033497	931.5	0.00214898	931.5	-0.00163488	0.00514898
931	111.671	931	-0.00131522	931	0.00239288	931	-0.00169878	0.00539288
930.5	111.667	930.5	-0.000542053	930.5	0.00274329	930.5	-0.0017619	0.00574329
930	111.67	930	0.000157147	930	0.00326427	930	-0.00177613	0.00626427
929.5	111.675	929.5	-0.00104879	929.5	0.00385601	929.5	-0.00182913	0.00685601
929	111.664	929	-0.000292198	929	0.00440664	929	-0.00187413	0.00740664
928.5	111.66	928.5	-0.00100947	928.5	0.00484184	928.5	-0.00193681	0.00784184
928	111.65	928	-0.00150491	928	0.00493959	928	-0.00202561	0.00793959
927.5	111.641	927.5	-0.000882742	927.5	0.00469849	927.5	-0.00210089	0.00769849
927	111.61	927	0.000630354	927	0.00412204	927	-0.0022837	0.00712204
926.5	111.584	926.5	-0.00104285	926.5	0.00345627	926.5	-0.00243092	0.00645627
926	111.559	926	-0.00106204	926	0.00287056	926	-0.00259579	0.00587056
925.5	111.521	925.5	-0.00146818	925.5	0.00242151	925.5	-0.00277098	0.00542151
925	111.485	925	2.56759e-05	925	0.00210733	925	-0.00294734	0.00510733
924.5	111.441	924.5	-0.000255975	924.5	0.0019406	924.5	-0.00311546	0.0049406
924	111.382	924	0.000913401	924	0.00178251	924	-0.00335601	0.00478251
923.5	111.32	923.5	-0.000794843	923.5	0.0016554	923.5	-0.00365156	0.0046554
923	111.246	923	-0.000335954	923	0.00156579	923	-0.00394045	0.00456579
922.5	111.188	922.5	-0.00036512	922.5	0.00151126	922.5	-0.00420843	0.00451126
922	111.127	922	-0.0010884	922	0.00150417	922	-0.00449931	0.00450417
921.5	111.047	921.5	-0.00114917	921.5	0.00144669	921.5	-0.00482506	0.00444669
921	110.981	921	-9.68711e-05	921	0.001439	921	-0.00505115	0.004439
920.5	110.899	920.5	-0.000760411	920.5	0.0014136	920.5	-0.00536447	0.0044136
920	110.816	920	-0.000248871	920	0.00137223	920	-0.00570235	0.00437223
919.5	110.747	919.5	-0.000562308	919.5	0.0013814	919.5	-0.00600071	0.0043814
919	110.67	919	-0.000719912	919	0.00138662	919	-0.00632217	0.00438662
918.5	110.619	918.5	-0.000720282	918.5	0.00149944	918.5	-0.00652857	0.00449944
918	110.561	918	-0.00022908	918	0.00156675	918	-0.00671427	0.00456675
917.5	110.517	917.5	-0.000909682	917.5	0.00163227	917.5	-0.0068741	0.00463227
917	110.486	917	-0.000752713	917	0.00167325	917	-0.00701167	0.00467325
916.5	110.44	916.5	-0.000635108	916.5	0.00165332	916.5	-0.00718713	0.00465332
916	110.41	916	-0.00066286	916	0.00162154	916	-0.00731457	0.00462154
915.5	110.394	915.5	-0.000146966	915.5	0.00163745	915.5	-0.00737291	0.00463745
915	110.373	915	-0.000448799	915	0.00166403	915	-0.00744437	0.00466403
914.5	110.367	914.5	-0.00128517	914.5	0.0016922	914.5	-0.00745343	0.0046922
914	110.359	914	-0.00132295	914	0.00168934	914	-0.00747047	0.00468934
913.5	110.359	913.5	-0.000691183	913.5	0.00170568	913.5	-0.00743561	0.00470568
913	110.335	913	-0.000512714	913	0.00163342	913	-0.00747958	0.00463342
912.5	110.331	912.5	-0.00115912	912.5	0.00162419	912.5	-0.0075326	0.00462419
912	110.328	912	-0.000407414	912	0.00157818	912	-0.00756797	0.00457818
911.5	110.324	911.5	-0.000287188	911.5	0.00155857	911.5	-0.0075727	0.00455857
911	110.324	911	-0.00148928	911	0.00155436	911	-0.00756598	0.00455436
910.5	110.32	910.5	-0.00195371	910.5	0.00149375	910.5	-0.00755514	0.00449375
910	110.32	910	-0.00173949	910	0.00143142	910	-0.0075064	0.00443142
909.5	110.32	909.5	-0.00128057	909.5	0.0013471	909.5	-0.00750742	0.0043471
909	110.331	909	-0.000467019	909	0.00129639	909	-0.00745928	0.00429639
908.5	110.335	908.5	-0.00110642	908.5	0.00125495	908.5	-0.0074575	0.00425495
908	110.344	908	-0.000857339	908	0.00121331	908	-0.00742579	0.00421331
907.5	110.36	907.5	-0.00117238	907.5	0.00120828	907.5	-0.00731208	0.00420828
907	110.39	907	-0.000955579	907	0.00123073	907	-0.00718316	0.00423073
906.5	110.425	906.5	0.000479336	906.5	0.00118616	906.5	-0.00703307	0.00418616
906	110.455	906	-0.000415669	906	0.00113851	906	-0.00691324	0.00413851
905.5	110.498	905.5	-0.000358586	905.5	0.0010646	905.5	-0.00675046	0.0040646
905	110.536	905	-0.0010676	905	0.00102282	905	-0.00661128	0.00402282
904.5	110.581	904.5	-0.0011166	904.5	0.000986313	904.5	-0.00641681	0.00398631
904	110.636	904	-0.000144125	904	0.000985405	904	-0.00620409	0.00398541
903.5	110.698	903.5	-0.000257243	903.5	0.000988778	903.5	-0.00597283	0.00398878
903	110.762	903	-0.000345235	903	0.000966699	903	-0.00571124	0.0039667
902.5	110.826	902.5	-0.000777629	902.5	0.000954454	902.5	-0.00546801	0.00395445
902	110.871	902	0.000516428	902	0.000901664	902	-0.00527605	0.00390166
901.5	110.922	901.5	-0.00150785	901.5	0.000874324	901.5	-0.00507356	0.00387432
901	110.978	901	-0.000544677	901	0.000845663	901	-0.00490093	0.00384566
900.5	111.03	900.5	-0.000649241	900.5	0.000861329	900.5	-0.0047039	0.00386133
900	111.086	900	0.000184227	900	0.000862911	900	-0.0044682	0.00386291
899.5	111.138	899.5	-0.000468736	899.5	0.000881094	899.5	-0.0042819	0.00388109
899	111.167	899	-0.000663407	899	0.000840735	899	-0.00412008	0.00384074
898.5	111.2	898.5	1.00536e-05	898.5	0.000785858	898.5	-0.00398036	0.00378586
898	111.241	898	-0.00091591	898	0.000785002	898	-0.00384198	0.003785
897.5	111.273	897.5	-0.000168897	897.5	0.000794571	897.5	-0.00373082	0.00379457
897	111.311	897	-0.000366552	897	0.000817653	897	-0.00361993	0.00381765
896.5	111.329	896.5	-0.00132882	896.5	0.000831995	896.5	-0.00351411	0.00383199
896	111.361	896	-0.000761193	896	0.00082258	896	-0.00340229	0.00382258
895.5	111.394	895.5	-0.000945307	895.5	0.000859306	895.5	-0.00327909	0.00385931
895	111.414	895	-0.00119629	895	0.000836534	895	-0.00321255	0.00383653
894.5	111.431	894.5	-0.00084103	894.5	0.000795712	894.5	-0.00317287	0.00379571
894	111.454	894	-0.000864289	894	0.000816823	894	-0.00312559	0.00381682
893.5	111.47	893.5	-0.00103379	893.5	0.000833084	893.5	-0.00308297	0.00383308
893	111.487	893	-0.000415621	893	0.000858424	893	-0.00300128	0.00385842
892.5	111.504	892.5	-0.000513544	892.5	0.00086841	892.5	-0.00294344	0.00386841
892	111.511	892	-0.000710528	892	0.000832721	892	-0.00291551	0.00383272
891.5	111.509	891.5	-0.00036068	891.5	0.000799628	891.5	-0.00293202	0.00379963
891	111.509	891	-0.00107742	891	0.000763816	891	-0.00299115	0.00376382
890.5	111.495	890.5	-0.00116971	890.5	0.0007432	890.5	-0.00305064	0.0037432
890	111.49	890	-0.00187625	890	0.000743045	890	-0.0031077	0.00374304
889.5	111.478	889.5	-0.000853146	889.5	0.000746494	889.5	-0.00319225	0.00374649
889	111.451	889	-0.000136802	889	0.000727176	889	-0.00329276	0.00372718
888.5	111.417	888.5	-0.00133088	888.5	0.000692899	888.5	-0.00344225	0.0036929
888	111.357	888	-0.00100477	888	0.000645402	888	-0.00364417	0.0036454
887.5	111.308	887.5	-0.00123895	887.5	0.000620412	887.5	-0.003872	0.00362041
887	111.244	887	-0.00179869	887	0.00057663	887	-0.0041589	0.00357663
886.5	111.164	886.5	-0.00132332	886.5	0.00057943	886.5	-0.00450294	0.00357943
886	111.088	886	-0.00160504	886	0.000563722	886	-0.00480048	0.00356372
885.5	111.001	885.5	-0.000279125	885.5	0.000565277	885.5	-0.0051694	0.00356528
885	110.905	885	-0.000745869	885	0.000592001	885	-0.00551704	0.003592
884.5	110.795	884.5	-0.00105173	884.5	0.000513933	884.5	-0.00596966	0.00351393
884	110.689	884	0.000148583	884	0.000473739	884	-0.00641564	0.00347374
883.5	110.552	883.5	-0.0010934	883.5	0.000416239	883.5	-0.00697321	0.00341624
883	110.44	883	-0.00133165	883	0.000431811	883	-0.00746579	0.00343181
882.5	110.3	882.5	-0.000334135	882.5	0.000408077	882.5	-0.00801276	0.00340808
882	110.169	882	0.000397862	882	0.000446478	882	-0.00852773	0.00344648
881.5	110.035	881.5	-0.000274153	881.5	0.000427484	881.5	-0.00907879	0.00342748
881	109.893	881	-0.000574315	881	0.000354524	881	-0.00961153	0.00335452
880.5	109.756	880.5	-0.000684926	880.5	0.000327711	880.5	-0.010189	0.00332771
880	109.614	880	-0.00159618	880	0.000279684	880	-0.0107495	0.00327968
879.5	109.495	879.5	-0.000988534	879.5	0.000293853	879.5	-0.0112634	0.00329385
879	109.396	879	-0.000795446	879	0.000305018	879	-0.0117109	0.00330502
878.5	109.307	878.5	-0.000986786	878.5	0.000335612	878.5	-0.0121088	0.00333561
878	109.221	878	-0.000752087	878	0.000319136	878	-0.0124501	0.00331914
877.5	109.167	877.5	-0.000263889	877.5	0.000292325	877.5	-0.0126987	0.00329233
877	109.108	877	-0.00193596	877	0.000319835	877	-0.0129287	0.00331984
876.5	109.093	876.5	0.000786467	876.5	0.000315665	876.5	-0.0130562	0.00331566
876	109.101	876	0.000321938	876	0.000327503	876	-0.0130878	0.0033275
875.5	109.133	875.5	-0.000259553	875.5	0.000376493	875.5	-0.012999	0.00337649
875	109.213	875	-0.000324547	875	0.000490298	875	-0.0127936	0.0034903
874.5	109.279	874.5	-0.000264359	874.5	0.000527462	874.5	-0.0125357	0.00352746
874	109.416	874	-0.00126873	874	0.000622849	874	-0.0121203	0.00362285
873.5	109.552	873.5	-0.000370529	873.5	0.000688335	873.5	-0.0116855	0.00368834
873	109.698	873	-0.00198078	873	0.000829894	873	-0.0111554	0.00382989
872.5	109.874	872.5	-0.00164459	872.5	0.000978971	872.5	-0.0106198	0.00397897
872	110.052	872	-0.00104786	872	0.0011689	872	-0.0100384	0.0041689
871.5	110.225	871.5	-0.000192398	871.5	0.00142976	871.5	-0.00938294	0.00442976
871	110.44	871	-0.00155546	871	0.00173632	871	-0.0086427	0.00473632
870.5	110.655	870.5	-0.0009759	870.5	0.00208127	870.5	-0.00789763	0.00508127
870	110.858	870	-0.00203562	870	0.0023516	870	-0.00721066	0.0053516
869.5	111.071	869.5	-0.00126859	869.5	0.0026846	869.5	-0.00653244	0.0056846
869	111.261	869	-0.00158832	869	0.00301318	869	-0.0058928	0.00601318
868.5	111.476	868.5	-0.000347408	868.5	0.00322593	868.5	-0.00529052	0.00622593
868	111.689	868	-0.00186193	868	0.00342209	868	-0.00472552	0.00642209
867.5	111.896	867.5	-0.00121276	867.5	0.00355188	867.5	-0.00410716	0.00655188
867	112.102	867	-0.000660957	867	0.00348614	867	-0.00357429	0.00648614
866.5	112.26	866.5	-0.000874569	866.5	0.00334335	866.5	-0.00308087	0.00634335
866	112.459	866	-0.000229939	866	0.00309816	866	-0.00259455	0.00609816
865.5	112.639	865.5	-0.000653958	865.5	0.00280923	865.5	-0.00212536	0.00580923
865	112.789	865	-0.000818423	865	0.00246564	865	-0.00177406	0.00546564
864.5	112.993	864.5	-0.00123152	864.5	0.00224295	864.5	-0.00130471	0.00524295
864	113.139	864	9.3639e-06	864	0.00190919	864	-0.000884502	0.00490919
863.5	113.315	863.5	-0.00139305	863.5	0.0016157	863.5	-0.000546885	0.0046157
863	113.48	863	-0.00095397	863	0.00140485	863	-0.000144627	0.00440485
862.5	113.628	862.5	-0.00127092	862.5	0.00119706	862.5	0.000149206	0.00419706
862	113.769	862	-0.000657546	862	0.00103172	862	0.000467364	0.00403172
861.5	113.899	861.5	-0.00116003	861.5	0.000893674	861.5	0.000723001	0.00389367
861	114.018	861	-0.00143275	861	0.000852614	861	0.000961355	0.00385261
860.5	114.163	860.5	-0.000395851	860.5	0.000799732	860.5	0.00121702	0.00379973
860	114.285	860	-0.000307667	860	0.000740478	860	0.00143209	0.00374048
859.5	114.415	859.5	-0.00100784	859.5	0.000755129	859.5	0.00171164	0.00375513
859	114.517	859	-0.00062758	859	0.000665442	859	0.0018568	0.00366544
858.5	114.661	858.5	-0.00141112	858.5	0.000712993	858.5	0.00208582	0.00371299
858	114.789	858	-0.000506431	858	0.000719242	858	0.00221511	0.00371924
857.5	114.902	857.5	0.000626934	857.5	0.000680817	857.5	0.00232409	0.00368082
857	115.006	857	-0.000957226	857	0.000679417	857	0.00247001	0.00367942
856.5	115.126	856.5	-0.00112364	856.5	0.000709622	856.5	0.00262129	0.00370962
856	115.215	856	-0.00198018	856	0.000739804	856	0.00281025	0.0037398
855.5	115.328	855.5	5.4655e-05	855.5	0.000690176	855.5	0.00293139	0.00369018
855	115.437	855	-0.000645112	855	0.000672079	855	0.00300264	0.00367208
854.5	115.535	854.5	-0.00110688	854.5	0.000717738	854.5	0.00311563	0.00371774
854	115.638	854	-0.000682883	854	0.000656394	854	0.00315797	0.00365639
853.5	115.726	853.5	-0.000400652	853.5	0.000738559	853.5	0.00329898	0.00373856
853	115.847	853	-0.000855166	853	0.0007411	853	0.00340007	0.0037411
852.5	115.942	852.5	-0.000706854	852.5	0.000730339	852.5	0.00348476	0.00373034
852	116.036	852	-6.21578e-05	852	0.000691524	852	0.00356676	0.00369152
851.5	116.157	851.5	-0.000385873	851.5	0.000778363	851.5	0.00372983	0.00377836
851	116.208	851	-0.00131702	851	0.000721912	851	0.00372991	0.00372191
850.5	116.277	850.5	-0.00074571	850.5	0.000751161	850.5	0.00375202	0.00375116
850	116.366	850	-0.000821135	850	0.000810391	850	0.00381033	0.00381039
849.5	116.452	849.5	-0.00125576	849.5	0.000783654	849.5	0.00387829	0.00378365
849	116.523	849	-0.00026701	849	0.000704436	849	0.00392932	0.00370444
848.5	116.626	848.5	-0.00102241	848.5	0.000842058	848.5	0.00406094	0.00384206
848	116.669	848	-0.000634589	848	0.000810858	848	0.0041183	0.00381086
847.5	116.743	847.5	-0.000508194	847.5	0.000734773	847.5	0.00411247	0.00373477
847	116.823	847	-0.00129924	847	0.000807227	847	0.0041575	0.00380723
846.5	116.877	846.5	-0.000316752	846.5	0.000802144	846.5	0.00419302	0.00380214
846	116.931	846	-0.000122584	846	0.000794883	846	0.00421545	0.00379488
845.5	117.008	845.5	-0.000914014	845.5	0.000814126	845.5	0.00429745	0.00381413
845	117.039	845	-0.00084548	845	0.000819961	845	0.00435651	0.00381996
844.5	117.086	844.5	-0.000541752	844.5	0.000781268	844.5	0.00438096	0.00378127
844	117.139	844	-0.00100779	844	0.00080593	844	0.00437197	0.00380593
843.5	117.185	843.5	-0.000474056	843.5	0.000874039	843.5	0.00445057	0.00387404
843	117.206	843	-0.00106182	843	0.000832514	843	0.0044307	0.00383251
842.5	117.247	842.5	-0.000132312	842.5	0.000773462	842.5	0.00436425	0.00377346
842	117.264	842	-0.00121704	842	0.000829038	842	0.00448225	0.00382904
841.5	117.31	841.5	-0.00131854	841.5	0.000854974	841.5	0.00449391	0.00385497
841	117.337	841	-0.00149063	841	0.000810573	841	0.00450123	0.00381057
840.5	117.377	840.5	-0.000237517	840.5	0.000933337	840.5	0.00459085	0.00393334
840	117.387	840	-0.00093809	840	0.000901664	840	0.00461189	0.00390166
839.5	117.395	839.5	-0.000936527	839.5	0.000799603	839.5	0.0045582	0.0037996
839	117.431	839	-0.000733803	839	0.000857724	839	0.00454607	0.00385772
838.5	117.425	838.5	-0.000664128	838.5	0.000895542	838.5	0.00458727	0.00389554
838	117.422	838	0.000107972	838	0.000822088	838	0.00456006	0.00382209
837.5	117.46	837.5	-0.000680581	837.5	0.000887578	837.5	0.00460304	0.00388758
837	117.475	837	-0.00182364	837	0.000953209	837	0.0047038	0.00395321
836.5	117.463	836.5	-0.00086059	836.5	0.000842473	836.5	0.00464689	0.00384247
836	117.466	836	-0.000365789	836	0.000887942	836	0.00463041	0.00388794
835.5	117.484	835.5	-0.000647187	835.5	0.000965402	835.5	0.00470948	0.0039654
835	117.461	835	1.15965e-05	835	0.000870926	835	0.00465163	0.00387093
834.5	117.465	834.5	-0.00158302	834.5	0.000902986	834.5	0.00462251	0.00390299
834	117.489	834	-0.00119354	834	0.000996484	834	0.00475824	0.00399648
833.5	117.466	833.5	-0.000809294	833.5	0.000942624	833.5	0.00473222	0.00394262
833	117.453	833	-0.000977887	833	0.000870667	833	0.00469747	0.00387067
832.5	117.465	832.5	-0.00128933	832.5	0.00100658	832.5	0.00478491	0.00400658
832	117.447	832	-0.00101084	832	0.000996043	832	0.0047937	0.00399604
831.5	117.423	831.5	-0.00110345	831.5	0.000873312	831.5	0.0046672	0.00387331
831	117.43	831	-0.00024754	831	0.00095819	831	0.00470598	0.00395819
830.5	117.414	830.5	-0.00108859	830.5	0.000972407	830.5	0.00479561	0.00397241
830	117.399	830	-0.000463394	830	0.000924076	830	0.00475557	0.00392408
829.5	117.4	829.5	-0.00140331	829.5	0.000969086	829.5	0.00480359	0.00396909
829	117.375	829	-0.00119392	829	0.00102401	829	0.00481092	0.00402401
828.5	117.353	828.5	-0.000261023	828.5	0.000968723	828.5	0.00478022	0.00396872
828	117.346	828	-0.000744957	828	0.000980683	828	0.00475036	0.00398068
827.5	117.323	827.5	-0.00157934	827.5	0.000969709	827.5	0.00481474	0.00396971
827	117.307	827	-0.00137663	827	0.000941016	827	0.00483021	0.00394102
826.5	117.299	826.5	-0.00090137	826.5	0.000992514	826.5	0.00482893	0.00399251
826	117.28	826	-0.000861613	826	0.0010518	826	0.00487053	0.0040518
825.5	117.24	825.5	-0.000369679	825.5	0.000986625	825.5	0.00483953	0.00398662
825	117.23	825	0.000289289	825	0.000947216	825	0.00478656	0.00394722
824.5	117.224	824.5	-0.000514555	824.5	0.00106005	824.5	0.00485333	0.00406005
824	117.193	824	-0.000476271	824	0.00102399	824	0.00487558	0.00402399
823.5	117.162	823.5	-2.23854e-05	823.5	0.000978322	823.5	0.0047893	0.00397832
823	117.158	823	-0.000142427	823	0.00106013	823	0.00484325	0.00406013
822.5	117.129	822.5	-0.000538015	822.5	0.00106252	822.5	0.00485898	0.00406252
822	117.095	822	-0.000460509	822	0.000981487	822	0.00480464	0.00398149
821.5	117.085	821.5	-0.00163559	821.5	0.00104384	821.5	0.00483623	0.00404384
821	117.059	821	-0.000703717	821	0.00103867	821	0.00485152	0.00403867
820.5	117.027	820.5	-0.000888035	820.5	0.000972407	820.5	0.00481281	0.00397241
820	117.011	820	-0.0014019	820	0.000985509	820	0.00476447	0.00398551
819.5	116.992	819.5	-0.00017069	819.5	0.00108953	819.5	0.0048299	0.00408953
819	116.963	819	-4.38019e-05	819	0.00100178	819	0.00482634	0.00400178
818.5	116.956	818.5	-0.00117269	818.5	0.00108271	818.5	0.00482932	0.00408271
818	116.932	818	0.000129782	818	0.00111881	818	0.0048671	0.00411881
817.5	116.895	817.5	-0.00098356	817.5	0.0010202	817.5	0.0048582	0.0040202
817	116.868	817	-0.000638975	817	0.00100663	817	0.00479333	0.00400663
816.5	116.861	816.5	-0.000795064	816.5	0.00108188	816.5	0.00485838	0.00408188
816	116.826	816	-0.00115657	816	0.00106426	816	0.00483029	0.00406426
815.5	116.794	815.5	-0.00136245	815.5	0.00100985	815.5	0.00478302	0.00400985
815	116.786	815	-0.000943954	815	0.00109994	815	0.00484704	0.00409994
814.5	116.735	814.5	-0.000477913	814.5	0.00103356	814.5	0.00487398	0.00403356
814	116.702	814	-0.000923985	814	0.000974612	814	0.00477203	0.00397461
813.5	116.698	813.5	-0.00096806	813.5	0.00107596	813.5	0.00482304	0.00407596
813	116.678	813	-0.000482481	813	0.00109096	813	0.00484953	0.00409096
812.5	116.646	812.5	-0.00072664	812.5	0.00102759	812.5	0.00482134	0.00402759
812	116.63	812	-0.00055474	812	0.00110635	812	0.00483558	0.00410635
811.5	116.596	811.5	-0.0011669	811.5	0.00109096	811.5	0.00485621	0.00409096
811	116.561	811	-0.000378508	811	0.0010311	811	0.00484589	0.0040311
810.5	116.534	810.5	-0.0007887	810.5	0.0010572	810.5	0.00476619	0.0040572
810	116.511	810	-0.00120908	810	0.00112317	810	0.00480768	0.00412317
809.5	116.489	809.5	0.000632532	809.5	0.00105383	809.5	0.00481412	0.00405383
809	116.467	809	-0.000420732	809	0.00108987	809	0.00481668	0.00408987
808.5	116.439	808.5	0.00010068	808.5	0.00113319	808.5	0.00485348	0.00413319
808	116.4	808	-0.000844772	808	0.00108995	808	0.00483137	0.00408995
807.5	116.365	807.5	-0.0011264	807.5	0.00108639	807.5	0.00475381	0.00408639
807	116.358	807	-0.00136136	807	0.00120329	807	0.0048377	0.00420329
806.5	116.305	806.5	-0.000799542	806.5	0.00110596	806.5	0.00478404	0.00410596
806	116.271	806	-0.000532569	806	0.001045	806	0.00472204	0.004045
805.5	116.243	805.5	-0.000263998	805.5	0.00114756	805.5	0.00482118	0.00414756
805	116.207	805	-0.00036493	805	0.00116381	805	0.00479407	0.00416381
804.5	116.16	804.5	-0.00111849	804.5	0.00108725	804.5	0.00472715	0.00408725
804	116.132	804	-0.00147684	804	0.0011988	804	0.00481453	0.0041988
803.5	116.093	803.5	-0.000346409	803.5	0.00119885	803.5	0.00481485	0.00419885
803	116.041	803	-0.001066	803	0.00109166	803	0.00480137	0.00409166
802.5	116.007	802.5	-0.000196004	802.5	0.00115688	802.5	0.00477603	0.00415688
802	115.952	802	-0.00135784	802	0.00122671	802	0.00484597	0.00422671
801.5	115.889	801.5	-0.000416592	801.5	0.00109579	801.5	0.00476745	0.00409579
801	115.877	801	0.000237795	801	0.0011941	801	0.00476803	0.0041941
800.5	115.82	800.5	-0.000139853	800.5	0.00124934	800.5	0.00482671	0.00424934
800	115.755	800	-0.000308296	800	0.00113882	800	0.00480854	0.00413882
799.5	103.174	799.5	-0.00149429	799.5	0.000848594	799.5	0.00357545	0.00384859
799	103.177	799	0.000430949	799	0.000782927	799	0.00309013	0.00378293
798.5	103.147	798.5	0.000482285	798.5	0.00069684	798.5	0.00386379	0.00369684
798	103.137	798	-0.000279445	798	-0.000121802	798	0.00301828	0.0028782
797.5	103.284	797.5	-0.000469252	797.5	0.000847142	797.5	0.00366302	0.00384714
797	103.317	797	-4.4114e-05	797	0.000936969	797	0.00377586	0.00393697
796.5	103.238	796.5	-0.000875658	796.5	-0.000547919	796.5	0.00346858	0.00245208
796	103.31	796	-0.000623122	796	-0.000177179	796	0.0026222	0.00282282
795.5	103.404	795.5	0.000639311	795.5	0.000485426	795.5	0.00408198	0.00348543
795	103.31	795	0.00105788	795	-0.000687039	795	0.00293537	0.00231296
794.5	103.435	794.5	-0.000637536	794.5	0.000251892	794.5	0.00331267	0.00325189
794	103.412	794	-0.00120764	794	0.000524015	794	0.00293214	0.00352402
793.5	103.493	793.5	-0.000202975	793.5	0.000425411	793.5	0.00372236	0.00342541
793	103.448	793	-0.000638976	793	-4.28133e-05	793	0.00313763	0.00295719
792.5	103.519	792.5	-0.000793539	792.5	0.000693158	792.5	0.00251929	0.00369316
792	103.424	792	0.000309798	792	5.46746e-05	792	0.0022524	0.00305467
791.5	103.582	791.5	-0.000109805	791.5	0.000440751	791.5	0.00216485	0.00344075
791	103.735	791	0.000311549	791	0.00123494	791	0.00341713	0.00423494
790.5	103.737	790.5	0.00062952	790.5	0.000599752	790.5	0.00323743	0.00359975
790	103.782	790	-0.000337049	790	0.000259325	790	0.00355689	0.00325933
789.5	103.781	789.5	-0.000810161	789.5	-8.27237e-05	789.5	0.00311346	0.00291728
789	103.765	789	-4.57616e-05	789	8.67784e-05	789	0.00290053	0.00308678
788.5	103.918	788.5	-0.000556901	788.5	0.00113669	788.5	0.00308963	0.00413669
788	103.795	788	-0.000558793	788	-9.30242e-05	788	0.00237554	0.00290698
787.5	103.791	787.5	-0.00065411	787.5	-0.000378754	787.5	0.00251593	0.00262125
787	103.978	787	-0.000763793	787	0.000610717	787	0.00336834	0.00361072
786.5	104.047	786.5	-0.00070434	786.5	0.000270023	786.5	0.00352051	0.00327002
786	104.136	786	-0.000424598	786	0.00121884	786	0.00390764	0.00421884
785.5	104.12	785.5	0.00067066	785.5	0.00118006	785.5	0.00331651	0.00418006
785	103.993	785	-0.000698193	785	0.000704955	785	0.00291374	0.00370495
784.5	104.281	784.5	-0.000981554	784.5	0.00103008	784.5	0.0036229	0.00403008
784	104.317	784	-0.000526565	784	0.0011269	784	0.00326964	0.0041269
783.5	104.424	783.5	-9.09246e-05	783.5	0.000903609	783.5	0.00410751	0.00390361
783	104.229	783	-0.000691681	783	0.000560197	783	0.00267791	0.0035602
782.5	104.389	782.5	-0.000762815	782.5	0.000680713	782.5	0.00309151	0.00368071
782	104.371	782	0.000179411	782	0.000149284	782	0.00293707	0.00314928
781.5	104.449	781.5	-0.000411075	781.5	0.00085666	781.5	0.00274832	0.00385666
781	104.494	781	-0.000677303	781	0.000376467	781	0.00269278	0.00337647
780.5	104.475	780.5	-0.000423691	780.5	0.000315276	780.5	0.00250573	0.00331528
780	104.684	780	-0.000812814	780	0.000756918	780	0.00280537	0.00375692
779.5	104.704	779.5	0.000154921	779.5	0.00127377	779.5	0.00319242	0.00427377
779	104.732	779	-0.000257848	779	0.000617794	779	0.00336151	0.00361779
778.5	104.665	778.5	0.000328196	778.5	-0.000134017	778.5	0.00282189	0.00286598
778	104.831	778	-0.00049369	778	0.00111211	778	0.00345731	0.00411211
777.5	104.808	777.5	-0.000723208	777.5	0.000290149	777.5	0.00315083	0.00329015
777	105.026	777	0.000411538	777	0.000801677	777	0.00387356	0.00380168
776.5	104.845	776.5	0.000155896	776.5	-0.000184269	776.5	0.0029312	0.00281573
776	104.969	776	-0.000429777	776	0.00027984	776	0.00264098	0.00327984
775.5	104.948	775.5	0.000685494	775.5	-3.7533e-05	775.5	0.00265731	0.00296247
775	105.117	775	-0.000454533	775	0.00055548	775	0.00320446	0.00355548
774.5	105.163	774.5	-0.000378835	774.5	0.000612842	774.5	0.00310246	0.00361284
774	105.223	774	0.000516067	774	0.0014618	774	0.00309946	0.0044618
773.5	105.211	773.5	-0.000148249	773.5	0.000272846	773.5	0.00329173	0.00327285
773	105.25	773	-0.000730231	773	2.50842e-05	773	0.00338885	0.00302508
772.5	105.37	772.5	0.000382822	772.5	0.00050888	772.5	0.00346464	0.00350888
772	105.395	772	-0.000318896	772	0.000183104	772	0.00348528	0.0031831
771.5	105.453	771.5	-0.000451398	771.5	0.000163863	771.5	0.00274827	0.00316386
771	105.567	771	1.25857e-05	771	0.000367374	771	0.00389122	0.00336737
770.5	105.563	770.5	0.000408933	770.5	0.000279736	770.5	0.00306844	0.00327974
770	105.545	770	-0.000771132	770	0.000311727	770	0.00269052	0.00331173
769.5	105.735	769.5	-0.000620055	769.5	0.000610172	769.5	0.00375108	0.00361017
769	105.725	769	0.000659117	769	0.000477081	769	0.00319508	0.00347708
768.5	105.867	768.5	-2.06855e-05	768.5	0.000457076	768.5	0.00307795	0.00345708
768	105.831	768	-5.24783e-05	768	0.000638766	768	0.00272537	0.00363877
767.5	105.884	767.5	-0.000179	767.5	0.00048737	767.5	0.00239608	0.00348737
767	105.971	767	-0.000657388	767	0.000805775	767	0.00309438	0.00380577
766.5	106.028	766.5	-0.0011024	766.5	0.00070257	766.5	0.00353604	0.00370257
766	105.999	766	-0.000696748	766	0.000302971	766	0.00268062	0.00330297
765.5	105.998	765.5	0.000570352	765.5	0.000613024	765.5	0.00255463	0.00361302
765	106.136	765	-0.000706389	765	0.000483068	765	0.00309675	0.00348307
764.5	106.238	764.5	-0.000370413	764.5	0.000417301	764.5	0.00316798	0.0034173
764	106.289	764	-0.000475576	764	0.00103649	764	0.00312992	0.00403649
763.5	106.368	763.5	-0.00062356	763.5	0.00111382	763.5	0.00301469	0.00411382
763	106.355	763	-0.000150162	763	0.000394319	763	0.0032676	0.00339432
762.5	106.46	762.5	-0.000308598	762.5	0.000660905	762.5	0.0030089	0.00366091
762	106.495	762	-0.000410843	762	0.00102707	762	0.00309308	0.00402707
761.5	106.427	761.5	-0.000635153	761.5	0.000447825	761.5	0.00268359	0.00344783
761	106.563	761	-0.000623567	761	0.000169534	761	0.00295513	0.00316953
760.5	106.707	760.5	-0.000419154	760.5	0.000508024	760.5	0.00272876	0.00350802
760	106.727	760	-0.000768825	760	0.000696502	760	0.00291054	0.0036965
759.5	106.795	759.5	-0.000292601	759.5	0.000646595	759.5	0.00303359	0.00364659
759	106.841	759	0.000359944	759	0.000675346	759	0.00333811	0.00367535
758.5	106.794	758.5	-0.000685729	758.5	0.000181447	758.5	0.00263007	0.00318145
758	106.898	758	-0.000516068	758	0.000541639	758	0.00320308	0.00354164
757.5	106.97	757.5	0.000913715	757.5	0.000647036	757.5	0.00287505	0.00364704
757	106.988	757	-0.000146139	757	0.000341518	757	0.00289339	0.00334152
756.5	107.083	756.5	-0.000859501	756.5	0.000415461	756.5	0.00302991	0.00341546
756	107.207	756	0.000758603	756	0.000916008	756	0.00304367	0.00391601
755.5	107.17	755.5	-0.000526535	755.5	0.000199808	755.5	0.00244132	0.00319981
755	107.225	755	-0.000766662	755	0.000155887	755	0.00227098	0.00315589
754.5	107.282	754.5	-0.000704606	754.5	0.000812803	754.5	0.002629	0.0038128
754	107.373	754	0.000568409	754	0.000734151	754	0.00255796	0.00373415
753.5	107.424	753.5	-0.000610669	753.5	0.000569502	753.5	0.00299615	0.0035695
753	107.44	753	-0.000585656	753	0.000479232	753	0.00282932	0.00347923
752.5	107.412	752.5	0.000676486	752.5	0.000413078	752.5	0.00218095	0.00341308
752	107.532	752	-0.000397751	752	0.000165805	752	0.00276609	0.00316581
751.5	107.585	751.5	-0.000765889	751.5	3.27211e-05	751.5	0.0025001	0.00303272
751	107.565	751	-0.000334651	751	8.71668e-05	751	0.00213449	0.00308717
750.5	107.637	750.5	-0.000286255	750.5	0.000151019	750.5	0.00274616	0.00315102
750	107.645	750	0.000436333	750	0.000280332	750	0.00229799	0.00328033
749.5	107.773	749.5	-0.000283412	749.5	0.00040362	749.5	0.00238861	0.00340362
749	107.876	749	-0.000551461	749	0.000281368	749	0.0029335	0.00328137
748.5	107.882	748.5	-0.00125594	748.5	0.000679235	748.5	0.0024848	0.00367924
748	108.074	748	-0.000305511	748	0.00070441	748	0.00306064	0.00370441
747.5	108.076	747.5	-0.000793976	747.5	0.000644106	747.5	0.0025226	0.00364411
747	108.119	747	-0.000689865	747	0.000224541	747	0.00300908	0.00322454
746.5	108.097	746.5	-0.000292864	746.5	0.000535963	746.5	0.00225065	0.00353596
746	108.168	746	0.000133964	746	0.000791408	746	0.00238934	0.00379141
745.5	108.177	745.5	-0.000969664	745.5	0.000654243	745.5	0.00227038	0.00365424
745	108.259	745	-0.0012166	745	0.000287637	745	0.00263832	0.00328764
744.5	108.441	744.5	0.000532642	744.5	0.00117539	744.5	0.00284761	0.00417539
744	108.461	744	-0.000945708	744	0.000880471	744	0.00269692	0.00388047
743.5	108.475	743.5	-0.000742791	743.5	0.000192997	743.5	0.00244291	0.003193
743	108.569	743	0.000682952	743	0.000417353	743	0.00275444	0.00341735
742.5	108.702	742.5	-0.00011649	742.5	0.000701118	742.5	0.0026745	0.00370112
742	108.629	742	-0.000706507	742	0.00032898	742	0.00226962	0.00332898
741.5	108.629	741.5	-0.00051108	741.5	0.000423235	741.5	0.0022009	0.00342323
741	108.723	741	0.000214766	741	0.000378359	741	0.00234395	0.00337836
740.5	108.813	740.5	-0.000330057	740.5	0.000552654	740.5	0.00278875	0.00355265
740	108.903	740	-0.000847266	740	0.000607632	740	0.00235074	0.00360763
739.5	108.954	739.5	0.000702567	739.5	0.00102155	739.5	0.00258634	0.00402155
739	108.982	739	-0.00040426	739	0.000562867	739	0.00248209	0.00356287
738.5	108.995	738.5	-0.00048974	738.5	0.000221071	738.5	0.00222135	0.00322107
738	109.095	738	-0.000122764	738	0.00059983	738	0.00242778	0.00359983
737.5	109.104	737.5	-0.000227402	737.5	0.000416446	737.5	0.0026788	0.00341645
737	109.188	737	-0.000604205	737	0.000425955	737	0.00238288	0.00342596
736.5	109.274	736.5	-0.000590352	736.5	0.000467882	736.5	0.00279657	0.00346788
736	109.355	736	-0.000185206	736	0.000546123	736	0.00267559	0.00354612
735.5	109.342	735.5	-0.000658763	735.5	0.000542235	735.5	0.00252559	0.00354224
735	109.431	735	-0.000395531	735	0.000348539	735	0.00247459	0.00334854
734.5	109.377	734.5	0.000159914	734.5	-2.78006e-05	734.5	0.00196166	0.0029722
734	109.466	734	-0.000885426	734	0.000304578	734	0.0024999	0.00330458
733.5	109.682	733.5	-0.000446794	733.5	0.000780179	733.5	0.00310833	0.00378018
733	109.667	733	0.000486414	733	0.000348487	733	0.00288357	0.00334849
732.5	109.825	732.5	-0.000267004	732.5	0.00119418	732.5	0.00340633	0.00419418
732	109.773	732	-0.00077114	732	0.000782564	732	0.00248425	0.00378256
731.5	109.86	731.5	-0.000270997	731.5	0.000552343	731.5	0.00314514	0.00355234
731	109.872	731	-9.69253e-05	731	0.000495896	731	0.00248529	0.0034959
730.5	109.922	730.5	-0.000916103	730.5	0.000896683	730.5	0.00267106	0.00389668
730	109.988	730	-0.000639178	730	0.000571057	730	0.00297476	0.00357106
729.5	110.026	729.5	0.000768355	729.5	0.000430723	729.5	0.00301318	0.00343072
729	110.041	729	0.000829195	729	0.000462259	729	0.00271464	0.00346226
728.5	110.106	728.5	-0.000556739	728.5	0.000559134	728.5	0.00236906	0.00355913
728	110.185	728	-0.000265528	728	0.000820065	728	0.00277645	0.00382006
727.5	110.248	727.5	-0.000727942	727.5	0.000778052	727.5	0.00296743	0.00377805
727	110.318	727	-0.000333928	727	0.000928745	727	0.00282366	0.00392875
726.5	110.304	726.5	0.000863778	726.5	0.000708377	726.5	0.00280027	0.00370838
726	110.297	726	0.00125078	726	0.000587647	726	0.00260887	0.00358765
725.5	110.335	725.5	-5.13237e-05	725.5	0.000338669	725.5	0.00239749	0.00333867
725	110.417	725	-0.000592272	725	0.000427406	725	0.00261889	0.00342741
724.5	110.533	724.5	-0.000768444	724.5	0.000703321	724.5	0.00297582	0.00370332
724	110.403	724	-0.000318061	724	0.000276628	724	0.00210314	0.00327663
723.5	110.507	723.5	-0.000124889	723.5	0.000486618	723.5	0.00251666	0.00348662
723	110.543	723	-0.000758896	723	0.000315872	723	0.00223733	0.00331587
722.5	110.573	722.5	-0.000223458	722.5	0.000620075	722.5	0.0023851	0.00362007
722	110.648	722	-0.000278892	722	0.000589539	722	0.00256809	0.00358954
721.5	110.628	721.5	0.000452026	721.5	0.000543013	721.5	0.00218522	0.00354301
721	110.7	721	-7.28494e-05	721	0.000666531	721	0.00236224	0.00366653
720.5	110.725	720.5	-0.000130185	720.5	0.000862159	720.5	0.00205341	0.00386216
720	110.674	720	0.00120863	720	0.000469644	720	0.00212174	0.00346964
719.5	110.718	719.5	-4.14707e-05	719.5	0.000220682	719.5	0.00189772	0.00322068
719	110.724	719	-0.000650038	719	0.000382141	719	0.00194759	0.00338214
718.5	110.774	718.5	0.000673412	718.5	0.000323643	718.5	0.00174948	0.00332364
718	110.74	718	0.000912558	718	0.000278674	718	0.00164929	0.00327867
717.5	110.848	717.5	-0.000442255	717.5	0.000685509	717.5	0.00150697	0.00368551
717	110.891	717	-0.00111339	717	0.000522227	717	0.00164968	0.00352223
716.5	110.94	716.5	0.000222267	716.5	0.000797139	716.5	0.00186608	0.00379714
716	110.956	716	0.000752214	716	0.000364161	716	0.00186996	0.00336416
715.5	110.973	715.5	0.000806814	715.5	0.000524559	715.5	0.00169472	0.00352456
715	110.945	715	0.000448124	715	0.000115596	715	0.00137205	0.0031156
714.5	111.049	714.5	-0.000580349	714.5	0.000223609	714.5	0.00133401	0.00322361
714	111.07	714	0.00031892	714	0.000414917	714	0.00158444	0.00341492
713.5	111.157	713.5	0.000259233	713.5	0.000418363	713.5	0.00133845	0.00341836
713	111.16	713	-0.000862091	713	0.000501468	713	0.00149232	0.00350147
712.5	111.208	712.5	-0.000550947	712.5	0.000466949	712.5	0.00148635	0.00346695
712	111.354	712	0.000513629	712	0.00063804	712	0.00212112	0.00363804
711.5	111.27	711.5	-0.000310682	711.5	0.000523704	711.5	0.00123914	0.0035237
711	111.394	711	-0.000714476	711	0.000564966	711	0.00169672	0.00356497
710.5	111.473	710.5	-0.00077032	710.5	0.000698136	710.5	0.0018959	0.00369814
710	111.498	710	0.00041318	710	0.00058858	710	0.00189229	0.00358858
709.5	111.528	709.5	0.000488918	709.5	0.00051935	709.5	0.00202173	0.00351935
709	111.643	709	-0.000389007	709	0.000558823	709	0.00218061	0.00355882
708.5	111.606	708.5	0.000156738	708.5	-2.97678e-05	708.5	0.00181781	0.00297023
708	111.738	708	-0.000237668	708	0.000615564	708	0.00203453	0.00361556
707.5	111.804	707.5	-0.0013781	707.5	0.000742993	707.5	0.00212049	0.00374299
707	111.828	707	-0.000486832	707	0.000434739	707	0.00239108	0.00343474
706.5	111.837	706.5	-0.00100793	706.5	0.00034556	706.5	0.00223655	0.00334556
706	111.894	706	-0.000495639	706	0.000255855	706	0.00259069	0.00325585
705.5	111.97	705.5	-9.91244e-05	705.5	0.000542831	705.5	0.00231194	0.00354283
705	111.926	705	-0.00100836	705	0.000360612	705	0.00205989	0.00336061
704.5	111.996	704.5	-0.00129206	704.5	0.000469074	704.5	0.00241237	0.00346907
704	112.058	704	-0.000515895	704	0.000491205	704	0.00237648	0.00349121
703.5	112.111	703.5	-0.00062209	703.5	0.000598663	703.5	0.00237765	0.00359866
703	112.143	703	-0.000953222	703	0.000232415	703	0.00233445	0.00323241
702.5	112.201	702.5	-0.00119347	702.5	0.000478895	702.5	0.00234192	0.0034789
702	112.196	702	-0.000121443	702	0.000231482	702	0.0022768	0.00323148
701.5	112.223	701.5	-0.000830627	701.5	0.000360897	701.5	0.00226941	0.0033609
[truncated: 1,079 more rows]

## Sheet: Sm solid state UV vis
Sm_44bpy_7
Absorbance
SciMode:IT1=65.56ms:NS1=50:IT2=924.03ms:NS2=45:Obj=10X UV:(5/10/2021 11:06:36 AM)
320.28	0.3282		320.28	0.5348
321.07	0.3276		321.07	0.4456
321.86	0.3151		321.86	0.3308
322.65	0.3667		322.65	0.5143
323.44	0.323		323.44	0.4648
324.23	0.298		324.23	0.462
325.02	0.3482		325.02	0.4883
325.81	0.3038		325.81	0.5266
326.6	0.3666		326.6	0.5169
327.39	0.3241		327.39	0.4596
328.18	0.3589		328.18	0.8667
328.97	0.4072		328.97	0.5762
329.76	0.3725		329.76	0.5085
330.55	0.4442		330.55	0.581
331.34	0.3684		331.34	0.5109
332.13	0.4574		332.13	0.5584
332.91	0.3941		332.91	0.5367
333.7	0.4662		333.7	0.5712
334.49	0.4624		334.49	0.579
335.28	0.4168		335.28	0.6101
336.07	0.4559		336.07	0.5667
336.86	0.4311		336.86	0.5814
337.65	0.4969		337.65	0.5511
338.44	0.4651		338.44	0.5607
339.22	0.4779		339.22	0.6132
340.01	0.5428		340.01	0.6312
340.8	0.4821		340.8	0.6266
341.59	0.5273		341.59	0.6106
342.38	0.51		342.38	0.6325
343.17	0.5451		343.17	0.6471
343.95	0.5302		343.95	0.6163
344.74	0.5061		344.74	0.6173
345.53	0.5566		345.53	0.6557
346.32	0.5853		346.32	0.6726
347.11	0.6165		347.11	0.6943
347.89	0.6061		347.89	0.6217
348.68	0.6044		348.68	0.6587
349.47	0.5915		349.47	0.6393
350.26	0.574		350.26	0.6353
351.04	0.6004		351.04	0.6849
351.83	0.4633		351.83	0.7058
352.62	0.6252		352.62	0.6883
353.41	0.6334		353.41	0.6565
354.19	0.6386		354.19	0.6663
354.98	0.6473		354.98	0.65
355.77	0.6513		355.77	0.6774
356.56	0.6617		356.56	0.6451
357.34	0.6524		357.34	0.6564
358.13	0.6522		358.13	0.6687
358.92	0.6685		358.92	0.6808
359.7	0.656		359.7	0.6538
360.49	0.6927		360.49	0.6817
361.28	0.6589		361.28	0.6798
362.06	0.6882		362.06	0.669
362.85	0.689		362.85	0.6762
363.64	0.6795		363.64	0.6661
364.42	0.7122		364.42	0.6796
365.21	0.72		365.21	0.688
366	0.713		366	0.6191
366.78	0.7312		366.78	0.6889
367.57	0.7384		367.57	0.6702
368.35	0.7459		368.35	0.6815
369.14	0.7351		369.14	0.6663
369.93	0.7706		369.93	0.6604
370.71	0.748		370.71	0.6609
371.5	0.7532		371.5	0.67
372.28	0.7795		372.28	0.6703
373.07	0.7513		373.07	0.668
373.86	0.777		373.86	0.6849
374.64	0.7675		374.64	0.6611
375.43	0.7708		375.43	0.7312
376.21	0.7768		376.21	0.6598
377	0.8006		377	0.6741
377.78	0.7989		377.78	0.671
378.57	0.7883		378.57	0.6707
379.35	0.7902		379.35	0.6628
380.14	0.8144		380.14	0.6546
380.92	0.8133		380.92	0.6597
381.71	0.8399		381.71	0.6102
382.49	0.8227		382.49	0.6617
383.28	0.828		383.28	0.6564
384.06	0.8156		384.06	0.6583
384.85	0.8262		384.85	0.6531
385.63	0.8333		385.63	0.6459
386.42	0.8277		386.42	0.6502
387.2	0.8383		387.2	0.6536
387.99	0.8334		387.99	0.6424
388.77	0.8342		388.77	0.6456
389.56	0.8325		389.56	0.6418
390.34	0.8581		390.34	0.6393
391.12	0.8454		391.12	0.6358
391.91	0.8494		391.91	0.6332
392.69	0.8595		392.69	0.6353
393.48	0.8542		393.48	0.6249
394.26	0.8603		394.26	0.6271
395.04	0.8583		395.04	0.625
395.83	0.8737		395.83	0.6207
396.61	0.8677		396.61	0.6165
397.4	0.8706		397.4	0.6153
398.18	0.8752		398.18	0.6127
398.96	0.8742		398.96	0.606
399.75	0.8801		399.75	0.6098
400.53	0.8761		400.53	0.6084
401.31	0.8715		401.31	0.6086
402.1	0.8692		402.1	0.6144
402.88	0.8816		402.88	0.6042
403.66	0.8761		403.66	0.6093
404.45	0.8822		404.45	0.6036
405.23	0.8852		405.23	0.6002
406.01	0.8823		406.01	0.6002
406.8	0.8702		406.8	0.6063
407.58	0.8792		407.58	0.5883
408.36	0.8844		408.36	0.5868
409.14	0.8938		409.14	0.5827
409.93	0.8907		409.93	0.5819
410.71	0.9021		410.71	0.5728
411.49	0.8978		411.49	0.5749
412.27	0.898		412.27	0.5707
413.06	0.8967		413.06	0.5692
413.84	0.9003		413.84	0.566
414.62	0.8966		414.62	0.5665
415.4	0.9024		415.4	0.5604
416.19	0.9005		416.19	0.5608
416.97	0.9016		416.97	0.5468
417.75	0.9009		417.75	0.5553
418.53	0.901		418.53	0.5544
419.31	0.9068		419.31	0.5537
420.09	0.9099		420.09	0.55
420.88	0.9106		420.88	0.5471
421.66	0.9107		421.66	0.5444
422.44	0.9112		422.44	0.5413
423.22	0.9121		423.22	0.5415
424	0.9146		424	0.5396
424.78	0.9158		424.78	0.5376
425.57	0.9121		425.57	0.5355
426.35	0.9182		426.35	0.5367
427.13	0.9204		427.13	0.5346
427.91	0.9226		427.91	0.532
428.69	0.9269		428.69	0.5296
429.47	0.9261		429.47	0.5264
430.25	0.9328		430.25	0.5281
431.03	0.9277		431.03	0.5248
431.81	0.9246		431.81	0.5213
432.59	0.9254		432.59	0.5169
433.38	0.9254		433.38	0.5172
434.16	0.9278		434.16	0.5174
434.94	0.9292		434.94	0.5133
435.72	0.9307		435.72	0.5135
436.5	0.9334		436.5	0.5116
437.28	0.9309		437.28	0.5119
438.06	0.9325		438.06	0.5071
438.84	0.9683		438.84	0.5064
439.62	0.9416		439.62	0.5049
440.4	0.9439		440.4	0.5025
441.18	0.9433		441.18	0.4975
441.96	0.9447		441.96	0.4974
442.74	0.934		442.74	0.496
443.52	0.9383		443.52	0.4958
444.3	0.948		444.3	0.4982
445.08	0.9444		445.08	0.4912
445.86	0.9498		445.86	0.4881
446.64	0.9461		446.64	0.487
447.42	0.9479		447.42	0.4872
448.19	0.9526		448.19	0.4814
448.97	0.9427		448.97	0.4795
449.75	0.9503		449.75	0.4799
450.53	0.9517		450.53	0.4783
451.31	0.9515		451.31	0.4749
452.09	0.9592		452.09	0.4729
452.87	0.9568		452.87	0.472
453.65	0.9572		453.65	0.4662
454.43	0.9523		454.43	0.4666
455.21	0.955		455.21	0.4635
455.98	0.9544		455.98	0.4623
456.76	0.9532		456.76	0.4583
457.54	0.948		457.54	0.4517
458.32	0.9571		458.32	0.4576
459.1	0.9634		459.1	0.4525
459.88	0.9598		459.88	0.453
460.66	0.9625		460.66	0.4501
461.43	0.9599		461.43	0.4494
462.21	0.9574		462.21	0.4461
462.99	0.9525		462.99	0.4415
463.77	0.9525		463.77	0.4415
464.55	0.9605		464.55	0.4396
465.32	0.9624		465.32	0.4366
466.1	0.9589		466.1	0.4352
466.88	0.9592		466.88	0.4328
467.66	0.9587		467.66	0.432
468.43	0.9677		468.43	0.4301
469.21	0.9571		469.21	0.4268
469.99	0.9571		469.99	0.4263
470.77	0.9484		470.77	0.4246
471.54	0.9506		471.54	0.4209
472.32	0.9474		472.32	0.4233
473.1	0.9452		473.1	0.4182
473.88	0.9406		473.88	0.4171
474.65	0.9373		474.65	0.4146
475.43	0.9297		475.43	0.4119
476.21	0.9252		476.21	0.409
476.98	0.9182		476.98	0.4055
477.76	0.9114		477.76	0.404
478.54	0.9026		478.54	0.4034
479.31	0.9011		479.31	0.4002
480.09	0.8897		480.09	0.399
480.87	0.8805		480.87	0.3969
481.64	0.8728		481.64	0.395
482.42	0.8626		482.42	0.3915
483.2	0.8567		483.2	0.3902
483.97	0.8459		483.97	0.3906
484.75	0.8266		484.75	0.3897
485.52	0.8234		485.52	0.3859
486.3	0.8066		486.3	0.3842
487.08	0.8012		487.08	0.383
487.85	0.789		487.85	0.38
488.63	0.7765		488.63	0.3805
489.4	0.7653		489.4	0.3785
490.18	0.7495		490.18	0.3751
490.96	0.7375		490.96	0.3732
491.73	0.7246		491.73	0.3721
492.51	0.7115		492.51	0.3698
493.28	0.6932		493.28	0.3676
494.06	0.6754		494.06	0.3657
494.83	0.6642		494.83	0.362
495.61	0.6509		495.61	0.3621
496.38	0.6371		496.38	0.3619
497.16	0.6197		497.16	0.3599
497.93	0.6068		497.93	0.3567
498.71	0.594		498.71	0.3552
499.48	0.5767		499.48	0.3542
500.26	0.5597		500.26	0.3512
501.03	0.5519		501.03	0.3527
501.81	0.5386		501.81	0.3501
502.58	0.5253		502.58	0.3481
503.36	0.5136		503.36	0.3486
504.13	0.5011		504.13	0.3456
504.9	0.4871		504.9	0.346
505.68	0.4757		505.68	0.3432
506.45	0.4649		506.45	0.3424
507.23	0.4534		507.23	0.3398
508	0.4428		508	0.3385
508.78	0.4322		508.78	0.3348
509.55	0.4209		509.55	0.3373
510.32	0.4109		510.32	0.3355
511.1	0.4023		511.1	0.3326
511.87	0.388		511.87	0.3264
512.64	0.3819		512.64	0.329
513.42	0.3731		513.42	0.3286
514.19	0.3631		514.19	0.3278
514.97	0.3554		514.97	0.3257
515.74	0.3469		515.74	0.3244
516.51	0.3365		516.51	0.3233
517.29	0.3285		517.29	0.3219
518.06	0.3193		518.06	0.3198
518.83	0.3111		518.83	0.3173
519.6	0.3023		519.6	0.3156
520.38	0.2942		520.38	0.3164
521.15	0.285		521.15	0.3168
521.92	0.2763		521.92	0.3157
522.7	0.2698		522.7	0.3139
523.47	0.2611		523.47	0.3133
524.24	0.2543		524.24	0.312
525.01	0.244		525.01	0.3115
525.79	0.2393		525.79	0.3083
526.56	0.2335		526.56	0.3083
527.33	0.2235		527.33	0.3054
528.1	0.2147		528.1	0.3057
528.88	0.2038		528.88	0.3033
529.65	0.1976		529.65	0.3085
530.42	0.1912		530.42	0.3017
531.19	0.1835		531.19	0.2992
531.96	0.1772		531.96	0.3001
532.74	0.1708		532.74	0.2992
533.51	0.1651		533.51	0.2971
534.28	0.1573		534.28	0.2956
535.05	0.1497		535.05	0.2953
535.82	0.144		535.82	0.2934
536.59	0.1387		536.59	0.2923
537.36	0.1333		537.36	0.2921
538.14	0.129		538.14	0.2905
538.91	0.1219		538.91	0.2898
539.68	0.1175		539.68	0.2888
540.45	0.1122		540.45	0.2876
541.22	0.1077		541.22	0.2845
541.99	0.0968		541.99	0.2846
542.76	0.0989		542.76	0.2825
543.53	0.0941		543.53	0.2817
544.3	0.0909		544.3	0.284
545.07	0.0885		545.07	0.2785
545.85	0.0849		545.85	0.2799
546.62	0.082		546.62	0.2784
547.39	0.0798		547.39	0.2733
548.16	0.0755		548.16	0.2758
548.93	0.073		548.93	0.2756
549.7	0.0704		549.7	0.2765
550.47	0.0679		550.47	0.274
551.24	0.0655		551.24	0.273
552.01	0.064		552.01	0.2711
552.78	0.0637		552.78	0.2711
553.55	0.0612		553.55	0.2692
554.32	0.0591		554.32	0.2696
555.09	0.0563		555.09	0.2679
555.86	0.0557		555.86	0.2681
556.63	0.0542		556.63	0.2659
557.4	0.0525		557.4	0.2657
558.17	0.0508		558.17	0.2642
558.94	0.0496		558.94	0.2634
559.7	0.0489		559.7	0.2628
560.47	0.0481		560.47	0.2645
561.24	0.0463		561.24	0.2621
562.01	0.0456		562.01	0.2623
562.78	0.0452		562.78	0.2604
563.55	0.0442		563.55	0.2594
564.32	0.0439		564.32	0.2592
565.09	0.0423		565.09	0.2574
565.86	0.0429		565.86	0.2561
566.63	0.0423		566.63	0.256
567.39	0.0415		567.39	0.2554
568.16	0.042		568.16	0.2545
568.93	0.0431		568.93	0.2522
569.7	0.0415		569.7	0.2516
570.47	0.0412		570.47	0.252
571.24	0.0384		571.24	0.2497
572	0.0396		572	0.248
572.77	0.0378		572.77	0.2483
573.54	0.0373		573.54	0.2469
574.31	0.038		574.31	0.2461
575.08	0.0379		575.08	0.2446
575.84	0.0375		575.84	0.243
576.61	0.0385		576.61	0.2413
577.38	0.0381		577.38	0.2406
578.15	0.0364		578.15	0.241
578.91	0.0365		578.91	0.2398
579.68	0.0366		579.68	0.2391
580.45	0.0352		580.45	0.237
581.22	0.0351		581.22	0.2357
581.98	0.0348		581.98	0.2356
582.75	0.0348		582.75	0.2343
583.52	0.0354		583.52	0.2325
584.29	0.0345		584.29	0.2323
585.05	0.0334		585.05	0.2333
585.82	0.0341		585.82	0.2316
586.59	0.0326		586.59	0.2304
587.35	0.0344		587.35	0.2297
588.12	0.0337		588.12	0.2289
588.89	0.0326		588.89	0.228
589.65	0.032		589.65	0.2273
590.42	0.0325		590.42	0.227
591.19	0.0327		591.19	0.2272
591.95	0.0327		591.95	0.2265
592.72	0.0332		592.72	0.2264
593.48	0.0326		593.48	0.2244
594.25	0.0319		594.25	0.224
595.02	0.0321		595.02	0.2235
595.78	0.0315		595.78	0.2226
596.55	0.0314		596.55	0.2225
597.31	0.0326		597.31	0.2209
598.08	0.0324		598.08	0.2205
598.84	0.0323		598.84	0.2193
599.61	0.0297		599.61	0.2211
600.38	0.0314		600.38	0.2188
601.14	0.0312		601.14	0.2186
601.91	0.0316		601.91	0.2178
602.67	0.0323		602.67	0.2178
603.44	0.0311		603.44	0.2162
604.2	0.0302		604.2	0.2145
604.97	0.0311		604.97	0.2153
605.73	0.0296		605.73	0.2126
606.5	0.0308		606.5	0.2123
607.26	0.029		607.26	0.2117
608.03	0.0293		608.03	0.2107
608.79	0.0294		608.79	0.2104
609.56	0.0287		609.56	0.2104
610.32	0.0294		610.32	0.2096
611.08	0.0294		611.08	0.2099
611.85	0.0289		611.85	0.2096
612.61	0.0296		612.61	0.2073
613.38	0.0296		613.38	0.2075
614.14	0.0288		614.14	0.2061
614.91	0.0295		614.91	0.2045
615.67	0.0292		615.67	0.2051
616.43	0.0288		616.43	0.2051
617.2	0.0288		617.2	0.205
617.96	0.0297		617.96	0.2035
618.73	0.0292		618.73	0.2037
619.49	0.0297		619.49	0.2026
620.25	0.0294		620.25	0.2024
621.02	0.0291		621.02	0.2019
621.78	0.0283		621.78	0.2016
622.54	0.0284		622.54	0.2004
623.31	0.0287		623.31	0.1983
624.07	0.0297		624.07	0.1978
624.83	0.0293		624.83	0.1971
625.6	0.0278		625.6	0.1979
626.36	0.0291		626.36	0.1978
627.12	0.0296		627.12	0.1968
627.88	0.0298		627.88	0.1976
628.65	0.0277		628.65	0.1965
629.41	0.0285		629.41	0.1954
630.17	0.0283		630.17	0.1951
630.93	0.028		630.93	0.1946
631.7	0.0291		631.7	0.1941
632.46	0.0278		632.46	0.1934
633.22	0.0276		633.22	0.1924
633.98	0.0277		633.98	0.192
634.75	0.0275		634.75	0.192
635.51	0.0283		635.51	0.1921
636.27	0.0273		636.27	0.1912
637.03	0.0272		637.03	0.1898
637.79	0.0265		637.79	0.1906
638.56	0.0266		638.56	0.1893
639.32	0.0269		639.32	0.1889
640.08	0.0272		640.08	0.1888
640.84	0.0283		640.84	0.1886
641.6	0.0277		641.6	0.1881
642.36	0.0266		642.36	0.1892
643.13	0.026		643.13	0.1878
643.89	0.0274		643.89	0.1866
644.65	0.027		644.65	0.1861
645.41	0.0272		645.41	0.1843
646.17	0.0271		646.17	0.1839
646.93	0.0273		646.93	0.1827
647.69	0.027		647.69	0.1827
648.45	0.0268		648.45	0.1828
649.21	0.0256		649.21	0.1825
649.97	0.026		649.97	0.1838
650.73	0.0258		650.73	0.1826
651.5	0.0262		651.5	0.1824
652.26	0.0266		652.26	0.1813
653.02	0.0265		653.02	0.1805
653.78	0.0257		653.78	0.1803
654.54	0.0258		654.54	0.1787
655.3	0.0263		655.3	0.1778
656.06	0.0257		656.06	0.1782
656.82	0.0261		656.82	0.1776
657.58	0.0262		657.58	0.1766
658.34	0.0257		658.34	0.1763
659.1	0.0271		659.1	0.1755
659.86	0.0263		659.86	0.1751
660.62	0.0257		660.62	0.1745
661.37	0.0248		661.37	0.1748
662.13	0.0252		662.13	0.1736
662.89	0.0255		662.89	0.1727
663.65	0.0241		663.65	0.1729
664.41	0.0252		664.41	0.1723
665.17	0.0252		665.17	0.1721
665.93	0.0251		665.93	0.1711
666.69	0.0254		666.69	0.1711
667.45	0.0255		667.45	0.1706
668.21	0.0252		668.21	0.169
668.97	0.0245		668.97	0.1701
669.72	0.0265		669.72	0.1691
670.48	0.0248		670.48	0.1694
671.24	0.0237		671.24	0.1684
672	0.0239		672	0.1672
672.76	0.0239		672.76	0.1674
673.52	0.0245		673.52	0.1667
674.28	0.0241		674.28	0.1671
675.03	0.0254		675.03	0.1657
675.79	0.0242		675.79	0.1651
676.55	0.0242		676.55	0.1646
677.31	0.0236		677.31	0.1643
678.07	0.0239		678.07	0.1647
678.82	0.0246		678.82	0.1641
679.58	0.0232		679.58	0.1645
680.34	0.0233		680.34	0.1634
681.1	0.0237		681.1	0.1624
681.85	0.024		681.85	0.1625
682.61	0.0232		682.61	0.1631
683.37	0.0229		683.37	0.1632
684.13	0.0234		684.13	0.1621
684.88	0.0248		684.88	0.1613
685.64	0.0233		685.64	0.1603
686.4	0.023		686.4	0.16
687.15	0.0229		687.15	0.161
687.91	0.0228		687.91	0.1618
688.67	0.0231		688.67	0.1597
689.42	0.0226		689.42	0.159
690.18	0.0224		690.18	0.1582
690.94	0.0223		690.94	0.1584
691.69	0.0229		691.69	0.1581
692.45	0.0226		692.45	0.1579
693.21	0.0227		693.21	0.1577
693.96	0.0234		693.96	0.1569
694.72	0.0232		694.72	0.1571
695.48	0.0233		695.48	0.1573
696.23	0.023		696.23	0.1573
696.99	0.0232		696.99	0.1574
697.74	0.0225		697.74	0.1568
698.5	0.0225		698.5	0.1565
699.25	0.0231		699.25	0.1554
700.01	0.0238		700.01	0.1559
700.77	0.0224		700.77	0.1553
701.52	0.0225		701.52	0.1538
702.28	0.0223		702.28	0.1541
703.03	0.0226		703.03	0.1538
703.79	0.0225		703.79	0.1525
704.54	0.0225		704.54	0.1525
705.3	0.0232		705.3	0.1521
706.05	0.0228		706.05	0.1504
706.81	0.0237		706.81	0.1517
707.56	0.0228		707.56	0.1511
708.32	0.0224		708.32	0.1504
709.07	0.0229		709.07	0.1497
709.83	0.0228		709.83	0.1491
710.58	0.0231		710.58	0.1487
711.34	0.023		711.34	0.148
712.09	0.0225		712.09	0.1491
712.84	0.0224		712.84	0.1479
713.6	0.0218		713.6	0.1479
714.35	0.0218		714.35	0.1467
715.11	0.0221		715.11	0.1466
715.86	0.0216		715.86	0.1461
716.61	0.0222		716.61	0.1463
717.37	0.0221		717.37	0.146
718.12	0.0211		718.12	0.1465
718.88	0.0219		718.88	0.1451
719.63	0.0221		719.63	0.1443
720.38	0.0231		720.38	0.1439
721.14	0.0218		721.14	0.144
721.89	0.0217		721.89	0.1439
722.64	0.0228		722.64	0.1438
723.4	0.0214		723.4	0.1445
724.15	0.022		724.15	0.1434
724.9	0.0227		724.9	0.143
725.66	0.021		725.66	0.1426
726.41	0.0215		726.41	0.1436
727.16	0.0209		727.16	0.1424
727.91	0.0216		727.91	0.1417
728.67	0.0216		728.67	0.1422
729.42	0.0221		729.42	0.1404
730.17	0.0225		730.17	0.1408
730.92	0.0223		730.92	0.1409
731.68	0.0219		731.68	0.1418
732.43	0.022		732.43	0.142
733.18	0.0208		733.18	0.1416
733.93	0.0221		733.93	0.1414
734.69	0.0219		734.69	0.1423
735.44	0.0218		735.44	0.1411
736.19	0.0215		736.19	0.1408
736.94	0.0212		736.94	0.1401
737.69	0.0209		737.69	0.1403
738.44	0.0215		738.44	0.1394
739.2	0.0212		739.2	0.1407
739.95	0.0214		739.95	0.1407
740.7	0.0218		740.7	0.1391
741.45	0.0216		741.45	0.138
742.2	0.0206		742.2	0.1378
742.95	0.0204		742.95	0.1379
743.7	0.0208		743.7	0.1375
744.46	0.0215		744.46	0.1362
745.21	0.0209		745.21	0.1369
745.96	0.0215		745.96	0.1354
746.71	0.0208		746.71	0.1362
747.46	0.0208		747.46	0.1351
748.21	0.0213		748.21	0.135
748.96	0.0225		748.96	0.1361
749.71	0.023		749.71	0.1357
750.46	0.0216		750.46	0.1364
751.21	0.0222		751.21	0.1354
751.96	0.0219		751.96	0.1352
752.71	0.0221		752.71	0.1353
753.46	0.0218		753.46	0.1363
754.21	0.021		754.21	0.1352
754.96	0.0215		754.96	0.135
755.71	0.0217		755.71	0.1349
756.46	0.0228		756.46	0.1338
757.21	0.0223		757.21	0.1335
757.96	0.0214		757.96	0.1345
758.71	0.0219		758.71	0.1335
759.46	0.0223		759.46	0.1334
760.21	0.0221		760.21	0.1331
760.96	0.0224		760.96	0.132
761.71	0.0226		761.71	0.1318
762.46	0.0224		762.46	0.1325
763.21	0.0217		763.21	0.1325
763.95	0.0223		763.95	0.1321
764.7	0.023		764.7	0.1306
765.45	0.022		765.45	0.131
766.2	0.0222		766.2	0.1317
766.95	0.0221		766.95	0.1315
767.7	0.0223		767.7	0.1311
768.45	0.0228		768.45	0.1308
769.2	0.0221		769.2	0.1305
769.94	0.0219		769.94	0.1354
770.69	0.0214		770.69	0.1316
771.44	0.0221		771.44	0.1297
772.19	0.0228		772.19	0.1287
772.94	0.0227		772.94	0.1274
773.68	0.0224		773.68	0.1281
774.43	0.0232		774.43	0.1292
775.18	0.0227		775.18	0.1272
775.93	0.0228		775.93	0.1286
776.68	0.0213		776.68	0.1275
777.42	0.0223		777.42	0.1283
778.17	0.0215		778.17	0.127
778.92	0.0227		778.92	0.1269
779.66	0.0245		779.66	0.1271
780.41	0.0234		780.41	0.1258
781.16	0.0233		781.16	0.1242
781.91	0.0223		781.91	0.125
782.65	0.023		782.65	0.1249
783.4	0.0234		783.4	0.1257
784.15	0.023		784.15	0.1249
784.89	0.0225		784.89	0.1247
785.64	0.0221		785.64	0.1267
786.39	0.022		786.39	0.1234
787.13	0.0222		787.13	0.1244
787.88	0.0227		787.88	0.123
788.63	0.0224		788.63	0.1231
789.37	0.0228		789.37	0.1227
790.12	0.0223		790.12	0.1228
790.86	0.0228		790.86	0.1222
791.61	0.0232		791.61	0.122
792.36	0.023		792.36	0.1212
793.1	0.0237		793.1	0.1212
793.85	0.0232		793.85	0.1198
794.59	0.0232		794.59	0.119
795.34	0.0218		795.34	0.1189
796.09	0.0223		796.09	0.1195
796.83	0.0236		796.83	0.1192
797.58	0.0228		797.58	0.1188
798.32	0.0227		798.32	0.119
799.07	0.0224		799.07	0.1199
799.81	0.0224		799.81	0.1199
800.56	0.0229		800.56	0.1185
801.3	0.0228		801.3	0.119
802.05	0.0219		802.05	0.1189
802.79	0.0234		802.79	0.1194
803.54	0.0233		803.54	0.1176
804.28	0.0235		804.28	0.1176
805.03	0.0233		805.03	0.1173
805.77	0.0233		805.77	0.1167
806.51	0.0235		806.51	0.1155
807.26	0.0231		807.26	0.1151
808	0.0231		808	0.1143
808.75	0.0233		808.75	0.1142
809.49	0.0234		809.49	0.1133
810.24	0.0233		810.24	0.1145
810.98	0.023		810.98	0.1143
811.72	0.0227		811.72	0.1148
812.47	0.0225		812.47	0.1137
813.21	0.0224		813.21	0.1127
813.95	0.0228		813.95	0.1132
814.7	0.0237		814.7	0.1123
815.44	0.0238		815.44	0.1112
816.18	0.0237		816.18	0.1105
816.93	0.0244		816.93	0.1101
817.67	0.0242		817.67	0.1107
818.41	0.0239		818.41	0.1105
819.16	0.0244		819.16	0.1106
819.9	0.0235		819.9	0.1102
820.64	0.0239		820.64	0.1106
821.39	0.0236		821.39	0.1093
822.13	0.0238		822.13	0.1072
822.87	0.0232		822.87	0.1058
823.61	0.0234		823.61	0.1051
824.36	0.0238		824.36	0.1059
825.1	0.0238		825.1	0.1063
825.84	0.024		825.84	0.1054
826.58	0.024		826.58	0.1052
827.32	0.0235		827.32	0.1045
828.07	0.0239		828.07	0.1054
828.81	0.0238		828.81	0.1051
829.55	0.0241		829.55	0.105
830.29	0.0236		830.29	0.1042
831.03	0.0238		831.03	0.1043
831.78	0.024		831.78	0.1032
832.52	0.0242		832.52	0.1028
833.26	0.0248		833.26	0.1027
834	0.024		834	0.1003
834.74	0.0243		834.74	0.1
835.48	0.0247		835.48	0.0991
836.22	0.0244		836.22	0.1
836.96	0.025		836.96	0.0999
837.71	0.0245		837.71	0.0997
838.45	0.0247		838.45	0.099
839.19	0.0248		839.19	0.0981
839.93	0.0248		839.93	0.0979
840.67	0.0242		840.67	0.0979
841.41	0.0244		841.41	0.0985
842.15	0.0242		842.15	0.0978
842.89	0.0255		842.89	0.0976
843.63	0.0251		843.63	0.0972
844.37	0.0249		844.37	0.0965
845.11	0.0248		845.11	0.0973
845.85	0.0251		845.85	0.0984
846.59	0.0253		846.59	0.0964
847.33	0.0253		847.33	0.0959
848.07	0.025		848.07	0.095
848.81	0.0248		848.81	0.0945
849.55	0.0243		849.55	0.0946
850.29	0.0248		850.29	0.0937
851.03	0.0249		851.03	0.0921
851.77	0.0249		851.77	0.093
852.51	0.0241		852.51	0.0916
853.25	0.0254		853.25	0.0919
853.99	0.0253		853.99	0.092
854.73	0.0251		854.73	0.0916
855.46	0.0258		855.46	0.0908
856.2	0.0261		856.2	0.0895
856.94	0.0256		856.94	0.0892
857.68	0.0263		857.68	0.0897
858.42	0.0259		858.42	0.0883
859.16	0.0259		859.16	0.0878
859.9	0.0253		859.9	0.0885
860.63	0.0255		860.63	0.0889
861.37	0.0263		861.37	0.0874
862.11	0.0248		862.11	0.0868
862.85	0.0261		862.85	0.0857
863.59	0.025		863.59	0.0872
864.33	0.0259		864.33	0.0876
865.06	0.026		865.06	0.0859
865.8	0.0267		865.8	0.0858
866.54	0.0259		866.54	0.0861
867.28	0.0258		867.28	0.0865
868.01	0.0257		868.01	0.0865
868.75	0.026		868.75	0.0858
869.49	0.0258		869.49	0.0862
870.23	0.0268		870.23	0.0856
870.96	0.0264		870.96	0.0852
871.7	0.0255		871.7	0.0842
872.44	0.0256		872.44	0.0841
873.17	0.0261		873.17	0.0834
873.91	0.0262		873.91	0.0814
874.65	0.0257		874.65	0.0822
875.39	0.0257		875.39	0.0829
876.12	0.025		876.12	0.0827
876.86	0.0252		876.86	0.0822
877.59	0.0253		877.59	0.0819
878.33	0.0246		878.33	0.0823
879.07	0.0261		879.07	0.082
879.8	0.0258		879.8	0.0816
880.54	0.0257		880.54	0.0815
881.28	0.0252		881.28	0.0805
882.01	0.025		882.01	0.0787
882.75	0.0249		882.75	0.0783
883.48	0.025		883.48	0.0798
884.22	0.0252		884.22	0.0802
884.96	0.0261		884.96	0.0797
885.69	0.0263		885.69	0.079
886.43	0.0262		886.43	0.0795
887.16	0.0265		887.16	0.08
887.9	0.0264		887.9	0.0792
888.63	0.0266		888.63	0.0795
889.37	0.0269		889.37	0.0799
890.1	0.0267		890.1	0.0801
890.84	0.0266		890.84	0.0797
891.57	0.0265		891.57	0.0793
892.31	0.0271		892.31	0.0776
893.04	0.0269		893.04	0.0777
893.78	0.0259		893.78	0.0784
894.51	0.0261		894.51	0.0781
895.25	0.0265		895.25	0.0772
895.98	0.0267		895.98	0.077
896.71	0.0261		896.71	0.0774
897.45	0.0262		897.45	0.0774
898.18	0.0257		898.18	0.0775
898.92	0.0255		898.92	0.0772
900.38	0.0258		900.38	0.0768
901.12	0.0261		901.12	0.0771
901.85	0.027		901.85	0.0768
902.59	0.0265		902.59	0.076
903.32	0.0267		903.32	0.075
904.05	0.0258		904.05	0.0738
904.79	0.0259		904.79	0.0742
905.52	0.026		905.52	0.075
906.25	0.0265		906.25	0.0751
906.98	0.0267		906.98	0.0741
907.72	0.0267		907.72	0.0745
908.45	0.0267		908.45	0.0745
909.18	0.0274		909.18	0.0744
909.92	0.0276		909.92	0.0744
910.65	0.0278		910.65	0.0744
911.38	0.0284		911.38	0.0743
912.11	0.0291		912.11	0.0747
912.85	0.029		912.85	0.0744
913.58	0.0289		913.58	0.0742
914.31	0.0279		914.31	0.0739
915.04	0.027		915.04	0.0744
915.78	0.0263		915.78	0.0739
916.51	0.0262		916.51	0.0743
917.24	0.0262		917.24	0.0743
917.97	0.0266		917.97	0.0739
918.7	0.0264		918.7	0.0742
919.43	0.0264		919.43	0.0746
920.17	0.0265		920.17	0.0747
920.9	0.0262		920.9	0.0748
921.63	0.0265		921.63	0.0743
922.36	0.0268		922.36	0.0742
923.09	0.0268		923.09	0.0742
923.82	0.0265		923.82	0.0741
924.55	0.0264		924.55	0.0741
925.28	0.0267		925.28	0.0742
926.02	0.0266		926.02	0.0739
926.75	0.0268		926.75	0.0738
927.48	0.0267		927.48	0.0736
928.21	0.0267		928.21	0.0736
928.94	0.0272		928.94	0.0733
929.67	0.0274		929.67	0.0733
930.4	0.0272		930.4	0.0732
931.13	0.0275		931.13	0.0732
931.86	0.0278		931.86	0.073
932.59	0.028		932.59	0.0732
933.32	0.0283		933.32	0.0732
934.05	0.0286		934.05	0.0734
934.78	0.0291		934.78	0.0733
935.51	0.0294		935.51	0.0734
936.24	0.0299		936.24	0.0732
936.97	0.0303		936.97	0.0732
937.7	0.0308		937.7	0.073
938.43	0.0313		938.43	0.073
939.16	0.0317		939.16	0.073
939.89	0.0324		939.89	0.0726
940.62	0.0332		940.62	0.0723
941.34	0.0337		941.34	0.0721
942.07	0.0341		942.07	0.072
942.8	0.0344		942.8	0.0719
943.53	0.0347		943.53	0.0718
944.26	0.0348		944.26	0.0718
944.99	0.0347		944.99	0.0718
945.72	0.0346		945.72	0.0717
946.45	0.0346		946.45	0.0716
947.17	0.0346		947.17	0.0715
947.9	0.0342		947.9	0.0714
948.63	0.0338		948.63	0.0713
949.36	0.0334		949.36	0.0711
950.46	0.0327		950.46	0.0707
952.11	0.0317		952.11	0.0706
953.76	0.031		953.76	0.0709
955.4	0.0303		955.4	0.0707
957.05	0.0291		957.05	0.0703
958.7	0.0291		958.7	0.07
960.35	0.0289		960.35	0.0701
962	0.0286		962	0.0699
963.65	0.0285		963.65	0.0699
965.29	0.0281		965.29	0.0691
966.94	0.0277		966.94	0.069
968.59	0.0272		968.59	0.0689
970.24	0.0269		970.24	0.069
971.88	0.0266		971.88	0.0683
973.53	0.0265		973.53	0.0681
975.18	0.0261		975.18	0.0677
976.82	0.0265		976.82	0.0675
978.47	0.0261		978.47	0.0681
980.12	0.0262		980.12	0.0681
981.76	0.0261		981.76	0.0678
983.41	0.026		983.41	0.0683
985.06	0.0258		985.06	0.0684
986.7	0.0262		986.7	0.0677
988.35	0.0261		988.35	0.0679
990	0.0269		990	0.067
991.64	0.0275		991.64	0.0669
993.29	0.0268		993.29	0.0677
994.93	0.0265		994.93	0.0678
996.58	0.0264		996.58	0.0673
998.22	0.0264		998.22	0.067
999.87	0.0262		999.87	0.0673
1001.51	0.0259		1001.51	0.0672
1003.16	0.0261		1003.16	0.0666
1004.8	0.0262		1004.8	0.0666
1006.45	0.0264		1006.45	0.0658
1008.09	0.0262		1008.09	0.0661
1009.73	0.0262		1009.73	0.066
1011.38	0.0263		1011.38	0.0659
1013.02	0.0261		1013.02	0.0659
1014.66	0.026		1014.66	0.0654
1016.31	0.0258		1016.31	0.0651
1017.95	0.0264		1017.95	0.0648
1019.59	0.026		1019.59	0.0656
1021.24	0.0262		1021.24	0.0657
1022.88	0.0261		1022.88	0.0652
1024.52	0.0265		1024.52	0.0654
1026.17	0.0263		1026.17	0.0645
1027.81	0.0272		1027.81	0.0645
1029.45	0.0272		1029.45	0.065
1031.09	0.0276		1031.09	0.0644
1032.73	0.0285		1032.73	0.0648
1034.38	0.0283		1034.38	0.0646
1036.02	0.0288		1036.02	0.0645
1037.66	0.0289		1037.66	0.0643
1039.3	0.0295		1039.3	0.0646
1040.94	0.0299		1040.94	0.0646
1042.58	0.0308		1042.58	0.0643
1044.22	0.032		1044.22	0.0643
1045.87	0.0326		1045.87	0.0648
1047.51	0.0339		1047.51	0.0651
1049.15	0.0362		1049.15	0.0655
1050.79	0.0382		1050.79	0.0649
1052.43	0.042		1052.43	0.0657
1054.07	0.0449		1054.07	0.0657
1055.71	0.0484		1055.71	0.0664
1057.35	0.0501		1057.35	0.0673
1058.99	0.051		1058.99	0.0674
1060.63	0.05		1060.63	0.0687
1062.27	0.0478		1062.27	0.0694
1063.91	0.0455		1063.91	0.0698
1065.54	0.043		1065.54	0.0716
1067.18	0.0439		1067.18	0.0717
1068.82	0.0455		1068.82	0.0726
1070.46	0.0487		1070.46	0.0735
1072.1	0.0526		1072.1	0.0732
1073.74	0.0576		1073.74	0.0747
1075.38	0.0639		1075.38	0.0746
1077.01	0.067		1077.01	0.0745
1078.65	0.067		1078.65	0.0752
1080.29	0.0661		1080.29	0.0756
1081.93	0.0633		1081.93	0.0755
1083.56	0.0594		1083.56	0.0756
1085.2	0.0543		1085.2	0.0749
1086.84	0.0496		1086.84	0.0758
1088.48	0.044		1088.48	0.0748
1090.11	0.0405		1090.11	0.0743
1091.75	0.0384		1091.75	0.0741
1093.39	0.0375		1093.39	0.0737
1095.02	0.0369		1095.02	0.0723
1096.66	0.0376		1096.66	0.072
1098.29	0.039		1098.29	0.0703
1099.93	0.0413		1099.93	0.0699
1101.57	0.0437		1101.57	0.0696
1103.2	0.0449		1103.2	0.0697
1104.84	0.0456		1104.84	0.07
1106.47	0.0446		1106.47	0.07
1108.11	0.0423		1108.11	0.0692
1109.74	0.0395		1109.74	0.0688
1111.38	0.0368		1111.38	0.0684
1113.01	0.0346		1113.01	0.068
1114.65	0.0336		1114.65	0.0683
1116.28	0.0328		1116.28	0.0679
1117.92	0.0332		1117.92	0.0673
1119.55	0.0337		1119.55	0.0677
1121.18	0.0345		1121.18	0.0672
1122.82	0.0348		1122.82	0.0668
1124.45	0.0351		1124.45	0.0667
1126.08	0.035		1126.08	0.0663
1127.72	0.0341		1127.72	0.0661
1129.35	0.0335		1129.35	0.0659
1130.98	0.0321		1130.98	0.066
1132.62	0.0314		1132.62	0.0653
1134.25	0.0316		1134.25	0.0655
1135.88	0.0321		1135.88	0.0652
1137.52	0.0321		1137.52	0.0648
1139.15	0.0326		1139.15	0.0649
1140.78	0.0324		1140.78	0.0654
1142.41	0.0332		1142.41	0.0651
1144.04	0.0334		1144.04	0.065
1145.67	0.0335		1145.67	0.0641
1147.31	0.0331		1147.31	0.0645
1148.94	0.0335		1148.94	0.0635
1150.57	0.0328		1150.57	0.0643
1152.2	0.0325		1152.2	0.0646
1153.83	0.0325		1153.83	0.0652
1155.46	0.0328		1155.46	0.0637
1157.09	0.0329		1157.09	0.0637
1158.72	0.0339		1158.72	0.0636
1160.35	0.0341		1160.35	0.0633
1161.98	0.0345		1161.98	0.0626
1163.61	0.0348		1163.61	0.0632
1165.24	0.0363		1165.24	0.0628
1166.87	0.0366		1166.87	0.0631
1168.5	0.038		1168.5	0.0634
1170.13	0.039		1170.13	0.0635
1171.76	0.0398		1171.76	0.0633
1173.39	0.0403		1173.39	0.063
1175.02	0.0414		1175.02	0.0625
1176.65	0.0419		1176.65	0.062
1178.28	0.0426		1178.28	0.0619
1179.9	0.0434		1179.9	0.0614
1181.53	0.0443		1181.53	0.0609
1183.16	0.046		1183.16	0.0605
1184.79	0.0467		1184.79	0.0601
1186.42	0.0484		1186.42	0.0598
1188.04	0.0504		1188.04	0.0596
1189.67	0.0518		1189.67	0.0585
1191.3	0.054		1191.3	0.0586
1192.92	0.057		1192.92	0.0583
1194.55	0.0594		1194.55	0.0579
1196.18	0.0618		1196.18	0.0576
1197.81	0.0636		1197.81	0.0571
1199.43	0.067		1199.43	0.057
1201.06	0.0706		1201.06	0.0582
1202.68	0.0779		1202.68	0.0579
1204.31	0.087		1204.31	0.0586
1205.94	0.0997		1205.94	0.058
1207.56	0.1117		1207.56	0.0588
1209.19	0.1251		1209.19	0.0597
1210.81	0.1366		1210.81	0.0596
1212.44	0.1439		1212.44	0.0605
1214.06	0.1425		1214.06	0.0607
1215.69	0.1379		1215.69	0.0618
1217.31	0.1256		1217.31	0.0623
1218.94	0.1119		1218.94	0.0639
1220.56	0.1012		1220.56	0.0639
1222.19	0.093		1222.19	0.0649
1223.81	0.0901		1223.81	0.0642
1225.43	0.0923		1225.43	0.0645
1227.06	0.0968		1227.06	0.0649
1228.68	0.1055		1228.68	0.0644
1230.3	0.1208		1230.3	0.0653
1231.93	0.137		1231.93	0.0632
1233.55	0.1458		1233.55	0.0638
1235.17	0.1472		1235.17	0.0626
1236.8	0.1465		1236.8	0.0619
1238.42	0.1396		1238.42	0.0617
1240.04	0.128		1240.04	0.0608
1241.66	0.1124		1241.66	0.0598
1243.29	0.0994		1243.29	0.0587
1244.91	0.0953		1244.91	0.0572
1246.53	0.0952		1246.53	0.0575
1248.15	0.0968		1248.15	0.0568
1249.77	0.0944		1249.77	0.0567
1251.39	0.0939		1251.39	0.0564
1253.02	0.0912		1253.02	0.0564
1254.64	0.0896		1254.64	0.0553
1256.26	0.0857		1256.26	0.0556
1257.88	0.0837		1257.88	0.0551
1259.5	0.0817		1259.5	0.0548
1261.12	0.0816		1261.12	0.0535
1262.74	0.0836		1262.74	0.0532
1264.36	0.0853		1264.36	0.0528
1265.98	0.0883		1265.98	0.0534
1267.6	0.0923		1267.6	0.0528
1269.22	0.0958		1269.22	0.052
1270.84	0.0985		1270.84	0.0509
1272.46	0.1012		1272.46	0.0507
1274.08	0.1024		1274.08	0.05
1275.69	0.0997		1275.69	0.0497
1277.31	0.0943		1277.31	0.0497
1278.93	0.0912		1278.93	0.0491
1280.55	0.0861		1280.55	0.0485
1282.17	0.0845		1282.17	0.0478
1283.79	0.0846		1283.79	0.0469
1285.4	0.0847		1285.4	0.0464
1287.02	0.0847		1287.02	0.0467
1288.64	0.0859		1288.64	0.0458
1290.26	0.087		1290.26	0.0458
1291.87	0.089		1291.87	0.045
1293.49	0.09		1293.49	0.0447
1295.11	0.0908		1295.11	0.0442
1296.72	0.0915		1296.72	0.0451
1298.34	0.0939		1298.34	0.0433
1299.96	0.092		1299.96	0.044
1301.57	0.0935		1301.57	0.0422
1303.19	0.0926		1303.19	0.0437
1304.81	0.0937		1304.81	0.0429
1306.42	0.0957		1306.42	0.0426
1308.04	0.0971		1308.04	0.0421
1309.65	0.0978		1309.65	0.0411
1311.27	0.0999		1311.27	0.0416
1312.88	0.1019		1312.88	0.0406
1314.5	0.1028		1314.5	0.041
1316.11	0.1057		1316.11	0.0405
1317.73	0.1071		1317.73	0.0403
1319.34	0.107		1319.34	0.0396
1320.95	0.1101		1320.95	0.0401
1322.57	0.1151		1322.57	0.0405
1324.18	0.1216		1324.18	0.0394
1325.8	0.131		1325.8	0.0404
1327.41	0.1398		1327.41	0.039
1329.02	0.1544		1329.02	0.0392
1330.64	0.1676		1330.64	0.0396
1332.25	0.1779		1332.25	0.0396
1333.86	0.185		1333.86	0.0389
1335.47	0.1872		1335.47	0.0391
1337.09	0.1812		1337.09	0.0392
1338.7	0.1747		1338.7	0.0386
1340.31	0.1611		1340.31	0.0387
1341.92	0.1503		1341.92	0.0389
1343.54	0.1368		1343.54	0.0392
1345.15	0.1274		1345.15	0.0402
1346.76	0.1185		1346.76	0.0392
1348.37	0.113		1348.37	0.0398
1349.98	0.1106		1349.98	0.0402
1351.59	0.1088		1351.59	0.0412
1353.2	0.1084		1353.2	0.0416
1354.81	0.1091		1354.81	0.0416
1356.42	0.1072		1356.42	0.0422
1358.03	0.1081		1358.03	0.0429
1359.64	0.1063		1359.64	0.044
1361.25	0.1054		1361.25	0.045
1362.86	0.1069		1362.86	0.0451
1364.47	0.1072		1364.47	0.0449
1366.08	0.1086		1366.08	0.0459
1367.69	0.1109		1367.69	0.0461
1369.3	0.1138		1369.3	0.0471
1370.91	0.118		1370.91	0.0469
1372.52	0.1207		1372.52	0.0471
1374.13	0.1219		1374.13	0.0466
1375.74	0.1258		1375.74	0.0475
1377.34	0.1289		1377.34	0.0473
1378.95	0.1275		1378.95	0.0475
1380.56	0.124		1380.56	0.0477
1382.17	0.1183		1382.17	0.0467
1383.78	0.1141		1383.78	0.0487
1385.38	0.1115		1385.38	0.0462
1386.99	0.1084		1386.99	0.0469
1388.6	0.1072		1388.6	0.0443
1390.2	0.109		1390.2	0.046
1391.81	0.1102		1391.81	0.0436
1393.42	0.1099		1393.42	0.0446
1395.02	0.1107		1395.02	0.0432
1396.63	0.1102		1396.63	0.0437
1398.24	0.1152		1398.24	0.044
1399.84	0.1163		1399.84	0.0417
1401.45	0.1177		1401.45	0.0443
1403.05	0.1191		1403.05	0.0429
1404.66	0.1226		1404.66	0.0438
1406.26	0.1243		1406.26	0.0436
1407.87	0.1276		1407.87	0.0441
1409.47	0.1283		1409.47	0.0444
1411.08	0.1323		1411.08	0.044
1412.68	0.1333		1412.68	0.0432
1414.29	0.1371		1414.29	0.0429
1415.89	0.1379		1415.89	0.0428
1417.49	0.1408		1417.49	0.043
1419.1	0.1452		1419.1	0.0427
1420.7	0.1505		1420.7	0.0429
1422.3	0.1555		1422.3	0.042
1423.91	0.1645		1423.91	0.0421
1425.51	0.1742		1425.51	0.0416
1427.11	0.1811		1427.11	0.042
1428.72	0.1863		1428.72	0.0411
1430.32	0.19		1430.32	0.042
1431.92	0.1866		1431.92	0.0415
1433.52	0.1815		1433.52	0.0408
1435.12	0.1678		1435.12	0.041
1436.73	0.1542		1436.73	0.0412
1438.33	0.1425		1438.33	0.0411
1439.93	0.1323		1439.93	0.0408
1441.53	0.1238		1441.53	0.0407
1443.13	0.1188		1443.13	0.0402
1444.73	0.1137		1444.73	0.0399
1446.33	0.1106		1446.33	0.0393
1447.93	0.1081		1447.93	0.0398
1449.53	0.1081		1449.53	0.0408
1451.13	0.1083		1451.13	0.0396
1452.73	0.109		1452.73	0.04
1454.33	0.1113		1454.33	0.0399
1455.93	0.114		1455.93	0.0394
1457.53	0.12		1457.53	0.0409
1459.13	0.1222		1459.13	0.0395
1460.73	0.1244		1460.73	0.0403
1462.33	0.1238		1462.33	0.0391
1463.93	0.1219		1463.93	0.0406
1465.53	0.1188		1465.53	0.0399
1467.12	0.1171		1467.12	0.0405
1468.72	0.115		1468.72	0.0409
1470.32	0.1161		1470.32	0.0415
1471.92	0.1182		1471.92	0.0419
1473.52	0.1201		1473.52	0.042
1475.11	0.1246		1475.11	0.0427
1476.71	0.1296		1476.71	0.0424
1478.31	0.1337		1478.31	0.0423
1479.9	0.1373		1479.9	0.0419
1481.5	0.1399		1481.5	0.0415
1483.1	0.1431		1483.1	0.0409
1484.69	0.1447		1484.69	0.0412
1486.29	0.1437		1486.29	0.0406
1487.89	0.1405		1487.89	0.0405
1489.48	0.1368		1489.48	0.0403
1491.08	0.1304		1491.08	0.04
1492.67	0.1244		1492.67	0.0397
1494.27	0.1181		1494.27	0.0394
1495.86	0.113		1495.86	0.0385
1497.46	0.1094		1497.46	0.0384
1499.05	0.1054		1499.05	0.0381
1500.65	0.1027		1500.65	0.0383
1502.24	0.1028		1502.24	0.0385
1503.84	0.103		1503.84	0.0378
1505.43	0.1067		1505.43	0.0379
1507.02	0.1107		1507.02	0.037
1508.62	0.1155		1508.62	0.0369
1510.21	0.1201		1510.21	0.0371
1511.8	0.125		1511.8	0.0359
1513.4	0.1283		1513.4	0.0369
1514.99	0.13		1514.99	0.0364
1516.58	0.1285		1516.58	0.0368
1518.18	0.1245		1518.18	0.0362
1519.77	0.1167		1519.77	0.0366
1521.36	0.1089		1521.36	0.0359
1522.95	0.1007		1522.95	0.0362
1524.54	0.0953		1524.54	0.0357
1526.14	0.0915		1526.14	0.0356
1527.73	0.0903		1527.73	0.0358
1529.32	0.0887		1529.32	0.0356
1530.91	0.0884		1530.91	0.0357
1532.5	0.0875		1532.5	0.0354
1534.09	0.0873		1534.09	0.0352
1535.68	0.0874		1535.68	0.0346
1537.27	0.0867		1537.27	0.0351
1538.86	0.0865		1538.86	0.0344
1540.45	0.0853		1540.45	0.0352
1542.04	0.0853		1542.04	0.0353
1543.63	0.083		1543.63	0.0347
1545.22	0.0827		1545.22	0.0348
1546.81	0.0828		1546.81	0.0348
1548.4	0.0818		1548.4	0.0348
1549.99	0.0809		1549.99	0.0343
1551.58	0.0788		1551.58	0.0339
1553.16	0.0789		1553.16	0.0335
1554.75	0.0782		1554.75	0.0329
1556.34	0.0789		1556.34	0.0329
1557.93	0.0774		1557.93	0.0321
1559.52	0.0778		1559.52	0.032
1561.1	0.079		1561.1	0.0309
1562.69	0.0798		1562.69	0.0308
1564.28	0.0809		1564.28	0.0309
1565.86	0.0826		1565.86	0.0305
1567.45	0.0828		1567.45	0.0296
1569.04	0.0847		1569.04	0.0299
1570.62	0.0838		1570.62	0.0289
1572.21	0.084		1572.21	0.0292
1573.8	0.0834		1573.8	0.0289
1575.38	0.0816		1575.38	0.029
1576.97	0.0807		1576.97	0.0285
1578.55	0.0783		1578.55	0.0285
1580.14	0.0779		1580.14	0.0279
1581.72	0.0768		1581.72	0.0276
1583.31	0.0755		1583.31	0.0278
1584.89	0.0769		1584.89	0.027
1586.48	0.0743		1586.48	0.0267
1588.06	0.0743		1588.06	0.0274
1589.65	0.0744		1589.65	0.0268
1591.23	0.0733		1591.23	0.0272
1592.81	0.0716		1592.81	0.0266
1594.4	0.0719		1594.4	0.027
1595.98	0.0713		1595.98	0.0255
1597.56	0.0706		1597.56	0.0266
1599.15	0.0707		1599.15	0.0259
1600.73	0.0689		1600.73	0.0274
1602.31	0.0687		1602.31	0.0261
1603.89	0.0692		1603.89	0.0269
1605.48	0.0681		1605.48	0.0263
1607.06	0.0691		1607.06	0.0267
1608.64	0.0685		1608.64	0.0259
1610.22	0.0687		1610.22	0.0266
1611.8	0.0681		1611.8	0.027
1613.38	0.0688		1613.38	0.0261
1614.96	0.0683		1614.96	0.026
1616.55	0.0686		1616.55	0.0258
1618.13	0.0681		1618.13	0.0266
1619.71	0.069		1619.71	0.0272
1621.29	0.0691		1621.29	0.0267
1622.87	0.0706		1622.87	0.027
1624.45	0.0724		1624.45	0.0278
1626.03	0.0746		1626.03	0.0274
1627.61	0.076		1627.61	0.0286
1629.19	0.0772		1629.19	0.027
1630.76	0.0778		1630.76	0.0278
1632.34	0.0753		1632.34	0.0265
1633.92	0.0741		1633.92	0.0305
1635.5	0.072		1635.5	0.0298
1637.08	0.0703		1637.08	0.0319
1638.66	0.0677		1638.66	0.033
1640.24	0.0645		1640.24	0.0381
1641.81	0.0598		1641.81	0.0432
1643.39	0.0555		1643.39	0.048
1644.97	0.054		1644.97	0.053
1646.55	0.0514		1646.55	0.0548
1648.12	0.0519		1648.12	0.0566
1649.7	0.0494		1649.7	0.0573
1651.28	0.0507		1651.28	0.0575
1652.85	0.0501		1652.85	0.0563
1654.43	0.0504		1654.43	0.0555
1656	0.0508		1656	0.0542
1657.58	0.0499		1657.58	0.0546
1659.16	0.0487		1659.16	0.0532
1660.73	0.0493		1660.73	0.0551
1662.31	0.0474		1662.31	0.0515
1663.88	0.0473		1663.88	0.0552
1665.46	0.0441		1665.46	0.0545
1667.03	0.0468		1667.03	0.0576
1668.61	0.0423		1668.61	0.0577
1670.18	0.0459		1670.18	0.0591
1671.75	0.0397		1671.75	0.0594
1673.33	0.0452		1673.33	0.0571
1674.9	0.0413		1674.9	0.0567
1676.47	0.0464		1676.47	0.0554
1678.05	0.0418		1678.05	0.0542
1679.62	0.0431		1679.62	0.0591
1681.19	0.042		1681.19	0.0579
1682.77	0.0413		1682.77	0.059
1684.34	0.0426		1684.34	0.0594
1685.91	0.041		1685.91	0.059
1687.48	0.0424		1687.48	0.0649
1689.06	0.0405		1689.06	0.0623
1690.63	0.0424		1690.63	0.0605
1692.2	0.0386		1692.2	0.0603
1693.77	0.0408		1693.77	0.0589
1695.34	0.0402		1695.34	0.0618
1696.91	0.0371		1696.91	0.067
1698.48	0.0372		1698.48	0.057

## Sheet: Sm soln UV-vis dead
Baseline 100%T		Baseline 0%T		Sm_bridged_1		Sm_bridged_2
Wavelength (nm)	%T	Wavelength (nm)	%T	Wavelength (nm)	Abs	Wavelength (nm)	Abs
1700	3.32613	1700	-0.000780787	1700	-0.0172233	1700	-1.47507	-0.0142233	1700	-0.000476248	0.00252375
1699.5	3.22946	1699.5	-0.000897714	1699.5	-0.018777	1699.5	-1.4871	-0.015777	1699.5	-0.00160754	0.00139246
1699	3.13221	1699	0.000571479	1699	-0.0195915	1699	-1.50219	-0.0165915	1699	-0.00262759	0.000372411
1698.5	3.02576	1698.5	-0.00128527	1698.5	-0.0197422	1698.5	-1.51878	-0.0167422	1698.5	-0.00363097	-0.000630973
1698	2.90399	1698	-0.000472398	1698	-0.0203111	1698	-1.53841	-0.0173111	1698	-0.00467594	-0.00167594
1697.5	2.77039	1697.5	-0.00165283	1697.5	-0.0210466	1697.5	-1.56005	-0.0180466	1697.5	-0.0057138	-0.0027138
1697	2.62021	1697	-0.000282643	1697	-0.0220585	1697	-1.58561	-0.0190585	1697	-0.00640074	-0.00340074
1696.5	2.47387	1696.5	-0.00109468	1696.5	-0.0225962	1696.5	-1.61169	-0.0195962	1696.5	-0.00720165	-0.00420165
1696	2.33405	1696	-0.00130603	1696	-0.023303	1696	-1.63798	-0.020303	1696	-0.00775017	-0.00475017
1695.5	2.19847	1695.5	-0.000665318	1695.5	-0.0243654	1695.5	-1.66509	-0.0213654	1695.5	-0.00840202	-0.00540202
1695	2.07745	1695	-0.00013161	1695	-0.024411	1695	-1.69083	-0.021411	1695	-0.00865508	-0.00565508
1694.5	1.98066	1694.5	-0.000865773	1694.5	-0.0246296	1694.5	-1.71232	-0.0216296	1694.5	-0.00890617	-0.00590617
1694	1.90315	1694	-0.00109229	1694	-0.0243591	1694	-1.73041	-0.0213591	1694	-0.00928342	-0.00628342
1693.5	1.84887	1693.5	-0.000954377	1693.5	-0.0242515	1693.5	-1.74378	-0.0212515	1693.5	-0.00930577	-0.00630577
1693	1.81964	1693	-0.000812606	1693	-0.0237796	1693	-1.75142	-0.0207796	1693	-0.0094488	-0.0064488
1692.5	1.80689	1692.5	-0.00171186	1692.5	-0.023641	1692.5	-1.75517	-0.020641	1692.5	-0.00985595	-0.00685595
1692	1.8075	1692	-0.0010533	1692	-0.0234287	1692	-1.75596	-0.0204287	1692	-0.0106458	-0.00764576
1691.5	1.81613	1691.5	-0.00125293	1691.5	-0.0236372	1691.5	-1.75436	-0.0206372	1691.5	-0.0107926	-0.00779259
1691	1.82472	1691	-0.00132829	1691	-0.0236668	1691	-1.75311	-0.0206668	1691	-0.011795	-0.00879505
1690.5	1.83186	1690.5	-0.000925121	1690.5	-0.0241778	1690.5	-1.75213	-0.0211778	1690.5	-0.0128689	-0.00986893
1690	1.83355	1690	-0.000880008	1690	-0.0243495	1690	-1.75222	-0.0213495	1690	-0.0146489	-0.0116489
1689.5	1.82283	1689.5	-0.00117121	1689.5	-0.0256964	1689.5	-1.75548	-0.0226964	1689.5	-0.0156365	-0.0126365
1689	1.80336	1689	-0.000831814	1689	-0.0270123	1689	-1.76091	-0.0240123	1689	-0.0170123	-0.0140123
1688.5	1.77344	1688.5	-0.00142111	1688.5	-0.0278611	1688.5	-1.76848	-0.0248611	1688.5	-0.0185738	-0.0155738
1688	1.73319	1688	-0.000784683	1688	-0.0292427	1688	-1.77928	-0.0262427	1688	-0.0199578	-0.0169578
1687.5	1.67923	1687.5	-0.000775112	1687.5	-0.0305088	1687.5	-1.79363	-0.0275088	1687.5	-0.0223611	-0.0193611
1687	1.61599	1687	-0.000775809	1687	-0.0322395	1687	-1.81075	-0.0292395	1687	-0.0235604	-0.0205604
1686.5	1.54836	1686.5	-0.00144349	1686.5	-0.0331747	1686.5	-1.8299	-0.0301747	1686.5	-0.0249027	-0.0219027
1686	1.46951	1686	-0.0011322	1686	-0.0348244	1686	-1.85334	-0.0318244	1686	-0.0269002	-0.0239002
1685.5	1.38164	1685.5	-0.000861117	1685.5	-0.0366454	1685.5	-1.88066	-0.0336454	1685.5	-0.0284367	-0.0254367
1685	1.2871	1685	-0.000230438	1685	-0.0381468	1685	-1.91226	-0.0351468	1685	-0.0300407	-0.0270407
1684.5	1.18611	1684.5	-0.000985051	1684.5	-0.039504	1684.5	-1.94805	-0.036504	1684.5	-0.0315975	-0.0285975
1684	1.07558	1684	-0.00154745	1684	-0.0413094	1684	-1.99078	-0.0383094	1684	-0.0333079	-0.0303079
1683.5	0.967131	1683.5	-0.00137638	1683.5	-0.0428222	1683.5	-2.03759	-0.0398222	1683.5	-0.0349158	-0.0319158
1683	0.866414	1683	-0.000128549	1683	-0.0448963	1683	-2.08654	-0.0418963	1683	-0.0367801	-0.0337801
1682.5	0.772301	1682.5	-0.000426901	1682.5	-0.0459921	1682.5	-2.13684	-0.0429921	1682.5	-0.0377339	-0.0347339
1682	0.686583	1682	-0.00143416	1682	-0.048118	1682	-2.18776	-0.045118	1682	-0.0392231	-0.0362231
1681.5	0.620968	1681.5	-0.00111196	1681.5	-0.0483732	1681.5	-2.23214	-0.0453732	1681.5	-0.0406632	-0.0376632
1681	0.56841	1681	-0.000434256	1681	-0.0489818	1681	-2.27156	-0.0459818	1681	-0.0396007	-0.0366007
1680.5	0.532985	1680.5	-0.00127788	1680.5	-0.0491176	1680.5	-2.29927	-0.0461176	1680.5	-0.0399053	-0.0369053
1680	0.516194	1680	-0.00130359	1680	-0.0486685	1680	-2.31364	-0.0456685	1680	-0.0397099	-0.0367099
1679.5	0.510183	1679.5	-0.00145998	1679.5	-0.049417	1679.5	-2.31909	-0.046417	1679.5	-0.0392128	-0.0362128
1679	0.515728	1679	-0.00190712	1679	-0.0477508	1679	-2.31448	-0.0447508	1679	-0.039703	-0.036703
1678.5	0.52813	1678.5	-0.000865079	1678.5	-0.0473253	1678.5	-2.3055	-0.0443253	1678.5	-0.0397072	-0.0367072
1678	0.546559	1678	-0.00140621	1678	-0.0471355	1678	-2.29075	-0.0441355	1678	-0.0395769	-0.0365769
1677.5	0.572019	1677.5	-0.00124096	1677.5	-0.0447528	1677.5	-2.27153	-0.0417528	1677.5	-0.0382799	-0.0352799
1677	0.59861	1677	-0.000804007	1677	-0.0453055	1677	-2.25259	-0.0423055	1677	-0.036866	-0.033866
1676.5	0.632515	1676.5	-0.000755847	1676.5	-0.0425131	1676.5	-2.22923	-0.0395131	1676.5	-0.0372481	-0.0342481
1676	0.671554	1676	-0.00013524	1676	-0.0414569	1676	-2.20405	-0.0384569	1676	-0.0371004	-0.0341004
1675.5	0.718582	1675.5	-0.0011042	1675.5	-0.0407771	1675.5	-2.17456	-0.0377771	1675.5	-0.0359509	-0.0329509
1675	0.77269	1675	-0.00070654	1675	-0.0403396	1675	-2.14381	-0.0373396	1675	-0.0348238	-0.0318238
1674.5	0.842671	1674.5	0.000383946	1674.5	-0.0385479	1674.5	-2.10726	-0.0355479	1674.5	-0.0342644	-0.0312644
1674	0.921748	1674	-0.00197063	1674	-0.0376672	1674	-2.06762	-0.0346672	1674	-0.0327095	-0.0297095
1673.5	1.01546	1673.5	-0.000262804	1673.5	-0.0358118	1673.5	-2.02686	-0.0328118	1673.5	-0.0318226	-0.0288226
1673	1.12576	1673	-0.000508741	1673	-0.0347375	1673	-1.98246	-0.0317375	1673	-0.0306016	-0.0276016
1672.5	1.26442	1672.5	-0.00099226	1672.5	-0.0335953	1672.5	-1.93234	-0.0305953	1672.5	-0.0297046	-0.0267046
1672	1.43761	1672	-0.000761831	1672	-0.0326877	1672	-1.87723	-0.0296877	1672	-0.0282591	-0.0252591
1671.5	1.65685	1671.5	-0.000965854	1671.5	-0.0305366	1671.5	-1.81614	-0.0275366	1671.5	-0.0271729	-0.0241729
1671	1.9394	1671	-0.00172275	1671	-0.0287314	1671	-1.74813	-0.0257314	1671	-0.0259658	-0.0229658
1670.5	2.2748	1670.5	-0.000898784	1670.5	-0.0270217	1670.5	-1.67966	-0.0240217	1670.5	-0.0244607	-0.0214607
1670	2.65738	1670	-0.00107283	1670	-0.0259886	1670	-1.61262	-0.0229886	1670	-0.0229821	-0.0199821
1669.5	3.09794	1669.5	-0.00184638	1669.5	-0.0248282	1669.5	-1.54648	-0.0218282	1669.5	-0.0225172	-0.0195172
1669	3.58998	1669	-0.000699781	1669	-0.0240386	1669	-1.48321	-0.0210386	1669	-0.0217302	-0.0187302
1668.5	4.08404	1668.5	-0.0014007	1668.5	-0.0231502	1668.5	-1.4277	-0.0201502	1668.5	-0.0212412	-0.0182412
1668	4.6174	1668	-0.000364909	1668	-0.0225325	1668	-1.37514	-0.0195325	1668	-0.0206742	-0.0176742
1667.5	5.15748	1667.5	-0.00034691	1667.5	-0.0220203	1667.5	-1.32773	-0.0190203	1667.5	-0.0198465	-0.0168465
1667	5.68766	1667	-0.000377303	1667	-0.0212018	1667	-1.28581	-0.0182018	1667	-0.0191121	-0.0161121
1666.5	6.29314	1666.5	-0.000917111	1666.5	-0.0202185	1666.5	-1.24251	-0.0172185	1666.5	-0.0182092	-0.0152092
1666	6.99186	1666	-0.00105821	1666	-0.0189671	1666	-1.19735	-0.0159671	1666	-0.0171623	-0.0141623
1665.5	7.84254	1665.5	-0.000637246	1665.5	-0.0174313	1665.5	-1.14812	-0.0144313	1665.5	-0.0160242	-0.0130242
1665	8.87813	1665	-0.000467591	1665	-0.015903	1665	-1.09495	-0.012903	1665	-0.0145372	-0.0115372
1664.5	10.1794	1664.5	-0.000902993	1664.5	-0.014265	1664.5	-1.03614	-0.011265	1664.5	-0.0133458	-0.0103458
1664	11.7063	1664	-0.000609004	1664	-0.0127808	1664	-0.976159	-0.00978081	1664	-0.0121352	-0.00913521
1663.5	13.3313	1663.5	-0.00111666	1663.5	-0.0116208	1663.5	-0.920287	-0.00862078	1663.5	-0.0111718	-0.00817184
1663	15.2559	1663	-0.00170997	1663	-0.0102052	1663	-0.862291	-0.00720517	1663	-0.010216	-0.00721599
1662.5	17.3762	1662.5	-0.000882723	1662.5	-0.00877417	1662.5	-0.806442	-0.00577417	1662.5	-0.00913349	-0.00613349
1662	19.6087	1662	-0.000260831	1662	-0.00763665	1662	-0.754573	-0.00463665	1662	-0.00854194	-0.00554194
1661.5	22.0798	1661.5	-0.000588371	1661.5	-0.00641278	1661.5	-0.703611	-0.00341278	1661.5	-0.00737372	-0.00437372
1661	24.6034	1661	-0.000885973	1661	-0.00561144	1661	-0.657201	-0.00261144	1661	-0.00680138	-0.00380138
1660.5	27.0441	1660.5	-0.00111634	1660.5	-0.00488967	1660.5	-0.616698	-0.00188967	1660.5	-0.00615841	-0.00315841
1660	29.4367	1660	-0.000756961	1660	-0.004119	1660	-0.580376	-0.001119	1660	-0.0055314	-0.0025314
1659.5	31.8374	1659.5	-0.000784773	1659.5	-0.0034439	1659.5	-0.546839	-0.000443898	1659.5	-0.0050971	-0.0020971
1659	34.1321	1659	-0.000604321	1659	-0.00284145	1659	-0.517044	0.000158546	1659	-0.00470426	-0.00170426
1658.5	36.3351	1658.5	-0.00103887	1658.5	-0.00232495	1658.5	-0.490256	0.000675047	1658.5	-0.00421007	-0.00121007
1658	38.5418	1658	-0.00225947	1658	-0.00185465	1658	-0.465059	0.00114535	1658	-0.00382525	-0.000825255
1657.5	40.6152	1657.5	-0.000101898	1657.5	-0.00148807	1657.5	-0.442687	0.00151193	1657.5	-0.0034932	-0.000493204
1657	42.5724	1657	-0.000743126	1657	-0.00109639	1657	-0.422519	0.00190361	1657	-0.00317354	-0.000173542
1656.5	44.5662	1656.5	-0.000777096	1656.5	-0.000707353	1656.5	-0.402931	0.00229265	1656.5	-0.00279192	0.00020808
1656	46.5425	1656	-0.000142845	1656	-0.000283462	1656	-0.384286	0.00271654	1656	-0.00255091	0.000449093
1655.5	48.3871	1655.5	-0.000350244	1655.5	-6.999e-05	1655.5	-0.367517	0.00293001	1655.5	-0.00232881	0.000671186
1655	50.2228	1655	-0.000553132	1655	0.00014193	1655	-0.351483	0.00314193	1655	-0.0021353	0.000864695
1654.5	51.909	1654.5	0.00053466	1654.5	0.000247929	1654.5	-0.337272	0.00324793	1654.5	-0.00201999	0.000980008
1654	53.3032	1654	-0.00151293	1654	0.000292196	1654	-0.325773	0.0032922	1654	-0.0020102	0.000989799
1653.5	54.5314	1653.5	-0.0016653	1653.5	0.000286989	1653.5	-0.315967	0.00328699	1653.5	-0.00191599	0.00108401
1653	55.553	1653	-0.00130618	1653	0.000245624	1653	-0.307884	0.00324562	1653	-0.00195702	0.00104298
1652.5	56.3707	1652.5	-0.00112502	1652.5	0.000208769	1652.5	-0.301541	0.00320877	1652.5	-0.00198376	0.00101624
1652	56.9824	1652	-0.000652545	1652	5.81179e-05	1652	-0.29682	0.00305812	1652	-0.00213098	0.000869023
1651.5	57.3685	1651.5	-0.000822424	1651.5	-0.000171952	1651.5	-0.293784	0.00282805	1651.5	-0.002323	0.000677004
1651	57.4695	1651	-0.000727218	1651	-0.00047842	1651	-0.292916	0.00252158	1651	-0.00249861	0.000501388
1650.5	57.2694	1650.5	2.67694e-06	1650.5	-0.000864972	1650.5	-0.294347	0.00213503	1650.5	-0.00270853	0.000291472
1650	56.713	1650	-0.00156021	1650	-0.00133521	1650	-0.298483	0.00166479	1650	-0.00295336	4.66392e-05
1649.5	55.7976	1649.5	-0.000866817	1649.5	-0.00191331	1649.5	-0.305416	0.00108669	1649.5	-0.00335277	-0.00035277
1649	54.5837	1649	-0.000887243	1649	-0.00250747	1649	-0.314858	0.000492534	1649	-0.003765	-0.000765003
1648.5	52.9625	1648.5	-0.000791786	1648.5	-0.0032053	1648.5	-0.327801	-0.000205302	1648.5	-0.00428318	-0.00128318
1648	51.119	1648	-0.000853936	1648	-0.00388565	1648	-0.343058	-0.000885652	1648	-0.00472582	-0.00172582
1647.5	49.1895	1647.5	-0.0011871	1647.5	-0.00454767	1647.5	-0.359694	-0.00154767	1647.5	-0.00519636	-0.00219636
1647	47.2767	1647	-0.000843083	1647	-0.0052206	1647	-0.376765	-0.0022206	1647	-0.00559166	-0.00259166
1646.5	45.4906	1646.5	-0.00150136	1646.5	-0.00564773	1646.5	-0.393384	-0.00264773	1646.5	-0.00605912	-0.00305912
1646	44.1079	1646	-0.000587431	1646	-0.00594913	1646	-0.40665	-0.00294913	1646	-0.00622608	-0.00322608
1645.5	43.2329	1645.5	-0.000943343	1645.5	-0.00589832	1645.5	-0.415254	-0.00289832	1645.5	-0.00624568	-0.00324568
1645	42.9026	1645	-0.00136662	1645	-0.00572024	1645	-0.418454	-0.00272024	1645	-0.00610547	-0.00310547
1644.5	43.122	1644.5	-0.000935979	1644.5	-0.00552307	1644.5	-0.416122	-0.00252307	1644.5	-0.00592768	-0.00292768
1644	43.7441	1644	-0.00157059	1644	-0.00526766	1644	-0.409824	-0.00226766	1644	-0.00571119	-0.00271119
1643.5	44.696	1643.5	-0.000431072	1643.5	-0.00498523	1643.5	-0.40043	-0.00198523	1643.5	-0.00545544	-0.00245544
1643	45.8394	1643	-0.00047857	1643	-0.00480181	1643	-0.389339	-0.00180181	1643	-0.00531891	-0.00231891
1642.5	47.0366	1642.5	-0.00176328	1642.5	-0.00455956	1642.5	-0.378059	-0.00155956	1642.5	-0.00502567	-0.00202567
1642	48.3451	1642	0.000517365	1642	-0.00435761	1642	-0.366061	-0.00135761	1642	-0.00499214	-0.00199214
1641.5	49.657	1641.5	-0.00137668	1641.5	-0.00416074	1641.5	-0.354321	-0.00116074	1641.5	-0.0047522	-0.0017522
1641	50.8545	1641	0.000225268	1641	-0.00401519	1641	-0.343863	-0.00101519	1641	-0.0044372	-0.0014372
1640.5	52.0279	1640.5	0.000285658	1640.5	-0.00381899	1640.5	-0.33388	-0.000818994	1640.5	-0.00434818	-0.00134818
1640	53.0679	1640	-0.00115667	1640	-0.00368323	1640	-0.32517	-0.000683235	1640	-0.00420792	-0.00120792
1639.5	53.9274	1639.5	-0.000569455	1639.5	-0.00358081	1639.5	-0.318127	-0.00058081	1639.5	-0.00414869	-0.00114869
1639	54.5594	1639	0.000616982	1639	-0.00341863	1639	-0.312975	-0.000418626	1639	-0.00407797	-0.00107797
1638.5	54.9529	1638.5	-0.000979918	1638.5	-0.00333972	1638.5	-0.309774	-0.000339721	1638.5	-0.00409582	-0.00109582
1638	55.0945	1638	-0.00017892	1638	-0.00327103	1638	-0.308532	-0.000271027	1638	-0.00405674	-0.00105674
1637.5	55.0132	1637.5	-0.000867173	1637.5	-0.00329595	1637.5	-0.30912	-0.000295947	1637.5	-0.00413905	-0.00113905
1637	54.7549	1637	-0.000857548	1637	-0.00329225	1637	-0.311096	-0.000292248	1637	-0.00422407	-0.00122407
1636.5	54.3589	1636.5	0.000148851	1636.5	-0.00334923	1636.5	-0.314115	-0.000349226	1636.5	-0.00417849	-0.00117849
1636	53.9205	1636	-0.00166169	1636	-0.00341544	1636	-0.317557	-0.000415442	1636	-0.00429666	-0.00129666
1635.5	53.5267	1635.5	-0.00101397	1635.5	-0.00340096	1635.5	-0.32066	-0.000400956	1635.5	-0.0043042	-0.0013042
1635	53.3233	1635	-0.00135581	1635	-0.00333777	1635	-0.322173	-0.000337769	1635	-0.00431809	-0.00131809
1634.5	53.4153	1634.5	-0.000981461	1634.5	-0.0031297	1634.5	-0.321312	-0.000129699	1634.5	-0.00417915	-0.00117915
1634	53.8664	1634	0.00021237	1634	-0.00286635	1634	-0.317564	0.000133652	1634	-0.00393091	-0.000930905
1633.5	54.6976	1633.5	-0.00162906	1633.5	-0.00259074	1633.5	-0.310803	0.000409258	1633.5	-0.0037243	-0.000724301
1633	55.8857	1633	-0.00113428	1633	-0.00224358	1633	-0.301374	0.000756418	1633	-0.00330977	-0.000309768
1632.5	57.3359	1632.5	-0.000439269	1632.5	-0.00186192	1632.5	-0.290146	0.00113808	1632.5	-0.00307161	-7.16131e-05
1632	58.9959	1632	-0.000182275	1632	-0.00162859	1632	-0.277638	0.00137141	1632	-0.00271841	0.000281594
1631.5	60.6521	1631.5	0.000620594	1631.5	-0.0013972	1631.5	-0.265482	0.0016028	1631.5	-0.00247416	0.000525839
1631	62.1696	1631	0.000361854	1631	-0.00127622	1631	-0.254666	0.00172378	1631	-0.00229328	0.000706719
1630.5	63.5787	1630.5	-0.000334462	1630.5	-0.00115014	1630.5	-0.244753	0.00184986	1630.5	-0.0020794	0.000920596
1630	64.8148	1630	-1.49739e-06	1630	-0.0011758	1630	-0.236312	0.0018242	1630	-0.00195047	0.00104953
1629.5	65.8588	1629.5	-0.00172414	1629.5	-0.00111012	1629.5	-0.229233	0.00188988	1629.5	-0.00185712	0.00114288
1629	66.8256	1629	-0.000184857	1629	-0.00107108	1629	-0.2228	0.00192892	1629	-0.0016996	0.0013004
1628.5	67.7005	1628.5	-0.000208856	1628.5	-0.000996708	1628.5	-0.216983	0.00200329	1628.5	-0.00164416	0.00135584
1628	68.4484	1628	-0.000147705	1628	-0.000894319	1628	-0.212087	0.00210568	1628	-0.00151799	0.00148201
1627.5	69.1976	1627.5	-0.00104186	1627.5	-0.000765394	1627.5	-0.207186	0.00223461	1627.5	-0.00135132	0.00164868
1627	69.9545	1627	-0.000860281	1627	-0.000690709	1627	-0.202332	0.00230929	1627	-0.00135947	0.00164053
1626.5	70.7867	1626.5	-0.00192824	1626.5	-0.000486849	1626.5	-0.19708	0.00251315	1626.5	-0.00118876	0.00181124
1626	71.7141	1626	-0.000668326	1626	-0.000253764	1626	-0.191283	0.00274624	1626	-0.00103312	0.00196688
1625.5	72.8016	1625.5	-0.000386279	1625.5	3.5051e-05	1625.5	-0.184575	0.00303505	1625.5	-0.000743326	0.00225667
1625	74.0002	1625	-0.00154588	1625	0.000367089	1625	-0.177296	0.00336709	1625	-0.000498898	0.0025011
1624.5	75.1672	1624.5	-0.00158081	1624.5	0.000605299	1624.5	-0.170374	0.0036053	1624.5	-0.000417237	0.00258276
1624	76.4487	1624	-0.000721757	1624	0.000967919	1624	-0.162871	0.00396792	1624	-0.000230014	0.00276999
1623.5	77.7244	1623.5	-0.000471268	1623.5	0.00133886	1623.5	-0.155515	0.00433886	1623.5	1.81982e-05	0.0030182
1623	78.9565	1623	-0.00176799	1623	0.00164397	1623	-0.148516	0.00464397	1623	3.16597e-05	0.00303166
1622.5	80.2434	1622.5	-0.000838424	1622.5	0.00195534	1622.5	-0.14138	0.00495534	1622.5	0.000229488	0.00322949
1622	81.5318	1622	-0.00133056	1622	0.00238869	1622	-0.134237	0.00538869	1622	0.000444275	0.00344428
1621.5	82.7802	1621.5	-0.00101157	1621.5	0.00271907	1621.5	-0.127506	0.00571907	1621.5	0.000563826	0.00356383
1621	84.0348	1621	-0.000634309	1621	0.00315938	1621	-0.120791	0.00615938	1621	0.000792601	0.0037926
1620.5	85.3351	1620.5	-0.000273704	1620.5	0.00356978	1620.5	-0.113911	0.00656978	1620.5	0.000856012	0.00385601
1620	86.5938	1620	-0.000784898	1620	0.00390224	1620	-0.107391	0.00690224	1620	0.0010079	0.0040079
1619.5	87.7867	1619.5	-0.000914379	1619.5	0.0042573	1619.5	-0.101287	0.0072573	1619.5	0.00123945	0.00423945
1619	88.9133	1619	-0.000640669	1619	0.00454008	1619	-0.0954896	0.00754008	1619	0.00130636	0.00430636
1618.5	89.8934	1618.5	0.000672684	1618.5	0.00476905	1618.5	-0.0905991	0.00776905	1618.5	0.00134281	0.00434281
1618	90.6872	1618	-0.00108678	1618	0.00492679	1618	-0.0865991	0.00792679	1618	0.0015335	0.0045335
1617.5	91.3713	1617.5	-0.00110398	1617.5	0.00512288	1617.5	-0.0831439	0.00812288	1617.5	0.00153516	0.00453516
1617	91.9015	1617	-0.000369452	1617	0.00510766	1617	-0.0804378	0.00810766	1617	0.00150926	0.00450926
1616.5	92.327	1616.5	-0.000716791	1616.5	0.00519287	1616.5	-0.0782421	0.00819287	1616.5	0.00157436	0.00457436
1616	92.671	1616	-0.000649245	1616	0.0051228	1616	-0.0764563	0.0081228	1616	0.00157285	0.00457285
1615.5	92.9721	1615.5	-0.000719398	1615.5	0.00506062	1615.5	-0.0748448	0.00806062	1615.5	0.00167349	0.00467349
1615	93.2345	1615	-0.000462526	1615	0.0049836	1615	-0.073397	0.0079836	1615	0.00167632	0.00467632
1614.5	93.5375	1614.5	-0.000587819	1614.5	0.00487882	1614.5	-0.0718199	0.00787882	1614.5	0.00180962	0.00480962
1614	93.8662	1614	-0.000355931	1614	0.00468928	1614	-0.0701409	0.00768928	1614	0.00185374	0.00485374
1613.5	94.26	1613.5	-0.000862696	1613.5	0.00454557	1613.5	-0.0681456	0.00754557	1613.5	0.0018463	0.0048463
1613	94.6667	1613	-0.00046958	1613	0.00443133	1613	-0.0660063	0.00743133	1613	0.00196543	0.00496543
1612.5	95.0832	1612.5	-0.000579265	1612.5	0.00406215	1612.5	-0.0639764	0.00706215	1612.5	0.00205445	0.00505445
1612	95.5198	1612	-0.000514867	1612	0.00383073	1612	-0.0617443	0.00683073	1612	0.00207209	0.00507209
1611.5	95.8864	1611.5	-0.000788253	1611.5	0.00360207	1611.5	-0.0598954	0.00660207	1611.5	0.00221644	0.00521644
1611	96.2503	1611	-0.000200215	1611	0.00338243	1611	-0.0580746	0.00638243	1611	0.00219206	0.00519206
1610.5	96.579	1610.5	-0.000282642	1610.5	0.00312447	1610.5	-0.0564146	0.00612447	1610.5	0.00229008	0.00529008
1610	96.8474	1610	-0.000711018	1610	0.0029121	1610	-0.0549943	0.0059121	1610	0.00238301	0.00538301
1609.5	97.101	1609.5	-0.00126373	1609.5	0.00268828	1609.5	-0.0536743	0.00568828	1609.5	0.00249326	0.00549326
1609	97.328	1609	-0.000277909	1609	0.00249919	1609	-0.0524492	0.00549919	1609	0.00243281	0.00543281
1608.5	97.5297	1608.5	-0.00173466	1608.5	0.00235972	1608.5	-0.0513746	0.00535972	1608.5	0.00251677	0.00551677
1608	97.7322	1608	-0.00147571	1608	0.00218576	1608	-0.0503338	0.00518576	1608	0.00247501	0.00547501
1607.5	97.9536	1607.5	-0.000854866	1607.5	0.0022002	1607.5	-0.0491251	0.0052002	1607.5	0.00256215	0.00556215
1607	98.1621	1607	-0.000498726	1607	0.00202732	1607	-0.0480482	0.00502732	1607	0.0026509	0.0056509
1606.5	98.3905	1606.5	-0.000893574	1606.5	0.00204881	1606.5	-0.0468458	0.00504881	1606.5	0.00269732	0.00569732
1606	98.6218	1606	-0.000706009	1606	0.00197022	1606	-0.0456203	0.00497022	1606	0.00279521	0.00579521
1605.5	98.8046	1605.5	-0.000753018	1605.5	0.00191291	1605.5	-0.0446631	0.00491291	1605.5	0.00277797	0.00577797
1605	98.9874	1605	-0.00113678	1605	0.00187433	1605	-0.0436427	0.00487433	1605	0.00281428	0.00581428
1604.5	99.1461	1604.5	-0.000250774	1604.5	0.00184573	1604.5	-0.0428119	0.00484573	1604.5	0.00294645	0.00594645
1604	99.3187	1604	-0.00070784	1604	0.00182018	1604	-0.0419236	0.00482018	1604	0.00293543	0.00593543
1603.5	99.4626	1603.5	-0.0019312	1603.5	0.00179	1603.5	-0.0410889	0.00479	1603.5	0.00303351	0.00603351
1603	99.6416	1603	-0.00101503	1603	0.00181308	1603	-0.0401384	0.00481308	1603	0.00304805	0.00604805
1602.5	99.8431	1602.5	-0.00101898	1602.5	0.00179195	1602.5	-0.0391502	0.00479195	1602.5	0.0030924	0.0060924
1602	100.04	1602	-0.00066352	1602	0.00188142	1602	-0.0380884	0.00488142	1602	0.00310963	0.00610963
1601.5	100.221	1601.5	-8.27303e-05	1601.5	0.00179857	1601.5	-0.0371412	0.00479857	1601.5	0.00315471	0.00615471
1601	100.408	1601	-0.000760151	1601	0.00184433	1601	-0.0361753	0.00484433	1601	0.00314452	0.00614452
1600.5	100.583	1600.5	-0.000886365	1600.5	0.0018665	1600.5	-0.0352908	0.0048665	1600.5	0.00319638	0.00619638
1600	100.72	1600	-0.000792703	1600	0.00187521	1600	-0.0345343	0.00487521	1600	0.00320204	0.00620204
1599.5	100.853	1599.5	-0.00201241	1599.5	0.00183585	1599.5	-0.0338579	0.00483585	1599.5	0.00319492	0.00619492
1599	100.973	1599	-0.00126393	1599	0.00184017	1599	-0.0331693	0.00484017	1599	0.00321169	0.00621169
1598.5	101.083	1598.5	-0.000345886	1598.5	0.00188751	1598.5	-0.0325116	0.00488751	1598.5	0.00323579	0.00623579
1598	101.188	1598	-0.000336592	1598	0.00189642	1598	-0.031941	0.00489642	1598	0.00324418	0.00624418
1597.5	101.301	1597.5	-0.00121247	1597.5	0.00181269	1597.5	-0.0313096	0.00481269	1597.5	0.0031957	0.0061957
1597	101.403	1597	-0.00119917	1597	0.00186866	1597	-0.0307397	0.00486866	1597	0.00322355	0.00622355
1596.5	101.51	1596.5	-0.00057319	1596.5	0.00184487	1596.5	-0.030164	0.00484487	1596.5	0.00335835	0.00635835
1596	101.611	1596	-0.00167605	1596	0.00180284	1596	-0.0295989	0.00480284	1596	0.00328106	0.00628106
1595.5	101.714	1595.5	-0.000429051	1595.5	0.00184453	1595.5	-0.0290102	0.00484453	1595.5	0.00320277	0.00620277
1595	101.826	1595	-0.000965742	1595	0.00182192	1595	-0.0283889	0.00482192	1595	0.00333949	0.00633949
1594.5	101.929	1594.5	0.000103773	1594.5	0.00177435	1594.5	-0.0278606	0.00477435	1594.5	0.00323456	0.00623456
1594	102.049	1594	-0.00102431	1594	0.00177534	1594	-0.0272761	0.00477534	1594	0.00318324	0.00618324
1593.5	102.155	1593.5	4.98394e-05	1593.5	0.00179915	1593.5	-0.0266756	0.00479915	1593.5	0.00321977	0.00621977
1593	102.257	1593	-0.000421526	1593	0.00178384	1593	-0.026153	0.00478384	1593	0.00323985	0.00623985
1592.5	102.341	1592.5	-0.00142851	1592.5	0.00182699	1592.5	-0.0257106	0.00482699	1592.5	0.00306077	0.00606077
1592	102.419	1592	-0.00113528	1592	0.00185082	1592	-0.0252006	0.00485082	1592	0.00318285	0.00618285
1591.5	102.447	1591.5	-0.000155306	1591.5	0.00180705	1591.5	-0.0249727	0.00480705	1591.5	0.00317526	0.00617526
1591	102.497	1591	-0.00120922	1591	0.00183764	1591	-0.0247553	0.00483764	1591	0.0031574	0.0061574
1590.5	102.513	1590.5	5.16391e-05	1590.5	0.0017856	1590.5	-0.024531	0.0047856	1590.5	0.0031889	0.0061889
1590	102.529	1590	-0.000506572	1590	0.00183481	1590	-0.024405	0.00483481	1590	0.0031957	0.0061957
1589.5	102.527	1589.5	-0.000322458	1589.5	0.00183567	1589.5	-0.0243319	0.00483567	1589.5	0.00314514	0.00614514
1589	102.525	1589	-0.000959867	1589	0.00179764	1589	-0.0242356	0.00479764	1589	0.0030621	0.0060621
1588.5	102.513	1588.5	-0.000717941	1588.5	0.00179395	1588.5	-0.0241936	0.00479395	1588.5	0.00312188	0.00612188
1588	102.509	1588	-0.00150356	1588	0.00181979	1588	-0.024162	0.00481979	1588	0.00324794	0.00624794
1587.5	102.487	1587.5	-0.000536234	1587.5	0.00172414	1587.5	-0.0241456	0.00472414	1587.5	0.00307058	0.00607058
1587	102.49	1587	-0.000809567	1587	0.00179163	1587	-0.0240682	0.00479163	1587	0.00309553	0.00609553
1586.5	102.494	1586.5	-0.000710383	1586.5	0.00177684	1586.5	-0.0240404	0.00477684	1586.5	0.00312447	0.00612447
1586	102.493	1586	-0.000509167	1586	0.0017522	1586	-0.0239324	0.0047522	1586	0.00313763	0.00613763
1585.5	102.527	1585.5	0.000351014	1585.5	0.00180967	1585.5	-0.0237563	0.00480967	1585.5	0.00311193	0.00611193
1585	102.546	1585	-0.000608131	1585	0.0017579	1585	-0.0235905	0.0047579	1585	0.00309018	0.00609018
1584.5	102.605	1584.5	-0.000736035	1584.5	0.00178602	1584.5	-0.0233143	0.00478602	1584.5	0.0031489	0.0061489
1584	102.646	1584	-0.000412884	1584	0.0017613	1584	-0.023091	0.0047613	1584	0.00302058	0.00602058
1583.5	102.715	1583.5	-0.000280533	1583.5	0.00176463	1583.5	-0.0227894	0.00476463	1583.5	0.00319695	0.00619695
1583	102.761	1583	3.06112e-05	1583	0.00182657	1583	-0.0225021	0.00482657	1583	0.00303246	0.00603246
1582.5	102.797	1582.5	-0.0014844	1582.5	0.00182018	1582.5	-0.0223031	0.00482018	1582.5	0.00322687	0.00622687
1582	102.828	1582	-0.000680844	1582	0.00177016	1582	-0.0221118	0.00477016	1582	0.00318686	0.00618686
1581.5	102.862	1581.5	-0.00112922	1581.5	0.00183491	1581.5	-0.0219676	0.00483491	1581.5	0.00313252	0.00613252
1581	102.892	1581	-0.000276301	1581	0.00178878	1581	-0.021807	0.00478878	1581	0.00320186	0.00620186
1580.5	102.944	1580.5	9.29702e-05	1580.5	0.00185626	1580.5	-0.0215806	0.00485626	1580.5	0.00313656	0.00613656
1580	102.994	1580	-0.000880286	1580	0.00181576	1580	-0.0213733	0.00481576	1580	0.00329504	0.00629504
1579.5	103.063	1579.5	-0.00108927	1579.5	0.00187274	1579.5	-0.0210077	0.00487274	1579.5	0.0033078	0.0063078
1579	103.152	1579	-0.000813574	1579	0.00194211	1579	-0.0206612	0.00494211	1579	0.0032216	0.0062216
1578.5	103.225	1578.5	-0.00135017	1578.5	0.00199008	1578.5	-0.0203087	0.00499008	1578.5	0.00332866	0.00632866
1578	103.324	1578	-0.000152572	1578	0.00204288	1578	-0.0199505	0.00504288	1578	0.00329335	0.00629335
1577.5	103.409	1577.5	0.000276203	1577.5	0.00210582	1577.5	-0.0195724	0.00510582	1577.5	0.00338227	0.00638227
1577	103.507	1577	-3.8377e-06	1577	0.00219502	1577	-0.0191591	0.00519502	1577	0.00343636	0.00643636
1576.5	103.586	1576.5	-0.00104479	1576.5	0.00219856	1576.5	-0.0188231	0.00519856	1576.5	0.00342318	0.00642318
1576	103.661	1576	-0.00055961	1576	0.00228531	1576	-0.0185389	0.00528531	1576	0.00351592	0.00651592
1575.5	103.743	1575.5	-0.000170753	1575.5	0.00231521	1575.5	-0.0182399	0.00531521	1575.5	0.00342806	0.00642806
1575	103.82	1575	-0.000723468	1575	0.00237364	1575	-0.0178475	0.00537364	1575	0.00365052	0.00665052
1574.5	103.902	1574.5	-0.000745539	1574.5	0.00240683	1574.5	-0.0175724	0.00540683	1574.5	0.00358516	0.00658516
1574	103.969	1574	-0.000805331	1574	0.00241235	1574	-0.0172468	0.00541235	1574	0.00363692	0.00663692
1573.5	104.05	1573.5	-0.00117209	1573.5	0.00242099	1573.5	-0.0169562	0.00542099	1573.5	0.0037008	0.0067008
1573	104.109	1573	0.000464789	1573	0.00235917	1573	-0.0167728	0.00535917	1573	0.00374649	0.00674649
1572.5	104.186	1572.5	-0.00111558	1572.5	0.00245022	1572.5	-0.0164482	0.00545022	1572.5	0.00381892	0.00681892
1572	104.234	1572	-0.000824174	1572	0.0024048	1572	-0.0162722	0.0054048	1572	0.00390731	0.00690731
1571.5	104.286	1571.5	-0.00119974	1571.5	0.00238642	1571.5	-0.0161244	0.00538642	1571.5	0.00389816	0.00689816
1571	104.326	1571	-0.000414769	1571	0.00234504	1571	-0.0160198	0.00534504	1571	0.00395291	0.00695291
1570.5	104.363	1570.5	-0.00170751	1570.5	0.0023903	1570.5	-0.0158618	0.0053903	1570.5	0.00400399	0.00700399
1570	104.396	1570	-0.000659627	1570	0.00236521	1570	-0.0157527	0.00536521	1570	0.00400153	0.00700153
1569.5	104.408	1569.5	-0.000275162	1569.5	0.00231737	1569.5	-0.0157818	0.00531737	1569.5	0.0041322	0.0071322
1569	104.424	1569	-0.000355485	1569	0.00225867	1569	-0.0157697	0.00525867	1569	0.00410965	0.00710965
1568.5	104.434	1568.5	-0.000225517	1568.5	0.00224019	1568.5	-0.0157132	0.00524019	1568.5	0.00414924	0.00714924
1568	104.453	1568	-0.00132653	1568	0.00221311	1568	-0.015741	0.00521311	1568	0.00424046	0.00724046
1567.5	104.463	1567.5	-0.000159357	1567.5	0.00219115	1567.5	-0.0157107	0.00519115	1567.5	0.00413424	0.00713424
1567	104.489	1567	-0.00118256	1567	0.00214393	1567	-0.0156938	0.00514393	1567	0.00432746	0.00732746
1566.5	104.511	1566.5	-0.00104614	1566.5	0.0020512	1566.5	-0.0156561	0.0050512	1566.5	0.00433662	0.00733662
1566	104.545	1566	-0.000246354	1566	0.00205234	1566	-0.0155412	0.00505234	1566	0.00443635	0.00743635
1565.5	104.587	1565.5	-0.000748387	1565.5	0.00205687	1565.5	-0.0154397	0.00505687	1565.5	0.00434488	0.00734488
1565	104.614	1565	-0.000521485	1565	0.00197097	1565	-0.0153641	0.00497097	1565	0.0044461	0.0074461
1564.5	104.668	1564.5	-0.000504986	1564.5	0.00194856	1564.5	-0.0152413	0.00494856	1564.5	0.004505	0.007505
1564	104.713	1564	-0.000475353	1564	0.00195885	1564	-0.0150567	0.00495885	1564	0.00450592	0.00750592
1563.5	104.767	1563.5	-5.16307e-05	1563.5	0.00193842	1563.5	-0.0149677	0.00493842	1563.5	0.00452064	0.00752064
1563	104.808	1563	-0.000384519	1563	0.00194143	1563	-0.0148152	0.00494143	1563	0.00460414	0.00760414
1562.5	104.852	1562.5	-7.86946e-05	1562.5	0.00190155	1562.5	-0.0147165	0.00490155	1562.5	0.00459763	0.00759763
1562	104.889	1562	-0.00110929	1562	0.00189858	1562	-0.0146062	0.00489858	1562	0.00461199	0.00761199
1561.5	104.929	1561.5	-0.000381996	1561.5	0.00193423	1561.5	-0.0145091	0.00493423	1561.5	0.00467403	0.00767403
1561	104.966	1561	-0.00167451	1561	0.00191455	1561	-0.0144709	0.00491455	1561	0.0046886	0.0076886
1560.5	104.982	1560.5	-0.00199671	1560.5	0.00186679	1560.5	-0.0143943	0.00486679	1560.5	0.00462125	0.00762125
1560	105.019	1560	-0.000940532	1560	0.00192354	1560	-0.0143706	0.00492354	1560	0.00471244	0.00771244
1559.5	105.032	1559.5	-0.000855372	1559.5	0.00190844	1559.5	-0.0143639	0.00490844	1559.5	0.00480242	0.00780242
1559	105.053	1559	-0.000980694	1559	0.0018945	1559	-0.0143467	0.0048945	1559	0.00475732	0.00775732
1558.5	105.058	1558.5	-0.00031646	1558.5	0.00193462	1558.5	-0.0143758	0.00493462	1558.5	0.00477656	0.00777656
1558	105.073	1558	-0.000201233	1558	0.00194562	1558	-0.0144195	0.00494562	1558	0.00478281	0.00778281
1557.5	105.079	1557.5	-0.000925959	1557.5	0.00193738	1557.5	-0.0144674	0.00493738	1557.5	0.00482514	0.00782514
1557	105.093	1557	-0.000747096	1557	0.00198161	1557	-0.0144565	0.00498161	1557	0.0048366	0.0078366
1556.5	105.108	1556.5	-0.00132585	1556.5	0.00204218	1556.5	-0.0144558	0.00504218	1556.5	0.00485636	0.00785636
1556	105.127	1556	-0.00166389	1556	0.0021253	1556	-0.0144598	0.0051253	1556	0.00484935	0.00784935
1555.5	105.164	1555.5	-0.000690842	1555.5	0.00218503	1555.5	-0.0143987	0.00518503	1555.5	0.0048643	0.0078643
1555	105.165	1555	-0.000602297	1555	0.00227628	1555	-0.0144081	0.00527628	1555	0.00491076	0.00791076
1554.5	105.194	1554.5	-0.0019892	1554.5	0.00238252	1554.5	-0.0144038	0.00538252	1554.5	0.00480077	0.00780077
1554	105.204	1554	0.000259165	1554	0.00246379	1554	-0.0144213	0.00546379	1554	0.00480752	0.00780752
1553.5	105.232	1553.5	-9.81543e-05	1553.5	0.00256595	1553.5	-0.0143958	0.00556595	1553.5	0.00486977	0.00786977
1553	105.254	1553	-0.000776595	1553	0.00267843	1553	-0.0143313	0.00567843	1553	0.00498517	0.00798517
1552.5	105.265	1552.5	-0.000465669	1552.5	0.00282663	1552.5	-0.0143291	0.00582663	1552.5	0.00493045	0.00793045
1552	105.298	1552	-0.00060387	1552	0.00294483	1552	-0.0143238	0.00594483	1552	0.00490977	0.00790977
1551.5	105.316	1551.5	-0.00202538	1551.5	0.00303001	1551.5	-0.0142553	0.00603001	1551.5	0.00493417	0.00793417
1551	105.351	1551	-0.000993285	1551	0.00312866	1551	-0.0142058	0.00612866	1551	0.00497365	0.00797365
1550.5	105.365	1550.5	0.000419781	1550.5	0.00324541	1550.5	-0.0142215	0.00624541	1550.5	0.00501453	0.00801453
1550	105.393	1550	-0.000431268	1550	0.00333174	1550	-0.0141599	0.00633174	1550	0.00496671	0.00796671
1549.5	105.408	1549.5	-0.00063006	1549.5	0.00338136	1549.5	-0.0141365	0.00638136	1549.5	0.00499169	0.00799169
1549	105.436	1549	-0.000363418	1549	0.00346083	1549	-0.0140778	0.00646083	1549	0.00506195	0.00806195
1548.5	105.451	1548.5	-0.000490796	1548.5	0.00337194	1548.5	-0.0141044	0.00637194	1548.5	0.00499725	0.00799725
1548	105.454	1548	-0.00038533	1548	0.00332934	1548	-0.0140932	0.00632934	1548	0.00502733	0.00802733
1547.5	105.483	1547.5	-0.000947236	1547.5	0.00329744	1547.5	-0.0141076	0.00629744	1547.5	0.00517223	0.00817223
1547	105.481	1547	-0.00116698	1547	0.00319038	1547	-0.0141874	0.00619038	1547	0.00515111	0.00815111
1546.5	105.504	1546.5	-0.00120885	1546.5	0.00318835	1546.5	-0.0141518	0.00618835	1546.5	0.00510891	0.00810891
1546	105.503	1546	-0.000745183	1546	0.00316037	1546	-0.0141172	0.00616037	1546	0.00516625	0.00816625
1545.5	105.506	1545.5	-0.000761541	1545.5	0.00310734	1545.5	-0.0141594	0.00610734	1545.5	0.00522114	0.00822114
1545	105.522	1545	-0.000598642	1545	0.00303997	1545	-0.0142003	0.00603997	1545	0.0053004	0.0083004
1544.5	105.53	1544.5	8.34251e-05	1544.5	0.00312606	1544.5	-0.014154	0.00612606	1544.5	0.00530184	0.00830184
1544	105.54	1544	-0.000436772	1544	0.00312749	1544	-0.0141908	0.00612749	1544	0.00532456	0.00832456
1543.5	105.54	1543.5	-0.000397863	1543.5	0.003096	1543.5	-0.0142122	0.006096	1543.5	0.00542394	0.00842394
1543	105.557	1543	-0.00184815	1543	0.00312556	1543	-0.0142187	0.00612556	1543	0.00537506	0.00837506
1542.5	105.574	1542.5	-0.000527875	1542.5	0.0032246	1542.5	-0.0141638	0.0062246	1542.5	0.00534311	0.00834311
1542	105.599	1542	-0.000662811	1542	0.00328312	1542	-0.0140635	0.00628312	1542	0.00538787	0.00838787
1541.5	105.607	1541.5	0.000166287	1541.5	0.00328972	1541.5	-0.0141312	0.00628972	1541.5	0.00538667	0.00838667
1541	105.624	1541	-0.000366608	1541	0.00340599	1541	-0.0140476	0.00640599	1541	0.00540669	0.00840669
1540.5	105.653	1540.5	-0.000120842	1540.5	0.00348505	1540.5	-0.0140116	0.00648505	1540.5	0.00542205	0.00842205
1540	105.633	1540	-0.00118828	1540	0.00348353	1540	-0.0140654	0.00648353	1540	0.00541534	0.00841534
1539.5	105.645	1539.5	-0.000334878	1539.5	0.00362071	1539.5	-0.0140744	0.00662071	1539.5	0.00539854	0.00839854
1539	105.628	1539	0.000446082	1539	0.00367754	1539	-0.0141572	0.00667754	1539	0.00542824	0.00842824
1538.5	105.63	1538.5	-0.000191297	1538.5	0.0037255	1538.5	-0.0141926	0.0067255	1538.5	0.00539644	0.00839644
1538	105.606	1538	0.000138635	1538	0.00376161	1538	-0.0143091	0.00676161	1538	0.00536858	0.00836858
1537.5	105.571	1537.5	-0.00120495	1537.5	0.00375965	1537.5	-0.0144421	0.00675965	1537.5	0.00537168	0.00837168
1537	105.556	1537	4.845e-05	1537	0.00384167	1537	-0.0145201	0.00684167	1537	0.0053521	0.0083521
1536.5	105.498	1536.5	-0.0016977	1536.5	0.00385011	1536.5	-0.0147167	0.00685011	1536.5	0.00537569	0.00837569
1536	105.468	1536	-0.000988072	1536	0.003892	1536	-0.0149151	0.006892	1536	0.00534688	0.00834688
1535.5	105.412	1535.5	-0.00135753	1535.5	0.00385993	1535.5	-0.0151761	0.00685993	1535.5	0.00534628	0.00834628
1535	105.371	1535	-0.000169084	1535	0.00387458	1535	-0.0153386	0.00687458	1535	0.00533121	0.00833121
1534.5	105.33	1534.5	-0.00115837	1534.5	0.00390425	1534.5	-0.0154745	0.00690425	1534.5	0.00531345	0.00831345
1534	105.275	1534	-0.000837537	1534	0.00388717	1534	-0.0156909	0.00688717	1534	0.00530993	0.00830993
1533.5	105.247	1533.5	-0.000471768	1533.5	0.00383018	1533.5	-0.0158706	0.00683018	1533.5	0.0052786	0.0082786
1533	105.21	1533	-0.00107005	1533	0.00383149	1533	-0.0159878	0.00683149	1533	0.00529678	0.00829678
1532.5	105.183	1532.5	-9.84411e-05	1532.5	0.00372756	1532.5	-0.016132	0.00672756	1532.5	0.0053081	0.0083081
1532	105.157	1532	-0.000355458	1532	0.00371218	1532	-0.0161847	0.00671218	1532	0.00530661	0.00830661
1531.5	105.126	1531.5	-0.000161684	1531.5	0.00361627	1531.5	-0.016319	0.00661627	1531.5	0.00529382	0.00829382
1531	105.106	1531	-0.000738156	1531	0.00352904	1531	-0.0164221	0.00652904	1531	0.00531612	0.00831612
1530.5	105.067	1530.5	-0.000628521	1530.5	0.00338112	1530.5	-0.0164851	0.00638112	1530.5	0.00533271	0.00833271
1530	105.06	1530	-0.00112601	1530	0.00333041	1530	-0.0165349	0.00633041	1530	0.00525902	0.00825902
1529.5	105.029	1529.5	-0.00168695	1529.5	0.00324233	1529.5	-0.0166679	0.00624233	1529.5	0.00530165	0.00830165
1529	105.022	1529	-0.00090363	1529	0.00316384	1529	-0.0166772	0.00616384	1529	0.00535454	0.00835454
1528.5	105.012	1528.5	-0.00120703	1528.5	0.00305822	1528.5	-0.016678	0.00605822	1528.5	0.00530116	0.00830116
1528	105.011	1528	0.000236909	1528	0.00302238	1528	-0.0166362	0.00602238	1528	0.00527883	0.00827883
1527.5	105.023	1527.5	-0.000535186	1527.5	0.00298867	1527.5	-0.0166092	0.00598867	1527.5	0.00527487	0.00827487
1527	105.026	1527	-0.00182236	1527	0.00298753	1527	-0.0165183	0.00598753	1527	0.00529613	0.00829613
1526.5	105.042	1526.5	-0.000489451	1526.5	0.00297585	1526.5	-0.0164715	0.00597585	1526.5	0.00534536	0.00834536
1526	105.026	1526	-0.00146317	1526	0.00291817	1526	-0.0165048	0.00591817	1526	0.00516953	0.00816953
1525.5	105.014	1525.5	-0.000175638	1525.5	0.00292636	1525.5	-0.0165009	0.00592636	1525.5	0.00518375	0.00818375
1525	105.002	1525	-0.00165595	1525	0.00297025	1525	-0.0165144	0.00597025	1525	0.00527907	0.00827907
1524.5	104.957	1524.5	-0.000990352	1524.5	0.00296128	1524.5	-0.0166588	0.00596128	1524.5	0.00527417	0.00827417
1524	104.929	1524	-0.00136909	1524	0.00299597	1524	-0.0168123	0.00599597	1524	0.00528706	0.00828706
1523.5	104.879	1523.5	-0.000144782	1523.5	0.00304605	1523.5	-0.0168482	0.00604605	1523.5	0.00521784	0.00821784
1523	104.84	1523	-0.00106518	1523	0.00318658	1523	-0.017016	0.00618658	1523	0.00536308	0.00836308
1522.5	104.786	1522.5	-0.000855382	1522.5	0.00328698	1522.5	-0.0172028	0.00628698	1522.5	0.00518383	0.00818383
1522	104.729	1522	0.000368577	1522	0.00336579	1522	-0.0174056	0.00636579	1522	0.00509061	0.00809061
1521.5	104.694	1521.5	-0.000737979	1521.5	0.00345298	1521.5	-0.017509	0.00645298	1521.5	0.00525389	0.00825389
1521	104.645	1521	-0.000983644	1521	0.00372333	1521	-0.0175854	0.00672333	1521	0.00524291	0.00824291
1520.5	104.589	1520.5	0.00065976	1520.5	0.00382872	1520.5	-0.0178565	0.00682872	1520.5	0.00523612	0.00823612
1520	104.525	1520	-0.000459811	1520	0.00398288	1520	-0.0180316	0.00698288	1520	0.00523673	0.00823673
1519.5	104.475	1519.5	0.000522979	1519.5	0.00426268	1519.5	-0.0181603	0.00726268	1519.5	0.0052062	0.0082062
1519	104.418	1519	0.000266086	1519	0.00451852	1519	-0.0184035	0.00751852	1519	0.00515984	0.00815984
1518.5	104.321	1518.5	-0.00109748	1518.5	0.0047452	1518.5	-0.0187016	0.0077452	1518.5	0.00517634	0.00817634
1518	104.244	1518	-0.00044242	1518	0.00496321	1518	-0.0190771	0.00796321	1518	0.00524495	0.00824495
1517.5	104.154	1517.5	-0.000264537	1517.5	0.00523505	1517.5	-0.0193222	0.00823505	1517.5	0.00526243	0.00826243
1517	104.058	1517	-0.00104884	1517	0.00542936	1517	-0.0196523	0.00842936	1517	0.00524241	0.00824241
1516.5	103.949	1516.5	-0.0005886	1516.5	0.00557906	1516.5	-0.0200505	0.00857906	1516.5	0.00524254	0.00824254
1516	103.852	1516	-0.000160162	1516	0.00570161	1516	-0.0203948	0.00870161	1516	0.00519135	0.00819135
1515.5	103.764	1515.5	0.000667984	1515.5	0.00570811	1515.5	-0.0207363	0.00870811	1515.5	0.00523361	0.00823361
1515	103.658	1515	-0.00016204	1515	0.00575858	1515	-0.0210703	0.00875858	1515	0.00528913	0.00828913
1514.5	103.587	1514.5	-0.000608312	1514.5	0.00570454	1514.5	-0.0213553	0.00870454	1514.5	0.00526539	0.00826539
1514	103.501	1514	-0.000653677	1514	0.00561677	1514	-0.0215913	0.00861677	1514	0.00530561	0.00830561
1513.5	103.428	1513.5	-0.00142356	1513.5	0.00543285	1513.5	-0.0218827	0.00843285	1513.5	0.0053265	0.0083265
1513	103.386	1513	-0.00123563	1513	0.00537079	1513	-0.0220117	0.00837079	1513	0.00532833	0.00832833
1512.5	103.33	1512.5	-0.000480146	1512.5	0.00530637	1512.5	-0.0221317	0.00830637	1512.5	0.00524734	0.00824734
1512	103.285	1512	-0.00101828	1512	0.00513618	1512	-0.0223001	0.00813618	1512	0.00536856	0.00836856
1511.5	103.242	1511.5	0.000703921	1511.5	0.0049813	1511.5	-0.0224608	0.0079813	1511.5	0.00537637	0.00837637
1511	103.214	1511	-0.00169761	1511	0.00497101	1511	-0.0224961	0.00797101	1511	0.0052317	0.0082317
1510.5	103.179	1510.5	-0.00120575	1510.5	0.00487547	1510.5	-0.0225877	0.00787547	1510.5	0.00538842	0.00838842
1510	103.123	1510	-0.000737289	1510	0.00482406	1510	-0.0227494	0.00782406	1510	0.00537244	0.00837244
1509.5	103.075	1509.5	0.000881443	1509.5	0.00473358	1509.5	-0.0229372	0.00773358	1509.5	0.00542871	0.00842871
1509	102.992	1509	-0.0013153	1509	0.00470995	1509	-0.0231634	0.00770995	1509	0.00545891	0.00845891
1508.5	102.889	1508.5	0.000223139	1508.5	0.0046975	1508.5	-0.0235288	0.0076975	1508.5	0.00544512	0.00844512
1508	102.776	1508	-5.60861e-05	1508	0.00469321	1508	-0.0239647	0.00769321	1508	0.00550549	0.00850549
1507.5	102.643	1507.5	0.000176289	1507.5	0.00461372	1507.5	-0.0245098	0.00761372	1507.5	0.00555895	0.00855895
1507	102.494	1507	-0.00144041	1507	0.00454931	1507	-0.0250662	0.00754931	1507	0.00549888	0.00849888
1506.5	102.299	1506.5	-0.00129936	1506.5	0.00451659	1506.5	-0.0257996	0.00751659	1506.5	0.00562846	0.00862846
1506	102.131	1506	-0.000860155	1506	0.00448481	1506	-0.0264937	0.00748481	1506	0.0056555	0.0086555
1505.5	101.936	1505.5	-0.000685919	1505.5	0.00441422	1505.5	-0.0272699	0.00741422	1505.5	0.00567312	0.00867312
1505	101.725	1505	-0.000611306	1505	0.00436049	1505	-0.0280433	0.00736049	1505	0.00560748	0.00860748
1504.5	101.55	1504.5	-0.000210009	1504.5	0.00432035	1504.5	-0.0288095	0.00732035	1504.5	0.005664	0.008664
1504	101.356	1504	-0.000319288	1504	0.00422107	1504	-0.0295266	0.00722107	1504	0.00578783	0.00878783
1503.5	101.195	1503.5	0.000673667	1503.5	0.00409998	1503.5	-0.0301914	0.00709998	1503.5	0.00582749	0.00882749
1503	101.089	1503	-0.000465823	1503	0.00409371	1503	-0.0306758	0.00709371	1503	0.00583974	0.00883974
1502.5	100.99	1502.5	-3.71799e-06	1502.5	0.00405229	1502.5	-0.0309763	0.00705229	1502.5	0.00577959	0.00877959
1502	100.926	1502	-0.000715541	1502	0.00396326	1502	-0.0312487	0.00696326	1502	0.00584378	0.00884378
1501.5	100.879	1501.5	-0.000870966	1501.5	0.00393327	1501.5	-0.0313717	0.00693327	1501.5	0.00579583	0.00879583
1501	100.873	1501	-0.000734541	1501	0.00393384	1501	-0.031352	0.00693384	1501	0.00584027	0.00884027
1500.5	100.862	1500.5	-0.000937556	1500.5	0.00391216	1500.5	-0.0313831	0.00691216	1500.5	0.00605383	0.00905383
1500	100.831	1500	-0.000105402	1500	0.00389756	1500	-0.0314496	0.00689756	1500	0.00601512	0.00901512
1499.5	100.809	1499.5	-0.0009115	1499.5	0.00387925	1499.5	-0.0314921	0.00687925	1499.5	0.00597551	0.00897551
1499	100.777	1499	-0.000799196	1499	0.00389568	1499	-0.0315387	0.00689568	1499	0.0059957	0.0089957
1498.5	100.757	1498.5	-0.000770778	1498.5	0.00390192	1498.5	-0.0316194	0.00690192	1498.5	0.00597436	0.00897436
1498	100.751	1498	-0.000912507	1498	0.00391901	1498	-0.0316386	0.00691901	1498	0.00610418	0.00910418
1497.5	100.727	1497.5	-0.000722649	1497.5	0.00393653	1497.5	-0.0316594	0.00693653	1497.5	0.00626543	0.00926543
1497	100.72	1497	-0.000794738	1497	0.00399145	1497	-0.0317291	0.00699145	1497	0.00604562	0.00904562
1496.5	100.689	1496.5	-0.00123703	1496.5	0.00405553	1496.5	-0.0317775	0.00705553	1496.5	0.00613939	0.00913939
1496	100.651	1496	0.000146462	1496	0.00406559	1496	-0.0319022	0.00706559	1496	0.00617457	0.00917457
1495.5	100.628	1495.5	-0.00123448	1495.5	0.00416304	1495.5	-0.0320361	0.00716304	1495.5	0.00619516	0.00919516
1495	100.583	1495	-0.000403275	1495	0.00422326	1495	-0.0321909	0.00722326	1495	0.00620408	0.00920408
1494.5	100.526	1494.5	-0.00144704	1494.5	0.00431269	1494.5	-0.0324198	0.00731269	1494.5	0.00617649	0.00917649
1494	100.442	1494	-0.00116803	1494	0.00443765	1494	-0.0327322	0.00743765	1494	0.0062804	0.0092804
1493.5	100.352	1493.5	0.000188748	1493.5	0.00457108	1493.5	-0.0330901	0.00757108	1493.5	0.00621934	0.00921934
1493	100.242	1493	-0.000926913	1493	0.00468112	1493	-0.0335912	0.00768112	1493	0.00622115	0.00922115
1492.5	100.093	1492.5	-0.00156331	1492.5	0.0047736	1492.5	-0.0341364	0.0077736	1492.5	0.0062653	0.0092653
1492	99.9644	1492	-0.000124735	1492	0.0049199	1492	-0.0347009	0.0079199	1492	0.00624552	0.00924552
1491.5	99.8314	1491.5	-0.00109324	1491.5	0.00507075	1491.5	-0.0352568	0.00807075	1491.5	0.00622853	0.00922853
1491	99.6846	1491	-0.00133105	1491	0.00523413	1491	-0.0358137	0.00823413	1491	0.00620503	0.00920503
1490.5	99.563	1490.5	-0.000356766	1490.5	0.00539453	1490.5	-0.0364049	0.00839453	1490.5	0.00641179	0.00941179
1490	99.4773	1490	-0.00128124	1490	0.00555229	1490	-0.0370028	0.00855229	1490	0.00636891	0.00936891
1489.5	99.3145	1489.5	-0.000172893	1489.5	0.00571357	1489.5	-0.0375284	0.00871357	1489.5	0.00629676	0.00929676
1489	99.1778	1489	-0.000347764	1489	0.00594321	1489	-0.0380545	0.00894321	1489	0.00632347	0.00932347
1488.5	99.0609	1488.5	-0.00109263	1488.5	0.0061669	1488.5	-0.0385584	0.0091669	1488.5	0.00632216	0.00932216
1488	98.9571	1488	0.00016944	1488	0.00637309	1488	-0.0390853	0.00937309	1488	0.00645369	0.00945369
1487.5	98.8002	1487.5	0.000410337	1487.5	0.00652387	1487.5	-0.0397115	0.00952387	1487.5	0.00627911	0.00927911
1487	98.6466	1487	-0.000504826	1487	0.00674566	1487	-0.0404613	0.00974566	1487	0.00623032	0.00923032
1486.5	98.4752	1486.5	-0.00158903	1486.5	0.0069854	1486.5	-0.0412195	0.0099854	1486.5	0.00631036	0.00931036
1486	98.2563	1486	-0.000859327	1486	0.00722569	1486	-0.0420981	0.0102257	1486	0.00633259	0.00933259
1485.5	98.072	1485.5	-0.000522906	1485.5	0.00736479	1485.5	-0.0431747	0.0103648	1485.5	0.0061762	0.0091762
1485	97.9055	1485	-0.000594099	1485	0.00783282	1485	-0.0437279	0.0108328	1485	0.00647773	0.00947773
1484.5	97.674	1484.5	-0.000157052	1484.5	0.00799344	1484.5	-0.0447409	0.0109934	1484.5	0.00636227	0.00936227
1484	97.5159	1484	-0.000452148	1484	0.00827434	1484	-0.0454904	0.0112743	1484	0.00636876	0.00936876
1483.5	97.4288	1483.5	-0.00077725	1483.5	0.0086139	1483.5	-0.0459844	0.0116139	1483.5	0.00632526	0.00932526
1483	97.3465	1483	-0.000275948	1483	0.00899191	1483	-0.046313	0.0119919	1483	0.00655672	0.00955672
1482.5	97.3246	1482.5	-0.00089694	1482.5	0.00932424	1482.5	-0.0464626	0.0123242	1482.5	0.00638307	0.00938307
1482	97.3381	1482	-0.000987814	1482	0.00969882	1482	-0.0463904	0.0126988	1482	0.00648388	0.00948388
1481.5	97.3825	1481.5	-1.95523e-07	1481.5	0.0100603	1481.5	-0.0462066	0.0130603	1481.5	0.00667584	0.00967584
1481	97.4445	1481	-0.000587882	1481	0.0104285	1481	-0.0459034	0.0134285	1481	0.00671756	0.00971756
1480.5	97.5302	1480.5	-0.00141823	1480.5	0.01081	1480.5	-0.0455872	0.01381	1480.5	0.00646317	0.00946317
1480	97.5645	1480	-0.000690219	1480	0.0111156	1480	-0.0453582	0.0141156	1480	0.00637214	0.00937214
1479.5	97.6643	1479.5	-0.000411114	1479.5	0.0115757	1479.5	-0.0448278	0.0145757	1479.5	0.00663039	0.00963039
1479	97.7528	1479	-0.00142388	1479	0.0119083	1479	-0.0446339	0.0149083	1479	0.00670015	0.00970015
1478.5	97.8593	1478.5	-0.000807059	1478.5	0.0122748	1478.5	-0.0443088	0.0152748	1478.5	0.00670115	0.00970115
1478	97.8911	1478	-0.000643575	1478	0.0125451	1478	-0.0443134	0.0155451	1478	0.00671929	0.00971929
1477.5	97.9334	1477.5	-0.000424667	1477.5	0.0128293	1477.5	-0.0440149	0.0158293	1477.5	0.00674427	0.00974427
1477	97.941	1477	-0.00131996	1477	0.013022	1477	-0.0438913	0.016022	1477	0.0067597	0.0097597
1476.5	97.9935	1476.5	-0.000754017	1476.5	0.0132238	1476.5	-0.0437322	0.0162238	1476.5	0.00677356	0.00977356
1476	98.0489	1476	-0.00112866	1476	0.0133152	1476	-0.0435804	0.0163152	1476	0.00674503	0.00974503
1475.5	98.0813	1475.5	-0.000949967	1475.5	0.0133177	1475.5	-0.0435672	0.0163177	1475.5	0.0068941	0.0098941
1475	98.1531	1475	-0.00145296	1475	0.0132535	1475	-0.0432893	0.0162535	1475	0.00682254	0.00982254
1474.5	98.2074	1474.5	-0.000731348	1474.5	0.0131278	1474.5	-0.0431227	0.0161278	1474.5	0.00676212	0.00976212
1474	98.2642	1474	0.000334278	1474	0.0128666	1474	-0.0428292	0.0158666	1474	0.00677905	0.00977905
1473.5	98.3195	1473.5	-0.00134085	1473.5	0.0125358	1473.5	-0.0426218	0.0155358	1473.5	0.00679846	0.00979846
1473	98.4043	1473	-0.000312457	1473	0.0121699	1473	-0.0422903	0.0151699	1473	0.00673819	0.00973819
1472.5	98.4873	1472.5	-0.00025984	1472.5	0.0116951	1472.5	-0.0419839	0.0146951	1472.5	0.00683716	0.00983716
1472	98.5225	1472	-0.000910554	1472	0.0111997	1472	-0.0416698	0.0141997	1472	0.00680542	0.00980542
1471.5	98.6004	1471.5	-0.000960833	1471.5	0.0106771	1471.5	-0.0414876	0.0136771	1471.5	0.00684176	0.00984176
1471	98.7014	1471	-0.00106094	1471	0.0101013	1471	-0.0412873	0.0131013	1471	0.00677776	0.00977776
1470.5	98.6819	1470.5	0.000274053	1470.5	0.00959832	1470.5	-0.0411214	0.0125983	1470.5	0.00676819	0.00976819
1470	98.7316	1470	-0.00173548	1470	0.00909158	1470	-0.041009	0.0120916	1470	0.00679782	0.00979782
1469.5	98.7915	1469.5	-4.78368e-05	1469.5	0.00859051	1469.5	-0.0408869	0.0115905	1469.5	0.00677505	0.00977505
1469	98.8064	1469	-2.81718e-05	1469	0.00816233	1469	-0.0407456	0.0111623	1469	0.00677847	0.00977847
1468.5	98.8844	1468.5	-0.00042301	1468.5	0.00782549	1468.5	-0.04054	0.0108255	1468.5	0.00671503	0.00971503
1468	98.9612	1468	0.00012559	1468	0.00749724	1468	-0.0403855	0.0104972	1468	0.00669114	0.00969114
1467.5	99.0016	1467.5	-0.000265363	1467.5	0.00724229	1467.5	-0.0401639	0.0102423	1467.5	0.00670286	0.00970286
1467	99.0472	1467	-0.000951446	1467	0.00694754	1467	-0.0400147	0.00994754	1467	0.00662589	0.00962589
1466.5	99.0729	1466.5	-0.000305758	1466.5	0.006721	1466.5	-0.039931	0.009721	1466.5	0.00660605	0.00960605
1466	99.0801	1466	-0.000525223	1466	0.0065702	1466	-0.039865	0.0095702	1466	0.00663081	0.00963081
1465.5	99.105	1465.5	-0.000362535	1465.5	0.00645361	1465.5	-0.0399134	0.00945361	1465.5	0.00664064	0.00964064
1465	99.0631	1465	-0.000816949	1465	0.00634648	1465	-0.0400353	0.00934648	1465	0.00660358	0.00960358
1464.5	99.0115	1464.5	-0.000448555	1464.5	0.00626635	1464.5	-0.0402452	0.00926635	1464.5	0.00661346	0.00961346
1464	98.9946	1464	-0.000752982	1464	0.00622031	1464	-0.0404568	0.00922031	1464	0.00664703	0.00964703
1463.5	98.9633	1463.5	-0.00136239	1463.5	0.0061767	1463.5	-0.0407152	0.0091767	1463.5	0.00664474	0.00964474
1463	98.9154	1463	-0.000257775	1463	0.00618943	1463	-0.0408899	0.00918943	1463	0.00662185	0.00962185
1462.5	98.8604	1462.5	-0.000831566	1462.5	0.00619324	1462.5	-0.0410748	0.00919324	1462.5	0.00655848	0.00955848
1462	98.8343	1462	-0.000675369	1462	0.00612361	1462	-0.0412252	0.00912361	1462	0.00660474	0.00960474
1461.5	98.8758	1461.5	-0.00102365	1461.5	0.00614692	1461.5	-0.0412625	0.00914692	1461.5	0.00654379	0.00954379
1461	98.8886	1461	-0.000884647	1461	0.00614262	1461	-0.0412308	0.00914262	1461	0.00661585	0.00961585
1460.5	98.9078	1460.5	-0.00133666	1460.5	0.00605942	1460.5	-0.0411423	0.00905942	1460.5	0.00669229	0.00969229
1460	98.9455	1460	-0.000196154	1460	0.00605465	1460	-0.0409627	0.00905465	1460	0.00667413	0.00967413
1459.5	98.9599	1459.5	-0.000539012	1459.5	0.00601596	1459.5	-0.0408651	0.00901596	1459.5	0.00673685	0.00973685
1459	99.0142	1459	-0.00165398	1459	0.00597646	1459	-0.040764	0.00897646	1459	0.00677392	0.00977392
1458.5	99.0474	1458.5	-0.000246288	1458.5	0.00599328	1458.5	-0.0406911	0.00899328	1458.5	0.00675512	0.00975512
1458	99.0365	1458	-0.000514961	1458	0.00600638	1458	-0.0407151	0.00900638	1458	0.00678815	0.00978815
1457.5	99.0121	1457.5	-0.000461668	1457.5	0.00601659	1457.5	-0.0408446	0.00901659	1457.5	0.00682294	0.00982294
1457	98.9405	1457	-0.00116226	1457	0.00603417	1457	-0.0411424	0.00903417	1457	0.00691035	0.00991035
1456.5	98.8475	1456.5	-0.00103822	1456.5	0.00612329	1456.5	-0.041568	0.00912329	1456.5	0.00691969	0.00991969
1456	98.7544	1456	-0.000653776	1456	0.00618967	1456	-0.0420877	0.00918967	1456	0.00695457	0.00995457
1455.5	98.6224	1455.5	-0.000747552	1455.5	0.00629689	1455.5	-0.0427159	0.00929689	1455.5	0.00694347	0.00994347
1455	98.4425	1455	-0.000119161	1455	0.00650222	1455	-0.0434536	0.00950222	1455	0.00706477	0.0100648
1454.5	98.2562	1454.5	-0.00159153	1454.5	0.00664282	1454.5	-0.044229	0.00964282	1454.5	0.00700121	0.0100012
1454	98.0836	1454	-0.000719839	1454	0.00683995	1454	-0.0450193	0.00983995	1454	0.00705945	0.0100595
1453.5	97.9423	1453.5	-0.000503286	1453.5	0.00710095	1453.5	-0.0457725	0.0101009	1453.5	0.00704914	0.0100491
1453	97.7914	1453	-0.000808044	1453	0.00735636	1453	-0.0464557	0.0103564	1453	0.00712039	0.0101204
1452.5	97.6084	1452.5	-0.000313663	1452.5	0.00750717	1452.5	-0.0472285	0.0105072	1452.5	0.00707416	0.0100742
1452	97.4324	1452	-0.000388417	1452	0.00773505	1452	-0.0479991	0.010735	1452	0.00706992	0.0100699
1451.5	97.2616	1451.5	-0.00091705	1451.5	0.00795424	1451.5	-0.0488359	0.0109542	1451.5	0.00707642	0.0100764
1451	97.112	1451	-0.000481581	1451	0.00815019	1451	-0.0496352	0.0111502	1451	0.00703149	0.0100315
1450.5	96.9116	1450.5	-0.00146084	1450.5	0.00831956	1450.5	-0.0504679	0.0113196	1450.5	0.00709066	0.0100907
1450	96.6625	1450	0.000244384	1450	0.00840794	1450	-0.0513706	0.0114079	1450	0.0070584	0.0100584
1449.5	96.5048	1449.5	-0.00158631	1449.5	0.00857905	1449.5	-0.0520696	0.011579	1449.5	0.00710292	0.0101029
1449	96.3692	1449	-0.000667571	1449	0.00864086	1449	-0.0527196	0.0116409	1449	0.00702023	0.0100202
1448.5	96.2432	1448.5	-0.000225802	1448.5	0.00874214	1448.5	-0.0533314	0.0117421	1448.5	0.00697616	0.00997616
1448	96.123	1448	-0.000509118	1448	0.00891858	1448	-0.0538718	0.0119186	1448	0.00703017	0.0100302
1447.5	96.019	1447.5	-0.00147686	1447.5	0.00914274	1447.5	-0.0543786	0.0121427	1447.5	0.00699079	0.00999079
1447	95.8842	1447	-9.25017e-05	1447	0.00937425	1447	-0.0549121	0.0123743	1447	0.00695646	0.00995646
1446.5	95.7821	1446.5	-5.97251e-05	1446.5	0.0097111	1446.5	-0.0553855	0.0127111	1446.5	0.00680779	0.00980779
1446	95.7229	1446	-0.000904586	1446	0.0099457	1446	-0.0559502	0.0129457	1446	0.0067184	0.0097184
1445.5	95.5172	1445.5	-9.21494e-05	1445.5	0.0103288	1445.5	-0.056674	0.0133288	1445.5	0.00682141	0.00982141
1445	95.2705	1445	-0.000145566	1445	0.0108194	1445	-0.0574285	0.0138194	1445	0.00682628	0.00982628
1444.5	95.132	1444.5	0.000108028	1444.5	0.0112664	1444.5	-0.0581559	0.0142664	1444.5	0.00678181	0.00978181
1444	94.9318	1444	-0.000437269	1444	0.0117408	1444	-0.0590495	0.0147408	1444	0.00676685	0.00976685
1443.5	94.7688	1443.5	-0.000979529	1443.5	0.0123359	1443.5	-0.0598479	0.0153359	1443.5	0.0067552	0.0097552
1443	94.6007	1443	-5.64907e-05	1443	0.0129029	1443	-0.060658	0.0159029	1443	0.0067185	0.0097185
1442.5	94.3682	1442.5	-0.000238342	1442.5	0.0134758	1442.5	-0.061508	0.0164758	1442.5	0.0067352	0.0097352
1442	94.2033	1442	0.000244886	1442	0.0140308	1442	-0.0622885	0.0170308	1442	0.00686606	0.00986606
1441.5	94.0391	1441.5	-0.000717697	1441.5	0.014516	1441.5	-0.0629971	0.017516	1441.5	0.00675442	0.00975442
1441	93.8646	1441	-0.000909313	1441	0.0151363	1441	-0.0635785	0.0181363	1441	0.00683256	0.00983256
1440.5	93.7388	1440.5	-5.50114e-05	1440.5	0.0155175	1440.5	-0.0641028	0.0185175	1440.5	0.00679588	0.00979588
1440	93.7229	1440	-0.000493315	1440	0.0158403	1440	-0.0644305	0.0188403	1440	0.00670817	0.00970817
1439.5	93.6918	1439.5	0.000231696	1439.5	0.0161755	1439.5	-0.0644453	0.0191755	1439.5	0.0068678	0.0098678
1439	93.6588	1439	-0.00105843	1439	0.0163687	1439	-0.0643736	0.0193687	1439	0.00687708	0.00987708
1438.5	93.718	1438.5	2.39098e-05	1438.5	0.0164566	1438.5	-0.0640843	0.0194566	1438.5	0.00695907	0.00995907
1438	93.8394	1438	-0.000596962	1438	0.016364	1438	-0.063797	0.019364	1438	0.00701354	0.0100135
1437.5	93.8727	1437.5	-0.000545444	1437.5	0.0162349	1437.5	-0.0633795	0.0192349	1437.5	0.00708321	0.0100832
1437	93.8417	1437	-0.00114702	1437	0.0158743	1437	-0.0630927	0.0188743	1437	0.00714897	0.010149
1436.5	93.8894	1436.5	-0.000706973	1436.5	0.015573	1436.5	-0.0629832	0.018573	1436.5	0.00717763	0.0101776
1436	93.9122	1436	-0.000178955	1436	0.0152141	1436	-0.0629195	0.0182141	1436	0.00718197	0.010182
1435.5	93.8759	1435.5	-0.000241828	1435.5	0.0148433	1435.5	-0.0629994	0.0178433	1435.5	0.00731866	0.0103187
1435	93.8584	1435	-0.000547535	1435	0.0146358	1435	-0.0630299	0.0176358	1435	0.00733625	0.0103362
1434.5	93.8537	1434.5	-0.000364807	1434.5	0.014501	1434.5	-0.0630489	0.017501	1434.5	0.00742685	0.0104268
1434	93.7915	1434	-0.00062569	1434	0.0145127	1434	-0.0629853	0.0175127	1434	0.00749126	0.0104913
1433.5	93.7888	1433.5	0.000469655	1433.5	0.0146787	1433.5	-0.0627081	0.0176787	1433.5	0.00749216	0.0104922
1433	93.9452	1433	-9.46819e-05	1433	0.014896	1433	-0.062382	0.017896	1433	0.0075196	0.0105196
1432.5	94.076	1432.5	-0.000627271	1432.5	0.0152435	1432.5	-0.061766	0.0182435	1432.5	0.00765526	0.0106553
1432	94.1826	1432	-0.000721795	1432	0.0155806	1432	-0.0609647	0.0185806	1432	0.00771086	0.0107109
1431.5	94.3141	1431.5	-0.00120506	1431.5	0.0159327	1431.5	-0.060178	0.0189327	1431.5	0.00779916	0.0107992
1431	94.457	1431	-0.000156595	1431	0.0163384	1431	-0.0592446	0.0193384	1431	0.00784326	0.0108433
1430.5	94.6147	1430.5	-0.00115662	1430.5	0.0166874	1430.5	-0.0583921	0.0196874	1430.5	0.00788983	0.0108898
1430	94.7911	1430	-0.000950373	1430	0.0170238	1430	-0.0576495	0.0200238	1430	0.00787338	0.0108734
1429.5	94.9181	1429.5	-0.000365479	1429.5	0.0173569	1429.5	-0.056967	0.0203569	1429.5	0.00792426	0.0109243
1429	95.0308	1429	-0.000807554	1429	0.017623	1429	-0.0563356	0.020623	1429	0.00788443	0.0108844
1428.5	95.135	1428.5	-0.00066438	1428.5	0.0177897	1428.5	-0.0557675	0.0207897	1428.5	0.00797723	0.0109772
1428	95.1998	1428	-0.000559131	1428	0.017889	1428	-0.0551716	0.020889	1428	0.00801915	0.0110192
1427.5	95.2961	1427.5	-0.00113146	1427.5	0.0178886	1427.5	-0.0545939	0.0208886	1427.5	0.00800953	0.0110095
1427	95.3967	1427	-0.000332942	1427	0.017778	1427	-0.0539914	0.020778	1427	0.00805623	0.0110562
1426.5	95.4891	1426.5	-0.0011911	1426.5	0.017498	1426.5	-0.0533842	0.020498	1426.5	0.00809716	0.0110972
1426	95.6106	1426	-0.00148506	1426	0.0171021	1426	-0.052927	0.0201021	1426	0.00807856	0.0110786
1425.5	95.6789	1425.5	-0.00030369	1425.5	0.0166861	1425.5	-0.0524091	0.0196861	1425.5	0.00801717	0.0110172
1425	95.6705	1425	-0.000546087	1425	0.0162673	1425	-0.0521177	0.0192673	1425	0.00807242	0.0110724
1424.5	95.7169	1424.5	-0.00056127	1424.5	0.0158453	1424.5	-0.0518831	0.0188453	1424.5	0.00813142	0.0111314
1424	95.7623	1424	-0.000726545	1424	0.0154216	1424	-0.0517395	0.0184216	1424	0.00809491	0.0110949
1423.5	95.6868	1423.5	-0.000829003	1423.5	0.0151926	1423.5	-0.0517997	0.0181926	1423.5	0.00821036	0.0112104
1423	95.5699	1423	-0.00103121	1423	0.0149167	1423	-0.051838	0.0179167	1423	0.00831355	0.0113135
1422.5	95.5105	1422.5	-0.0014504	1422.5	0.0145944	1422.5	-0.0520008	0.0175944	1422.5	0.00838028	0.0113803
1422	95.4305	1422	-0.000408059	1422	0.0144081	1422	-0.0522038	0.0174081	1422	0.00836313	0.0113631
1421.5	95.3585	1421.5	-0.000263875	1421.5	0.0141933	1421.5	-0.0525053	0.0171933	1421.5	0.0084186	0.0114186
1421	95.214	1421	-0.000536639	1421	0.0139728	1421	-0.0529804	0.0169728	1421	0.00842489	0.0114249
1420.5	95.0173	1420.5	8.007e-05	1420.5	0.0136807	1420.5	-0.0536129	0.0166807	1420.5	0.00851508	0.0115151
1420	94.8284	1420	6.89292e-05	1420	0.0134328	1420	-0.0543679	0.0164328	1420	0.00842861	0.0114286
1419.5	94.6225	1419.5	-0.000175953	1419.5	0.0132048	1419.5	-0.0553941	0.0162048	1419.5	0.00849452	0.0114945
1419	94.2736	1419	-7.51733e-05	1419	0.0129688	1419	-0.0566121	0.0159688	1419	0.00872154	0.0117215
1418.5	93.8224	1418.5	-0.000214784	1418.5	0.0127173	1418.5	-0.0579591	0.0157173	1418.5	0.00868097	0.011681
1418	93.4875	1418	-0.000760233	1418	0.0125518	1418	-0.059491	0.0155518	1418	0.00884844	0.0118484
1417.5	93.1419	1417.5	9.04634e-05	1417.5	0.0124234	1417.5	-0.0610148	0.0154234	1417.5	0.00897191	0.0119719
1417	92.6909	1417	-0.000854118	1417	0.0122448	1417	-0.0626383	0.0152448	1417	0.00911913	0.0121191
1416.5	92.2959	1416.5	-0.000915055	1416.5	0.0121377	1416.5	-0.0642584	0.0151377	1416.5	0.00919368	0.0121937
1416	91.9266	1416	-0.000546294	1416	0.0120193	1416	-0.0658866	0.0150193	1416	0.00938073	0.0123807
1415.5	91.5616	1415.5	-0.00157706	1415.5	0.0120539	1415.5	-0.0674998	0.0150539	1415.5	0.00953595	0.0125359
1415	91.2101	1415	-0.00146008	1415	0.0121133	1415	-0.0692316	0.0151133	1415	0.00961857	0.0126186
1414.5	90.818	1414.5	-0.000801772	1414.5	0.012059	1414.5	-0.0709453	0.015059	1414.5	0.00966748	0.0126675
1414	90.2599	1414	-0.00147588	1414	0.0119645	1414	-0.0728249	0.0149645	1414	0.00981853	0.0128185
1413.5	89.7524	1413.5	-0.00100993	1413.5	0.0120744	1413.5	-0.0745528	0.0150744	1413.5	0.00989586	0.0128959
1413	89.4151	1413	-0.00019772	1413	0.0120857	1413	-0.0759704	0.0150857	1413	0.00997576	0.0129758
1412.5	89.1144	1412.5	-0.000337697	1412.5	0.0120056	1412.5	-0.0773707	0.0150056	1412.5	0.0101066	0.0131066
1412	88.7452	1412	-0.000391421	1412	0.0120391	1412	-0.0787162	0.0150391	1412	0.0102392	0.0132392
1411.5	88.3745	1411.5	-0.000421467	1411.5	0.0119641	1411.5	-0.0800014	0.0149641	1411.5	0.0102077	0.0132077
1411	88.1291	1411	-0.000372667	1411	0.0120151	1411	-0.0809997	0.0150151	1411	0.0102709	0.0132709
1410.5	87.912	1410.5	0.000217131	1410.5	0.0119849	1410.5	-0.0816782	0.0149849	1410.5	0.0102812	0.0132812
1410	87.8387	1410	-0.00106055	1410	0.0118511	1410	-0.082204	0.0148511	1410	0.0101468	0.0131468
1409.5	87.7297	1409.5	-0.000647172	1409.5	0.0117711	1409.5	-0.0825066	0.0147711	1409.5	0.0102228	0.0132228
1409	87.4734	1409	-0.000248092	1409	0.0118401	1409	-0.0825805	0.0148401	1409	0.0101847	0.0131847
1408.5	87.3047	1408.5	-0.000865715	1408.5	0.0117717	1408.5	-0.0824013	0.0147717	1408.5	0.0102621	0.0132621
1408	87.3565	1408	-0.00149914	1408	0.011811	1408	-0.0824936	0.014811	1408	0.0101392	0.0131392
1407.5	87.4488	1407.5	-0.000285761	1407.5	0.0120386	1407.5	-0.0822362	0.0150386	1407.5	0.0100579	0.0130579
1407	87.296	1407	-0.000821543	1407	0.0118707	1407	-0.0820086	0.0148707	1407	0.0101743	0.0131743
1406.5	87.0643	1406.5	-0.000173464	1406.5	0.01202	1406.5	-0.0818883	0.01502	1406.5	0.0102632	0.0132632
1406	87.0603	1406	-0.000397691	1406	0.0121519	1406	-0.0814731	0.0151519	1406	0.0103603	0.0133603
1405.5	87.1589	1405.5	-0.000332312	1405.5	0.0120045	1405.5	-0.0813884	0.0150045	1405.5	0.0103555	0.0133555
1405	87.1284	1405	2.43582e-05	1405	0.0122132	1405	-0.081292	0.0152132	1405	0.0102948	0.0132948
1404.5	86.8651	1404.5	-0.000698951	1404.5	0.0124892	1404.5	-0.080693	0.0154892	1404.5	0.010642	0.013642
1404	86.6939	1404	-0.000768881	1404	0.0125498	1404	-0.0805096	0.0155498	1404	0.0108665	0.0138665
1403.5	86.7205	1403.5	-0.0013089	1403.5	0.012961	1403.5	-0.0802017	0.015961	1403.5	0.0108893	0.0138893
1403	86.6766	1403	-0.00113801	1403	0.0132539	1403	-0.0797279	0.0162539	1403	0.0111177	0.0141177
1402.5	86.6454	1402.5	-0.00119283	1402.5	0.0135738	1402.5	-0.0792142	0.0165738	1402.5	0.0113092	0.0143092
1402	86.7037	1402	-0.00158561	1402	0.0139168	1402	-0.0786795	0.0169168	1402	0.0114381	0.0144381
1401.5	86.7174	1401.5	-0.000741531	1401.5	0.0143707	1401.5	-0.0782371	0.0173707	1401.5	0.0116703	0.0146703
1401	86.7147	1401	0.000212048	1401	0.0148791	1401	-0.0778519	0.0178791	1401	0.0118609	0.0148609
1400.5	86.5047	1400.5	-0.000339819	1400.5	0.0152008	1400.5	-0.0775975	0.0182008	1400.5	0.0120703	0.0150703
1400	86.2641	1400	-0.000197094	1400	0.0155829	1400	-0.0774407	0.0185829	1400	0.0123996	0.0153996
1399.5	86.0051	1399.5	-0.00104998	1399.5	0.0161398	1399.5	-0.0774138	0.0191398	1399.5	0.0127689	0.0157689
1399	85.8217	1399	-0.000349133	1399	0.0166796	1399	-0.0773722	0.0196796	1399	0.0130831	0.0160831
1398.5	85.7372	1398.5	-0.000328738	1398.5	0.0173745	1398.5	-0.0769939	0.0203745	1398.5	0.0132629	0.0162629
1398	85.6699	1398	-0.000281661	1398	0.0178613	1398	-0.0766051	0.0208613	1398	0.0135412	0.0165412
1397.5	85.615	1397.5	-0.000780042	1397.5	0.0184657	1397.5	-0.0761535	0.0214657	1397.5	0.0137569	0.0167569
1397	85.7069	1397	3.14063e-05	1397	0.0190948	1397	-0.0757387	0.0220948	1397	0.0141416	0.0171416
1396.5	85.6797	1396.5	-0.000339011	1396.5	0.0197748	1396.5	-0.0749037	0.0227748	1396.5	0.014708	0.017708
1396	85.4147	1396	-2.0835e-05	1396	0.020088	1396	-0.0743946	0.023088	1396	0.0151648	0.0181648
1395.5	85.3225	1395.5	-0.000376836	1395.5	0.0204914	1395.5	-0.0738682	0.0234914	1395.5	0.0156219	0.0186219
1395	85.1437	1395	-0.000385522	1395	0.0208889	1395	-0.0734364	0.0238889	1395	0.0159521	0.0189521
1394.5	84.8212	1394.5	-0.0016331	1394.5	0.0212441	1394.5	-0.0729551	0.0242441	1394.5	0.0164206	0.0194206
1394	84.7036	1394	-0.000837291	1394	0.0213108	1394	-0.0725895	0.0243108	1394	0.0167599	0.0197599
1393.5	84.6194	1393.5	-0.000689473	1393.5	0.0213956	1393.5	-0.0723398	0.0243956	1393.5	0.0169879	0.0199879
1393	84.7202	1393	-0.000873823	1393	0.0215717	1393	-0.0720948	0.0245717	1393	0.0173307	0.0203307
1392.5	84.7415	1392.5	-0.00134589	1392.5	0.0216008	1392.5	-0.071132	0.0246008	1392.5	0.0176107	0.0206107
1392	84.2158	1392	-0.000620638	1392	0.0213976	1392	-0.0704508	0.0243976	1392	0.0179562	0.0209562
1391.5	84.0904	1391.5	-0.000568714	1391.5	0.0214392	1391.5	-0.0695923	0.0244392	1391.5	0.0182889	0.0212889
1391	84.1994	1391	-0.00020808	1391	0.0212723	1391	-0.0687206	0.0242723	1391	0.0183546	0.0213546
1390.5	84.189	1390.5	-0.00156103	1390.5	0.0212234	1390.5	-0.0677941	0.0242234	1390.5	0.0184387	0.0214387
1390	84.1639	1390	-0.000543114	1390	0.0212739	1390	-0.0667384	0.0242739	1390	0.0186521	0.0216521
1389.5	84.0932	1389.5	-0.000947986	1389.5	0.0212525	1389.5	-0.0656946	0.0242525	1389.5	0.018791	0.021791
1389	84.1154	1389	-0.000672407	1389	0.0214264	1389	-0.0647595	0.0244264	1389	0.0189628	0.0219628
1388.5	84.3216	1388.5	0.000442837	1388.5	0.0213537	1388.5	-0.0639096	0.0243537	1388.5	0.0188045	0.0218045
1388	84.0698	1388	-0.00166519	1388	0.0214016	1388	-0.0635412	0.0244016	1388	0.0190505	0.0220505
1387.5	83.6346	1387.5	-0.000197622	1387.5	0.0216035	1387.5	-0.0633396	0.0246035	1387.5	0.0193184	0.0223184
1387	83.5058	1387	-0.000122448	1387	0.0215897	1387	-0.0634985	0.0245897	1387	0.0192187	0.0222187
1386.5	83.4142	1386.5	-0.000525543	1386.5	0.0217083	1386.5	-0.0641576	0.0247083	1386.5	0.0193097	0.0223097
1386	83.0811	1386	-0.00192508	1386	0.02177	1386	-0.065123	0.02477	1386	0.0192652	0.0222652
1385.5	82.7654	1385.5	-0.00104684	1385.5	0.0217068	1385.5	-0.0665146	0.0247068	1385.5	0.0190859	0.0220859
1385	82.2417	1385	-0.00242189	1385	0.0216359	1385	-0.0683982	0.0246359	1385	0.018989	0.021989
1384.5	81.7053	1384.5	-0.000400674	1384.5	0.0216062	1384.5	-0.0705399	0.0246062	1384.5	0.0190409	0.0220409
1384	81.3268	1384	-0.000716972	1384	0.0215043	1384	-0.0727572	0.0245043	1384	0.0188759	0.0218759
1383.5	81.0393	1383.5	-0.000199863	1383.5	0.0214354	1383.5	-0.0751535	0.0244354	1383.5	0.0189061	0.0219061
1383	80.8487	1383	-0.000409355	1383	0.0214494	1383	-0.077466	0.0244494	1383	0.0186731	0.0216731
1382.5	80.1818	1382.5	-0.00072396	1382.5	0.0211354	1382.5	-0.079806	0.0241354	1382.5	0.0186539	0.0216539
1382	79.5815	1382	-0.00151208	1382	0.020995	1382	-0.0820967	0.023995	1382	0.0188232	0.0218232
1381.5	79.7607	1381.5	-0.000322201	1381.5	0.021059	1381.5	-0.0831475	0.024059	1381.5	0.0183295	0.0213295
1381	80.1727	1381	-0.000523402	1381	0.0208862	1381	-0.0834307	0.0238862	1381	0.0180825	0.0210825
1380.5	80.2091	1380.5	8.01937e-05	1380.5	0.0206457	1380.5	-0.0835958	0.0236457	1380.5	0.0178598	0.0208598
1380	80.3577	1380	-0.00103562	1380	0.0203672	1380	-0.082769	0.0233672	1380	0.0172978	0.0202978
1379.5	80.9456	1379.5	-0.000350323	1379.5	0.0201781	1379.5	-0.081868	0.0231781	1379.5	0.0173143	0.0203143
1379	81.7803	1379	-0.0014117	1379	0.0199433	1379	-0.0806838	0.0229433	1379	0.0167368	0.0197368
1378.5	82.4601	1378.5	-0.000728103	1378.5	0.0194568	1378.5	-0.0785751	0.0224568	1378.5	0.0164604	0.0194604
1378	83.1608	1378	-0.000555801	1378	0.0190978	1378	-0.0765938	0.0220978	1378	0.0158366	0.0188366
1377.5	84.0998	1377.5	-0.000125351	1377.5	0.0187126	1377.5	-0.0747948	0.0217126	1377.5	0.0155268	0.0185268
1377	85.0202	1377	-0.000512932	1377	0.0181669	1377	-0.072956	0.0211669	1377	0.0150709	0.0180709
1376.5	85.8156	1376.5	-0.000118723	1376.5	0.0177933	1376.5	-0.071205	0.0207933	1376.5	0.0144808	0.0174808
1376	86.6386	1376	0.00014593	1376	0.0172345	1376	-0.0697603	0.0202345	1376	0.0138423	0.0168423
1375.5	87.4762	1375.5	-0.000477331	1375.5	0.0167126	1375.5	-0.0687035	0.0197126	1375.5	0.0132295	0.0162295
1375	88.2251	1375	-0.00122856	1375	0.0162538	1375	-0.0677735	0.0192538	1375	0.0126145	0.0156145
1374.5	88.8945	1374.5	-0.00134757	1374.5	0.0156365	1374.5	-0.066937	0.0186365	1374.5	0.0120501	0.0150501
1374	89.5551	1374	0.000261296	1374	0.0150903	1374	-0.0661746	0.0180903	1374	0.011588	0.014588
1373.5	90.2419	1373.5	-0.00111473	1373.5	0.014565	1373.5	-0.0654618	0.017565	1373.5	0.0111002	0.0141002
1373	90.8613	1373	-0.000314386	1373	0.0140298	1373	-0.0647885	0.0170298	1373	0.0104229	0.0134229
1372.5	91.4988	1372.5	-0.00181764	1372.5	0.0135954	1372.5	-0.0642127	0.0165954	1372.5	0.0100004	0.0130004
1372	92.039	1372	-0.000514176	1372	0.0132047	1372	-0.0635359	0.0162047	1372	0.00963807	0.0126381
1371.5	92.5318	1371.5	-0.000215581	1371.5	0.0129229	1371.5	-0.0629886	0.0159229	1371.5	0.00913721	0.0121372
1371	92.9377	1371	-0.000687464	1371	0.0126035	1371	-0.0624767	0.0156035	1371	0.00879209	0.0117921
1370.5	93.1987	1370.5	-0.00119604	1370.5	0.0123254	1370.5	-0.0622743	0.0153254	1370.5	0.00852722	0.0115272
1370	93.4481	1370	-0.000871524	1370	0.0121843	1370	-0.0620956	0.0151843	1370	0.00821585	0.0112159
1369.5	93.6366	1369.5	-0.00109364	1369.5	0.0120288	1369.5	-0.0621247	0.0150288	1369.5	0.00780209	0.0108021
1369	93.8864	1369	-0.000578321	1369	0.0119916	1369	-0.0622837	0.0149916	1369	0.00755658	0.0105566
1368.5	94.0679	1368.5	-0.000989091	1368.5	0.0120268	1368.5	-0.0627157	0.0150268	1368.5	0.00764749	0.0106475
1368	94.1307	1368	-0.000881498	1368	0.0120377	1368	-0.0627427	0.0150377	1368	0.0072773	0.0102773
1367.5	94.0507	1367.5	2.13637e-05	1367.5	0.0122184	1367.5	-0.0630923	0.0152184	1367.5	0.00710668	0.0101067
1367	93.9876	1367	-0.000463437	1367	0.012349	1367	-0.0636806	0.015349	1367	0.00686462	0.00986462
1366.5	93.9355	1366.5	-0.00160065	1366.5	0.0126527	1366.5	-0.064338	0.0156527	1366.5	0.00662949	0.00962949
1366	93.9501	1366	-0.000959937	1366	0.0129821	1366	-0.0649723	0.0159821	1366	0.00652285	0.00952285
1365.5	93.9297	1365.5	-0.00159053	1365.5	0.0134817	1365.5	-0.0659874	0.0164817	1365.5	0.0063484	0.0093484
1365	93.8519	1365	-0.00242704	1365	0.0140793	1365	-0.0670479	0.0170793	1365	0.00619484	0.00919484
1364.5	93.507	1364.5	-0.000447938	1364.5	0.014886	1364.5	-0.0679714	0.017886	1364.5	0.00609287	0.00909287
1364	93.2518	1364	-0.00103935	1364	0.0158719	1364	-0.0687641	0.0188719	1364	0.00635053	0.00935053
1363.5	93.2361	1363.5	-0.000232235	1363.5	0.0170601	1363.5	-0.0692064	0.0200601	1363.5	0.00620629	0.00920629
1363	93.5739	1363	-0.000410857	1363	0.0183701	1363	-0.0686311	0.0213701	1363	0.00610093	0.00910093
1362.5	93.9416	1362.5	0.000290714	1362.5	0.0198828	1362.5	-0.0680253	0.0228828	1362.5	0.00642702	0.00942702
1362	94.1137	1362	-0.00175651	1362	0.0223178	1362	-0.0670172	0.0253178	1362	0.00622047	0.00922047
1361.5	94.343	1361.5	-0.000111341	1361.5	0.0250029	1361.5	-0.0652495	0.0280029	1361.5	0.00638502	0.00938502
1361	94.7898	1361	-0.000195008	1361	0.0277258	1361	-0.0633708	0.0307258	1361	0.00653189	0.00953189
1360.5	95.2038	1360.5	5.47198e-05	1360.5	0.0308635	1360.5	-0.0613401	0.0338635	1360.5	0.00660752	0.00960752
1360	95.8082	1360	-0.000413358	1360	0.0341363	1360	-0.059183	0.0371363	1360	0.00658555	0.00958555
1359.5	96.4576	1359.5	-0.00198721	1359.5	0.0381671	1359.5	-0.0565496	0.0411671	1359.5	0.00661504	0.00961504
1359	96.9363	1359	-0.000340106	1359	0.0427146	1359	-0.0540534	0.0457146	1359	0.00664269	0.00964269
1358.5	97.5214	1358.5	-0.00023073	1358.5	0.0472543	1358.5	-0.0515762	0.0502543	1358.5	0.00652377	0.00952377
1358	98.1238	1358	-0.00115945	1358	0.0523116	1358	-0.0491086	0.0553116	1358	0.00650395	0.00950395
1357.5	98.7337	1357.5	-0.00016988	1357.5	0.0574937	1357.5	-0.0467685	0.0604937	1357.5	0.00651436	0.00951436
1357	99.237	1357	8.24299e-05	1357	0.0633079	1357	-0.0442746	0.0663079	1357	0.00652779	0.00952779
1356.5	99.7907	1356.5	-0.00147238	1356.5	0.0690932	1356.5	-0.0419533	0.0720932	1356.5	0.00667597	0.00967597
1356	100.41	1356	-0.00137002	1356	0.0741995	1356	-0.0399151	0.0771995	1356	0.00652251	0.00952251
1355.5	100.888	1355.5	-0.0003059	1355.5	0.0793582	1355.5	-0.037856	0.0823582	1355.5	0.00644996	0.00944996
1355	101.314	1355	-0.000173369	1355	0.0839353	1355	-0.0359957	0.0869353	1355	0.00644297	0.00944297
1354.5	101.675	1354.5	-0.00099453	1354.5	0.0875733	1354.5	-0.0342835	0.0905733	1354.5	0.00643351	0.00943351
1354	101.911	1354	-0.00117544	1354	0.0900041	1354	-0.0327465	0.0930041	1354	0.0064008	0.0094008
1353.5	102.312	1353.5	-0.00049496	1353.5	0.0909102	1353.5	-0.0316522	0.0939102	1353.5	0.00639715	0.00939715
1353	102.612	1353	-0.000780408	1353	0.0901517	1353	-0.030644	0.0931517	1353	0.00623237	0.00923237
1352.5	102.788	1352.5	-0.00110381	1352.5	0.0877894	1352.5	-0.0297547	0.0907894	1352.5	0.00617725	0.00917725
1352	102.973	1352	-0.000711499	1352	0.0838566	1352	-0.0290567	0.0868566	1352	0.00596578	0.00896578
1351.5	103.124	1351.5	-0.000419231	1351.5	0.0784065	1351.5	-0.0284164	0.0814065	1351.5	0.0057368	0.0087368
1351	103.267	1351	-0.00126422	1351	0.0722429	1351	-0.0279113	0.0752429	1351	0.00587013	0.00887013
1350.5	103.436	1350.5	-0.000424515	1350.5	0.0655363	1350.5	-0.0275519	0.0685363	1350.5	0.00555696	0.00855696
1350	103.459	1350	-0.000485648	1350	0.0580285	1350	-0.0271212	0.0610285	1350	0.00534128	0.00834128
1349.5	103.509	1349.5	-0.000722099	1349.5	0.0512106	1349.5	-0.0270175	0.0542106	1349.5	0.00502526	0.00802526
1349	103.613	1349	-0.000581519	1349	0.045365	1349	-0.0269535	0.048365	1349	0.0049825	0.0079825
1348.5	103.653	1348.5	-0.000105807	1348.5	0.0396234	1348.5	-0.0269034	0.0426234	1348.5	0.0049238	0.0079238
1348	103.668	1348	-0.000356165	1348	0.0345121	1348	-0.0269479	0.0375121	1348	0.00479891	0.00779891
1347.5	103.649	1347.5	-0.000424968	1347.5	0.030139	1347.5	-0.0268403	0.033139	1347.5	0.00459397	0.00759397
1347	103.723	1347	-0.000646456	1347	0.0263286	1347	-0.0265657	0.0293286	1347	0.00458986	0.00758986
1346.5	103.84	1346.5	-0.0011689	1346.5	0.0232419	1346.5	-0.0263726	0.0262419	1346.5	0.00431382	0.00731382
1346	103.943	1346	-0.00056015	1346	0.0206505	1346	-0.0259811	0.0236505	1346	0.00432984	0.00732984
1345.5	104.058	1345.5	-0.00158679	1345.5	0.0184742	1345.5	-0.0256124	0.0214742	1345.5	0.00422049	0.00722049
1345	104.158	1345	-0.000947688	1345	0.0165999	1345	-0.0253224	0.0195999	1345	0.00418189	0.00718189
1344.5	104.247	1344.5	-0.000167915	1344.5	0.0151426	1344.5	-0.025005	0.0181426	1344.5	0.00419346	0.00719346
1344	104.31	1344	-0.000431751	1344	0.0137514	1344	-0.024754	0.0167514	1344	0.00414809	0.00714809
1343.5	104.439	1343.5	-0.0010175	1343.5	0.0126954	1343.5	-0.0243328	0.0156954	1343.5	0.00401141	0.00701141
1343	104.609	1343	-0.00087366	1343	0.0117905	1343	-0.0238464	0.0147905	1343	0.00389751	0.00689751
1342.5	104.777	1342.5	-0.000287154	1342.5	0.0110324	1342.5	-0.023223	0.0140324	1342.5	0.00398066	0.00698066
1342	104.981	1342	-0.00143492	1342	0.0103626	1342	-0.0224858	0.0133626	1342	0.00398622	0.00698622
1341.5	105.169	1341.5	-0.000696763	1341.5	0.009813	1341.5	-0.0218082	0.012813	1341.5	0.00379524	0.00679524
1341	105.323	1341	-0.000786734	1341	0.00937377	1341	-0.0212454	0.0123738	1341	0.00381349	0.00681349
1340.5	105.475	1340.5	-0.00102153	1340.5	0.0089949	1340.5	-0.0207572	0.0119949	1340.5	0.0038085	0.0068085
1340	105.595	1340	-0.000705546	1340	0.00876538	1340	-0.0203208	0.0117654	1340	0.00357545	0.00657545
1339.5	105.728	1339.5	-0.000444029	1339.5	0.00863305	1339.5	-0.0199282	0.011633	1339.5	0.00386066	0.00686066
1339	105.874	1339	-0.00118968	1339	0.00848858	1339	-0.019593	0.0114886	1339	0.00369725	0.00669725
1338.5	105.963	1338.5	-5.69065e-05	1338.5	0.00845207	1338.5	-0.0191608	0.0114521	1338.5	0.0036299	0.0066299
1338	106.103	1338	-0.000547165	1338	0.00847393	1338	-0.018665	0.0114739	1338	0.00367422	0.00667422
1337.5	106.258	1337.5	-0.00112656	1337.5	0.00848076	1337.5	-0.0181653	0.0114808	1337.5	0.00373179	0.00673179
1337	106.424	1337	-0.00057603	1337	0.0085221	1337	-0.0175882	0.0115221	1337	0.00369691	0.00669691
1336.5	106.587	1336.5	-0.00088821	1336.5	0.00857419	1336.5	-0.0170228	0.0115742	1336.5	0.00375586	0.00675586
1336	106.74	1336	-0.000280521	1336	0.0086196	1336	-0.0165563	0.0116196	1336	0.003623	0.006623
1335.5	106.876	1335.5	-0.000532005	1335.5	0.00866906	1335.5	-0.0160431	0.0116691	1335.5	0.00363026	0.00663026
1335	107.012	1335	-0.000267644	1335	0.00872164	1335	-0.0156383	0.0117216	1335	0.00351691	0.00651691
1334.5	107.137	1334.5	-0.00140738	1334.5	0.00866386	1334.5	-0.01541	0.0116639	1334.5	0.00337745	0.00637745
1334	107.231	1334	-0.00059483	1334	0.00885052	1334	-0.0150246	0.0118505	1334	0.00345295	0.00645295
1333.5	107.267	1333.5	-8.57556e-05	1333.5	0.0087821	1333.5	-0.0149147	0.0117821	1333.5	0.00353137	0.00653137
1333	107.321	1333	-0.000416146	1333	0.00878572	1333	-0.0148109	0.0117857	1333	0.00357096	0.00657096
1332.5	107.372	1332.5	-0.000215448	1332.5	0.00872835	1332.5	-0.0146856	0.0117284	1332.5	0.00335407	0.00635407
1332	107.416	1332	-0.000327263	1332	0.00863859	1332	-0.014599	0.0116386	1332	0.00340236	0.00640236
1331.5	107.474	1331.5	-0.0007141	1331.5	0.00848739	1331.5	-0.0144503	0.0114874	1331.5	0.00340682	0.00640682
1331	107.53	1331	-0.00105158	1331	0.00830421	1331	-0.0143545	0.0113042	1331	0.0034345	0.0064345
1330.5	107.596	1330.5	-0.000134889	1330.5	0.00816855	1330.5	-0.0141923	0.0111686	1330.5	0.00343448	0.00643448
1330	107.702	1330	-0.00125955	1330	0.00792555	1330	-0.0140716	0.0109256	1330	0.00325668	0.00625668
1329.5	107.707	1329.5	-0.000851427	1329.5	0.00777384	1329.5	-0.0139032	0.0107738	1329.5	0.00345856	0.00645856
1329	107.779	1329	0.000493798	1329	0.00759759	1329	-0.0137174	0.0105976	1329	0.00348145	0.00648145
1328.5	107.844	1328.5	-0.00110222	1328.5	0.00746959	1328.5	-0.013516	0.0104696	1328.5	0.00343143	0.00643143
1328	107.904	1328	1.75623e-05	1328	0.00738106	1328	-0.0133796	0.0103811	1328	0.00339493	0.00639493
1327.5	107.953	1327.5	-0.00102042	1327.5	0.00727841	1327.5	-0.0133019	0.0102784	1327.5	0.00336255	0.00636255
1327	108.017	1327	-0.00132418	1327	0.00718808	1327	-0.013233	0.0101881	1327	0.00329149	0.00629149
1326.5	108.056	1326.5	-0.000654482	1326.5	0.00714463	1326.5	-0.0131333	0.0101446	1326.5	0.00324919	0.00624919
1326	108.077	1326	-0.00044553	1326	0.00710597	1326	-0.0130765	0.010106	1326	0.00305071	0.00605071
1325.5	108.121	1325.5	-0.000709341	1325.5	0.00707648	1325.5	-0.0129907	0.0100765	1325.5	0.00303202	0.00603202
1325	108.173	1325	-0.000629041	1325	0.00703467	1325	-0.0129017	0.0100347	1325	0.00312123	0.00612123
1324.5	108.229	1324.5	-0.000941109	1324.5	0.00696898	1324.5	-0.0127844	0.00996898	1324.5	0.00312374	0.00612374
1324	108.286	1324	-0.000449557	1324	0.00693631	1324	-0.0125911	0.00993631	1324	0.00335232	0.00635232
1323.5	108.336	1323.5	-0.00145354	1323.5	0.00690052	1323.5	-0.0124427	0.00990052	1323.5	0.00305374	0.00605374
1323	108.388	1323	-0.00143304	1323	0.00679083	1323	-0.012322	0.00979083	1323	0.00307769	0.00607769
1322.5	108.446	1322.5	-0.00119922	1322.5	0.00670741	1322.5	-0.0121756	0.00970741	1322.5	0.00322924	0.00622924
1322	108.528	1322	0.000133861	1322	0.00667712	1322	-0.0120147	0.00967712	1322	0.0029942	0.0059942
1321.5	108.574	1321.5	-0.00128914	1321.5	0.00657643	1321.5	-0.0118895	0.00957643	1321.5	0.00307287	0.00607287
1321	108.612	1321	-0.00083871	1321	0.0065547	1321	-0.0117567	0.0095547	1321	0.00301831	0.00601831
1320.5	108.657	1320.5	0.000489867	1320.5	0.00648976	1320.5	-0.0116713	0.00948976	1320.5	0.00302717	0.00602717
1320	108.709	1320	-0.000263963	1320	0.00651515	1320	-0.0115245	0.00951515	1320	0.00298758	0.00598758
1319.5	108.754	1319.5	-0.000854665	1319.5	0.00652471	1319.5	-0.0114049	0.00952471	1319.5	0.00300684	0.00600684
1319	108.799	1319	-0.000147943	1319	0.00657974	1319	-0.0112985	0.00957974	1319	0.00291301	0.00591301
1318.5	108.869	1318.5	0.000334997	1318.5	0.00667765	1318.5	-0.0111218	0.00967765	1318.5	0.00296892	0.00596892
1318	108.937	1318	-0.000107644	1318	0.00676162	1318	-0.0109845	0.00976162	1318	0.00306346	0.00606346
1317.5	108.996	1317.5	0.000256955	1317.5	0.00688763	1317.5	-0.0108215	0.00988763	1317.5	0.00296128	0.00596128
1317	109.039	1317	-0.000585223	1317	0.00703683	1317	-0.0106648	0.0100368	1317	0.00288362	0.00588362
1316.5	109.079	1316.5	-0.000468709	1316.5	0.00722427	1316.5	-0.0105132	0.0102243	1316.5	0.00288375	0.00588375
1316	109.137	1316	-0.00188371	1316	0.00742171	1316	-0.0103577	0.0104217	1316	0.00288722	0.00588722
1315.5	109.181	1315.5	-0.000987988	1315.5	0.00764554	1315.5	-0.0102663	0.0106455	1315.5	0.00285256	0.00585256
1315	109.219	1315	-0.00117889	1315	0.00788219	1315	-0.0102073	0.0108822	1315	0.00293636	0.00593636
1314.5	109.247	1314.5	-0.000523464	1314.5	0.00813287	1314.5	-0.0101168	0.0111329	1314.5	0.00298255	0.00598255
1314	109.278	1314	-0.000518939	1314	0.00836545	1314	-0.0100438	0.0113655	1314	0.00291578	0.00591578
1313.5	109.307	1313.5	-0.000360551	1313.5	0.00855687	1313.5	-0.00999854	0.0115569	1313.5	0.00298304	0.00598304
1313	109.355	1313	9.91694e-06	1313	0.00877336	1313	-0.00984562	0.0117734	1313	0.00294246	0.00594246
1312.5	109.412	1312.5	-0.000311538	1312.5	0.00896736	1312.5	-0.00968718	0.0119674	1312.5	0.0028775	0.0058775
1312	109.456	1312	-0.00134745	1312	0.00908743	1312	-0.00961994	0.0120874	1312	0.00291648	0.00591648
1311.5	109.513	1311.5	-0.000324096	1311.5	0.00933355	1311.5	-0.00945488	0.0123335	1311.5	0.00312048	0.00612048
1311	109.544	1311	9.52709e-05	1311	0.00949234	1311	-0.00934965	0.0124923	1311	0.00306187	0.00606187
1310.5	109.558	1310.5	-0.000364324	1310.5	0.00954129	1310.5	-0.0093271	0.0125413	1310.5	0.00300525	0.00600525
1310	109.579	1310	-0.000192579	1310	0.00965734	1310	-0.00926847	0.0126573	1310	0.00296959	0.00596959
1309.5	109.589	1309.5	-0.00046562	1309.5	0.00960372	1309.5	-0.00927263	0.0126037	1309.5	0.00284349	0.00584349
1309	109.594	1309	-0.00016617	1309	0.00947716	1309	-0.00926508	0.0124772	1309	0.00292206	0.00592206
1308.5	109.604	1308.5	-6.28175e-05	1308.5	0.00922449	1308.5	-0.00935041	0.0122245	1308.5	0.00274616	0.00574616
1308	109.596	1308	-0.000288071	1308	0.00891562	1308	-0.00942256	0.0119156	1308	0.00280329	0.00580329
1307.5	109.57	1307.5	-0.000241754	1307.5	0.00864604	1307.5	-0.00955674	0.011646	1307.5	0.00294567	0.00594567
1307	109.535	1307	-0.000741154	1307	0.00821923	1307	-0.00972505	0.0112192	1307	0.00308061	0.00608061
[truncated: 2,290 more rows]

## Sheet: Gd solid state UV-vis
Gd2
Absorbance
[truncated: 1,302 more rows]

## Sheet: Gd soln UV-vis alive vs dead
Gd_bridged_day1
Wavelength (nm)	Abs
[truncated: 14,545 more rows]

## Sheet: Cm SS uv-vis alive vs dead
CmCp'3_bridged_dead_2
[truncated: 1,309 more rows]

[truncated: 4 more sheets: Sm vs Gd vs Cm uv vis, CmCp'3 soln UV vis, CmCp'3 emission, 1-Cm vs CmCp'3 emission lowtemp]
